# Supplementary material for: Comparative transcriptome analysis of aerial and subterranean pods development provides insights into seed abortion in peanut
Source: Plant Mol Biol. 2014 May 5;85(4):395–409. doi: 10.1007/s11103-014-0193-x (PMC4152868; doi:10.1007/s11103-014-0193-x)
Supplement: Supplementary file 2 — Supplementary material 2 (XLS 812 kb) [file 11103_2014_193_MOESM2_ESM.xls]

## Sheet: Sheet1
Supplemental Table 1. The specific expressed genes only in aerial pods.
ProbeSetID	D1	D1.call	D2	D2.call	D4	D4.call	D8	D8.call	L0	L0.call	L1	L1.call	L2	L2.call	L4	L4.call	L8	L8.call
AHTC1000013	20.315	A	10.8358	A	14.4461	A	12.6511	A	14.2199	A	421.7941	P	18.4338	A	15.1545	A	13.8711	A
AHTC1000024	347.202	A	221.8268	A	269.4544	A	334.6802	A	233.1440	A	607.3997	P	520.2994	P	232.5827	A	184.1414	A
AHTC1000031	298.162	A	316.1541	A	162.9762	A	77.3382	A	707.7710	P	1111.8283	P	796.0020	P	438.9358	P	216.4090	A
AHTC1000035	65.9281	A	60.9738	A	205.9530	A	369.2541	A	70.4038	A	461.5838	P	70.3154	A	44.2201	A	48.8991	A
AHTC1000076	27.8306	A	37.6530	A	37.3989	A	22.2260	A	18.1612	A	1769.7816	P	23.2930	A	14.0042	A	16.3684	A
AHTC1000135	122.422	A	92.9127	A	54.6168	A	25.3345	A	90.0585	A	239.8916	A	522.1327	P	208.8858	A	131.4814	A
AHTC1000173	220.962	A	379.4713	A	302.0481	A	220.7907	A	679.6212	P	190.6087	A	240.3182	A	358.1052	A	1403.1233	P
AHTC1000391	212.384	A	165.6328	A	48.1435	A	20.9410	A	195.4815	A	80.6408	A	466.7368	P	278.9267	A	347.1891	A
AHTC1000393	301.92	A	231.1691	A	326.8422	A	167.3914	A	199.4324	A	725.2995	P	282.0098	A	279.6841	A	222.4031	A
AHTC1000400	323.458	A	370.4989	A	332.8574	A	175.5212	A	129.6068	A	590.0241	P	269.1310	A	122.9027	A	204.4174	A
AHTC1000616	104.685	A	37.6621	A	35.8853	A	19.1538	A	78.1388	A	30.1526	A	2058.5075	P	64.5227	A	86.8209	A
AHTC1000728	67.2294	A	43.3346	A	42.2832	A	50.8287	A	24.8803	A	1207.8265	P	46.0013	A	26.2355	A	47.7617	A
AHTC1000858	330.66	A	276.4419	A	215.0857	A	67.4307	A	513.6688	P	111.9472	A	364.4125	A	457.8068	P	1277.4094	P
AHTC1000905	143.15	A	293.4691	A	186.1819	A	162.1460	A	374.2685	A	57.4418	A	450.9662	P	424.7706	P	200.1027	A
AHTC1001140	394.326	A	317.6622	A	333.0562	A	187.7576	A	242.5992	A	917.3606	P	286.7240	A	247.1108	A	321.2436	A
AHTC1001175	13.4842	A	8.6158	A	12.4335	A	10.8132	A	9.0269	A	1278.6566	P	16.7884	A	10.4247	A	17.0143	A
AHTC1001176	18.0582	A	15.6973	A	13.1361	A	10.6542	A	18.0746	A	1797.7362	P	31.2184	A	12.6586	A	22.8891	A
AHTC1001177	33.8203	A	11.8670	A	14.5859	A	13.2806	A	10.5790	A	890.6186	P	26.1494	A	9.9712	A	16.6556	A
AHTC1001269	175.953	A	166.4459	A	268.3062	A	232.6875	A	169.2568	A	530.4694	P	208.2402	A	152.8542	A	184.6775	A
AHTC1001332	61.4295	A	57.9086	A	144.9308	A	57.8633	A	46.3467	A	1505.5238	P	138.1408	A	46.1806	A	40.1225	A
AHTC1001440	279.268	A	207.4301	A	324.2299	A	92.7424	A	78.5034	A	608.6459	P	154.1241	A	63.7852	A	70.3474	A
AHTC1001448	107.599	A	83.7391	A	82.9346	A	85.6521	A	310.8912	A	62.7791	A	880.0317	P	695.4869	P	737.6547	P
AHTC1001476	290.44	A	334.3002	A	249.8069	A	86.6561	A	213.8946	A	8001.4809	P	415.6779	P	248.0022	A	325.6080	A
AHTC1001477	119.87	A	150.6290	A	253.8407	A	84.6303	A	181.0807	A	4987.5783	P	216.1563	A	198.7625	A	226.7049	A
AHTC1001495	264.174	A	136.0934	A	251.3255	A	72.5423	A	90.9009	A	7485.8023	P	706.9785	P	311.4988	A	390.9190	A
AHTC1001496	330.435	A	134.9791	A	260.5733	A	64.5729	A	71.0292	A	6885.5436	P	635.8510	P	268.2833	A	336.9531	A
AHTC1001501	137.673	A	150.4158	A	210.6988	A	59.7984	A	550.7239	P	40.4703	A	95.3903	A	302.8171	A	1578.1280	P
AHTC1001520	79.6215	A	181.4293	A	274.5279	A	197.6640	A	350.3237	A	126.5199	A	96.9085	A	284.5206	A	501.3257	P
AHTC1001635	116.457	A	83.4881	A	85.4780	A	23.1934	A	33.1536	A	581.5063	P	50.8053	A	40.5516	A	72.8445	A
AHTC1001673	178.7	A	169.0024	A	191.1906	A	122.6859	A	146.8506	A	1860.8146	P	336.3976	A	154.1586	A	429.3149	P
AHTC1001675	63.8426	A	77.4385	A	272.7700	A	55.2435	A	140.8387	A	5331.7063	P	144.6256	A	132.6099	A	54.4167	A
AHTC1001676	110.979	A	120.5340	A	144.7986	A	39.8588	A	102.8682	A	5980.9098	P	204.4296	A	77.5815	A	75.7942	A
AHTC1001706	255.677	A	274.8184	A	191.5926	A	96.1814	A	1286.4655	P	11652.2122	P	2856.5619	P	1899.6774	P	1476.2161	P
AHTC1001743	67.2632	A	46.8832	A	83.8569	A	59.5708	A	60.9905	A	1302.1742	P	105.1565	A	75.4691	A	95.1323	A
AHTC1001766	177.047	A	171.6905	A	353.1857	A	119.0048	A	24.2388	A	1191.9796	P	68.7512	A	20.4200	A	15.6924	A
AHTC1001840	76.7202	A	17.8946	A	20.7864	A	36.5315	A	258.0595	A	179.7473	A	44.1912	A	75.2792	A	881.2378	P
AHTC1001841	91.8806	A	24.4608	A	13.8839	A	49.1998	A	307.9150	A	408.4528	P	89.7115	A	91.8457	A	1045.0355	P
AHTC1001884	279.432	A	191.2261	A	100.1747	A	63.4315	A	300.3457	A	59.0882	A	524.2824	P	302.3127	A	236.6964	A
AHTC1002012	114.912	A	120.6829	A	362.9773	A	231.0455	A	285.2069	A	426.8792	P	203.5732	A	310.6617	A	271.6410	A
AHTC1002014	175.066	A	281.7293	A	281.6725	A	239.4875	A	236.0809	A	921.0086	P	452.7939	P	264.4679	A	282.7329	A
AHTC1002240	165.416	A	76.4026	A	53.6237	A	62.2172	A	55.8369	A	544.3502	P	196.2751	A	51.5921	A	67.9029	A
AHTC1002410	75.9103	A	39.1426	A	131.8887	A	139.4797	A	114.1875	A	480.9478	P	55.2136	A	82.7060	A	94.2609	A
AHTC1002451	58.8364	A	16.5705	A	152.5020	A	17.4164	A	46.4996	A	704.3106	P	15.5419	A	131.7115	A	109.3185	A
AHTC1002494	334.403	A	323.2229	A	271.1757	A	354.4257	A	57.7731	A	41.9679	A	437.8753	P	264.9169	A	348.4453	A
AHTC1002503	88.9721	A	63.8602	A	37.5535	A	18.7377	A	319.6454	A	180.1006	A	1022.2966	P	492.9372	P	715.3945	P
AHTC1002556	138.358	A	168.8862	A	167.0313	A	108.4322	A	211.1207	A	310.8443	A	438.5428	P	245.4891	A	268.4831	A
AHTC1002593	312.158	A	216.2255	A	196.4250	A	277.4060	A	150.4218	A	900.9748	P	176.3403	A	122.0873	A	129.4724	A
AHTC1002600	243.268	A	234.6793	A	369.2320	A	107.7378	A	71.6487	A	3142.1417	P	357.9832	A	153.8938	A	151.4211	A
AHTC1002618	204.477	A	160.3683	A	220.2753	A	394.1794	A	988.0388	P	209.6705	A	1368.6496	P	1897.3913	P	2462.7444	P
AHTC1002619	20.9828	A	29.6520	A	62.1090	A	54.5475	A	215.3994	A	17.2825	A	167.3666	A	338.0462	A	441.6419	P
AHTC1002666	295.805	A	269.7866	A	253.9503	A	239.2564	A	259.9850	A	551.4116	P	423.0681	P	145.3646	A	224.4036	A
AHTC1002737	113.283	A	89.2083	A	178.1256	A	145.9774	A	150.3808	A	1570.4412	P	223.5571	A	175.0554	A	132.5097	A
AHTC1002760	174.454	A	79.2583	A	318.4029	A	245.8954	A	104.2745	A	477.4089	P	81.3625	A	55.5443	A	104.6150	A
AHTC1002810	69.082	A	48.6013	A	74.2377	A	58.9887	A	260.5996	A	50.3897	A	523.2076	P	441.4594	P	267.2013	A
AHTC1002847	39.6771	A	45.7101	A	86.2208	A	36.2854	A	35.1078	A	738.2695	P	29.9192	A	31.3122	A	24.0852	A
AHTC1002932	83.6043	A	181.1793	A	66.2421	A	29.3592	A	461.0114	P	332.8914	A	761.4309	P	673.5774	P	195.8917	A
AHTC1002938	282.745	A	231.8432	A	238.2411	A	228.2491	A	275.9626	A	211.5237	A	440.4999	P	302.7546	A	138.5227	A
AHTC1002960	366.82	A	345.0229	A	245.9348	A	252.1303	A	301.5286	A	2513.3048	P	610.7189	P	387.0011	A	193.2614	A
AHTC1003019	290.844	A	345.8052	A	144.6803	A	156.4176	A	122.9394	A	776.4300	P	147.7852	A	65.6183	A	68.6749	A
AHTC1003134	213.035	A	209.6454	A	378.9869	A	160.0256	A	244.7309	A	441.4094	P	218.9988	A	190.7786	A	294.7767	A
AHTC1003140	296.575	A	396.6580	A	208.2771	A	170.8681	A	1513.4945	P	197.7526	A	1058.4618	P	1411.4842	P	1862.8318	P
AHTC1003272	176.753	A	141.7536	A	396.4788	A	393.6339	A	397.8219	A	501.2155	P	160.2130	A	410.0435	P	356.4453	A
AHTC1003395	102.039	A	203.5337	A	56.4675	A	28.1150	A	254.9510	A	101.4003	A	423.8895	P	363.9807	A	975.4018	P
AHTC1003396	44.0426	A	106.7750	A	88.3698	A	38.2504	A	275.6603	A	77.1228	A	167.9403	A	420.8276	P	1039.1091	P
AHTC1003454	14.1428	A	12.3933	A	13.3698	A	31.2217	A	14.9331	A	580.8457	P	19.3795	A	17.0360	A	11.2639	A
AHTC1003493	391.269	A	157.1164	A	106.3680	A	300.9538	A	404.4790	P	1974.2786	P	761.6987	P	522.9693	P	625.5943	P
AHTC1003520	399.994	A	384.3935	A	222.0971	A	177.9681	A	165.2070	A	2843.6545	P	1131.3345	P	142.2324	A	1343.6009	P
AHTC1003538	322.889	A	187.0709	A	46.6779	A	15.6479	A	369.9267	A	1206.4900	P	625.7453	P	214.0977	A	341.7111	A
AHTC1003642	373.872	A	220.0525	A	112.4403	A	34.3984	A	293.4342	A	592.1463	P	782.3044	P	301.9317	A	290.1747	A
AHTC1003711	98.708	A	63.8475	A	53.2659	A	27.2112	A	45.9914	A	5887.0519	P	90.6717	A	44.1387	A	63.3110	A
AHTC1003712	103.073	A	87.5363	A	103.7696	A	41.8397	A	170.5909	A	526.2399	P	341.1432	A	214.5345	A	347.2672	A
AHTC1003724	270.409	A	148.5347	A	153.3151	A	76.4235	A	465.7745	P	290.3828	A	511.0572	P	369.4580	A	219.7199	A
AHTC1003842	69.0346	A	132.1792	A	162.6299	A	223.4875	A	208.5920	A	22.6723	A	176.1889	A	135.1606	A	455.2230	P
AHTC1003998	115.297	A	64.7113	A	36.8854	A	23.0648	A	204.2629	A	305.9657	A	729.7234	P	205.9445	A	540.3812	P
AHTC1004383	42.3742	A	85.4272	A	102.3703	A	44.9681	A	86.4351	A	795.7432	P	539.0912	P	383.5958	A	448.2967	P
AHTC1004441	99.1818	A	90.0756	A	95.5366	A	19.8370	A	983.0991	P	17.7929	A	218.2562	A	404.2529	P	347.6755	A
AHTC1004462	74.4284	A	89.3938	A	144.5954	A	218.7719	A	58.2563	A	430.0270	P	73.3108	A	70.0308	A	64.7640	A
AHTC1004848	199.871	A	46.7419	A	102.5128	A	35.2628	A	54.3829	A	728.6714	P	196.7890	A	139.1299	A	135.2716	A
AHTC1004849	226.031	A	397.7219	A	360.2328	A	220.2257	A	226.4715	A	857.0223	P	501.5542	P	255.6949	A	296.2826	A
AHTC1005027	291.376	A	181.2334	A	327.1092	A	362.5414	A	356.5560	A	451.0140	P	184.2471	A	253.1387	A	386.8198	A
AHTC1005046	138.294	A	119.7532	A	169.9964	A	86.1889	A	102.3446	A	469.6958	P	98.4111	A	138.0925	A	73.5719	A
AHTC1005054	123.762	A	222.9214	A	227.8888	A	66.7399	A	704.0856	P	46.7230	A	397.1328	A	698.0865	P	694.1282	P
AHTC1005098	176.779	A	287.0490	A	292.5508	A	70.2640	A	445.6626	P	684.1639	P	731.8106	P	534.8396	P	385.7758	A
AHTC1005171	229.033	A	243.8588	A	315.7281	A	212.2627	A	591.9810	P	725.1848	P	839.1593	P	824.9625	P	888.8920	P
AHTC1005300	228.574	A	204.4846	A	151.9384	A	396.3471	A	481.1325	P	479.7460	P	655.2975	P	828.6672	P	462.6823	P
AHTC1005303	306.446	A	217.5224	A	306.2826	A	116.6333	A	67.2148	A	2463.8422	P	185.1294	A	79.2562	A	73.7913	A
AHTC1005350	77.7468	A	112.3489	A	152.8145	A	58.2644	A	36.6535	A	432.6509	P	55.8908	A	28.1657	A	46.5101	A
AHTC1005368	231.89	A	398.2927	A	348.3329	A	307.7545	A	345.0399	A	183.0036	A	407.2481	P	424.8287	P	366.8258	A
AHTC1005370	116.412	A	238.2028	A	307.4705	A	145.5463	A	481.7761	P	95.9872	A	205.8749	A	304.1595	A	236.8003	A
AHTC1005467	344.382	A	162.1799	A	200.3486	A	237.5838	A	129.2362	A	637.1647	P	305.6293	A	61.5677	A	125.8502	A
AHTC1005477	218.809	A	147.1391	A	131.5894	A	159.0928	A	123.6749	A	418.3167	P	293.8205	A	113.5112	A	183.2248	A
AHTC1005530	218.483	A	362.6748	A	283.5500	A	270.3645	A	351.7021	A	353.1255	A	712.0394	P	440.0883	P	195.8853	A
AHTC1005558	99.301	A	170.1116	A	69.7176	A	42.0104	A	1092.3907	P	622.3127	P	919.1467	P	1175.6827	P	534.2069	P
AHTC1005600	399.171	A	101.0741	A	129.0740	A	174.8726	A	121.4152	A	852.0200	P	586.7861	P	193.1374	A	362.2989	A
AHTC1005608	288.582	A	132.5764	A	165.2570	A	173.5815	A	85.9833	A	773.3095	P	169.9345	A	106.3071	A	170.0652	A
AHTC1005610	239.789	A	193.3926	A	285.4308	A	158.6656	A	466.2588	P	37.9617	A	374.2955	A	465.8936	P	527.5111	P
AHTC1005658	340.25	A	90.4714	A	79.8907	A	89.8370	A	83.8913	A	738.3832	P	309.1483	A	71.5239	A	74.0464	A
AHTC1005677	362.756	A	185.1743	A	172.4800	A	39.2787	A	254.8150	A	323.3845	A	291.6730	A	267.3305	A	514.8001	P
AHTC1005691	97.7468	A	28.2008	A	14.6449	A	16.4600	A	118.3480	A	237.8008	A	643.9995	P	260.8863	A	176.8149	A
AHTC1005699	285.628	A	258.2718	A	386.6448	A	359.8647	A	266.5915	A	477.5093	P	209.3158	A	249.9046	A	240.1288	A
AHTC1005757	197.294	A	100.7809	A	194.1760	A	143.4862	A	142.7621	A	7631.4492	P	423.9822	P	162.1941	A	200.1867	A
AHTC1005822	192.231	A	229.3863	A	382.1136	A	189.6279	A	977.7690	P	137.0590	A	732.0023	P	1325.8192	P	1333.7325	P
AHTC1005933	297.211	A	204.0714	A	174.5434	A	169.9841	A	114.8775	A	466.9412	P	144.3071	A	111.6073	A	147.6253	A
AHTC1005934	162.35	A	154.7267	A	284.0487	A	253.0494	A	119.0806	A	1211.6351	P	247.8143	A	220.2764	A	359.2594	A
AHTC1005935	322.638	A	224.2927	A	185.4294	A	233.6524	A	187.9787	A	497.3125	P	145.3945	A	131.8772	A	179.1035	A
AHTC1005965	136.114	A	101.6629	A	143.9925	A	102.7174	A	206.0687	A	1182.5762	P	146.2526	A	171.0132	A	247.2067	A
AHTC1005988	153.118	A	175.7359	A	302.2572	A	152.5489	A	187.0397	A	836.8926	P	203.2309	A	149.3410	A	124.4997	A
AHTC1005989	107.297	A	103.8106	A	320.8638	A	47.9300	A	138.5168	A	1436.4171	P	21.0963	A	285.7199	A	138.0925	A
AHTC1006066	231.021	A	382.3409	A	315.2214	A	343.4464	A	312.7367	A	35.2827	A	374.3611	A	369.9063	A	434.5256	P
AHTC1006087	379.627	A	269.5120	A	252.2399	A	167.9735	A	289.7720	A	370.0739	A	531.8128	P	297.6808	A	248.9098	A
AHTC1006095	77.7227	A	155.9956	A	159.3563	A	174.0972	A	800.9494	P	259.5992	A	521.8165	P	889.8383	P	176.0974	A
AHTC1006103	149.161	A	174.8701	A	384.9844	A	238.0948	A	465.3959	P	36.1015	A	69.9099	A	337.4322	A	219.2537	A
AHTC1006162	393.402	A	326.0153	A	374.2974	A	321.3610	A	311.1482	A	248.2073	A	596.1918	P	307.8648	A	318.7181	A
AHTC1006222	51.9871	A	65.1456	A	80.8198	A	39.8371	A	46.9812	A	435.7148	P	106.3138	A	61.3052	A	60.7404	A
AHTC1006274	95.8138	A	103.9000	A	274.8380	A	195.3095	A	268.0081	A	131.2763	A	648.0370	P	320.3633	A	276.3886	A
AHTC1006276	196.906	A	154.8000	A	335.0845	A	190.9903	A	222.4783	A	947.7844	P	160.2228	A	157.4867	A	271.9035	A
AHTC1006366	309.933	A	340.8285	A	311.4081	A	325.1861	A	505.8712	P	279.3414	A	260.9849	A	342.5448	A	340.6966	A
AHTC1006408	239.924	A	236.2120	A	346.3604	A	341.8392	A	583.3959	P	330.4317	A	434.6013	P	543.1953	P	599.0586	P
AHTC1006429	288.571	A	223.2846	A	266.4828	A	130.6041	A	2780.7334	P	296.1052	A	713.2593	P	1213.2104	P	453.7673	P
AHTC1006446	172.307	A	157.1982	A	295.2449	A	130.8933	A	252.8928	A	732.4211	P	291.7583	A	400.3483	P	191.0061	A
AHTC1006459	301.028	A	203.3283	A	303.1076	A	213.1811	A	510.4761	P	131.3784	A	235.2825	A	443.7502	P	254.8506	A
AHTC1006478	214.179	A	131.5460	A	42.4734	A	24.5517	A	23.6271	A	8523.3982	P	186.2756	A	35.7498	A	79.6224	A
AHTC1006567	321.157	A	90.4365	A	109.2387	A	141.8543	A	157.2704	A	623.7129	P	326.2595	A	145.7715	A	257.3350	A
AHTC1006611	186.487	A	198.3200	A	264.0669	A	219.4156	A	189.6740	A	423.7055	P	269.2575	A	172.0324	A	313.0232	A
AHTC1006612	116.957	A	137.5710	A	274.4693	A	125.0732	A	64.2064	A	42.4892	A	829.2755	P	435.2787	P	215.6538	A
AHTC1006640	236.621	A	93.9813	A	277.0395	A	24.2168	A	439.7537	P	256.5528	A	110.1351	A	175.5598	A	1610.7205	P
AHTC1006670	396.539	A	267.5089	A	103.7522	A	159.7134	A	135.9708	A	681.5239	P	191.9272	A	164.8666	A	99.2442	A
AHTC1006682	166.632	A	199.4923	A	199.0316	A	234.4614	A	746.9852	P	320.7106	A	623.5554	P	720.1078	P	160.9888	A
AHTC1006683	242.908	A	182.1559	A	326.1189	A	309.2068	A	412.0534	P	176.3192	A	210.4444	A	337.9534	A	333.6659	A
AHTC1006721	128.635	A	153.9270	A	135.0753	A	67.5827	A	171.8271	A	781.4762	P	284.1957	A	204.6849	A	193.2502	A
AHTC1006740	238.732	A	200.5534	A	175.4027	A	235.0413	A	188.2399	A	260.6333	A	421.5332	P	168.8882	A	187.3493	A
AHTC1006747	242.478	A	96.5109	A	66.7497	A	102.4924	A	283.3330	A	422.1626	P	658.2305	P	285.8440	A	189.5341	A
AHTC1006826	67.1816	A	175.8972	A	262.9175	A	100.2020	A	586.3377	P	35.4980	A	122.3381	A	333.2879	A	406.9702	P
AHTC1006827	275.528	A	203.4139	A	73.0268	A	76.1695	A	82.0146	A	420.2445	P	324.1265	A	82.1631	A	117.6764	A
AHTC1006831	151.526	A	104.7184	A	102.9842	A	73.8198	A	68.4352	A	1107.4881	P	130.7062	A	69.8236	A	134.0103	A
AHTC1006889	180.346	A	227.0676	A	222.6788	A	275.6839	A	474.7174	P	84.2157	A	252.3754	A	290.9192	A	161.2062	A
AHTC1006904	239.399	A	270.7492	A	371.1536	A	202.4952	A	362.7787	A	241.2102	A	248.2215	A	388.4442	A	605.7397	P
AHTC1006970	63.6717	A	138.0351	A	290.1608	A	65.4338	A	71.7616	A	1968.7581	P	103.5285	A	74.8908	A	199.8950	A
AHTC1006989	133.47	A	74.5809	A	218.7958	A	40.0154	A	99.3338	A	1426.9315	P	43.8440	A	152.3505	A	104.2393	A
AHTC1007044	285.271	A	247.4033	A	195.1370	A	289.2693	A	460.1922	P	1159.8081	P	612.2156	P	421.9288	P	173.7930	A
AHTC1007047	177.849	A	232.3083	A	377.5930	A	241.4311	A	305.5742	A	778.5393	P	144.8094	A	251.4786	A	319.6429	A
AHTC1007126	299.956	A	221.4727	A	179.8922	A	27.0047	A	752.3376	P	669.0286	P	586.1932	P	570.0218	P	1125.2325	P
AHTC1007215	14.0376	A	17.4740	A	56.9732	A	19.4258	A	88.0244	A	4101.6860	P	62.5325	A	68.5457	A	89.5918	A
AHTC1007247	123.356	A	180.6168	A	250.8360	A	163.5660	A	326.7520	A	406.4538	P	183.2532	A	244.3282	A	249.8133	A
AHTC1007262	89.2384	A	27.0431	A	102.4129	A	51.3370	A	68.1073	A	526.8345	P	21.1760	A	129.4235	A	166.7574	A
AHTC1007274	172.235	A	176.0137	A	330.9429	A	319.7229	A	611.9171	P	360.6586	A	520.8893	P	722.4051	P	737.0249	P
AHTC1007292	84.8319	A	95.9145	A	51.3147	A	30.2858	A	366.2898	A	161.8737	A	348.2351	A	303.4287	A	435.3879	P
AHTC1007313	363.045	A	23.7167	A	21.1673	A	8.6095	A	2165.1658	P	38.2851	A	1287.2903	P	556.8810	P	65.9089	A
AHTC1007347	79.1185	A	173.9200	A	63.9615	A	62.5265	A	66.2383	A	349.0885	A	441.5589	P	262.6108	A	350.6441	A
AHTC1007395	337.954	A	360.8297	A	394.9347	A	244.5403	A	321.1766	A	482.9802	P	399.5189	A	39.9422	A	219.7088	A
AHTC1007401	115.314	A	38.2265	A	243.4187	A	58.9402	A	148.0686	A	1188.8468	P	26.2712	A	249.1439	A	121.2656	A
AHTC1007562	184.63	A	360.4363	A	377.2199	A	164.1150	A	543.2569	P	83.8299	A	461.7725	P	646.0010	P	533.5382	P
AHTC1007603	67.3656	A	146.5153	A	206.4144	A	131.7875	A	409.6274	P	96.0512	A	297.9452	A	534.3183	P	418.5555	P
AHTC1007610	19.3653	A	272.7857	A	54.9424	A	84.1859	A	1229.0487	P	318.4715	A	7949.8357	P	3873.6837	P	24.5988	A
AHTC1007691	112.529	A	148.9792	A	231.6969	A	286.9225	A	281.7586	A	563.7770	P	111.1388	A	191.9033	A	246.3953	A
AHTC1007700	256.288	A	357.7866	A	377.0368	A	229.7275	A	279.5358	A	255.2766	A	473.3562	P	368.3337	A	297.7700	A
AHTC1007721	260.947	A	123.9074	A	171.6201	A	174.9023	A	202.0755	A	727.6789	P	306.8063	A	231.7835	A	289.3548	A
AHTC1007764	43.8079	A	54.6541	A	57.0098	A	30.6562	A	32.6202	A	114.2046	A	614.9671	P	129.4240	A	127.7677	A
AHTC1007770	112.895	A	142.2193	A	117.3878	A	48.6721	A	1368.0296	P	858.0015	P	1165.0912	P	894.2353	P	381.9840	A
AHTC1007787	245.551	A	184.2721	A	210.1307	A	203.7374	A	152.6222	A	578.5438	P	136.5161	A	140.9255	A	147.7624	A
AHTC1007803	162.61	A	176.1581	A	205.5887	A	85.0442	A	169.8066	A	106.0737	A	215.0507	A	141.4025	A	406.6725	P
AHTC1007816	152.731	A	198.1112	A	391.0281	A	351.4765	A	409.1817	P	52.6502	A	291.9925	A	338.1454	A	271.8396	A
AHTC1007831	161.466	A	80.9875	A	143.5219	A	120.5027	A	80.2818	A	549.4175	P	163.8666	A	115.3514	A	194.2457	A
AHTC1007853	122.152	A	164.7373	A	217.1855	A	230.8172	A	359.1291	A	362.2071	A	370.9798	A	433.7373	P	213.9805	A
AHTC1007916	125.287	A	181.0384	A	362.2823	A	387.9849	A	558.2487	P	86.0218	A	289.8113	A	538.6292	P	320.5453	A
AHTC1007935	65.7683	A	190.6002	A	86.5331	A	56.2185	A	140.2477	A	1800.4806	P	974.3723	P	185.8184	A	163.8972	A
AHTC1007942	122.342	A	168.5598	A	297.4704	A	200.3683	A	443.2589	P	324.1324	A	194.5445	A	378.5505	A	256.0199	A
AHTC1007987	364.861	A	279.9155	A	195.4940	A	309.9716	A	249.6914	A	322.7443	A	447.4075	P	230.4223	A	292.3654	A
AHTC1008013	254.258	A	255.3091	A	154.5277	A	79.3962	A	664.9341	P	370.6489	A	754.0566	P	672.9476	P	625.7939	P
AHTC1008119	181.402	A	345.3353	A	88.6798	A	23.1444	A	1446.4042	P	1449.5023	P	1029.4655	P	906.5834	P	1543.3909	P
AHTC1008129	236.983	A	399.9485	A	349.1497	A	302.3274	A	440.0816	P	85.5992	A	460.6866	P	430.3684	P	238.1576	A
AHTC1008159	45.937	A	28.8221	A	232.5311	A	28.8264	A	83.8890	A	1298.4907	P	25.0049	A	223.1161	A	87.0096	A
AHTC1008180	237.975	A	229.6890	A	81.1469	A	48.1010	A	346.0154	A	828.0067	P	818.4888	P	365.0459	A	378.9216	A
AHTC1008216	77.9481	A	50.0395	A	95.8679	A	169.3734	A	41.3854	A	473.1779	P	56.0212	A	21.9785	A	24.5905	A
AHTC1008226	218.041	A	208.4339	A	288.2314	A	309.2606	A	514.2101	P	133.7497	A	291.9617	A	336.7288	A	268.9292	A
AHTC1008233	144.245	A	179.5150	A	371.0001	A	281.8697	A	463.3067	P	442.2714	P	256.9233	A	575.5906	P	471.7668	P
AHTC1008367	14.0109	A	22.3965	A	48.7835	A	56.3606	A	16.9199	A	691.8191	P	89.1396	A	49.8006	A	27.0119	A
AHTC1008400	197.222	A	37.9778	A	334.2304	A	48.8322	A	110.9200	A	1048.1087	P	53.0751	A	233.0864	A	270.1388	A
AHTC1008405	92.3015	A	219.4208	A	301.2979	A	83.2450	A	15.3121	A	834.4145	P	42.9639	A	14.0403	A	114.8759	A
AHTC1008417	109.992	A	132.9180	A	135.6075	A	139.8314	A	408.5988	P	179.8554	A	388.5723	A	422.7054	P	260.3553	A
AHTC1008534	186.378	A	26.3658	A	264.2099	A	40.4572	A	78.7075	A	692.6277	P	35.9442	A	203.8104	A	123.4350	A
AHTC1008536	344.474	A	216.3217	A	236.4079	A	350.1113	A	262.1209	A	852.2078	P	246.6733	A	132.5902	A	154.0299	A
AHTC1008557	202.987	A	311.7719	A	364.5218	A	346.9939	A	298.7353	A	80.7785	A	1102.3971	P	881.9083	P	273.0431	A
AHTC1008626	29.9619	A	22.0997	A	27.4027	A	17.6196	A	38.6844	A	1350.9683	P	145.2362	A	68.0385	A	79.1309	A
AHTC1008631	214.662	A	90.5683	A	164.1690	A	176.4118	A	480.1708	P	194.1704	A	461.9511	P	286.2463	A	96.1342	A
AHTC1008685	31.3537	A	19.9699	A	103.9570	A	25.3081	A	45.6999	A	447.9731	P	13.4725	A	109.1647	A	35.2870	A
AHTC1008743	216.477	A	256.3784	A	202.8749	A	140.3039	A	309.0413	A	408.4329	P	265.2425	A	285.7615	A	342.9583	A
AHTC1008789	209.976	A	154.6069	A	246.8591	A	68.7247	A	273.5548	A	43.8116	A	356.2197	A	323.8282	A	940.0457	P
AHTC1008813	216.299	A	261.9874	A	346.9542	A	136.7276	A	355.9118	A	2419.9318	P	153.8808	A	280.4638	A	529.2307	P
AHTC1008835	67.7611	A	66.7266	A	39.7260	A	21.0454	A	82.7380	A	481.8408	P	55.1641	A	49.0807	A	35.6110	A
AHTC1008836	46.8993	A	24.3854	A	37.4147	A	35.0992	A	35.8729	A	673.5561	P	36.1975	A	30.8339	A	22.7135	A
AHTC1008862	60.7073	A	69.0502	A	77.3483	A	111.8477	A	52.4312	A	1232.2266	P	68.0041	A	45.7935	A	47.7483	A
AHTC1008877	124.107	A	179.1381	A	233.6635	A	115.8099	A	175.9093	A	422.3712	P	155.4360	A	142.3633	A	173.2635	A
AHTC1008909	195.634	A	151.3044	A	234.5793	A	233.6212	A	498.6678	P	526.1236	P	275.3379	A	456.8691	P	292.1237	A
AHTC1008926	50.1422	A	30.5017	A	18.1087	A	24.9809	A	49.0665	A	33.5010	A	483.4170	P	120.1897	A	134.0814	A
AHTC1008996	300.835	A	198.6000	A	82.1191	A	46.8192	A	1205.8603	P	24.6410	A	579.8768	P	494.0183	P	374.0522	A
AHTC1008998	259.901	A	306.8893	A	230.2641	A	180.2916	A	487.4355	P	250.6549	A	157.9898	A	301.7477	A	300.9667	A
AHTC1009004	157.699	A	165.5458	A	328.2877	A	263.1855	A	477.5804	P	228.1330	A	146.6744	A	288.2896	A	373.3443	A
AHTC1009073	202.58	A	160.7350	A	298.1882	A	325.1758	A	187.9120	A	616.4520	P	192.7017	A	126.4494	A	201.3613	A
AHTC1009175	99.6083	A	116.0527	A	335.2062	A	216.6939	A	435.7148	P	94.1088	A	287.8041	A	396.6395	A	523.2355	P
AHTC1009209	146.152	A	119.7180	A	150.3995	A	85.2597	A	173.4669	A	437.9484	P	117.5316	A	210.2999	A	103.0112	A
AHTC1009218	55.7184	A	12.3664	A	111.9640	A	20.9212	A	35.6709	A	1123.9631	P	14.5589	A	121.7233	A	93.9734	A
AHTC1009229	171.166	A	276.7698	A	377.6159	A	237.6946	A	295.9627	A	485.7051	P	292.0439	A	345.4392	A	177.7332	A
AHTC1009253	187.032	A	199.3758	A	171.3444	A	131.4392	A	423.5612	P	80.0572	A	468.3764	P	509.9182	P	476.4795	P
AHTC1009259	121.246	A	82.7272	A	244.7199	A	46.9534	A	93.4595	A	1852.5814	P	76.5075	A	225.2472	A	155.6969	A
AHTC1009279	350.491	A	290.2379	A	288.5877	A	278.7101	A	206.3248	A	433.7065	P	335.6961	A	213.1293	A	168.2281	A
AHTC1009290	160.935	A	274.2237	A	387.5852	A	236.4957	A	751.4688	P	104.7662	A	241.1795	A	569.5580	P	422.9185	P
AHTC1009320	46.1654	A	54.9944	A	151.8616	A	102.6385	A	593.0736	P	20.1272	A	136.6866	A	441.4368	P	346.7220	A
AHTC1009358	66.7538	A	61.4489	A	143.1483	A	70.6258	A	1278.9888	P	129.2678	A	124.8526	A	448.2517	P	162.4330	A
AHTC1009387	109.055	A	214.8781	A	282.5413	A	262.5721	A	534.9922	P	234.5585	A	510.1860	P	529.8781	P	571.8943	P
AHTC1009421	108.707	A	151.3233	A	187.5643	A	223.7582	A	2521.4093	P	108.6476	A	536.9398	P	1278.2432	P	345.7252	A
AHTC1009440	113.068	A	92.1220	A	149.9709	A	71.7870	A	93.3584	A	1475.6101	P	75.3309	A	118.0907	A	67.8261	A
AHTC1009477	262.458	A	244.6166	A	349.9001	A	330.9408	A	215.5378	A	597.0960	P	222.0022	A	186.6979	A	309.5292	A
AHTC1009482	149.693	A	151.9344	A	264.9160	A	102.5626	A	112.8392	A	649.6071	P	51.7579	A	184.0733	A	118.3624	A
AHTC1009503	131.553	A	106.8991	A	218.9758	A	144.4350	A	466.2606	P	238.8529	A	123.5975	A	322.3976	A	246.8192	A
AHTC1009529	106.439	A	216.5180	A	355.6513	A	202.7086	A	671.0365	P	93.3740	A	177.6919	A	528.8971	P	315.8168	A
AHTC1009542	145.113	A	123.9942	A	54.4927	A	17.9514	A	154.2016	A	676.3497	P	694.4980	P	175.7198	A	241.6696	A
AHTC1009571	106.079	A	148.5873	A	217.1978	A	124.2112	A	401.3268	P	349.1615	A	361.7377	A	297.0529	A	419.1825	P
AHTC1009588	91.4347	A	38.5157	A	185.4977	A	40.8636	A	51.1560	A	545.7169	P	67.7658	A	118.4742	A	107.8139	A
AHTC1009638	33.3247	A	18.9958	A	110.0375	A	26.3074	A	75.4308	A	1048.1315	P	32.7135	A	107.1947	A	38.6314	A
AHTC1009643	185.317	A	254.2407	A	303.8409	A	84.8048	A	770.0821	P	158.2599	A	443.5301	P	780.9072	P	601.9548	P
AHTC1009647	244.63	A	223.1188	A	305.4222	A	333.8552	A	305.1209	A	363.9029	A	315.0125	A	353.1025	A	408.8320	P
AHTC1009650	228.115	A	182.9001	A	280.6063	A	337.4403	A	245.7339	A	789.0532	P	191.2964	A	201.2452	A	224.2938	A
AHTC1009666	59.2176	A	47.9744	A	93.4417	A	140.5871	A	33.0845	A	442.4788	P	104.1314	A	38.8843	A	35.3549	A
AHTC1009669	99.3136	A	110.9076	A	340.7675	A	100.7148	A	162.5145	A	1398.9663	P	69.4904	A	125.9213	A	181.9129	A
AHTC1009672	262.972	A	164.2409	A	252.5406	A	195.8513	A	165.0914	A	696.6356	P	247.4059	A	149.9964	A	53.2027	A
AHTC1009693	310.819	A	394.5227	A	306.6088	A	325.0318	A	275.6239	A	437.4016	P	379.7498	A	226.7710	A	330.1455	A
AHTC1009697	360.738	A	276.3088	A	398.5370	A	285.4592	A	315.4046	A	458.5903	P	380.0426	A	292.2185	A	252.1650	A
AHTC1009700	207.3	A	322.6937	A	224.4381	A	209.9425	A	183.3554	A	212.8109	A	406.9443	P	188.7313	A	135.2033	A
AHTC1009740	163.85	A	321.8541	A	318.0193	A	195.4608	A	261.9932	A	464.7232	P	464.0552	P	277.4941	A	230.5704	A
AHTC1009769	52.9887	A	23.9749	A	340.0146	A	44.8445	A	150.1954	A	812.2414	P	25.7411	A	317.8177	A	74.0746	A
AHTC1009794	267.745	A	130.4350	A	202.3224	A	361.3999	A	157.3601	A	537.1162	P	204.5658	A	125.2384	A	124.4843	A
AHTC1009795	65.6809	A	52.4505	A	79.1949	A	45.9758	A	39.9025	A	674.8867	P	40.4156	A	60.7461	A	168.0332	A
AHTC1009814	287.245	A	324.0933	A	358.7338	A	264.1407	A	259.8375	A	682.7749	P	307.8463	A	226.1445	A	282.6600	A
AHTC1009838	239.493	A	222.4580	A	173.9243	A	148.9993	A	152.4876	A	410.0980	P	234.4714	A	96.5495	A	110.9294	A
AHTC1009888	294.562	A	361.6444	A	355.0713	A	199.4055	A	633.9341	P	1401.2109	P	689.6951	P	700.4712	P	757.8423	P
AHTC1009896	377.216	A	172.1617	A	137.2512	A	96.4051	A	107.9302	A	394.4875	A	688.9035	P	181.9896	A	243.1846	A
AHTC1009904	220.359	A	174.4623	A	154.7603	A	84.2413	A	54.4082	A	2327.5564	P	120.5474	A	49.7359	A	52.4531	A
AHTC1009988	134.602	A	89.1922	A	308.3502	A	289.0443	A	253.9207	A	528.3768	P	109.5438	A	197.0189	A	179.8708	A
AHTC1010065	178.705	A	202.7699	A	263.5984	A	312.2408	A	556.7177	P	767.1758	P	98.7890	A	361.9431	A	203.6183	A
AHTC1010107	147.833	A	92.6032	A	187.2173	A	129.7296	A	91.8016	A	493.4202	P	98.4932	A	82.8713	A	126.9792	A
AHTC1010111	117.325	A	122.2446	A	208.3339	A	85.9113	A	101.6550	A	62.3745	A	447.2610	P	98.5654	A	113.3295	A
AHTC1010116	164.467	A	112.9396	A	125.1464	A	137.0854	A	187.7589	A	175.4635	A	1552.5108	P	482.7800	P	318.9084	A
AHTC1010135	158.596	A	98.2368	A	185.4571	A	60.7344	A	90.9355	A	1334.3103	P	81.2032	A	176.2489	A	77.6046	A
AHTC1010153	234.498	A	328.8923	A	355.6738	A	304.0615	A	121.8022	A	159.6462	A	725.6713	P	505.4602	P	268.5309	A
AHTC1010155	378.125	A	298.9598	A	375.9907	A	348.4430	A	323.5798	A	192.7865	A	484.9294	P	381.5862	A	261.0261	A
AHTC1010208	384.332	A	298.4047	A	202.8004	A	147.9399	A	553.2064	P	968.2396	P	1004.1856	P	743.2721	P	900.8528	P
AHTC1010220	78.0167	A	81.2804	A	37.5837	A	21.1276	A	366.8259	A	612.2455	P	214.2995	A	240.6637	A	516.6992	P
AHTC1010239	135.734	A	17.3857	A	261.9253	A	22.0360	A	84.4409	A	2582.7323	P	14.8130	A	250.0384	A	124.0071	A
AHTC1010241	235.279	A	143.0857	A	174.4908	A	77.7116	A	248.8143	A	717.6658	P	374.0219	A	171.2817	A	301.4573	A
AHTC1010248	295.077	A	217.6462	A	287.5268	A	202.2442	A	281.2157	A	427.5923	P	179.5944	A	195.8350	A	211.3268	A
AHTC1010280	37.1372	A	86.7230	A	246.0471	A	151.0857	A	272.2007	A	34.8860	A	128.1251	A	439.5067	P	231.6396	A
AHTC1010315	65.5201	A	33.4486	A	105.7924	A	33.0758	A	39.7330	A	823.7703	P	38.8824	A	57.5565	A	170.8722	A
AHTC1010325	102.561	A	47.4573	A	110.2747	A	146.0109	A	59.6772	A	633.0682	P	107.0442	A	48.6102	A	69.8594	A
AHTC1010349	216.342	A	87.8220	A	181.8761	A	153.4686	A	80.3523	A	1329.6930	P	186.7940	A	157.1957	A	183.5048	A
AHTC1010354	215.708	A	192.9665	A	199.5872	A	187.0954	A	197.8364	A	1422.3608	P	197.2220	A	186.8034	A	197.3157	A
AHTC1010375	368.617	A	148.6402	A	236.8140	A	125.7225	A	150.7693	A	1419.7142	P	93.4722	A	140.4090	A	163.2327	A
AHTC1010399	175.783	A	151.6219	A	137.0244	A	56.5079	A	190.1629	A	81.6203	A	435.1786	P	211.3324	A	207.5165	A
AHTC1010402	141.792	A	398.2353	A	371.2036	A	87.8201	A	1805.0307	P	310.1714	A	799.3073	P	1472.0240	P	1293.0069	P
AHTC1010425	21.9409	A	16.7793	A	50.5979	A	20.3709	A	24.3938	A	686.7886	P	18.0286	A	24.8394	A	24.7849	A
AHTC1010467	96.0589	A	190.9340	A	314.6564	A	130.7643	A	418.7275	P	132.9533	A	149.4207	A	315.5780	A	263.1506	A
AHTC1010542	304.868	A	251.3955	A	328.5108	A	280.4887	A	184.3811	A	412.5146	P	398.2907	A	187.6287	A	114.4759	A
AHTC1010550	321.407	A	144.5058	A	287.9954	A	331.6435	A	237.5965	A	1732.1840	P	122.0571	A	185.7945	A	237.5979	A
AHTC1010572	304.934	A	192.9882	A	356.2810	A	351.8318	A	255.3974	A	917.7549	P	183.7293	A	189.4360	A	291.2974	A
AHTC1010585	53.7292	A	31.3951	A	84.8783	A	27.8371	A	31.8261	A	1428.8627	P	21.0669	A	65.8328	A	82.1741	A
AHTC1010622	169.804	A	257.9069	A	387.9733	A	318.4175	A	428.8791	P	317.2820	A	342.5167	A	359.3995	A	420.5470	P
AHTC1010632	87.1329	A	148.2876	A	300.1999	A	164.8169	A	654.4819	P	97.8733	A	145.1868	A	500.5659	P	540.2650	P
AHTC1010662	94.2677	A	117.0625	A	271.1461	A	246.2344	A	373.9733	A	1802.0013	P	531.3902	P	613.7082	P	332.8239	A
AHTC1010703	151.518	A	168.9301	A	198.8072	A	240.7466	A	121.5108	A	2790.9538	P	154.3685	A	104.6862	A	124.3978	A
AHTC1010816	355.986	A	193.9135	A	363.6891	A	339.2368	A	300.3029	A	189.1344	A	401.9704	P	421.8829	P	300.9950	A
AHTC1010847	175.212	A	119.5385	A	93.3591	A	140.8891	A	279.3895	A	174.2892	A	521.0909	P	255.3539	A	216.0454	A
AHTC1010859	218.163	A	268.0548	A	377.1942	A	388.4845	A	517.7241	P	119.3116	A	391.5220	A	497.1636	P	355.5263	A
AHTC1010875	250.976	A	339.9667	A	290.5211	A	296.5302	A	380.1690	A	167.5814	A	496.7442	P	343.2779	A	322.4238	A
AHTC1010906	66.8407	A	71.4889	A	36.0567	A	20.1772	A	80.0867	A	488.3784	P	78.9684	A	62.3681	A	82.5946	A
AHTC1010908	84.2891	A	21.7182	A	342.0473	A	30.3684	A	135.0821	A	2018.5263	P	44.5755	A	373.7582	A	110.2896	A
AHTC1010920	206.401	A	107.6974	A	107.1730	A	17.0461	A	85.9196	A	209.0873	A	422.4532	P	121.6156	A	130.2125	A
AHTC1010923	51.61	A	20.3522	A	188.4317	A	15.4594	A	127.6856	A	949.4091	P	21.6320	A	197.3713	A	42.7980	A
AHTC1010942	209.458	A	133.2451	A	218.8990	A	276.2733	A	139.0201	A	633.3570	P	149.5850	A	109.1876	A	140.4182	A
AHTC1011024	234.776	A	351.7066	A	213.4840	A	201.7498	A	405.1245	P	113.4238	A	422.4904	P	385.6312	A	254.4282	A
AHTC1011025	194.217	A	243.3907	A	251.0327	A	232.5752	A	326.9820	A	1077.2719	P	556.9646	P	411.7235	P	162.4621	A
AHTC1011034	250.548	A	205.2793	A	248.1192	A	224.7986	A	176.3707	A	887.2978	P	141.9921	A	149.9264	A	164.1072	A
AHTC1011048	26.1321	A	15.2721	A	87.7532	A	15.7532	A	31.4970	A	1272.3591	P	13.7802	A	93.2859	A	46.9753	A
AHTC1011069	201.628	A	215.3918	A	339.3856	A	205.0122	A	358.8681	A	520.1884	P	226.8511	A	320.3756	A	342.0159	A
AHTC1011142	288.871	A	159.9871	A	225.8133	A	197.6576	A	136.6358	A	644.7416	P	115.6611	A	107.6599	A	128.5564	A
AHTC1011143	32.3719	A	17.7433	A	235.5476	A	25.1096	A	103.0372	A	496.5013	P	13.9908	A	269.3360	A	27.7058	A
AHTC1011213	129.984	A	339.4338	A	140.1288	A	119.7154	A	409.5465	P	63.9611	A	592.3954	P	402.3342	P	307.3650	A
AHTC1011232	99.7406	A	27.7364	A	392.8569	A	24.7860	A	163.6349	A	2297.8299	P	50.2074	A	433.0619	P	189.2104	A
AHTC1011269	205.472	A	196.7684	A	320.2508	A	392.4694	A	229.5762	A	1015.2967	P	224.3218	A	133.1612	A	249.2286	A
AHTC1011298	248.698	A	373.8430	A	353.1961	A	194.7419	A	434.2966	P	189.9333	A	486.8117	P	562.9489	P	368.2784	A
AHTC1011343	174.138	A	145.6308	A	218.2233	A	102.3750	A	142.6920	A	873.7131	P	89.5093	A	161.3736	A	154.6174	A
AHTC1011347	76.8158	A	156.7871	A	315.2311	A	303.6414	A	456.1239	P	118.4801	A	136.5017	A	273.9655	A	322.2593	A
AHTC1011362	130.402	A	236.0754	A	253.0897	A	198.2034	A	388.4096	A	47.0422	A	203.6640	A	471.0718	P	266.6769	A
AHTC1011406	224.422	A	215.5317	A	281.3552	A	197.8229	A	166.2939	A	412.3514	P	241.6327	A	174.3318	A	169.9937	A
AHTC1011466	71.8981	A	104.6513	A	270.1083	A	173.1177	A	473.7188	P	43.7938	A	106.6547	A	420.4583	P	548.5428	P
AHTC1011540	338.306	A	346.8231	A	360.9427	A	249.5943	A	195.4956	A	626.1081	P	312.8956	A	235.3106	A	254.2831	A
AHTC1011613	78.753	A	69.1790	A	174.7292	A	62.3510	A	67.1921	A	499.6375	P	79.1371	A	53.6532	A	68.2913	A
AHTC1011709	242.39	A	149.3852	A	333.6513	A	322.4007	A	285.5655	A	412.5458	P	123.8723	A	240.8114	A	203.9903	A
AHTC1011711	153.865	A	320.1435	A	342.6269	A	126.8707	A	296.1405	A	2391.4011	P	615.7162	P	748.0110	P	403.6367	P
AHTC1011726	121.817	A	136.2896	A	346.7067	A	164.9404	A	206.5051	A	1322.8616	P	123.4390	A	336.1242	A	206.2774	A
AHTC1011757	221.133	A	228.6424	A	291.8378	A	371.4284	A	298.7424	A	814.1656	P	405.2514	P	416.7264	P	371.2967	A
AHTC1011763	53.6022	A	104.5859	A	162.2747	A	71.7627	A	417.7276	P	49.5110	A	171.2249	A	203.6309	A	107.1353	A
AHTC1011778	114.786	A	25.3340	A	216.3267	A	27.2836	A	101.6442	A	1059.0193	P	24.0742	A	267.8755	A	63.3223	A
AHTC1011794	58.5949	A	39.4002	A	66.3793	A	29.0184	A	52.8343	A	2233.0790	P	59.6921	A	42.0857	A	62.6699	A
AHTC1011850	21.048	A	19.8921	A	79.9054	A	19.5212	A	56.0578	A	532.2961	P	20.1977	A	79.5958	A	24.1910	A
AHTC1011854	228.001	A	96.7824	A	58.3736	A	38.9034	A	438.0950	P	37.0031	A	396.4756	A	244.5228	A	89.0667	A
AHTC1011915	86.393	A	55.5588	A	104.1333	A	341.3370	A	83.5750	A	1308.5460	P	217.8440	A	101.5026	A	53.7188	A
AHTC1011916	113.575	A	114.3573	A	328.5960	A	220.0460	A	412.5612	P	107.0266	A	100.2389	A	307.2166	A	236.9571	A
AHTC1011939	148.588	A	100.9682	A	374.4757	A	162.6996	A	176.8097	A	1945.2573	P	74.9110	A	238.4550	A	231.9731	A
AHTC1012009	169.882	A	156.4426	A	291.2793	A	237.5783	A	400.4524	P	86.1581	A	251.0227	A	311.0423	A	319.6532	A
AHTC1012026	28.9529	A	11.0181	A	45.7479	A	12.3882	A	22.8953	A	401.7989	P	13.8894	A	34.5735	A	16.5840	A
AHTC1012040	38.6572	A	199.4862	A	62.3415	A	25.9035	A	43.9214	A	416.1003	P	39.3663	A	37.0233	A	30.3060	A
AHTC1012071	146.48	A	93.8431	A	94.0809	A	77.7900	A	351.9302	A	25.3147	A	1190.2777	P	784.0050	P	822.0645	P
AHTC1012168	384.904	A	202.0755	A	273.6554	A	282.3071	A	385.7554	A	933.1796	P	345.3487	A	276.5294	A	235.7019	A
AHTC1012169	147.835	A	151.9706	A	116.2493	A	197.4875	A	141.9305	A	214.3136	A	695.1625	P	194.2640	A	118.8314	A
AHTC1012192	261.1	A	319.9248	A	167.6995	A	38.6186	A	101.0956	A	701.6032	P	801.7230	P	121.9334	A	77.9245	A
AHTC1012196	115.491	A	53.4242	A	233.2679	A	102.0724	A	107.8506	A	2709.9573	P	46.9440	A	212.9277	A	259.8055	A
AHTC1012200	15.5482	A	17.8979	A	22.6466	A	30.5756	A	15.4458	A	542.0536	P	17.1099	A	17.9120	A	77.9482	A
AHTC1012207	199.478	A	169.5846	A	189.9268	A	114.3171	A	640.6886	P	233.6474	A	269.1674	A	361.5662	A	200.8698	A
AHTC1012234	222.102	A	320.0714	A	262.4730	A	68.7885	A	245.3406	A	122.9683	A	730.3590	P	427.8255	P	263.2845	A
AHTC1012244	76.3436	A	14.0133	A	230.1309	A	24.8678	A	43.0248	A	1250.3889	P	14.1348	A	173.9120	A	95.2413	A
AHTC1012292	251.098	A	318.7625	A	365.1607	A	195.8698	A	337.3328	A	842.4178	P	307.9946	A	318.9007	A	312.9969	A
AHTC1012339	127.894	A	105.1415	A	117.1643	A	154.1707	A	397.9845	A	124.8651	A	466.7508	P	430.1817	P	282.2194	A
AHTC1012366	111.759	A	149.1304	A	200.7320	A	87.1391	A	404.7725	P	106.3506	A	171.0733	A	391.4197	A	358.5040	A
AHTC1012387	99.9042	A	110.7505	A	147.2231	A	145.5686	A	77.4787	A	581.1523	P	113.6840	A	86.7894	A	115.4441	A
AHTC1012398	73.8164	A	98.6659	A	239.8991	A	149.4387	A	479.1129	P	78.1354	A	128.3760	A	214.8109	A	333.8168	A
AHTC1012411	300.367	A	216.4140	A	317.9485	A	175.1545	A	238.3950	A	1094.8024	P	207.1614	A	327.4272	A	238.1632	A
AHTC1012447	94.6237	A	127.1324	A	246.6608	A	314.2832	A	114.2799	A	405.0659	P	141.5255	A	121.5484	A	113.5481	A
AHTC1012450	248.267	A	141.3609	A	152.2232	A	178.5982	A	150.2791	A	809.5452	P	207.5639	A	113.7641	A	109.0591	A
AHTC1012537	341.917	A	311.0359	A	125.4310	A	85.0297	A	831.0014	P	3715.4275	P	1336.7153	P	900.1135	P	950.0125	P
AHTC1012559	218.899	A	228.2283	A	116.4263	A	86.0579	A	73.7291	A	932.6832	P	345.5894	A	113.6610	A	97.2822	A
AHTC1012561	210.9	A	194.7862	A	272.8871	A	119.6448	A	232.7179	A	595.5994	P	136.2964	A	207.8513	A	231.0623	A
AHTC1012563	102.357	A	51.1987	A	95.0547	A	172.6978	A	34.6599	A	468.5043	P	35.5353	A	42.4432	A	83.4790	A
AHTC1012596	318.585	A	166.6182	A	133.1272	A	26.1559	A	9355.1296	P	177.5118	A	830.7382	P	2780.2517	P	570.5321	P
AHTC1012631	380.891	A	283.9299	A	373.8824	A	338.1066	A	332.1322	A	543.5898	P	273.1659	A	274.4597	A	230.1840	A
AHTC1012633	68.3671	A	82.0724	A	191.4751	A	94.3821	A	94.4242	A	1579.5050	P	77.5400	A	79.2817	A	89.9185	A
AHTC1012667	32.328	A	43.0114	A	40.1403	A	60.2615	A	14.1925	A	1207.3996	P	73.3998	A	17.6374	A	35.7626	A
AHTC1012687	313.874	A	228.6751	A	208.0028	A	256.9373	A	171.0505	A	575.8014	P	305.1443	A	134.9941	A	157.2023	A
AHTC1012700	134.321	A	387.9051	A	124.1295	A	90.3900	A	66.8451	A	613.0420	P	200.5738	A	72.3523	A	76.2256	A
AHTC1012739	282.511	A	312.5263	A	336.0687	A	243.4256	A	707.8250	P	305.5293	A	483.4837	P	592.6890	P	592.0610	P
AHTC1012760	90.4235	A	201.7964	A	393.4269	A	263.6128	A	446.5242	P	159.0224	A	153.4190	A	311.5852	A	262.4967	A
AHTC1012881	270.118	A	337.9632	A	294.5232	A	212.3542	A	203.4157	A	804.9076	P	266.0068	A	223.8760	A	235.6873	A
AHTC1012884	49.3464	A	28.1892	A	237.2140	A	39.5102	A	146.1360	A	665.9348	P	42.9989	A	239.7245	A	65.4557	A
AHTC1012885	256.243	A	242.9202	A	296.1065	A	349.7340	A	312.1420	A	418.6364	P	243.0836	A	263.9327	A	207.1125	A
AHTC1012911	205.573	A	181.5119	A	202.6655	A	251.0010	A	447.4204	P	70.9107	A	295.4186	A	273.1354	A	342.5725	A
AHTC1012964	189.932	A	230.4448	A	219.3569	A	130.3786	A	320.3841	A	62.7034	A	400.4182	P	246.8925	A	561.1523	P
AHTC1013000	199.915	A	317.9990	A	225.1557	A	249.7059	A	244.8118	A	136.3089	A	406.4119	P	177.2740	A	155.5819	A
AHTC1013013	156.405	A	253.2138	A	256.5039	A	248.2287	A	275.0104	A	406.1784	P	299.9532	A	244.9959	A	186.2404	A
AHTC1013133	124.706	A	230.2782	A	275.2666	A	140.8918	A	262.9618	A	883.9848	P	280.1533	A	251.9834	A	352.7749	A
AHTC1013135	100.429	A	173.5944	A	225.4188	A	51.6549	A	828.6539	P	245.4660	A	400.1956	P	607.1110	P	362.6589	A
AHTC1013156	308.838	A	242.5124	A	242.7335	A	170.9854	A	143.5024	A	759.3516	P	235.2235	A	159.1245	A	152.2548	A
AHTC1013161	382.087	A	287.9530	A	344.6007	A	262.6335	A	1605.1121	P	1886.3523	P	601.1687	P	781.0289	P	397.1462	A
AHTC1013174	231.565	A	115.6766	A	104.9481	A	33.4035	A	185.6840	A	1019.0160	P	578.7163	P	249.0006	A	261.3221	A
AHTC1013181	70.0376	A	89.8487	A	110.5099	A	104.5218	A	53.4308	A	623.1360	P	52.7186	A	37.4543	A	48.2621	A
AHTC1013196	115.746	A	40.9607	A	341.8177	A	52.6742	A	204.7821	A	6668.2789	P	29.6941	A	430.8983	P	182.6188	A
AHTC1013201	119.018	A	184.8330	A	24.2050	A	13.8346	A	363.9267	A	359.3121	A	1057.9921	P	426.9623	P	192.8768	A
AHTC1013209	197.943	A	262.2310	A	368.7010	A	169.8294	A	400.1925	P	48.9889	A	218.4984	A	324.0969	A	248.6217	A
AHTC1013221	183.945	A	112.6058	A	182.8482	A	32.3885	A	38.7034	A	566.9624	P	59.8815	A	28.5239	A	206.0667	A
AHTC1013226	226.83	A	205.9410	A	301.9108	A	131.5683	A	137.2551	A	929.7044	P	161.3479	A	143.3959	A	169.9948	A
AHTC1013263	286.216	A	146.2213	A	109.8640	A	373.0454	A	114.7464	A	86.0368	A	149.0225	A	121.1174	A	452.9096	P
AHTC1013266	49.779	A	103.8038	A	106.4593	A	72.4000	A	246.2179	A	122.3172	A	453.7877	P	547.8344	P	111.5109	A
AHTC1013284	176.093	A	63.6233	A	138.6971	A	49.3818	A	52.1472	A	1577.7853	P	69.9303	A	98.5239	A	220.0119	A
AHTC1013303	153.093	A	87.1255	A	236.2013	A	310.8262	A	180.9439	A	290.9249	A	142.1573	A	197.4078	A	447.1610	P
AHTC1013321	28.5751	A	13.4415	A	327.4635	A	22.7124	A	204.0003	A	1639.5280	P	18.2991	A	392.7997	A	51.9019	A
AHTC1013329	163.864	A	141.6522	A	220.8489	A	123.5112	A	89.6224	A	553.9599	P	120.0070	A	95.3630	A	146.1291	A
AHTC1013332	200.74	A	208.1851	A	298.0429	A	158.2935	A	107.7382	A	1025.4186	P	155.9404	A	92.4315	A	145.7475	A
AHTC1013344	107.389	A	187.6900	A	115.1161	A	200.0893	A	3533.6917	P	27.9793	A	569.2897	P	1647.8404	P	1374.2918	P
AHTC1013358	192.419	A	182.0532	A	353.2625	A	209.5316	A	377.9142	A	574.8067	P	151.4705	A	222.5859	A	312.3384	A
AHTC1013400	143.889	A	135.9362	A	126.7947	A	99.7714	A	135.9126	A	582.4426	P	75.4237	A	99.3024	A	136.5598	A
AHTC1013434	100.016	A	125.7916	A	359.5239	A	360.1074	A	244.6912	A	409.5121	P	86.0936	A	156.1174	A	151.7422	A
AHTC1013469	218.078	A	228.0456	A	294.5556	A	28.3353	A	814.2363	P	42.4866	A	225.1440	A	470.6153	P	533.2989	P
AHTC1013483	137.654	A	147.0377	A	222.1572	A	109.8539	A	131.6356	A	577.7143	P	193.3466	A	157.6529	A	164.9437	A
AHTC1013485	110.829	A	178.5563	A	41.5709	A	29.7222	A	550.4667	P	71.5858	A	1782.6943	P	1058.3260	P	128.3695	A
AHTC1013543	88.0772	A	32.4893	A	370.6632	A	25.9234	A	124.4493	A	1852.8163	P	14.9133	A	378.0741	A	153.4640	A
AHTC1013677	262.259	A	338.3330	A	379.4915	A	258.5524	A	462.7481	P	127.0222	A	341.2933	A	582.8689	P	312.3193	A
AHTC1013724	146.103	A	168.5987	A	283.3446	A	235.5514	A	256.7677	A	461.8482	P	215.4779	A	288.7519	A	295.2865	A
AHTC1013756	22.6671	A	14.6036	A	36.7151	A	13.3897	A	23.0037	A	487.0145	P	3.9047	A	37.3497	A	17.7133	A
AHTC1013757	238.469	A	215.9020	A	216.8025	A	181.7237	A	239.5891	A	402.1627	P	616.6043	P	442.0203	P	257.1302	A
AHTC1013774	159.543	A	156.4045	A	196.4837	A	60.2833	A	492.8147	P	197.5488	A	527.3179	P	649.6281	P	1127.8166	P
AHTC1013811	233.778	A	336.1028	A	331.9410	A	208.1275	A	470.8306	P	72.5237	A	419.0307	P	578.0494	P	346.7864	A
AHTC1013835	333.638	A	363.7289	A	280.8554	A	340.5732	A	481.4971	P	181.9058	A	816.1359	P	718.6372	P	506.4309	P
AHTC1013840	43.8138	A	47.8640	A	101.9629	A	41.4797	A	148.2544	A	1800.3439	P	96.8377	A	249.9423	A	98.9011	A
AHTC1013913	378.316	A	366.6249	A	333.0973	A	164.0072	A	216.2001	A	495.1663	P	348.5431	A	256.5040	A	288.6624	A
AHTC1013938	135.893	A	146.1657	A	202.4394	A	115.8165	A	252.8933	A	378.4818	A	187.1172	A	265.8871	A	591.9305	P
AHTC1013960	134.039	A	384.5970	A	156.3204	A	36.3987	A	100.7719	A	82.1027	A	809.4567	P	107.6814	A	164.1864	A
AHTC1014112	53.8178	A	57.8618	A	154.3336	A	116.0728	A	75.7300	A	599.2477	P	74.9822	A	80.2171	A	163.5641	A
AHTC1014115	133.157	A	80.7897	A	172.5368	A	26.0868	A	159.5603	A	770.3500	P	164.2073	A	114.1719	A	85.4253	A
AHTC1014121	147.326	A	167.8457	A	361.1476	A	179.9862	A	251.0955	A	748.3302	P	128.8653	A	202.3728	A	231.3616	A
AHTC1014129	44.5439	A	80.1727	A	23.2429	A	13.5631	A	108.6847	A	160.4387	A	528.8934	P	58.1690	A	30.5885	A
AHTC1014136	76.7186	A	17.0461	A	64.1949	A	80.7691	A	46.7276	A	450.6669	P	26.1643	A	35.5091	A	46.2709	A
AHTC1014152	377.355	A	241.0838	A	380.7661	A	365.8079	A	145.5914	A	333.9255	A	408.7811	P	130.8859	A	152.3145	A
AHTC1014161	256.006	A	149.9825	A	94.3405	A	222.4469	A	57.5760	A	444.8410	P	213.2270	A	60.3767	A	64.8414	A
AHTC1014193	297.771	A	258.7039	A	294.7953	A	196.4548	A	201.8176	A	518.5330	P	127.5487	A	145.1030	A	240.4607	A
AHTC1014207	68.8335	A	45.1744	A	64.3032	A	44.1035	A	38.8076	A	602.9613	P	38.0448	A	30.9260	A	32.1031	A
AHTC1014221	316.116	A	239.3334	A	314.1104	A	299.1752	A	214.2959	A	585.4187	P	197.7885	A	190.1016	A	219.4959	A
AHTC1014254	165.311	A	211.6479	A	234.4289	A	271.3052	A	244.4178	A	443.4517	P	102.3729	A	163.0949	A	220.3471	A
AHTC1014273	98.0227	A	82.8909	A	377.8039	A	114.0062	A	82.1738	A	527.5756	P	82.1285	A	82.8527	A	92.0120	A
AHTC1014278	272.548	A	270.9085	A	199.0398	A	93.2487	A	351.8772	A	583.4006	P	464.0085	P	264.1579	A	177.4365	A
AHTC1014281	142.998	A	272.7514	A	328.3307	A	43.4061	A	55.7727	A	780.1311	P	72.3715	A	33.8680	A	118.9841	A
AHTC1014285	57.0032	A	45.5613	A	116.4516	A	85.0939	A	40.4764	A	732.8830	P	57.6618	A	43.5444	A	67.3869	A
AHTC1014336	96.1418	A	157.9924	A	350.5699	A	71.1224	A	81.7203	A	917.9672	P	68.4421	A	58.3328	A	66.8538	A
AHTC1014360	313.908	A	192.1257	A	213.4054	A	160.8608	A	126.3826	A	1163.5551	P	153.3140	A	85.3531	A	134.6098	A
AHTC1014365	49.7878	A	55.0273	A	87.1812	A	76.4133	A	25.4741	A	4374.2088	P	59.9839	A	38.7238	A	43.6942	A
AHTC1014367	216.353	A	80.5163	A	102.9147	A	80.5339	A	77.4292	A	752.3511	P	169.1489	A	88.6245	A	125.5056	A
AHTC1014374	71.3314	A	69.3919	A	86.8296	A	78.8179	A	90.1377	A	502.7102	P	65.4804	A	86.4748	A	90.0850	A
AHTC1014382	286.441	A	195.2444	A	114.6426	A	201.6809	A	88.9672	A	743.3089	P	198.1392	A	64.1343	A	84.0498	A
AHTC1014396	188.799	A	381.9536	A	264.9577	A	248.9377	A	265.5795	A	2597.3235	P	1424.7642	P	359.9535	A	139.7310	A
AHTC1014397	285.83	A	362.6519	A	188.7912	A	180.9273	A	34.6408	A	106.1177	A	667.5393	P	102.6594	A	109.9236	A
AHTC1014400	168.609	A	87.2424	A	237.1712	A	191.7700	A	125.0048	A	1204.0096	P	86.9151	A	70.9469	A	104.0190	A
AHTC1014405	103.632	A	31.3260	A	148.9303	A	40.7131	A	60.0610	A	1474.5042	P	26.5084	A	61.8592	A	104.3270	A
AHTC1014408	328.204	A	96.0318	A	40.2970	A	31.1633	A	284.4146	A	803.2860	P	438.0328	P	110.4555	A	50.4480	A
AHTC1014410	39.288	A	29.6760	A	36.9337	A	21.1346	A	46.9555	A	663.6574	P	37.8503	A	33.5125	A	23.2172	A
AHTC1014413	114.79	A	94.5566	A	112.1689	A	96.4240	A	52.9561	A	400.1080	P	133.6413	A	82.1807	A	129.4425	A
AHTC1014435	165.842	A	197.2815	A	222.8640	A	277.5941	A	103.0789	A	772.0480	P	159.6343	A	122.5917	A	146.0514	A
AHTC1014461	99.9003	A	59.1461	A	53.1850	A	32.5562	A	34.1018	A	426.2621	P	40.3132	A	35.7444	A	23.3902	A
AHTC1014470	101.42	A	340.4757	A	365.3099	A	182.5979	A	411.8368	P	68.0728	A	289.5645	A	350.0561	A	310.8457	A
AHTC1014495	215.591	A	112.2158	A	185.3705	A	299.6583	A	134.5451	A	695.7549	P	174.9494	A	91.2836	A	107.9956	A
AHTC1014541	340.147	A	269.6950	A	304.1449	A	303.2805	A	418.1714	P	694.7603	P	628.2952	P	460.2784	P	365.1394	A
AHTC1014557	243.863	A	371.1312	A	309.4770	A	253.5034	A	242.9227	A	516.5227	P	417.9418	P	218.4151	A	213.7454	A
AHTC1014566	71.502	A	61.7619	A	102.7728	A	93.6512	A	37.4426	A	447.8156	P	94.4256	A	41.7480	A	61.2538	A
AHTC1014580	27.5516	A	33.9817	A	34.8740	A	27.4592	A	26.3560	A	856.2119	P	21.7629	A	26.9518	A	30.1129	A
AHTC1014617	325.135	A	167.5291	A	140.3321	A	315.0721	A	169.6542	A	524.3891	P	296.1420	A	144.1568	A	171.6345	A
AHTC1014629	104.134	A	68.3288	A	56.8887	A	27.2992	A	41.6880	A	3261.8081	P	213.0521	A	88.3746	A	180.6804	A
AHTC1014653	257.679	A	377.3683	A	280.3039	A	175.9957	A	180.3589	A	432.4948	P	204.0857	A	189.7264	A	222.2144	A
AHTC1014678	326.912	A	183.9660	A	167.8761	A	263.8283	A	55.8305	A	1282.4805	P	133.3568	A	72.5965	A	47.4272	A
AHTC1014684	192.155	A	72.5327	A	173.4217	A	82.2186	A	59.5434	A	781.3985	P	92.0342	A	91.3229	A	177.0152	A
AHTC1014717	126.71	A	171.8275	A	214.3082	A	157.2650	A	107.6376	A	544.5940	P	124.4931	A	113.0247	A	101.8105	A
AHTC1014751	341.848	A	337.7909	A	280.4314	A	251.4227	A	230.5890	A	231.4391	A	1364.1317	P	219.4120	A	202.7124	A
AHTC1014835	361.792	A	390.1570	A	316.9662	A	335.0568	A	624.2325	P	149.9677	A	444.2197	P	587.6408	P	431.8682	P
AHTC1014844	271.579	A	287.5818	A	385.8106	A	217.8579	A	259.1162	A	428.6295	P	247.4055	A	252.7563	A	308.0792	A
AHTC1014886	259.68	A	187.5733	A	200.6250	A	205.5548	A	212.2896	A	198.8844	A	408.4465	P	236.8145	A	190.1239	A
AHTC1015022	396.01	A	324.2281	A	270.2959	A	281.0704	A	274.5990	A	154.9815	A	438.2699	P	424.3629	P	150.5833	A
AHTC1015045	83.4564	A	162.1615	A	180.7945	A	101.0720	A	50.8368	A	630.5704	P	97.2728	A	46.6200	A	50.5893	A
AHTC1015057	89.4989	A	108.3875	A	129.2366	A	74.4215	A	96.8669	A	486.2501	P	122.1574	A	71.6900	A	73.6645	A
AHTC1015089	243.252	A	273.9717	A	325.8749	A	204.1436	A	184.0903	A	428.9245	P	199.4966	A	174.6496	A	211.2494	A
AHTC1015135	318.353	A	339.2285	A	280.6310	A	345.7762	A	299.8606	A	382.2880	A	712.2263	P	316.5788	A	267.3122	A
AHTC1015204	134.503	A	128.5795	A	230.0723	A	94.2162	A	110.8296	A	8738.2641	P	87.2760	A	120.6632	A	124.9410	A
AHTC1015208	204.294	A	82.1532	A	120.7728	A	90.6367	A	88.7595	A	638.3142	P	151.0029	A	52.9393	A	66.4990	A
AHTC1015220	150.941	A	284.7854	A	226.5065	A	345.7984	A	214.2864	A	235.5143	A	466.6603	P	257.7590	A	243.2733	A
AHTC1015233	22.0657	A	23.5557	A	129.6728	A	29.2688	A	64.9275	A	1026.1985	P	23.2934	A	49.5649	A	47.3997	A
AHTC1015237	170.676	A	102.2767	A	48.6300	A	37.9345	A	200.7188	A	425.5857	P	276.1375	A	171.2862	A	118.7050	A
AHTC1015245	182.047	A	154.1474	A	278.4968	A	113.8687	A	182.2716	A	590.2046	P	111.0506	A	189.9033	A	252.1268	A
AHTC1015329	101.974	A	53.4122	A	217.1041	A	128.4032	A	163.0095	A	851.9536	P	51.6835	A	212.7184	A	105.3881	A
AHTC1015339	13.0587	A	6.3220	A	7.9630	A	12.0099	A	10.4652	A	410.6543	P	32.1405	A	9.5584	A	9.3839	A
AHTC1015353	298.546	A	297.2571	A	166.0026	A	102.1196	A	1390.0205	P	691.9381	P	1123.8232	P	923.1097	P	506.6284	P
AHTC1015462	47.7399	A	87.5557	A	217.2137	A	70.4733	A	51.9928	A	985.5270	P	74.9512	A	107.7069	A	184.7445	A
AHTC1015476	220.103	A	227.3405	A	349.1240	A	286.3182	A	184.7929	A	767.5554	P	259.0982	A	193.3633	A	229.3754	A
AHTC1015479	221.904	A	217.0819	A	216.5136	A	233.8132	A	155.6217	A	518.6700	P	222.3607	A	119.3122	A	130.3649	A
AHTC1015490	42.2919	A	102.0906	A	315.6301	A	122.2318	A	225.9631	A	231.1191	A	51.7002	A	191.5471	A	594.3813	P
AHTC1015513	133.596	A	248.0794	A	221.1495	A	93.5624	A	164.5090	A	459.4235	P	220.4282	A	142.9797	A	220.2587	A
AHTC1015517	126.109	A	97.9261	A	196.2994	A	95.1070	A	90.0338	A	407.4840	P	95.8013	A	79.5133	A	84.2892	A
AHTC1015541	85.9212	A	108.6567	A	355.8487	A	63.5550	A	27.1740	A	1296.3121	P	43.6272	A	41.2813	A	186.3375	A
AHTC1015580	182.556	A	86.9621	A	120.4050	A	271.9026	A	221.4588	A	835.6120	P	164.4993	A	144.2803	A	398.3569	A
AHTC1015657	180.033	A	91.2087	A	101.0535	A	73.2741	A	86.9062	A	504.4389	P	177.4116	A	101.0581	A	113.6567	A
AHTC1015692	102.399	A	67.4250	A	303.1159	A	279.1833	A	60.2174	A	437.1670	P	18.1771	A	27.1208	A	55.4661	A
AHTC1015713	356.046	A	345.0783	A	124.4859	A	60.9181	A	531.1455	P	1268.6295	P	868.2981	P	339.6623	A	144.1631	A
AHTC1015766	41.2094	A	15.0584	A	167.9337	A	27.1852	A	73.9112	A	784.4980	P	18.5273	A	155.9110	A	63.5391	A
AHTC1015783	236.373	A	297.9133	A	304.8761	A	215.7599	A	352.7156	A	573.6924	P	368.4446	A	256.9974	A	195.6205	A
AHTC1015901	287.265	A	158.1996	A	161.0441	A	207.3694	A	99.4862	A	1173.0676	P	148.5749	A	100.9000	A	95.1195	A
AHTC1015962	208.102	A	201.1885	A	383.4484	A	362.0618	A	356.2055	A	74.2511	A	273.3752	A	445.0671	P	278.4441	A
AHTC1016194	279.051	A	194.7886	A	196.5000	A	259.4762	A	144.7229	A	838.6833	P	168.2677	A	95.6167	A	124.9564	A
AHTC1016204	181.413	A	287.3529	A	298.6461	A	80.0654	A	142.9187	A	147.4189	A	178.3981	A	192.4743	A	446.1235	P
AHTC1016226	212.059	A	319.0389	A	283.8411	A	172.2096	A	181.1001	A	793.5063	P	310.0555	A	210.7743	A	175.7116	A
AHTC1016238	227.178	A	178.7647	A	272.9737	A	330.4529	A	243.5535	A	579.4143	P	193.9089	A	164.2040	A	206.1664	A
AHTC1016262	117.176	A	334.8290	A	358.0517	A	340.2662	A	452.6733	P	22.0792	A	358.7142	A	569.4563	P	283.4179	A
AHTC1016266	102.522	A	59.3601	A	77.3941	A	251.0857	A	94.1319	A	110.5885	A	154.7395	A	76.5031	A	602.0318	P
AHTC1016271	307.543	A	304.2444	A	209.2408	A	36.2013	A	103.5510	A	58.6777	A	704.9239	P	330.6479	A	261.0982	A
AHTC1016299	95.4177	A	42.6731	A	161.5067	A	59.3919	A	72.9791	A	1552.4339	P	64.2067	A	144.6284	A	102.0624	A
AHTC1016396	285.056	A	186.1141	A	95.7965	A	77.2733	A	65.8630	A	16.0847	A	421.6894	P	118.7849	A	267.6908	A
AHTC1016407	151.56	A	44.2658	A	107.8723	A	165.0269	A	26.4981	A	1246.5235	P	51.6514	A	75.1029	A	61.6981	A
AHTC1016450	149.567	A	87.7600	A	90.1978	A	87.1693	A	78.6473	A	1393.0771	P	358.0193	A	113.4788	A	144.0918	A
AHTC1016487	90.0671	A	123.7462	A	108.4947	A	74.0518	A	69.9751	A	459.5908	P	111.2452	A	48.3006	A	85.1977	A
AHTC1016499	75.7794	A	89.1018	A	153.3677	A	44.1847	A	411.8392	P	68.3113	A	129.3674	A	266.1667	A	917.0614	P
AHTC1016507	361.188	A	170.5445	A	263.6359	A	360.4838	A	275.0606	A	544.0283	P	216.2965	A	181.3668	A	209.5411	A
AHTC1016538	188.492	A	266.7954	A	386.4576	A	356.9294	A	250.6477	A	1118.0444	P	278.6933	A	215.5225	A	284.7397	A
AHTC1016619	32.2178	A	47.0930	A	68.8334	A	46.5214	A	32.8304	A	1048.5866	P	39.6510	A	30.7819	A	48.2874	A
AHTC1016661	43.3057	A	34.8208	A	67.1815	A	40.2771	A	26.4932	A	574.1174	P	24.9053	A	43.7671	A	39.9471	A
AHTC1016691	185.935	A	144.9296	A	273.4262	A	111.9300	A	86.9892	A	478.4825	P	166.4737	A	55.9868	A	144.8276	A
AHTC1016714	101.489	A	205.1934	A	291.7745	A	325.9803	A	310.7319	A	23.1362	A	258.3097	A	414.5427	P	392.4236	A
AHTC1016760	39.7154	A	157.6113	A	302.0678	A	83.2078	A	90.5294	A	501.2988	P	152.6801	A	67.4670	A	127.3292	A
AHTC1016804	31.5654	A	23.2427	A	31.5267	A	25.9784	A	24.5496	A	773.7596	P	49.8141	A	27.8788	A	36.8540	A
AHTC1016816	222.597	A	164.6519	A	247.5241	A	234.8650	A	226.1410	A	545.3386	P	190.0439	A	171.0068	A	162.9765	A
AHTC1016844	349.7	A	255.9174	A	274.0095	A	358.3724	A	245.8430	A	660.4213	P	265.8088	A	251.1305	A	192.8512	A
AHTC1016846	315.371	A	208.9116	A	250.8215	A	136.3869	A	153.7881	A	630.4858	P	170.6296	A	210.8158	A	189.1857	A
AHTC1016871	138.415	A	119.5941	A	47.1407	A	43.1434	A	256.0386	A	1342.8717	P	279.2741	A	139.9858	A	73.6674	A
AHTC1016894	37.3983	A	33.3890	A	85.4730	A	120.3895	A	40.6695	A	558.4237	P	56.2962	A	27.6649	A	16.7456	A
AHTC1016918	128.083	A	108.5458	A	125.9165	A	57.9674	A	64.0271	A	464.8250	P	72.2810	A	62.7251	A	81.9552	A
AHTC1016927	146.689	A	57.1657	A	107.1559	A	122.4544	A	74.3123	A	441.1394	P	66.8419	A	61.8657	A	76.8125	A
AHTC1016943	270.688	A	137.8696	A	334.8542	A	330.8513	A	46.8810	A	324.0352	A	313.0930	A	43.4149	A	504.6850	P
AHTC1016991	83.7899	A	109.0719	A	166.2736	A	127.8248	A	108.6901	A	452.6287	P	99.7647	A	114.5794	A	141.1427	A
AHTC1017020	314.631	A	257.1701	A	225.6573	A	259.4491	A	266.7773	A	475.4610	P	413.2915	P	236.7671	A	207.9291	A
AHTC1017021	89.8889	A	246.6835	A	359.7202	A	211.8182	A	448.9395	P	33.8442	A	204.3959	A	451.4030	P	236.3082	A
AHTC1017024	372.271	A	191.6517	A	296.5060	A	399.2636	A	196.4100	A	792.2562	P	171.4349	A	145.2191	A	183.2794	A
AHTC1017045	185.801	A	179.3957	A	303.7446	A	276.7697	A	18.5286	A	609.8820	P	222.5266	A	109.4231	A	222.9387	A
AHTC1017051	219.332	A	383.7947	A	229.4283	A	182.0135	A	273.8033	A	204.3035	A	463.3864	P	251.6031	A	305.7299	A
AHTC1017062	307.67	A	309.7612	A	391.9057	A	272.6121	A	253.8014	A	413.2577	P	263.6022	A	239.4766	A	259.1256	A
AHTC1017069	109.88	A	50.9223	A	54.9556	A	70.3657	A	164.8892	A	482.3755	P	353.4794	A	110.0704	A	61.2082	A
AHTC1017119	144.292	A	123.8880	A	272.5991	A	266.6711	A	261.4693	A	480.0243	P	110.8870	A	199.9363	A	223.9434	A
AHTC1017135	288.423	A	160.3752	A	330.5650	A	122.9866	A	179.8991	A	1616.3750	P	101.6200	A	114.9071	A	171.0628	A
AHTC1017276	159.238	A	141.5923	A	235.2313	A	227.8565	A	187.2364	A	1049.3591	P	170.6208	A	150.2349	A	142.1117	A
AHTC1017278	254.223	A	182.0281	A	72.3528	A	52.6438	A	107.5222	A	29.7996	A	435.2864	P	218.2938	A	89.3094	A
AHTC1017291	322.849	A	228.4817	A	257.7596	A	354.0263	A	214.2097	A	472.8968	P	304.3345	A	225.0657	A	250.8875	A
AHTC1017308	174.625	A	58.3487	A	232.7092	A	293.1094	A	401.3583	P	119.8044	A	87.1140	A	152.6362	A	202.3154	A
AHTC1017351	89.0811	A	272.1634	A	364.6901	A	174.7977	A	456.5719	P	58.2447	A	199.9106	A	443.1603	P	304.7954	A
AHTC1017432	158.947	A	206.9688	A	198.7774	A	124.2733	A	126.8525	A	725.1483	P	105.9812	A	54.9829	A	84.1962	A
AHTC1017444	302.29	A	237.0681	A	206.3816	A	266.0291	A	122.9228	A	3134.5897	P	462.9896	P	376.4777	A	367.0551	A
AHTC1017445	240.482	A	286.6462	A	292.8081	A	283.0491	A	233.3199	A	427.6614	P	271.4614	A	201.8912	A	215.3320	A
AHTC1017475	269.142	A	361.0948	A	215.0193	A	112.6200	A	406.1598	P	92.1839	A	549.9367	P	255.3808	A	237.9792	A
AHTC1017485	281.409	A	105.1366	A	353.0745	A	191.8974	A	261.6404	A	94.2687	A	124.8150	A	224.2838	A	548.4189	P
AHTC1017496	278.801	A	148.0736	A	132.3884	A	33.5830	A	55.4563	A	44.9980	A	483.2251	P	148.8177	A	117.7226	A
AHTC1017507	90.9123	A	114.2424	A	85.0200	A	75.5775	A	82.5408	A	78.6008	A	1445.8543	P	96.8787	A	88.2083	A
AHTC1017520	203.221	A	150.1585	A	359.7360	A	345.0116	A	251.9458	A	351.8585	A	153.2878	A	202.7624	A	558.1003	P
AHTC1017523	45.8992	A	21.5694	A	142.5819	A	25.9883	A	84.7534	A	457.9779	P	13.5546	A	138.3402	A	35.8357	A
AHTC1017527	124.632	A	141.7576	A	185.6378	A	187.0008	A	152.2835	A	425.3596	P	201.9998	A	156.1382	A	109.5911	A
AHTC1017541	88.0952	A	108.9367	A	122.0248	A	117.7150	A	393.9453	A	213.9522	A	156.6667	A	490.9247	P	371.9400	A
AHTC1017546	233.828	A	145.2170	A	283.2222	A	215.0483	A	165.9647	A	3681.8073	P	158.7588	A	283.0203	A	790.1095	P
AHTC1017579	262.117	A	213.0215	A	85.6081	A	23.3363	A	231.4037	A	417.4817	P	127.5930	A	124.5101	A	545.3167	P
AHTC1017598	200.678	A	225.7738	A	72.6299	A	69.2129	A	255.6528	A	171.4335	A	571.8566	P	233.0996	A	397.5629	A
AHTC1017617	127.246	A	186.4487	A	164.1092	A	157.0291	A	740.7498	P	48.6152	A	785.8408	P	900.5566	P	163.4605	A
AHTC1017641	163.065	A	133.1273	A	195.6194	A	134.7896	A	547.6182	P	254.9774	A	248.4849	A	373.9988	A	418.4867	P
AHTC1017668	132.437	A	138.4494	A	390.5350	A	174.9804	A	136.1986	A	775.5155	P	66.7257	A	45.6320	A	116.5760	A
AHTC1017669	123.685	A	145.1494	A	200.3291	A	54.4453	A	898.9255	P	111.7980	A	346.5524	A	433.2519	P	978.2475	P
AHTC1017722	197.871	A	158.8982	A	201.5118	A	370.4852	A	412.0137	P	53.4303	A	239.8498	A	431.8771	P	209.4660	A
AHTC1017733	66.9264	A	175.3317	A	348.5026	A	202.5755	A	351.8927	A	20.6018	A	139.7053	A	455.2990	P	305.4763	A
AHTC1017839	363.035	A	98.0641	A	196.5728	A	241.7977	A	145.5787	A	1836.6944	P	79.9392	A	94.3349	A	151.7410	A
AHTC1017850	209.465	A	225.0727	A	251.3863	A	163.9484	A	715.7047	P	831.3459	P	986.8894	P	996.4360	P	1180.3726	P
AHTC1017886	257.478	A	245.6327	A	324.2666	A	267.1055	A	409.2262	P	1515.3547	P	568.2983	P	497.2838	P	302.0213	A
AHTC1017887	23.4537	A	39.6157	A	14.8087	A	8.2246	A	281.8924	A	64.2018	A	507.5913	P	234.6883	A	83.6409	A
AHTC1017914	222.901	A	161.2999	A	35.3966	A	22.4965	A	225.5711	A	1155.1757	P	391.7355	A	168.2824	A	257.3028	A
AHTC1017921	185.586	A	274.8111	A	175.6039	A	138.4744	A	325.1142	A	62.8201	A	651.0892	P	406.7561	P	273.1808	A
AHTC1017926	124.513	A	121.1371	A	151.9200	A	29.3327	A	46.4168	A	606.5814	P	59.7749	A	36.0213	A	88.0726	A
AHTC1017964	222.875	A	394.0968	A	364.3589	A	270.5460	A	294.3425	A	110.2906	A	405.5360	P	388.8094	A	351.3484	A
AHTC1017981	241.167	A	90.4420	A	168.9756	A	141.6274	A	103.6876	A	1792.9806	P	84.1087	A	109.2533	A	125.3374	A
AHTC1018003	283.499	A	183.9608	A	189.3543	A	195.0952	A	237.2213	A	1006.1575	P	368.4038	A	300.3520	A	307.0728	A
AHTC1018023	130.877	A	199.2435	A	385.7649	A	135.4710	A	510.7938	P	173.6381	A	353.3422	A	608.1322	P	284.6023	A
AHTC1018043	190.395	A	218.0874	A	395.1151	A	333.4797	A	625.9277	P	736.8737	P	423.7499	P	575.6466	P	464.2471	P
AHTC1018049	389.512	A	191.8916	A	135.3233	A	169.0746	A	106.0543	A	1260.5228	P	263.5144	A	129.0731	A	143.9752	A
AHTC1018067	207.467	A	199.6027	A	78.1906	A	131.6489	A	558.4673	P	237.9407	A	1029.6328	P	578.2431	P	285.3051	A
AHTC1018085	75.0085	A	100.0938	A	234.2670	A	126.4834	A	322.7040	A	365.7275	A	268.3455	A	297.4754	A	724.7491	P
AHTC1018108	160.524	A	271.9023	A	267.6878	A	102.6719	A	131.6050	A	783.6411	P	155.0434	A	63.1145	A	232.0154	A
AHTC1018130	157.973	A	120.7931	A	115.7385	A	151.4050	A	54.5701	A	404.4887	P	142.3812	A	60.8990	A	65.9687	A
AHTC1018155	138.617	A	169.3716	A	249.8140	A	76.3043	A	749.0751	P	825.2331	P	374.7961	A	754.8040	P	589.4224	P
AHTC1018168	39.0469	A	198.2193	A	58.3347	A	65.4720	A	797.0165	P	931.2197	P	942.8521	P	638.2746	P	425.5866	P
AHTC1018174	123.355	A	47.1286	A	59.2950	A	47.6862	A	567.7445	P	49.5028	A	135.4888	A	168.3709	A	70.1001	A
AHTC1018180	277.822	A	189.0360	A	303.9686	A	373.5776	A	107.1125	A	2370.4695	P	233.2500	A	155.0038	A	234.8970	A
AHTC1018184	110.837	A	76.8791	A	200.7997	A	93.4769	A	247.4452	A	897.5163	P	127.3094	A	167.5063	A	179.2048	A
AHTC1018209	194.3	A	309.2796	A	291.5616	A	233.2848	A	270.9857	A	867.2550	P	210.3648	A	246.9799	A	209.6171	A
AHTC1018214	69.2109	A	136.6771	A	229.6963	A	26.8548	A	61.3076	A	1008.4485	P	110.2501	A	56.8473	A	104.0055	A
AHTC1018232	250.577	A	174.9070	A	286.2888	A	371.9926	A	227.4988	A	764.7370	P	273.9367	A	214.9442	A	164.7937	A
AHTC1018233	109.448	A	52.8041	A	105.8514	A	118.3394	A	77.1303	A	444.0097	P	40.1902	A	63.7440	A	64.5929	A
AHTC1018291	76.7623	A	167.5801	A	137.7331	A	36.7817	A	977.1711	P	40.0010	A	573.8590	P	998.5210	P	864.2539	P
AHTC1018316	36.642	A	31.8036	A	47.2569	A	46.6313	A	32.5169	A	445.5242	P	28.8652	A	40.3097	A	26.4351	A
AHTC1018333	375.396	A	293.3712	A	179.2465	A	174.6084	A	214.3940	A	314.6745	A	650.3417	P	261.3228	A	214.3860	A
AHTC1018349	237.142	A	179.0281	A	179.6252	A	210.9804	A	233.0183	A	459.4243	P	288.4699	A	231.6700	A	207.6505	A
AHTC1018358	67.4413	A	99.8347	A	232.5139	A	123.4685	A	461.6721	P	76.3011	A	118.6881	A	364.0761	A	373.1792	A
AHTC1018362	322.162	A	229.3803	A	319.2098	A	349.4547	A	178.9870	A	566.3896	P	179.8440	A	142.8319	A	212.1381	A
AHTC1018367	327.083	A	215.4276	A	248.0859	A	183.4361	A	127.3941	A	770.2429	P	200.2205	A	124.7244	A	156.8550	A
AHTC1018392	168.093	A	173.1676	A	37.9260	A	17.2082	A	666.4264	P	1003.6535	P	475.4377	P	300.6827	A	529.9383	P
AHTC1018419	139.784	A	130.1933	A	179.0031	A	77.4670	A	799.2019	P	44.1655	A	368.2341	A	572.3756	P	586.0435	P
AHTC1018461	157.788	A	248.5548	A	298.3967	A	334.4943	A	388.5333	A	177.3420	A	421.5495	P	350.5827	A	362.9460	A
AHTC1018483	236.184	A	313.3671	A	343.9958	A	281.0056	A	326.0591	A	516.1872	P	395.8616	A	335.9896	A	252.3553	A
AHTC1018506	286.744	A	396.4836	A	365.5343	A	322.7102	A	234.1343	A	108.8693	A	405.5626	P	304.4281	A	338.7537	A
AHTC1018507	228.468	A	156.7050	A	231.6925	A	308.8279	A	180.2090	A	447.3554	P	185.2125	A	116.9810	A	204.5139	A
AHTC1018519	163.716	A	179.7528	A	69.3929	A	90.4721	A	215.9240	A	48.8721	A	442.1173	P	188.4959	A	161.3511	A
AHTC1018575	338.896	A	210.3258	A	154.1263	A	45.3259	A	244.4118	A	2483.0246	P	768.5050	P	169.3041	A	193.8904	A
AHTC1018622	173.228	A	198.0791	A	201.7104	A	282.8085	A	159.9892	A	66.5737	A	291.5975	A	622.6530	P	152.6428	A
AHTC1018643	73.4265	A	77.9234	A	55.2725	A	21.2002	A	558.9925	P	55.1101	A	423.3151	P	336.7672	A	368.7594	A
AHTC1018649	343.993	A	149.3630	A	274.9493	A	266.0470	A	215.6021	A	401.0012	P	246.8365	A	208.2232	A	223.1096	A
AHTC1018656	40.6387	A	334.5296	A	24.0507	A	13.1532	A	360.4675	A	303.4898	A	459.9938	P	250.0095	A	400.8107	P
AHTC1018659	83.7324	A	47.0650	A	46.8183	A	67.2808	A	390.1646	A	87.1245	A	419.5245	P	248.7251	A	135.7111	A
AHTC1018660	135.201	A	154.2791	A	196.2795	A	64.4973	A	93.3614	A	475.5760	P	128.0770	A	67.9203	A	67.5473	A
AHTC1018713	42.4136	A	122.9338	A	160.9198	A	100.5554	A	484.2611	P	28.1103	A	151.3429	A	483.1316	P	125.3337	A
AHTC1018770	45.2423	A	43.4589	A	30.6062	A	41.0936	A	39.9290	A	2437.1378	P	90.6433	A	27.8533	A	40.7915	A
AHTC1018778	138.058	A	111.2656	A	149.9299	A	110.4430	A	49.9112	A	1471.4441	P	70.2383	A	79.5302	A	70.6134	A
AHTC1018819	154.905	A	109.9127	A	89.0382	A	63.1878	A	492.4936	P	195.7025	A	493.5020	P	380.5581	A	376.7464	A
AHTC1018876	332.949	A	233.6649	A	88.7382	A	40.9403	A	801.5324	P	71.4211	A	242.9191	A	68.4628	A	118.6351	A
AHTC1018914	297.189	A	239.2719	A	139.2918	A	68.5573	A	461.3576	P	543.7722	P	1042.7450	P	663.7264	P	954.4691	P
AHTC1018920	134.319	A	134.4528	A	154.5303	A	121.7817	A	422.2418	P	85.0295	A	413.9133	P	491.5153	P	247.6691	A
AHTC1018931	359.026	A	337.4374	A	272.2321	A	287.1108	A	313.6609	A	602.5433	P	370.9269	A	243.7299	A	278.8573	A
AHTC1018969	217.88	A	121.0659	A	191.8618	A	137.1473	A	120.8431	A	676.9592	P	143.2411	A	110.2814	A	100.7656	A
AHTC1018980	248.162	A	88.0663	A	116.0715	A	133.1452	A	45.5435	A	1243.6817	P	450.3782	P	66.2027	A	48.0609	A
AHTC1018994	223.426	A	169.4435	A	200.0548	A	390.9616	A	258.0465	A	101.2024	A	485.3359	P	332.4705	A	58.9746	A
AHTC1019009	38.4588	A	18.7412	A	69.9570	A	17.0257	A	26.8309	A	1194.5069	P	16.7071	A	73.7226	A	30.0969	A
AHTC1019040	257.227	A	271.1685	A	154.5493	A	58.0793	A	345.4237	A	105.2719	A	657.1043	P	303.2483	A	516.5623	P
AHTC1019058	206.784	A	67.7105	A	71.6341	A	18.6201	A	146.9311	A	413.9654	P	246.4888	A	117.5020	A	266.9055	A
AHTC1019079	247.505	A	188.0731	A	264.4736	A	341.3935	A	249.2188	A	160.2936	A	708.7835	P	527.2805	P	461.8841	P
AHTC1019197	301.695	A	397.9685	A	196.7781	A	167.8614	A	198.7241	A	103.8329	A	311.2067	A	148.7755	A	434.2877	P
AHTC1019210	53.4675	A	221.7866	A	237.8633	A	68.8197	A	208.2211	A	3037.0084	P	1329.8066	P	1097.6326	P	402.9429	P
AHTC1019224	206.305	A	238.1306	A	325.9351	A	19.6072	A	23.8931	A	21012.3740	P	28.6902	A	24.1355	A	26.8090	A
AHTC1019231	260.293	A	270.9844	A	131.9609	A	177.8233	A	131.1652	A	48.7798	A	693.7955	P	191.4866	A	456.9231	P
AHTC1019234	173.085	A	161.6632	A	219.1689	A	145.5774	A	125.6543	A	456.3875	P	84.0400	A	133.1476	A	114.6248	A
AHTC1019240	374.045	A	146.6318	A	88.7966	A	102.3869	A	373.2724	A	50.5163	A	695.1454	P	405.0400	P	156.1145	A
AHTC1019259	28.0375	A	36.3037	A	35.9648	A	24.9651	A	146.6503	A	25.5980	A	427.8944	P	237.3614	A	87.7614	A
AHTC1019266	394.683	A	331.8075	A	276.5055	A	360.1536	A	261.8817	A	157.3448	A	443.8150	P	296.5700	A	226.3807	A
AHTC1019317	254.673	A	196.8286	A	304.8032	A	318.7327	A	178.0407	A	517.8605	P	268.2028	A	159.1229	A	228.5182	A
AHTC1019329	281.487	A	316.3872	A	333.2189	A	77.7558	A	162.5674	A	1942.1299	P	301.3556	A	188.8092	A	251.3496	A
AHTC1019331	250.349	A	199.9573	A	215.4513	A	228.8293	A	136.5127	A	494.7092	P	200.6419	A	140.8635	A	130.8862	A
AHTC1019335	133.504	A	137.4579	A	114.2505	A	81.1844	A	94.7235	A	1314.4625	P	102.5779	A	135.5474	A	73.1766	A
AHTC1019352	70.5888	A	243.4384	A	125.7154	A	86.9789	A	674.7191	P	839.9399	P	1077.7150	P	1315.3830	P	750.0043	P
AHTC1019366	47.7729	A	74.9491	A	80.3346	A	27.1293	A	29.2391	A	1787.5749	P	47.9705	A	43.9113	A	50.7138	A
AHTC1019433	286.012	A	392.6555	A	65.1976	A	57.4424	A	640.7004	P	914.3866	P	1293.5988	P	916.7946	P	769.8814	P
AHTC1019467	195.369	A	257.7513	A	244.8100	A	143.6204	A	61.4841	A	513.1343	P	399.8244	A	83.6440	A	355.4247	A
AHTC1019469	179.151	A	263.3563	A	322.7374	A	235.1931	A	667.8946	P	1171.5295	P	630.7269	P	969.3562	P	707.1211	P
AHTC1019488	265.986	A	309.9756	A	157.8316	A	180.6798	A	72.9331	A	710.1441	P	1181.2141	P	250.4503	A	360.8162	A
AHTC1019505	299.091	A	394.9549	A	45.7180	A	18.7081	A	702.7219	P	102.8325	A	1646.3684	P	554.4511	P	503.9719	P
AHTC1019520	306.062	A	234.4297	A	42.0396	A	56.7611	A	461.4288	P	229.8213	A	885.2389	P	465.7125	P	221.3709	A
AHTC1019553	105.956	A	52.3987	A	46.0815	A	32.0436	A	33.8807	A	401.0286	P	23.8754	A	30.4846	A	40.6379	A
AHTC1019559	60.2933	A	30.6558	A	227.8838	A	40.6581	A	93.8113	A	996.0265	P	30.6468	A	221.5263	A	84.8842	A
AHTC1019560	32.6236	A	63.3671	A	124.2512	A	62.8983	A	80.1880	A	452.7520	P	60.4699	A	99.6355	A	80.2659	A
AHTC1019563	61.8036	A	29.8637	A	253.9547	A	35.1792	A	46.9179	A	1990.7729	P	33.6600	A	294.6988	A	203.0421	A
AHTC1019564	106.671	A	39.0268	A	138.9804	A	44.7060	A	47.7362	A	1237.4621	P	30.9977	A	96.1377	A	111.4757	A
AHTC1019589	32.4262	A	36.3528	A	170.8923	A	88.1064	A	62.0393	A	2296.6359	P	13.5147	A	106.2144	A	53.1530	A
AHTC1019602	53.8535	A	30.7835	A	180.1477	A	31.8784	A	79.6706	A	1348.8612	P	42.8707	A	138.9710	A	102.9932	A
AHTC1019620	136.655	A	231.6486	A	124.5454	A	27.5950	A	64.1219	A	61.7641	A	577.1772	P	268.3073	A	276.3126	A
AHTC1019627	35.9304	A	66.8393	A	182.6701	A	46.7431	A	81.1412	A	461.7905	P	55.9728	A	156.5729	A	72.1496	A
AHTC1019632	144.463	A	111.8081	A	211.2800	A	122.1176	A	130.1573	A	1047.9876	P	122.4918	A	147.1215	A	62.5075	A
AHTC1019638	46.4303	A	35.6191	A	69.1536	A	23.3011	A	28.8940	A	542.4728	P	27.5220	A	42.1193	A	35.0852	A
AHTC1019639	132.387	A	20.8120	A	295.6109	A	38.0015	A	76.2243	A	1971.2933	P	21.1942	A	266.6389	A	336.7329	A
AHTC1019645	160.306	A	141.4303	A	332.8186	A	151.7485	A	173.3259	A	1487.8491	P	93.9935	A	240.1253	A	264.7946	A
AHTC1019649	213.576	A	185.2371	A	247.3850	A	145.7217	A	701.9543	P	569.2325	P	812.7709	P	991.0815	P	1398.1303	P
AHTC1019662	54.5354	A	51.4706	A	328.6693	A	95.9951	A	118.0886	A	918.3359	P	62.1671	A	317.4947	A	153.4505	A
AHTC1019672	264.974	A	233.5445	A	328.7516	A	336.8357	A	43.5249	A	455.2581	P	142.7206	A	166.9617	A	207.4200	A
AHTC1019678	70.3378	A	34.1210	A	47.7475	A	37.0273	A	25.9067	A	492.2252	P	55.6918	A	27.0914	A	40.6759	A
AHTC1019701	33.9733	A	28.9196	A	102.2768	A	20.7279	A	42.0981	A	784.1493	P	20.7861	A	92.0342	A	108.7072	A
AHTC1019704	14.9074	A	8.4054	A	38.9612	A	11.9679	A	14.4259	A	580.7141	P	8.8968	A	28.4146	A	27.9149	A
AHTC1019710	91.2716	A	78.0974	A	179.0874	A	152.4502	A	120.0719	A	518.7501	P	59.7794	A	90.0312	A	139.1673	A
AHTC1019714	29.1111	A	23.5088	A	73.9458	A	12.0484	A	14.7586	A	954.6991	P	15.1388	A	46.7328	A	50.9246	A
AHTC1019715	203.626	A	120.5434	A	187.5937	A	104.1950	A	125.8116	A	479.2653	P	232.6297	A	111.2270	A	118.4288	A
AHTC1019727	91.0097	A	48.3186	A	360.2953	A	53.0383	A	211.5326	A	669.5561	P	35.1914	A	350.4708	A	82.4542	A
AHTC1019737	75.6449	A	21.0724	A	173.0234	A	29.7173	A	53.9325	A	1612.1185	P	12.7386	A	133.4816	A	78.6415	A
AHTC1019749	61.5391	A	18.5331	A	88.3311	A	24.5032	A	41.1859	A	662.6135	P	12.0882	A	78.9656	A	76.8931	A
AHTC1019757	118.455	A	20.8611	A	209.2884	A	21.3507	A	94.0790	A	2309.0706	P	35.1939	A	230.3573	A	75.2363	A
AHTC1019759	152.867	A	130.3142	A	113.6946	A	28.7955	A	665.1787	P	378.5224	A	278.0402	A	469.3993	P	710.3266	P
AHTC1019764	97.6042	A	96.7671	A	204.2956	A	138.5914	A	80.8626	A	688.9412	P	82.1488	A	98.7428	A	134.7351	A
AHTC1019765	317.804	A	253.6598	A	336.7839	A	258.2688	A	461.4135	P	1185.2839	P	202.8855	A	349.6885	A	306.5653	A
AHTC1019800	42.5713	A	25.7789	A	192.2891	A	34.8560	A	78.6865	A	424.3577	P	21.5116	A	175.2799	A	46.8510	A
AHTC1019825	189.859	A	303.7431	A	185.3650	A	178.8147	A	355.8580	A	586.6239	P	555.2303	P	409.4052	P	428.5377	P
AHTC1019834	25.7263	A	30.7615	A	131.1743	A	47.7032	A	54.3327	A	520.0785	P	23.2378	A	109.2068	A	61.4904	A
AHTC1019836	282.002	A	362.3254	A	363.8248	A	279.9032	A	213.8263	A	880.5515	P	297.9210	A	220.4727	A	243.9505	A
AHTC1019838	180.546	A	311.1389	A	383.0862	A	196.0389	A	281.5422	A	583.3136	P	246.2282	A	266.2481	A	251.9741	A
AHTC1019841	51.9369	A	18.7708	A	58.0342	A	15.8199	A	15.2645	A	607.1098	P	18.4979	A	47.2451	A	45.6356	A
AHTC1019845	47.1831	A	38.6614	A	64.7365	A	50.1179	A	29.5351	A	474.5104	P	40.5486	A	41.9792	A	31.3924	A
AHTC1019859	166.567	A	67.1067	A	240.0327	A	71.9494	A	103.8338	A	1610.2825	P	32.7747	A	174.9318	A	147.2411	A
AHTC1019863	313.806	A	299.2230	A	329.2118	A	353.1714	A	231.4819	A	1279.7978	P	387.8193	A	250.6037	A	174.6741	A
AHTC1019867	30.3705	A	29.2320	A	113.1933	A	33.5327	A	52.9800	A	429.2787	P	25.3971	A	99.0742	A	39.5285	A
AHTC1019874	112.385	A	74.4342	A	189.9583	A	77.3281	A	88.7222	A	495.0531	P	107.7409	A	121.5892	A	128.3545	A
AHTC1019881	48.8251	A	25.9456	A	135.3899	A	36.4982	A	78.2609	A	556.0437	P	36.7528	A	142.6056	A	85.2703	A
AHTC1019882	98.8471	A	41.7012	A	119.5952	A	60.0125	A	34.7094	A	459.7793	P	28.0440	A	21.5169	A	36.9189	A
AHTC1019891	31.2358	A	16.7455	A	76.9947	A	18.2157	A	30.7141	A	1003.4759	P	12.8633	A	63.7413	A	88.1001	A
AHTC1019900	40.0262	A	25.9930	A	171.7516	A	22.3162	A	63.2034	A	627.4981	P	29.9902	A	178.2791	A	52.1815	A
AHTC1019905	126.702	A	104.3862	A	289.1897	A	104.9514	A	150.5912	A	720.3987	P	81.2522	A	258.3096	A	123.6252	A
AHTC1019909	15.4733	A	15.9841	A	21.0548	A	11.8176	A	13.6700	A	90.5196	A	467.9107	P	18.0679	A	19.8329	A
AHTC1019912	164.567	A	161.6076	A	191.2023	A	128.8263	A	326.4063	A	147.2314	A	257.1495	A	242.7682	A	464.6563	P
AHTC1019915	77.396	A	49.5294	A	73.4746	A	105.6488	A	96.7030	A	615.1270	P	198.7121	A	138.8722	A	128.4992	A
AHTC1019928	47.8815	A	18.7297	A	68.0530	A	58.3594	A	32.3651	A	557.4824	P	23.7515	A	29.6474	A	48.3596	A
AHTC1019941	310.79	A	116.3100	A	225.5746	A	166.0038	A	103.8646	A	1892.7695	P	150.2136	A	129.7316	A	180.2825	A
AHTC1019944	337.716	A	210.3919	A	234.3014	A	286.8550	A	173.8695	A	1603.0746	P	267.0588	A	200.0473	A	189.9672	A
AHTC1019970	28.0489	A	26.1503	A	155.7223	A	22.3984	A	74.8478	A	645.9094	P	12.0915	A	120.6891	A	41.1478	A
AHTC1019986	14.4768	A	15.9395	A	92.7134	A	14.6575	A	38.5176	A	816.8541	P	15.3982	A	104.3883	A	54.3673	A
AHTC1019988	39.4929	A	29.9410	A	99.3868	A	57.3385	A	63.1348	A	586.3658	P	45.6383	A	64.5554	A	79.8440	A
AHTC1019989	256.018	A	234.7821	A	324.7841	A	63.0677	A	99.2392	A	1010.2550	P	110.6856	A	89.8306	A	164.2706	A
AHTC1019998	58.5917	A	39.3262	A	305.5619	A	85.7014	A	202.8827	A	713.4324	P	30.0180	A	237.0519	A	118.1665	A
AHTC1020003	74.8366	A	74.2414	A	30.9851	A	10.9715	A	250.7657	A	237.7984	A	527.1235	P	304.4039	A	152.9788	A
AHTC1020010	19.4598	A	50.7158	A	347.6742	A	178.4208	A	162.8754	A	1589.9411	P	72.4276	A	417.7034	P	150.4867	A
AHTC1020017	299.892	A	333.3012	A	372.4624	A	262.7679	A	204.1458	A	608.8105	P	217.6460	A	263.6676	A	265.4426	A
AHTC1020046	109.828	A	79.5191	A	270.9662	A	62.8376	A	216.1523	A	67.7476	A	120.5798	A	204.4533	A	940.6102	P
AHTC1020048	178.897	A	103.2415	A	95.6908	A	88.0255	A	57.1225	A	563.3445	P	163.8008	A	57.1305	A	65.4387	A
AHTC1020054	98.4827	A	113.4446	A	387.8372	A	231.3842	A	171.8595	A	1002.7440	P	90.9168	A	250.1300	A	218.3323	A
AHTC1020057	77.9983	A	85.9617	A	178.4932	A	83.8350	A	123.1497	A	696.7292	P	71.1920	A	133.6641	A	115.4202	A
AHTC1020061	54.8959	A	13.2497	A	225.1364	A	15.3927	A	69.9053	A	950.2582	P	18.8230	A	203.9567	A	94.3373	A
AHTC1020084	96.8222	A	75.1769	A	318.8503	A	45.9407	A	102.0028	A	2872.5114	P	60.7157	A	318.6267	A	257.7326	A
AHTC1020099	132.654	A	90.5183	A	146.4870	A	102.9721	A	90.9711	A	690.5942	P	141.0273	A	84.6183	A	104.1212	A
AHTC1020108	54.8673	A	34.8853	A	218.5762	A	23.8179	A	87.3716	A	578.9286	P	16.1723	A	193.6477	A	68.5443	A
AHTC1020117	153.491	A	129.9203	A	385.6459	A	59.2602	A	158.1093	A	48.1819	A	159.4553	A	214.7366	A	433.4228	P
AHTC1020119	43.2173	A	44.6272	A	222.6809	A	79.7913	A	69.8620	A	540.5797	P	54.2090	A	158.2635	A	72.9526	A
AHTC1020120	41.9101	A	35.2000	A	242.6218	A	62.2652	A	34.1755	A	1775.9593	P	42.7769	A	225.9950	A	133.9824	A
AHTC1020124	49.3616	A	16.1900	A	63.2157	A	15.2341	A	22.3777	A	533.1959	P	14.8161	A	46.9597	A	47.3580	A
AHTC1020127	27.1563	A	21.6600	A	343.5388	A	61.3557	A	100.7145	A	2336.8291	P	17.0181	A	379.8614	A	257.1969	A
AHTC1020144	96.9138	A	10.2758	A	177.9513	A	22.4396	A	43.1649	A	1397.2109	P	10.2350	A	132.9517	A	213.4238	A
AHTC1020160	167.489	A	204.1370	A	96.8403	A	100.3179	A	202.0172	A	70.1670	A	603.6757	P	203.0622	A	148.2679	A
AHTC1020161	40.4232	A	18.7554	A	182.3316	A	60.9771	A	73.0071	A	861.3254	P	47.3768	A	176.0573	A	139.5345	A
AHTC1020164	47.824	A	139.6656	A	144.0783	A	45.9851	A	774.6887	P	23.1257	A	308.6013	A	850.2537	P	484.5824	P
AHTC1020167	106.995	A	125.2742	A	303.7411	A	187.0958	A	184.4297	A	787.0280	P	92.7223	A	224.1845	A	217.4794	A
AHTC1020174	162.085	A	149.0609	A	396.6771	A	158.9911	A	220.3182	A	3015.5559	P	132.4136	A	527.5653	P	138.3387	A
AHTC1020180	126.792	A	57.0524	A	369.7774	A	81.0204	A	192.5695	A	1708.3157	P	63.6987	A	263.8767	A	197.8656	A
AHTC1020184	52.3245	A	115.3855	A	181.5736	A	120.8132	A	109.4264	A	444.9147	P	61.6237	A	86.4609	A	143.0924	A
AHTC1020190	64.8999	A	81.7568	A	132.4266	A	127.5522	A	88.5957	A	807.5598	P	97.2535	A	104.4068	A	107.6150	A
AHTC1020198	80.3374	A	100.7556	A	124.7025	A	122.2191	A	105.4589	A	104.7903	A	97.3624	A	1148.4543	P	85.7579	A
AHTC1020200	276.727	A	81.3495	A	293.3077	A	55.9857	A	120.2931	A	2869.9138	P	80.2495	A	243.7308	A	275.0602	A
AHTC1020208	385.531	A	230.9686	A	350.8492	A	377.5397	A	269.2661	A	684.9847	P	289.8957	A	173.6695	A	216.7345	A
AHTC1020214	101.488	A	107.0969	A	216.3884	A	89.2046	A	119.7224	A	785.1279	P	90.0362	A	128.4350	A	199.7303	A
AHTC1020227	178.5	A	273.5861	A	357.2304	A	168.2025	A	471.4883	P	226.3744	A	316.1249	A	559.7021	P	435.5363	P
AHTC1020247	207.128	A	159.1383	A	328.9485	A	201.4014	A	173.2527	A	1971.6321	P	160.4528	A	278.2674	A	262.4960	A
AHTC1020250	263.984	A	158.3261	A	137.5349	A	266.9723	A	66.0577	A	524.6751	P	243.5711	A	46.3217	A	196.8428	A
AHTC1020252	23.4001	A	66.3580	A	110.1673	A	20.3037	A	28.9409	A	642.5609	P	12.6580	A	97.7149	A	61.7550	A
AHTC1020266	22.8019	A	14.6777	A	15.2496	A	18.2737	A	17.8092	A	418.0561	P	13.6665	A	21.2326	A	21.2120	A
AHTC1020273	18.3712	A	10.6908	A	26.3339	A	15.9853	A	15.5058	A	481.6750	P	13.5207	A	18.9023	A	14.0882	A
AHTC1020277	76.785	A	22.9295	A	115.4921	A	20.0356	A	33.2846	A	425.2867	P	20.3359	A	67.9804	A	84.4073	A
AHTC1020280	119.176	A	29.5367	A	293.7413	A	52.5114	A	100.4861	A	833.4750	P	51.2078	A	254.0467	A	110.3027	A
AHTC1020301	68.37	A	69.9818	A	71.6780	A	72.9799	A	60.8165	A	511.6698	P	113.8532	A	90.9009	A	79.0234	A
AHTC1020304	57.4072	A	110.7474	A	197.9672	A	101.0966	A	84.5796	A	1082.9105	P	80.7206	A	48.4391	A	110.3936	A
AHTC1020313	78.4411	A	79.1908	A	135.8719	A	83.4479	A	47.9547	A	486.4784	P	85.2706	A	62.4637	A	61.4849	A
AHTC1020318	385.2	A	352.7870	A	253.7025	A	234.7404	A	216.6699	A	1280.0395	P	326.4974	A	200.9467	A	154.3118	A
AHTC1020325	32.8059	A	60.6785	A	162.8457	A	27.8135	A	77.8395	A	569.3363	P	15.5142	A	157.2172	A	47.8942	A
AHTC1020332	105.324	A	24.1655	A	75.3562	A	24.5653	A	25.0421	A	749.3490	P	22.1027	A	46.2860	A	84.2306	A
AHTC1020334	70.5528	A	28.4214	A	349.4144	A	36.0828	A	104.1316	A	1767.2587	P	27.8892	A	413.2015	P	84.1381	A
AHTC1020336	66.9314	A	60.6232	A	208.4371	A	73.8175	A	45.9425	A	849.3598	P	57.3891	A	163.9472	A	81.9854	A
AHTC1020345	47.1492	A	26.7508	A	70.5413	A	44.7827	A	34.6459	A	711.4921	P	26.3469	A	47.0238	A	43.6293	A
AHTC1020346	54.8269	A	53.8144	A	98.8639	A	66.6901	A	100.2381	A	502.4158	P	70.8917	A	92.0741	A	83.0353	A
AHTC1020351	300.878	A	328.0459	A	338.8232	A	200.8861	A	89.4846	A	339.1836	A	448.1538	P	365.0858	A	466.3813	P
AHTC1020356	97.9836	A	61.4710	A	289.0352	A	65.0756	A	117.8780	A	600.5150	P	36.7013	A	289.3472	A	123.1708	A
AHTC1020379	72.182	A	35.5663	A	196.5925	A	25.1335	A	52.9371	A	549.9604	P	33.8150	A	182.1837	A	152.1917	A
AHTC1020393	247.496	A	201.8472	A	147.3163	A	175.9257	A	289.7480	A	227.0676	A	987.9479	P	485.3120	P	297.7199	A
AHTC1020404	45.9089	A	28.4277	A	54.5498	A	27.1820	A	22.5322	A	662.3190	P	32.4353	A	29.8199	A	55.4784	A
AHTC1020408	183.022	A	128.5132	A	112.3761	A	102.2148	A	72.8744	A	517.3145	P	125.1392	A	62.8661	A	62.4513	A
AHTC1020413	285.986	A	125.1519	A	167.4824	A	104.7963	A	139.6933	A	469.4389	P	653.1874	P	357.5790	A	65.6324	A
AHTC1020428	135.765	A	66.3274	A	230.2842	A	44.3172	A	95.2818	A	1427.1070	P	52.2672	A	186.2454	A	148.3885	A
AHTC1020430	71.9639	A	59.3484	A	226.1838	A	86.0126	A	117.1253	A	1827.6159	P	53.9233	A	205.9753	A	197.1912	A
AHTC1020435	71.205	A	69.5896	A	160.5834	A	66.7673	A	63.3613	A	952.3054	P	65.5748	A	139.2449	A	92.1877	A
AHTC1020436	148.283	A	35.5890	A	241.9428	A	38.2415	A	78.3574	A	2592.9060	P	22.8285	A	177.5300	A	220.4499	A
AHTC1020437	119.512	A	55.6579	A	361.6132	A	43.2690	A	143.8174	A	1377.5488	P	46.4238	A	437.5397	P	104.4064	A
AHTC1020439	107.84	A	21.3809	A	215.0722	A	34.2177	A	65.1402	A	4069.3456	P	15.8674	A	202.3546	A	420.1804	P
AHTC1020448	34.1687	A	63.3497	A	205.3739	A	25.6508	A	43.2383	A	2198.1590	P	82.4922	A	42.8997	A	108.5810	A
AHTC1020460	91.3308	A	30.0548	A	309.2529	A	88.8288	A	110.7229	A	890.4136	P	48.1809	A	317.7734	A	112.2114	A
AHTC1020483	100.918	A	37.0767	A	299.0969	A	13.1662	A	82.7453	A	3320.2868	P	28.8800	A	344.6008	A	241.8262	A
AHTC1020485	174.34	A	304.1286	A	319.1445	A	163.2287	A	213.4416	A	443.5535	P	310.4052	A	208.7585	A	214.0858	A
AHTC1020501	84.8035	A	16.0169	A	136.8731	A	16.0979	A	44.7747	A	1003.4223	P	19.2441	A	101.9164	A	71.3771	A
AHTC1020538	60.6415	A	16.7603	A	63.0182	A	14.9769	A	36.9024	A	813.8748	P	24.4256	A	61.9658	A	37.3586	A
AHTC1020541	122.397	A	48.4805	A	232.7598	A	20.0306	A	63.4136	A	2689.4727	P	27.0013	A	247.3869	A	354.1930	A
AHTC1020544	176.899	A	316.3861	A	234.5550	A	177.9370	A	147.8490	A	560.6067	P	472.2398	P	181.6977	A	158.6997	A
AHTC1020547	55.7941	A	54.7502	A	103.6727	A	81.7674	A	77.5917	A	464.6736	P	1560.6614	P	95.7734	A	70.3520	A
AHTC1020579	29.4788	A	18.4814	A	139.7811	A	27.2078	A	84.5055	A	673.7649	P	16.7283	A	125.6076	A	31.1250	A
AHTC1020593	52.4936	A	23.2853	A	67.8050	A	53.2831	A	21.6932	A	561.3172	P	21.6039	A	31.0305	A	63.5806	A
AHTC1020605	25.2554	A	18.8357	A	106.3303	A	13.0606	A	49.6259	A	498.5400	P	12.8393	A	103.0437	A	85.3890	A
AHTC1020612	77.6103	A	92.5247	A	195.4639	A	85.5102	A	133.2587	A	500.5060	P	78.0913	A	196.7401	A	90.3081	A
AHTC1020613	129.631	A	18.2451	A	123.5827	A	35.6949	A	32.2280	A	1264.8559	P	12.9529	A	78.5993	A	79.3043	A
AHTC1020625	82.9493	A	71.2098	A	206.8874	A	76.2285	A	92.9672	A	1183.1189	P	62.6382	A	160.2069	A	90.9015	A
AHTC1020646	140.584	A	117.4530	A	261.6216	A	290.3656	A	185.5712	A	445.6842	P	90.1580	A	146.6000	A	247.2494	A
AHTC1020650	194.164	A	54.5746	A	169.5546	A	46.9274	A	41.6272	A	2746.2834	P	25.5768	A	95.3825	A	191.8641	A
AHTC1020654	103.063	A	39.0473	A	89.8701	A	67.9917	A	44.0087	A	569.5901	P	45.2407	A	47.7870	A	57.5094	A
AHTC1020664	37.0892	A	27.1943	A	133.8978	A	31.5752	A	54.9386	A	1101.7810	P	18.4757	A	144.6579	A	54.6054	A
AHTC1020671	39.6309	A	38.6730	A	177.6783	A	75.5277	A	71.8332	A	430.9557	P	45.9669	A	137.2021	A	102.2762	A
AHTC1020675	44.8068	A	42.4517	A	117.8790	A	37.6111	A	98.0296	A	681.9594	P	66.2358	A	110.9324	A	75.2673	A
AHTC1020676	99.2511	A	37.2737	A	159.4406	A	58.3195	A	54.3108	A	1016.0122	P	35.1152	A	100.7861	A	138.7074	A
AHTC1020682	84.6526	A	18.5264	A	258.8830	A	39.8649	A	138.9036	A	1749.5241	P	14.5451	A	244.3293	A	124.3686	A
AHTC1020701	25.4364	A	9.2138	A	287.1395	A	17.9427	A	159.0034	A	603.4790	P	10.7300	A	331.9620	A	50.0994	A
AHTC1020714	301.908	A	290.3117	A	390.4033	A	189.2107	A	294.1199	A	1010.5782	P	194.5486	A	306.2500	A	347.1627	A
AHTC1020718	140.437	A	96.7887	A	370.9177	A	370.7610	A	187.2432	A	616.1402	P	117.3806	A	254.3312	A	299.5294	A
AHTC1020719	114.391	A	133.8124	A	252.3613	A	92.0812	A	120.9537	A	493.8438	P	106.9469	A	184.2927	A	190.5450	A
AHTC1020721	71.0678	A	46.0998	A	248.1182	A	49.8782	A	119.0617	A	1938.5664	P	48.7622	A	246.2157	A	85.9237	A
AHTC1020723	93.5192	A	35.9226	A	227.8264	A	32.7861	A	71.1241	A	779.0647	P	34.8760	A	212.9618	A	101.3589	A
AHTC1020728	35.4965	A	24.3182	A	84.3100	A	15.3473	A	17.0387	A	905.0297	P	18.6155	A	70.8682	A	71.1512	A
AHTC1020748	97.3986	A	143.4012	A	116.5069	A	108.4758	A	137.7954	A	537.4051	P	197.1158	A	132.1485	A	111.4358	A
AHTC1020763	35.2758	A	19.4148	A	32.7209	A	14.5337	A	19.4287	A	498.4451	P	17.9623	A	20.3473	A	28.3194	A
AHTC1020766	362.182	A	298.6675	A	387.4131	A	289.3416	A	323.6377	A	420.3900	P	294.5455	A	330.1623	A	390.6594	A
AHTC1020771	81.9444	A	331.8606	A	201.6434	A	45.9894	A	124.9872	A	59.1287	A	155.5665	A	149.5919	A	538.4437	P
AHTC1020772	94.3261	A	65.5168	A	131.5210	A	85.6048	A	72.0756	A	845.0776	P	55.2414	A	114.8295	A	70.9684	A
AHTC1020777	177.636	A	150.3238	A	235.4088	A	359.4613	A	119.6900	A	879.9909	P	201.6711	A	130.7351	A	126.5586	A
AHTC1020782	62.3165	A	19.5927	A	44.7978	A	21.1511	A	22.9790	A	506.1128	P	18.8776	A	34.2145	A	56.2993	A
AHTC1020788	273.241	A	22.6131	A	184.5488	A	20.8713	A	37.4358	A	1980.0211	P	19.4887	A	100.4733	A	143.3370	A
AHTC1020799	20.0102	A	16.7280	A	40.2985	A	25.6624	A	26.6784	A	406.0718	P	12.4879	A	27.1023	A	22.7894	A
AHTC1020813	9.4955	A	9.3783	A	133.5315	A	15.8492	A	55.1334	A	412.0924	P	10.4797	A	133.3181	A	15.5935	A
AHTC1020815	67.3971	A	106.6431	A	41.9388	A	32.6518	A	257.3302	A	52.2192	A	563.8749	P	321.0542	A	170.6570	A
AHTC1020855	33.5843	A	27.4838	A	54.8949	A	106.4725	A	39.9110	A	509.5483	P	27.1119	A	38.7021	A	35.7961	A
AHTC1020856	77.4656	A	29.2278	A	137.8832	A	47.5905	A	74.1053	A	1152.7708	P	29.1970	A	115.9522	A	71.0310	A
AHTC1020864	88.7405	A	116.1423	A	283.5069	A	271.3526	A	424.8274	P	13.4615	A	156.5838	A	400.4661	P	170.1280	A
AHTC1020866	48.8084	A	11.7035	A	147.0974	A	26.0231	A	46.6097	A	1735.2446	P	9.3371	A	126.8707	A	97.9210	A
AHTC1020869	22.6747	A	22.8152	A	62.5593	A	15.4773	A	29.1221	A	598.9454	P	25.3529	A	68.8055	A	36.0783	A
AHTC1020879	218.158	A	124.6990	A	121.2287	A	96.9693	A	79.5578	A	972.8986	P	154.6697	A	111.8420	A	103.1074	A
AHTC1020884	39.9724	A	19.3361	A	49.8859	A	22.5721	A	23.3263	A	600.3381	P	19.8808	A	35.4081	A	42.5398	A
AHTC1020885	364.312	A	378.2442	A	170.0641	A	45.1559	A	1187.1393	P	156.1808	A	983.9837	P	892.0261	P	1209.9790	P
AHTC1020953	56.5091	A	68.1447	A	189.0331	A	77.0012	A	104.1026	A	563.5815	P	53.1549	A	147.9359	A	133.5151	A
AHTC1020954	209.167	A	64.1716	A	121.8752	A	52.3235	A	52.1067	A	802.0999	P	58.5545	A	66.2346	A	117.1569	A
AHTC1020963	20.1067	A	164.9637	A	18.6994	A	11.8362	A	181.8182	A	95.6336	A	427.9456	P	305.4934	A	49.1883	A
AHTC1020969	68.2442	A	64.2941	A	204.5970	A	89.7100	A	97.9112	A	465.6873	P	68.1569	A	157.7924	A	158.2061	A
AHTC1020970	193.052	A	122.4235	A	288.9044	A	178.9007	A	134.3050	A	2256.5510	P	78.9541	A	212.5359	A	271.6971	A
AHTC1020971	38.5121	A	31.9542	A	132.6973	A	18.6240	A	46.3446	A	508.2973	P	15.0729	A	119.0209	A	35.3363	A
AHTC1020972	47.1454	A	37.4752	A	200.3655	A	61.3161	A	70.6712	A	461.9907	P	37.7584	A	89.2445	A	130.2569	A
AHTC1020980	259.875	A	37.4054	A	310.5677	A	41.0155	A	69.4117	A	2628.6125	P	44.5807	A	302.3354	A	192.3239	A
AHTC1020985	316.64	A	359.2890	A	284.9335	A	295.2901	A	247.5283	A	478.3998	P	502.4974	P	249.0477	A	254.1946	A
AHTC1021010	234.02	A	201.2496	A	309.6406	A	194.7048	A	126.2791	A	1429.5384	P	127.0130	A	167.2073	A	200.6124	A
AHTC1021017	161.441	A	91.5834	A	275.4711	A	75.4948	A	96.9596	A	2145.8215	P	66.6465	A	241.4188	A	137.3280	A
AHTC1021042	99.4807	A	97.1076	A	197.9368	A	194.7043	A	101.4051	A	657.5028	P	113.0834	A	146.6672	A	105.1679	A
AHTC1021045	115.644	A	41.6251	A	210.3230	A	45.5162	A	40.9131	A	610.9807	P	40.6927	A	53.2443	A	174.8836	A
AHTC1021052	27.1998	A	27.7359	A	64.1325	A	34.9903	A	36.1078	A	446.2797	P	24.4359	A	48.3925	A	28.4482	A
AHTC1021053	68.0874	A	25.0915	A	200.2308	A	23.4377	A	41.6189	A	1747.4522	P	42.2824	A	237.4506	A	190.0552	A
AHTC1021055	71.5444	A	32.9615	A	79.0772	A	42.8379	A	37.4988	A	1515.7845	P	30.5620	A	44.5300	A	51.8861	A
AHTC1021057	345.66	A	383.1578	A	386.5321	A	350.0933	A	461.3973	P	362.8672	A	492.2545	P	416.2444	P	391.9217	A
AHTC1021085	243.66	A	288.7046	A	271.9855	A	333.3231	A	133.8077	A	953.5506	P	298.4169	A	169.3191	A	202.8177	A
AHTC1021093	260.683	A	286.1446	A	388.8246	A	394.2437	A	230.9685	A	320.8621	A	438.9845	P	262.6381	A	284.3995	A
AHTC1021097	89.1776	A	82.2023	A	91.6771	A	42.2172	A	56.8562	A	805.1561	P	66.7684	A	60.0490	A	61.1484	A
AHTC1021098	234.785	A	124.2214	A	302.2078	A	163.8869	A	191.8366	A	2719.5779	P	149.6600	A	274.8209	A	246.8636	A
AHTC1021107	32.9557	A	5.5789	A	75.8559	A	9.0055	A	27.6607	A	670.5535	P	5.0749	A	84.0185	A	53.1926	A
AHTC1021110	180.43	A	124.0299	A	166.4463	A	211.3916	A	135.7649	A	562.1921	P	302.4687	A	120.7429	A	229.5315	A
AHTC1021114	55.8899	A	23.6649	A	53.5754	A	21.1578	A	33.5473	A	755.9501	P	26.4947	A	56.2851	A	40.5926	A
AHTC1021120	101.94	A	113.0685	A	295.2762	A	150.6189	A	170.4155	A	916.1234	P	69.8035	A	266.1613	A	159.1718	A
AHTC1021135	120.452	A	116.1807	A	273.0055	A	148.0444	A	160.7158	A	722.9867	P	119.9927	A	223.5593	A	179.9788	A
AHTC1021138	217.512	A	270.1473	A	354.5436	A	299.9844	A	487.5925	P	254.2830	A	583.3268	P	553.1292	P	491.6499	P
AHTC1021139	275.769	A	162.3077	A	137.0526	A	103.5745	A	58.6840	A	655.7286	P	104.5132	A	50.3544	A	70.6844	A
AHTC1021146	32.8477	A	19.3261	A	121.9541	A	25.3735	A	48.5574	A	459.0289	P	18.1294	A	147.1867	A	62.0850	A
AHTC1021151	136.279	A	42.7332	A	311.3157	A	96.8712	A	183.5043	A	3565.0989	P	53.1158	A	313.6358	A	234.7442	A
AHTC1021204	296.785	A	85.0196	A	174.4677	A	71.0669	A	95.8949	A	3318.9021	P	37.3592	A	223.5645	A	143.2016	A
AHTC1021250	53.2374	A	36.5162	A	131.4419	A	31.8124	A	49.9385	A	723.2606	P	38.1181	A	84.1470	A	72.9649	A
AHTC1021253	22.3133	A	13.8816	A	57.4917	A	19.4425	A	20.6143	A	502.1108	P	11.9861	A	44.0878	A	17.3252	A
AHTC1021255	52.5206	A	30.9286	A	182.2904	A	44.3407	A	116.4447	A	1078.3872	P	34.2100	A	208.1140	A	64.1438	A
AHTC1021261	248.565	A	200.7435	A	229.1083	A	359.3370	A	240.5008	A	228.7453	A	730.8096	P	303.3331	A	260.7209	A
AHTC1021264	26.5686	A	19.6168	A	46.8391	A	21.7665	A	16.7261	A	621.2792	P	15.5716	A	34.8079	A	22.8922	A
AHTC1021266	31.7035	A	33.5075	A	102.6213	A	52.2296	A	60.6345	A	748.3209	P	44.3274	A	102.4894	A	90.7275	A
AHTC1021268	244.765	A	289.4528	A	80.5567	A	50.2911	A	273.0721	A	218.4456	A	563.2323	P	171.3518	A	298.5614	A
AHTC1021272	26.7821	A	17.3051	A	145.7836	A	24.8600	A	32.7128	A	413.4493	P	15.0530	A	110.9668	A	52.2569	A
AHTC1021301	114.339	A	10.7458	A	224.8666	A	14.9864	A	99.7971	A	1042.9795	P	9.7521	A	199.8697	A	99.5615	A
AHTC1021302	106.602	A	45.5925	A	163.6121	A	158.3202	A	490.1603	P	40.2961	A	196.8837	A	273.6198	A	130.5977	A
AHTC1021317	168.621	A	153.7581	A	328.7172	A	73.1518	A	132.8215	A	3333.0316	P	288.0431	A	232.8810	A	288.7153	A
AHTC1021321	333.27	A	322.5427	A	393.1691	A	324.5057	A	456.8009	P	358.6777	A	289.5232	A	433.9879	P	490.6924	P
AHTC1021323	96.608	A	173.2108	A	248.4332	A	110.9864	A	133.1767	A	102.8298	A	101.3515	A	474.0864	P	182.8216	A
AHTC1021330	116.854	A	73.4690	A	290.1688	A	88.0047	A	156.5025	A	1285.6885	P	55.0852	A	264.1368	A	152.7039	A
AHTC1021372	167.889	A	88.6484	A	119.6997	A	12.0249	A	285.6781	A	353.3808	A	196.0454	A	237.0978	A	400.8913	P
AHTC1021377	90.762	A	15.5705	A	77.1883	A	14.5811	A	19.7015	A	909.0319	P	8.8510	A	49.4281	A	60.4514	A
AHTC1021382	169.165	A	89.6765	A	215.5326	A	53.9664	A	101.4509	A	1549.4436	P	102.8043	A	165.8567	A	116.1184	A
AHTC1021387	228.3	A	346.4704	A	89.6819	A	282.7023	A	332.3245	A	3201.4966	P	5769.7082	P	1760.2669	P	611.8988	P
AHTC1021391	71.2404	A	41.6799	A	368.8888	A	40.2433	A	148.9230	A	1562.3933	P	25.1987	A	431.1190	P	94.7994	A
AHTC1021394	90.1118	A	59.9764	A	92.8458	A	63.1768	A	63.6644	A	729.2453	P	61.9016	A	75.8535	A	140.8071	A
AHTC1021396	62.7997	A	20.1224	A	249.3306	A	29.1858	A	45.7752	A	1407.9643	P	19.3778	A	231.8254	A	137.5144	A
AHTC1021406	29.1494	A	24.1196	A	116.3162	A	39.5635	A	61.2777	A	413.9209	P	49.8598	A	123.9357	A	49.8422	A
AHTC1021415	180.5	A	65.7884	A	243.6485	A	83.7308	A	92.0157	A	2903.9624	P	47.3933	A	235.4151	A	284.4127	A
AHTC1021421	53.5507	A	9.9540	A	150.7491	A	14.0704	A	51.1336	A	2143.5786	P	13.7041	A	148.6969	A	79.3108	A
AHTC1021429	197.946	A	168.4688	A	215.1173	A	239.0403	A	267.1491	A	1064.8600	P	326.1101	A	169.3775	A	201.4063	A
AHTC1021435	58.2978	A	27.5339	A	73.8659	A	20.1887	A	45.8135	A	460.8277	P	17.1304	A	59.5255	A	31.5152	A
AHTC1021445	111.561	A	38.4055	A	152.8008	A	33.7080	A	73.3672	A	517.0720	P	30.2572	A	123.7018	A	107.7869	A
AHTC1021451	202.113	A	65.8151	A	359.9318	A	88.5869	A	177.9373	A	2824.5972	P	52.1799	A	341.1660	A	102.0930	A
AHTC1021470	32.7758	A	12.3427	A	36.5441	A	14.9304	A	16.2281	A	505.6757	P	17.9788	A	20.2768	A	45.3988	A
AHTC1021493	226.976	A	40.1070	A	137.3583	A	19.3777	A	35.0079	A	2379.3887	P	33.3329	A	93.6791	A	154.4943	A
AHTC1021495	205.744	A	132.1343	A	368.4467	A	86.7467	A	97.5443	A	1448.9821	P	101.9447	A	210.1400	A	277.9430	A
AHTC1021499	247.535	A	263.2713	A	367.4310	A	389.2246	A	348.5760	A	118.2002	A	424.9659	P	489.5453	P	439.6848	P
AHTC1021502	30.5765	A	28.9576	A	46.4150	A	32.2935	A	24.1279	A	432.3141	P	22.3567	A	37.3263	A	41.5031	A
AHTC1021509	85.7026	A	69.4474	A	204.1679	A	117.9973	A	121.5273	A	834.3834	P	90.0578	A	173.4836	A	184.7220	A
AHTC1021513	26.9183	A	22.4324	A	95.3432	A	35.9352	A	43.4322	A	849.7311	P	32.8121	A	67.9827	A	115.8231	A
AHTC1021518	197.254	A	47.6269	A	142.7894	A	27.8289	A	52.9658	A	1960.7110	P	34.6050	A	85.7410	A	283.7970	A
AHTC1021525	24.0672	A	13.7524	A	103.2981	A	16.0666	A	32.9687	A	669.7244	P	13.3658	A	88.9684	A	33.8131	A
AHTC1021528	266.56	A	248.2931	A	209.4189	A	315.4322	A	153.4522	A	411.6574	P	373.3137	A	131.1575	A	115.5729	A
AHTC1021529	46.3307	A	37.0232	A	102.9244	A	22.8371	A	45.2771	A	837.7015	P	28.5048	A	107.3711	A	97.5182	A
AHTC1021535	19.8983	A	27.1278	A	30.0502	A	22.8840	A	24.7993	A	617.7430	P	51.5143	A	25.0378	A	33.3853	A
AHTC1021548	74.7635	A	57.8191	A	80.6684	A	42.2505	A	86.0400	A	523.7495	P	261.5181	A	90.3599	A	75.5815	A
AHTC1021550	20.5422	A	13.0516	A	149.1508	A	31.9109	A	37.9550	A	674.5674	P	11.1794	A	145.6382	A	87.2298	A
AHTC1021558	74.5842	A	53.5064	A	158.9637	A	63.1041	A	78.0937	A	681.0457	P	35.2069	A	128.1931	A	70.1173	A
AHTC1021561	43.9135	A	21.9493	A	316.8436	A	26.0657	A	192.0143	A	1005.7145	P	15.5702	A	370.1516	A	65.5700	A
AHTC1021565	39.483	A	40.9328	A	219.1027	A	46.0326	A	102.3469	A	1386.8148	P	41.2177	A	203.0925	A	95.6654	A
AHTC1021567	56.0609	A	10.9297	A	80.6335	A	13.6256	A	31.1103	A	974.0776	P	14.4859	A	66.5540	A	39.0811	A
AHTC1021574	50.9401	A	28.1488	A	94.3195	A	29.6022	A	25.3505	A	498.1327	P	18.3932	A	80.5140	A	46.1440	A
AHTC1021580	72.2833	A	23.0358	A	181.8330	A	23.6461	A	82.0411	A	1132.1843	P	49.6033	A	169.2711	A	52.5176	A
AHTC1021582	64.7429	A	63.5606	A	180.6495	A	126.2688	A	109.4528	A	604.1685	P	52.8171	A	128.9431	A	142.8303	A
AHTC1021595	272.019	A	252.7036	A	351.6940	A	171.9108	A	546.8267	P	370.9763	A	246.7475	A	410.4805	P	406.3425	P
AHTC1021600	38.6022	A	13.6361	A	152.0780	A	12.4967	A	54.6270	A	639.3244	P	38.4148	A	150.9549	A	48.7112	A
AHTC1021602	86.3844	A	16.1468	A	38.6420	A	11.7562	A	30.9213	A	751.4199	P	10.6072	A	51.0285	A	42.5616	A
AHTC1021605	74.6539	A	82.6931	A	319.2260	A	16.3093	A	150.2351	A	1299.8747	P	20.1269	A	405.2207	P	81.5052	A
AHTC1021627	59.9877	A	24.4423	A	182.4875	A	51.7079	A	61.3393	A	744.1707	P	33.3222	A	173.9386	A	112.4272	A
AHTC1021631	24.0518	A	21.9367	A	49.0053	A	25.2959	A	28.0139	A	644.6633	P	23.4288	A	36.9294	A	33.5038	A
AHTC1021642	103.456	A	148.1562	A	131.4325	A	92.2146	A	94.0419	A	582.5605	P	85.9496	A	91.2736	A	113.7472	A
AHTC1021646	174.409	A	64.2951	A	79.0542	A	63.0385	A	44.7263	A	792.4012	P	53.2424	A	48.2414	A	48.8891	A
AHTC1021666	151.946	A	128.6099	A	250.5581	A	227.5373	A	108.2072	A	493.8763	P	117.5929	A	140.3425	A	175.8475	A
AHTC1021672	38.4988	A	27.1290	A	96.0716	A	47.0403	A	56.5135	A	1492.1471	P	48.2570	A	118.9365	A	86.9686	A
AHTC1021690	40.9791	A	31.1279	A	105.1349	A	24.4281	A	31.8445	A	2743.6102	P	15.0606	A	56.5741	A	60.6205	A
AHTC1021713	250.359	A	312.9533	A	274.6713	A	210.5906	A	139.4990	A	823.4038	P	354.5748	A	187.4458	A	197.3523	A
AHTC1021755	242.916	A	225.9963	A	377.6650	A	211.3386	A	246.7714	A	2055.0594	P	193.5739	A	360.8162	A	273.8621	A
AHTC1021767	85.8976	A	40.8596	A	132.1909	A	67.5842	A	71.8538	A	426.6725	P	65.7097	A	94.1180	A	88.5205	A
AHTC1021773	86.4449	A	97.8134	A	196.1252	A	88.6973	A	118.7714	A	573.1498	P	80.9831	A	152.8683	A	142.4369	A
AHTC1021790	55.0276	A	34.1356	A	65.3125	A	35.0921	A	42.5730	A	471.3397	P	24.6221	A	51.9815	A	43.1955	A
AHTC1021792	164.87	A	176.4566	A	275.8405	A	132.0705	A	183.7997	A	662.0300	P	159.3732	A	192.5268	A	160.9991	A
AHTC1021794	148.89	A	19.2802	A	269.2825	A	25.9843	A	60.6947	A	3451.1583	P	14.4917	A	283.3816	A	469.3901	P
AHTC1021797	19.6842	A	20.8209	A	89.0502	A	25.4262	A	53.2907	A	573.0115	P	20.9032	A	87.2956	A	30.2631	A
AHTC1021805	218.022	A	129.6294	A	257.1222	A	385.4149	A	70.2826	A	428.9199	P	359.3780	A	129.1618	A	157.5124	A
AHTC1021815	79.7435	A	166.9890	A	117.9281	A	31.9066	A	51.1155	A	470.6512	P	84.4966	A	50.4914	A	78.4286	A
AHTC1021819	206.918	A	133.8305	A	309.3351	A	67.6429	A	96.1366	A	10482.4123	P	78.7476	A	89.8562	A	50.6938	A
AHTC1021836	129.951	A	109.4033	A	115.3044	A	121.6533	A	70.5254	A	414.2317	P	102.5175	A	107.1034	A	110.0571	A
AHTC1021841	31.9352	A	31.6852	A	127.5151	A	18.2015	A	51.5745	A	983.2455	P	26.1631	A	117.1858	A	37.9324	A
AHTC1021845	66.388	A	9.6728	A	83.9256	A	37.1769	A	32.9649	A	1297.6972	P	12.1333	A	59.2923	A	64.7306	A
AHTC1021846	36.1843	A	47.5392	A	221.5621	A	94.4337	A	125.4598	A	596.5497	P	44.0173	A	217.3105	A	98.6957	A
AHTC1021850	282.886	A	365.2431	A	279.6441	A	230.6710	A	312.6984	A	404.8839	P	176.0556	A	237.5960	A	172.8926	A
AHTC1021860	294.698	A	213.7744	A	388.0148	A	162.4860	A	760.2221	P	1600.2109	P	1257.7026	P	1091.7862	P	506.8931	P
AHTC1021867	278.644	A	315.6281	A	351.8564	A	103.7256	A	111.3106	A	1481.1431	P	214.6481	A	133.2631	A	154.2756	A
AHTC1021871	125.372	A	28.4221	A	203.5843	A	32.3283	A	52.4035	A	1582.5565	P	34.2099	A	161.2531	A	304.1629	A
AHTC1021873	278.462	A	281.7728	A	385.6200	A	256.1115	A	588.0173	P	104.1460	A	581.5643	P	626.4096	P	563.8186	P
AHTC1021888	69.4036	A	54.3359	A	100.6495	A	168.1628	A	100.1818	A	423.3680	P	217.3545	A	78.0228	A	26.2390	A
AHTC1021892	52.4869	A	50.9001	A	191.8970	A	49.7363	A	103.9521	A	1312.8330	P	47.7530	A	180.4089	A	68.4774	A
AHTC1021914	108.801	A	57.4848	A	239.9799	A	84.1061	A	86.4432	A	563.4660	P	69.4613	A	174.9546	A	147.8460	A
AHTC1021923	196.122	A	79.8524	A	165.8763	A	10.7447	A	38.4711	A	3160.4336	P	12.7260	A	125.0729	A	180.5458	A
AHTC1021927	249.48	A	54.6504	A	135.9601	A	31.1287	A	46.8917	A	1099.0132	P	100.8043	A	90.2189	A	112.3506	A
AHTC1021928	34.1045	A	21.8414	A	109.4969	A	34.2025	A	34.2043	A	583.8023	P	32.9404	A	111.0910	A	51.9730	A
AHTC1021945	29.3903	A	28.8031	A	108.1714	A	69.3592	A	62.6016	A	871.9156	P	26.2152	A	99.8980	A	75.9499	A
AHTC1021948	162.416	A	245.3028	A	307.3343	A	312.3291	A	307.1351	A	129.2792	A	473.5069	P	367.8431	A	241.9057	A
AHTC1021954	60.6801	A	39.6021	A	159.3320	A	170.1226	A	41.3281	A	637.3141	P	75.4331	A	45.5498	A	96.4897	A
AHTC1021966	46.4563	A	20.7853	A	174.0339	A	22.2232	A	48.2295	A	530.3334	P	22.7539	A	161.5757	A	100.4259	A
AHTC1021969	163.401	A	133.9702	A	256.3605	A	54.1331	A	130.8207	A	10610.0797	P	61.5840	A	142.1546	A	104.0456	A
AHTC1021970	232.009	A	255.4411	A	212.0441	A	179.8974	A	125.5600	A	544.7628	P	154.1449	A	134.9808	A	176.3154	A
AHTC1021972	119.331	A	325.7585	A	389.0654	A	229.8502	A	305.6110	A	219.9524	A	414.3240	P	252.9062	A	373.4262	A
AHTC1021975	224.094	A	123.5877	A	357.9882	A	232.7911	A	153.2440	A	1531.3020	P	183.1061	A	283.3888	A	261.5374	A
AHTC1021979	274.484	A	178.7557	A	172.2657	A	222.4075	A	111.4610	A	1551.5726	P	233.6918	A	91.8764	A	113.2749	A
AHTC1021982	282.572	A	180.3408	A	335.8091	A	186.0909	A	213.1685	A	1626.6717	P	194.0348	A	286.3387	A	259.2485	A
AHTC1021984	64.3356	A	16.0538	A	91.4382	A	34.9393	A	35.2708	A	618.8826	P	14.7954	A	23.7019	A	22.7715	A
AHTC1021990	125.905	A	196.0194	A	128.2628	A	43.2374	A	194.9304	A	684.6493	P	268.9416	A	200.6040	A	306.1688	A
AHTC1021998	237.951	A	189.4103	A	263.9315	A	394.0198	A	194.7695	A	454.8467	P	291.2276	A	201.7075	A	168.9780	A
AHTC1022006	68.4289	A	25.4151	A	90.4824	A	28.1570	A	44.0747	A	1494.1935	P	29.2209	A	84.9586	A	74.5013	A
AHTC1022024	140.542	A	39.2245	A	163.0381	A	35.8746	A	58.8878	A	3019.6914	P	41.3978	A	117.6524	A	216.1144	A
AHTC1022027	155.314	A	135.0212	A	249.9676	A	133.1155	A	153.4859	A	537.7046	P	130.7277	A	198.8926	A	183.7968	A
AHTC1022032	64.2428	A	97.3728	A	61.0805	A	64.8880	A	163.8762	A	496.6286	P	249.4769	A	206.4887	A	127.7943	A
AHTC1022041	48.6169	A	28.7701	A	65.3912	A	21.1073	A	29.1108	A	768.2911	P	24.0207	A	44.7075	A	59.4366	A
AHTC1022062	29.4942	A	21.3959	A	273.8480	A	27.5194	A	154.8552	A	496.8406	P	30.7860	A	296.6163	A	77.4432	A
AHTC1022086	354.639	A	312.8596	A	322.2774	A	183.3156	A	288.2389	A	816.4371	P	336.4836	A	335.6174	A	202.1756	A
AHTC1022087	65.9751	A	64.3378	A	146.9863	A	53.4066	A	90.2979	A	673.9453	P	48.1464	A	124.7709	A	65.0548	A
AHTC1022090	47.0535	A	65.4971	A	94.6753	A	51.7570	A	38.4030	A	1322.7483	P	42.3324	A	68.5915	A	186.9248	A
AHTC1022094	76.4062	A	20.5534	A	33.5459	A	21.7788	A	24.1080	A	1269.4722	P	33.5356	A	23.3966	A	32.4731	A
AHTC1022108	240.615	A	292.0752	A	181.3041	A	166.4382	A	142.4549	A	435.2170	P	291.9473	A	131.4982	A	140.6080	A
AHTC1022138	105.982	A	40.2823	A	251.5903	A	33.5623	A	84.7386	A	1973.9888	P	37.7141	A	238.1309	A	221.2378	A
AHTC1022141	204.915	A	285.6244	A	255.9309	A	180.6859	A	185.6208	A	2656.7838	P	168.8139	A	216.4125	A	191.6642	A
AHTC1022146	87.3326	A	57.5414	A	192.0724	A	182.1082	A	95.9768	A	693.0327	P	104.4089	A	87.0872	A	99.0277	A
AHTC1022163	191.385	A	258.2928	A	147.3960	A	46.7325	A	267.3651	A	12.6030	A	471.4816	P	276.4964	A	139.5256	A
AHTC1022169	68.5656	A	51.1228	A	202.9989	A	62.3963	A	71.0918	A	1453.5734	P	41.7773	A	194.8172	A	146.0497	A
AHTC1022173	208.063	A	202.7338	A	362.8740	A	359.1581	A	672.5724	P	130.4649	A	426.8739	P	714.4898	P	516.5484	P
AHTC1022175	182.761	A	89.8705	A	213.7314	A	96.8710	A	84.4901	A	1068.9086	P	47.7303	A	159.7784	A	91.8249	A
AHTC1022188	29.9004	A	34.2235	A	112.7138	A	16.0619	A	46.0713	A	564.5360	P	18.2279	A	103.7675	A	55.8684	A
AHTC1022190	23.1962	A	7.8681	A	207.6409	A	15.9570	A	65.3722	A	526.9587	P	20.8708	A	268.8544	A	23.6245	A
AHTC1022192	32.4169	A	20.3835	A	75.5304	A	23.7054	A	42.6354	A	463.4749	P	20.7688	A	67.1804	A	47.5650	A
AHTC1022193	292.525	A	105.5777	A	149.4702	A	267.0991	A	160.9968	A	477.1006	P	173.0860	A	112.3867	A	129.1173	A
AHTC1022194	53.4334	A	23.3100	A	198.4195	A	42.7267	A	122.3143	A	1024.0996	P	17.4054	A	202.7131	A	94.6093	A
AHTC1022196	72.5281	A	33.3565	A	166.5361	A	35.9656	A	100.7729	A	642.8246	P	20.2551	A	147.3710	A	39.4384	A
AHTC1022198	45.995	A	15.5986	A	86.8850	A	30.9639	A	38.7415	A	409.2038	P	19.1617	A	46.5395	A	49.8722	A
AHTC1022199	209.225	A	113.6701	A	103.2623	A	66.0007	A	41.9529	A	1842.9128	P	66.0061	A	46.3977	A	93.0552	A
AHTC1022221	70.6634	A	45.6665	A	110.3344	A	67.7463	A	56.5247	A	413.2565	P	31.0599	A	75.6902	A	113.1026	A
AHTC1022226	153.868	A	73.6208	A	217.5640	A	54.0199	A	100.6282	A	2023.0620	P	58.4322	A	195.0819	A	155.6027	A
AHTC1022240	36.1186	A	63.5668	A	169.0089	A	19.1257	A	43.0988	A	955.3366	P	14.8815	A	157.8855	A	138.3255	A
AHTC1022246	47.1052	A	17.4409	A	72.2011	A	22.0476	A	53.7924	A	559.6388	P	18.2662	A	84.4915	A	38.6575	A
AHTC1022259	116.125	A	47.4282	A	226.3705	A	53.0739	A	119.5392	A	1214.3762	P	47.8710	A	207.0083	A	167.1726	A
AHTC1022265	229.871	A	167.6803	A	229.3475	A	190.8189	A	87.9239	A	402.7570	P	154.3775	A	119.9211	A	133.8902	A
AHTC1022274	38.6898	A	27.6263	A	95.7911	A	19.1096	A	36.8286	A	402.5216	P	18.2141	A	65.2958	A	31.1370	A
AHTC1022297	219.045	A	288.2064	A	372.4211	A	254.3883	A	326.0275	A	1039.4166	P	241.0065	A	298.0490	A	226.1754	A
AHTC1022301	306.481	A	20.9432	A	371.4120	A	22.9856	A	106.8412	A	3327.6178	P	26.0740	A	312.5669	A	287.6600	A
AHTC1022303	36.114	A	12.5971	A	94.5559	A	33.4413	A	32.9249	A	784.6066	P	21.5052	A	69.3207	A	59.7647	A
AHTC1022314	242.672	A	172.6759	A	73.4087	A	42.8863	A	400.6331	P	312.3704	A	471.8668	P	209.2696	A	99.9429	A
AHTC1022328	217.426	A	53.6079	A	260.1220	A	30.8472	A	87.3958	A	1523.9480	P	12.0902	A	233.7247	A	226.2691	A
AHTC1022351	36.9628	A	33.1156	A	240.9792	A	56.3907	A	121.3509	A	980.7985	P	23.2387	A	208.9349	A	76.8390	A
AHTC1022352	21.9369	A	44.2764	A	121.9539	A	62.3029	A	65.6433	A	433.6265	P	31.9443	A	88.7456	A	92.4374	A
AHTC1022353	41.333	A	17.1659	A	74.0435	A	34.2410	A	43.1634	A	557.4871	P	32.7914	A	59.4715	A	25.6761	A
AHTC1022357	144.783	A	15.5684	A	343.8909	A	12.6197	A	36.2977	A	3669.1637	P	12.2260	A	364.4081	A	540.1640	P
AHTC1022359	344.089	A	280.3928	A	388.1278	A	256.6662	A	131.3289	A	831.8291	P	254.7264	A	210.0361	A	123.1073	A
AHTC1022361	59.4203	A	51.1593	A	71.6700	A	64.8488	A	1138.8474	P	43.7867	A	154.4509	A	259.3904	A	301.2626	A
AHTC1022362	90.2414	A	29.9326	A	178.4494	A	38.3671	A	68.1866	A	802.1857	P	18.3392	A	149.6820	A	213.5151	A
AHTC1022364	23.3425	A	18.6282	A	143.5083	A	14.3086	A	62.3138	A	658.6208	P	15.0566	A	149.1585	A	44.7515	A
AHTC1022381	155.96	A	24.4182	A	300.3816	A	28.1850	A	105.7207	A	1762.9843	P	24.3363	A	292.5111	A	206.8242	A
AHTC1022386	124.087	A	104.3484	A	117.5386	A	48.4466	A	82.2798	A	634.4845	P	172.6441	A	117.6689	A	113.9507	A
AHTC1022394	180.904	A	253.2280	A	161.9920	A	107.7453	A	119.0513	A	400.5126	P	218.8444	A	94.2247	A	117.2539	A
AHTC1022395	92.4185	A	40.9145	A	220.7211	A	27.8427	A	75.1654	A	597.1773	P	39.0251	A	199.6219	A	80.1077	A
AHTC1022405	27.1809	A	69.1082	A	175.6964	A	73.6753	A	331.6286	A	32.2427	A	108.0047	A	290.7637	A	514.8622	P
AHTC1022406	74.448	A	93.1832	A	244.1312	A	118.1861	A	87.5810	A	595.9654	P	58.6323	A	171.2117	A	889.6513	P
AHTC1022407	204.115	A	233.9252	A	272.8410	A	115.2197	A	1128.7718	P	178.3678	A	899.6076	P	630.7728	P	459.0723	P
AHTC1022408	143.181	A	117.5971	A	135.1825	A	219.3655	A	88.3979	A	904.2611	P	158.9480	A	73.3291	A	80.5823	A
AHTC1022416	122.122	A	51.6660	A	98.5678	A	51.5164	A	38.2031	A	1009.3915	P	69.3445	A	43.1109	A	55.7746	A
AHTC1022421	77.8114	A	66.4887	A	330.7591	A	108.8179	A	128.7466	A	553.6795	P	79.6357	A	355.5621	A	108.5375	A
AHTC1022425	117.405	A	80.7418	A	338.3297	A	179.0157	A	693.2936	P	144.9922	A	143.9532	A	501.0468	P	620.4639	P
AHTC1022429	204.136	A	87.4575	A	128.4742	A	79.7209	A	79.1603	A	638.0246	P	90.1527	A	72.8279	A	93.7829	A
AHTC1022433	25.4534	A	17.4798	A	26.1167	A	96.4494	A	65.3990	A	16.9676	A	50.4953	A	63.9847	A	414.4501	P
AHTC1022443	185.093	A	47.1000	A	216.9267	A	62.6304	A	55.5196	A	902.8725	P	65.3699	A	137.9882	A	215.6405	A
AHTC1022444	133.266	A	17.6481	A	150.0931	A	15.0442	A	32.7701	A	1570.6406	P	14.5881	A	86.5604	A	119.3098	A
AHTC1022447	213.474	A	161.0319	A	379.4116	A	273.1107	A	407.3823	P	143.9899	A	198.0711	A	264.5203	A	394.5306	A
AHTC1022451	59.865	A	47.4020	A	184.7962	A	121.1124	A	105.3517	A	815.3674	P	51.1102	A	177.7992	A	97.5353	A
AHTC1022452	201.44	A	37.2526	A	321.1947	A	33.4497	A	116.7008	A	675.8369	P	28.4809	A	309.5529	A	251.6515	A
AHTC1022454	169.522	A	162.4908	A	300.7506	A	172.1800	A	288.8548	A	980.8311	P	135.5157	A	286.1861	A	118.0545	A
AHTC1022463	76.8065	A	50.5916	A	186.9863	A	60.6053	A	124.4457	A	711.9323	P	47.4814	A	168.5921	A	90.9783	A
AHTC1022464	327.536	A	22.7412	A	300.5005	A	16.0728	A	148.7756	A	3156.8784	P	19.2835	A	255.7900	A	187.6010	A
AHTC1022476	161.121	A	15.1370	A	277.0016	A	17.3573	A	39.3062	A	3257.7306	P	7.1435	A	240.0822	A	426.0690	P
AHTC1022479	29.9598	A	30.4544	A	224.1331	A	30.8383	A	71.9760	A	668.6117	P	26.0639	A	228.4642	A	46.4623	A
AHTC1022483	177.424	A	194.2392	A	313.7168	A	230.7491	A	212.3697	A	663.3250	P	189.2137	A	253.5485	A	176.0437	A
AHTC1022512	30.0348	A	29.4718	A	178.4941	A	34.8429	A	79.3645	A	411.4766	P	27.7114	A	154.6616	A	74.1999	A
AHTC1022513	149.334	A	195.0485	A	220.3602	A	272.9027	A	170.6966	A	183.5591	A	422.5971	P	167.7302	A	58.3498	A
AHTC1022553	73.7221	A	47.2747	A	256.7929	A	37.2136	A	120.3988	A	1306.6828	P	37.6775	A	287.8477	A	60.5824	A
AHTC1022556	78.711	A	16.1279	A	269.9450	A	61.3378	A	134.1959	A	2198.9816	P	23.5497	A	273.5336	A	149.2615	A
AHTC1022569	55.7812	A	33.6903	A	172.4245	A	40.8521	A	95.6533	A	407.4819	P	15.8667	A	160.2148	A	45.3099	A
AHTC1022570	119.028	A	78.5586	A	377.7319	A	129.1991	A	176.9624	A	1922.7814	P	61.6855	A	379.7577	A	313.2456	A
AHTC1022577	123.699	A	111.6237	A	278.3118	A	169.0976	A	186.5033	A	404.7306	P	107.6347	A	189.7307	A	181.3402	A
AHTC1022582	37.5652	A	42.9747	A	123.2597	A	57.3420	A	33.1867	A	694.0841	P	36.1129	A	69.8388	A	52.7019	A
AHTC1022585	188.957	A	61.2631	A	289.5629	A	49.9319	A	93.5953	A	1682.4213	P	74.8942	A	205.1722	A	384.2602	A
AHTC1022602	148.604	A	126.6161	A	212.6230	A	33.2090	A	31.3323	A	576.2557	P	38.1730	A	33.7843	A	56.2968	A
AHTC1022604	159.951	A	115.8115	A	225.5579	A	135.4973	A	81.1731	A	1028.2632	P	139.5995	A	153.8688	A	159.6803	A
AHTC1022605	75.6221	A	60.5664	A	113.7391	A	45.5178	A	55.5699	A	436.4099	P	36.3647	A	62.6075	A	65.2405	A
AHTC1022618	21.3502	A	86.2604	A	40.4399	A	14.3902	A	20.3204	A	465.3215	P	10.3991	A	43.1707	A	53.3253	A
AHTC1022621	126.79	A	7.0280	A	199.8106	A	13.6039	A	64.3195	A	1303.7689	P	13.8635	A	180.0251	A	95.9161	A
AHTC1022629	286.798	A	224.5301	A	171.2515	A	61.0121	A	223.1892	A	2466.0614	P	206.8893	A	188.8304	A	423.1084	P
AHTC1022641	159.035	A	349.2191	A	395.5849	A	125.9590	A	464.6164	P	290.6573	A	281.0784	A	518.8286	P	353.2018	A
AHTC1022655	246.96	A	90.4575	A	220.4015	A	71.8318	A	141.4037	A	850.6003	P	73.1164	A	181.1207	A	136.8917	A
AHTC1022657	77.1814	A	38.6223	A	127.0401	A	34.2938	A	36.2170	A	785.7741	P	45.7315	A	80.6301	A	93.8673	A
AHTC1022659	65.8209	A	222.9432	A	132.3625	A	284.6221	A	127.2387	A	519.7203	P	387.3981	A	131.6765	A	223.5093	A
AHTC1022666	182.763	A	36.3110	A	234.4534	A	30.5587	A	88.9123	A	1929.3211	P	37.2739	A	192.5737	A	165.6181	A
AHTC1022670	54.9728	A	59.7865	A	105.8202	A	34.2469	A	102.9062	A	83.9993	A	410.9567	P	268.1629	A	213.1349	A
AHTC1022683	46.4459	A	37.6749	A	206.7227	A	62.1536	A	75.8950	A	661.1985	P	87.0028	A	161.7993	A	136.2911	A
AHTC1022688	337.669	A	76.1560	A	267.7720	A	53.3974	A	72.2700	A	4513.7773	P	71.3099	A	192.8451	A	242.4286	A
AHTC1022689	164.85	A	140.2870	A	125.8824	A	61.2172	A	43.2035	A	1063.9963	P	164.0958	A	54.1830	A	92.1876	A
AHTC1022690	41.8757	A	13.5684	A	247.8657	A	23.9519	A	198.1888	A	1247.7611	P	12.3983	A	301.8381	A	44.7870	A
AHTC1022705	24.6401	A	18.3101	A	26.6833	A	16.6671	A	19.2115	A	559.3042	P	13.8665	A	32.5117	A	21.4372	A
AHTC1022708	119.542	A	60.8405	A	279.4040	A	78.0057	A	99.7638	A	2186.8738	P	34.5142	A	286.5854	A	245.5988	A
AHTC1022714	209.006	A	141.0267	A	156.8410	A	147.7651	A	97.5799	A	693.4518	P	125.5641	A	84.1442	A	117.3953	A
AHTC1022730	69.8699	A	11.6103	A	161.8502	A	22.9175	A	45.3250	A	1260.3307	P	7.2506	A	705.1213	P	160.9267	A
AHTC1022731	42.1317	A	67.4941	A	92.0969	A	95.9218	A	128.9262	A	772.6804	P	49.0607	A	84.1201	A	63.6697	A
AHTC1022744	73.8649	A	76.2575	A	127.1806	A	207.4256	A	78.6571	A	1872.3190	P	97.6492	A	89.7904	A	123.9196	A
AHTC1022749	39.5335	A	26.7510	A	144.3399	A	73.7124	A	99.1928	A	1891.8826	P	21.0485	A	135.8591	A	82.8368	A
AHTC1022752	251.488	A	160.5321	A	182.6518	A	168.3583	A	221.8850	A	517.5547	P	225.8863	A	158.2336	A	180.5070	A
AHTC1022794	100.051	A	53.8659	A	228.8293	A	103.9801	A	171.3748	A	1254.7095	P	160.1225	A	281.8427	A	122.3451	A
AHTC1022804	74.4185	A	23.7634	A	74.1161	A	28.0558	A	26.4062	A	789.8984	P	29.2396	A	57.0599	A	59.4319	A
AHTC1022830	156.275	A	118.1592	A	281.0760	A	326.9381	A	254.7543	A	516.6784	P	169.6989	A	187.6906	A	172.0740	A
AHTC1022835	86.454	A	22.2736	A	45.0958	A	15.0110	A	17.7910	A	1291.1768	P	22.0749	A	23.0312	A	40.3852	A
AHTC1022847	36.5292	A	32.6193	A	196.7325	A	40.5386	A	60.7559	A	1032.0946	P	41.4087	A	192.3605	A	64.4685	A
AHTC1022856	208.673	A	135.4008	A	151.8753	A	137.9480	A	80.9550	A	648.8912	P	284.6797	A	69.5031	A	105.7227	A
AHTC1022871	55.0254	A	18.1746	A	89.9402	A	27.4037	A	26.3213	A	436.1264	P	71.4397	A	66.9880	A	88.4553	A
AHTC1022875	68.0196	A	22.3695	A	151.2804	A	16.0213	A	28.7518	A	882.7538	P	23.7344	A	126.7526	A	142.7069	A
AHTC1022886	253.438	A	264.7996	A	270.0539	A	143.8140	A	153.9143	A	480.6299	P	182.9379	A	201.6211	A	147.5157	A
AHTC1022897	37.7123	A	14.4622	A	130.8770	A	16.1945	A	55.1180	A	712.7121	P	32.4087	A	113.8883	A	46.0502	A
AHTC1022913	373.134	A	287.2977	A	257.6723	A	191.7742	A	219.8275	A	715.6379	P	362.9181	A	181.5489	A	35.0236	A
AHTC1022919	312.665	A	44.7161	A	332.8419	A	50.7754	A	96.5901	A	3533.0182	P	50.1980	A	237.1193	A	339.1894	A
AHTC1022920	24.2932	A	14.4618	A	93.9687	A	17.1105	A	39.5953	A	783.0858	P	14.0346	A	103.7793	A	42.1130	A
AHTC1022929	36.811	A	100.1334	A	76.0963	A	69.5446	A	261.9562	A	13.3418	A	379.7070	A	500.8816	P	39.3595	A
AHTC1022931	156.943	A	121.6416	A	299.0924	A	257.9478	A	351.2982	A	180.1588	A	358.6697	A	361.3736	A	443.7921	P
AHTC1022936	90.0338	A	54.3721	A	40.9986	A	17.1812	A	17.0901	A	1216.6198	P	29.7608	A	16.3393	A	27.6515	A
AHTC1022940	54.2106	A	21.8458	A	84.8075	A	58.5490	A	35.0312	A	658.1822	P	25.1056	A	77.0739	A	51.2758	A
AHTC1022951	59.4231	A	72.6221	A	100.1194	A	44.2188	A	55.3459	A	420.8216	P	91.5705	A	88.1731	A	92.1798	A
AHTC1022966	52.9599	A	26.9438	A	125.2145	A	24.2063	A	58.1766	A	1013.8637	P	30.2992	A	108.6877	A	99.3362	A
AHTC1022968	107.338	A	87.3750	A	342.0394	A	140.2301	A	124.7023	A	1756.7637	P	70.1761	A	264.3779	A	284.4890	A
AHTC1022971	187.696	A	164.8983	A	145.2891	A	132.6183	A	95.0703	A	510.4194	P	164.8938	A	95.3456	A	94.9394	A
AHTC1022977	42.9208	A	14.2090	A	181.0922	A	42.2389	A	56.5668	A	1425.1579	P	22.6171	A	134.5690	A	138.0853	A
AHTC1022981	54.0149	A	17.4706	A	210.9922	A	30.1733	A	46.5172	A	1174.8510	P	17.2673	A	234.8350	A	108.1585	A
AHTC1022995	63.5527	A	220.8169	A	226.3832	A	43.8328	A	518.8274	P	41.4640	A	121.1039	A	237.7083	A	673.9714	P
AHTC1023009	37.509	A	22.7683	A	68.2746	A	22.1388	A	32.6113	A	906.0606	P	25.4250	A	55.8345	A	108.5691	A
AHTC1023015	274.264	A	176.0612	A	237.4665	A	270.5372	A	159.1538	A	589.0352	P	240.4121	A	152.0691	A	150.6076	A
AHTC1023022	250.367	A	306.2430	A	192.9105	A	283.7077	A	115.7788	A	442.7029	P	306.5757	A	160.7854	A	191.3977	A
AHTC1023023	326.712	A	354.0044	A	370.1366	A	280.4601	A	316.5525	A	691.7971	P	320.7574	A	354.4590	A	279.0679	A
AHTC1023040	42.421	A	12.9257	A	151.5883	A	19.5021	A	74.3302	A	1067.5987	P	23.4504	A	136.3956	A	46.8813	A
AHTC1023043	48.7548	A	41.1819	A	168.2555	A	47.0560	A	68.5264	A	539.2776	P	40.8598	A	158.4269	A	103.5902	A
AHTC1023055	47.9902	A	15.4528	A	77.8325	A	22.7322	A	35.2480	A	402.3038	P	26.3831	A	63.7977	A	35.5959	A
AHTC1023059	53.0313	A	73.0793	A	151.8837	A	83.9184	A	90.2997	A	626.4661	P	44.6682	A	106.0511	A	76.7516	A
AHTC1023072	18.3461	A	18.7275	A	173.6263	A	45.7026	A	57.5943	A	780.8517	P	16.0184	A	195.2371	A	42.7302	A
AHTC1023076	68.9683	A	50.2685	A	143.8918	A	38.4613	A	40.3138	A	900.7965	P	38.2917	A	104.5729	A	97.5830	A
AHTC1023088	22.9687	A	18.8399	A	73.1167	A	14.9183	A	38.4982	A	1081.6870	P	22.9931	A	65.9442	A	44.6967	A
AHTC1023092	39.863	A	35.3519	A	133.0595	A	33.5414	A	53.5309	A	955.5508	P	44.3354	A	84.9240	A	69.2109	A
AHTC1023097	32.4066	A	35.5933	A	223.8221	A	129.0840	A	124.2013	A	567.8491	P	46.7080	A	176.0750	A	97.3091	A
AHTC1023108	77.6545	A	79.3480	A	126.8683	A	63.7966	A	44.8394	A	678.5485	P	99.9000	A	52.3897	A	107.5533	A
AHTC1023109	66.6513	A	57.3255	A	181.0587	A	65.5256	A	63.5338	A	432.7614	P	46.1373	A	133.2670	A	97.0740	A
AHTC1023112	206.501	A	128.5860	A	274.7308	A	318.5266	A	272.2653	A	689.1808	P	116.3263	A	230.0993	A	201.1533	A
AHTC1023113	48.3211	A	13.8846	A	194.6881	A	16.5213	A	75.9266	A	1019.4625	P	17.9754	A	217.8550	A	12.0166	A
AHTC1023130	87.2954	A	67.0783	A	246.7205	A	54.0095	A	140.8706	A	2289.9839	P	50.1591	A	251.8552	A	110.5548	A
AHTC1023133	111.259	A	68.5790	A	285.8585	A	96.1921	A	153.5692	A	712.9727	P	59.4692	A	291.9785	A	135.6035	A
AHTC1023138	90.2368	A	90.1605	A	119.3939	A	54.9006	A	41.2447	A	823.2231	P	152.9441	A	64.4015	A	84.1254	A
AHTC1023148	112.527	A	144.4832	A	217.8540	A	191.8902	A	29.9709	A	463.3267	P	103.9317	A	28.9787	A	157.1944	A
AHTC1023149	139.391	A	181.7327	A	151.5197	A	147.3721	A	223.8681	A	663.4157	P	612.5489	P	239.6837	A	169.5306	A
AHTC1023154	39.2531	A	21.7015	A	153.8891	A	13.9407	A	15.7679	A	447.1882	P	12.5447	A	19.0474	A	12.4595	A
AHTC1023160	83.7379	A	73.1481	A	357.4827	A	185.1314	A	164.6720	A	1775.3819	P	51.2250	A	323.1945	A	221.5309	A
AHTC1023162	55.0814	A	59.6990	A	130.2368	A	41.2210	A	50.7308	A	656.6524	P	41.9851	A	101.9062	A	24.9032	A
AHTC1023164	37.5609	A	44.9818	A	213.8093	A	36.1477	A	105.0331	A	753.0067	P	21.2074	A	208.4502	A	62.4922	A
AHTC1023178	23.8742	A	11.6849	A	75.3180	A	11.5972	A	27.8093	A	535.4380	P	13.7188	A	68.6794	A	21.0311	A
AHTC1023184	156.121	A	195.0031	A	222.0922	A	148.2102	A	137.1923	A	429.8508	P	176.3188	A	136.8417	A	150.8625	A
AHTC1023185	61.4879	A	51.4324	A	174.2365	A	38.2181	A	77.9774	A	1335.9732	P	47.2898	A	286.1109	A	114.0328	A
AHTC1023188	160.882	A	38.9124	A	345.4387	A	267.1013	A	87.6566	A	3286.0334	P	21.6950	A	49.5983	A	130.4021	A
AHTC1023193	172.084	A	49.5034	A	238.7185	A	33.5011	A	92.2447	A	1405.9886	P	25.9183	A	201.6214	A	264.2974	A
AHTC1023202	133.281	A	69.7076	A	124.4019	A	233.4760	A	60.4013	A	650.5704	P	86.5304	A	61.8866	A	57.5223	A
AHTC1023203	38.4776	A	39.4626	A	100.8164	A	112.1114	A	49.9831	A	732.0377	P	87.7062	A	58.2009	A	139.5471	A
AHTC1023206	201.516	A	170.1490	A	306.1839	A	202.6906	A	159.5927	A	1318.9621	P	43.0721	A	85.4587	A	162.8752	A
AHTC1023209	202.75	A	168.8071	A	244.8809	A	179.7632	A	192.2837	A	506.0482	P	225.4057	A	212.4013	A	85.3280	A
AHTC1023240	377.493	A	308.5792	A	240.0897	A	217.3897	A	1378.3854	P	931.7028	P	1065.5214	P	1272.7367	P	1006.8747	P
AHTC1023244	63.0453	A	35.3111	A	77.5177	A	35.0629	A	36.2410	A	604.0655	P	29.9475	A	44.7792	A	49.9408	A
AHTC1023248	46.649	A	18.7442	A	69.6097	A	18.1395	A	26.9969	A	789.1767	P	18.8220	A	45.8757	A	45.9051	A
AHTC1023252	228.236	A	265.2321	A	314.7036	A	233.0221	A	180.2084	A	454.3431	P	209.4455	A	178.0320	A	181.7800	A
AHTC1023268	239.542	A	43.2849	A	302.0551	A	49.9886	A	132.5509	A	1405.3187	P	38.4689	A	267.3735	A	130.7955	A
AHTC1023272	72.548	A	37.4332	A	160.9305	A	45.1947	A	55.3627	A	3779.6504	P	30.4153	A	135.6013	A	293.5403	A
AHTC1023276	59.2121	A	30.9086	A	129.8732	A	32.2850	A	64.5222	A	481.6964	P	28.7073	A	101.5911	A	63.2690	A
AHTC1023284	164.029	A	100.4129	A	386.6148	A	113.1988	A	168.0956	A	1182.0642	P	93.6109	A	329.9277	A	219.6638	A
AHTC1023289	47.4627	A	63.5093	A	173.1235	A	42.5395	A	74.9564	A	3145.9953	P	64.9573	A	108.7146	A	85.1561	A
AHTC1023303	369.366	A	300.2481	A	183.8387	A	227.9802	A	308.1399	A	450.4143	P	714.9240	P	365.8879	A	325.8989	A
AHTC1023334	148.415	A	185.1825	A	378.9301	A	129.0298	A	157.2113	A	764.5938	P	195.8112	A	165.3414	A	128.0322	A
AHTC1023335	73.3683	A	194.6783	A	328.0053	A	99.8566	A	184.9217	A	491.9379	P	104.5171	A	197.6694	A	254.7708	A
AHTC1023340	60.1628	A	61.6973	A	211.0885	A	212.6444	A	88.3446	A	1401.2283	P	57.4504	A	145.8259	A	111.3601	A
AHTC1023347	160.29	A	144.1151	A	336.0803	A	190.2991	A	168.0411	A	1768.2189	P	211.1955	A	291.9641	A	245.6838	A
AHTC1023350	106.128	A	105.8885	A	186.2798	A	112.8957	A	107.4665	A	683.7871	P	73.2566	A	94.1556	A	171.6666	A
AHTC1023357	180.109	A	230.4763	A	262.2532	A	137.1847	A	141.7203	A	621.0562	P	290.3644	A	130.8660	A	177.6013	A
AHTC1023358	34.273	A	29.9277	A	160.8372	A	24.8197	A	50.2442	A	699.3768	P	17.8075	A	142.3578	A	111.9470	A
AHTC1023360	17.4906	A	11.7305	A	95.3985	A	11.3321	A	18.3550	A	596.3198	P	16.8821	A	84.0595	A	25.5037	A
AHTC1023361	26.4132	A	27.6841	A	17.7939	A	16.1584	A	24.2096	A	831.6721	P	65.7604	A	32.0888	A	26.1037	A
AHTC1023367	100.18	A	36.7059	A	221.7941	A	46.0557	A	93.5231	A	2043.6510	P	29.6202	A	186.2946	A	148.5476	A
AHTC1023369	37.6431	A	50.7231	A	67.5523	A	16.1903	A	32.8503	A	570.4216	P	33.3342	A	47.9267	A	52.5202	A
AHTC1023384	40.3513	A	30.9965	A	127.0540	A	39.0575	A	65.6288	A	1396.9037	P	42.3940	A	172.7749	A	207.0603	A
AHTC1023388	204.096	A	28.1913	A	238.4980	A	60.1928	A	92.8771	A	2661.8251	P	33.5563	A	189.2209	A	239.9317	A
AHTC1023395	68.9782	A	52.7485	A	50.5183	A	50.9984	A	38.2068	A	443.1192	P	101.6507	A	55.1402	A	35.8682	A
AHTC1023398	81.7111	A	52.2362	A	105.9602	A	31.9778	A	33.3076	A	1201.7783	P	30.8510	A	66.2330	A	105.5688	A
AHTC1023407	279.928	A	110.7401	A	240.6022	A	95.5185	A	92.7023	A	893.9168	P	122.6097	A	148.1554	A	235.6699	A
AHTC1023416	70.3591	A	18.5274	A	233.6879	A	16.6339	A	46.6038	A	2625.4625	P	13.0334	A	278.8449	A	123.5834	A
AHTC1023434	171.485	A	46.1619	A	116.4993	A	181.5777	A	91.2558	A	623.2603	P	167.1756	A	82.6496	A	102.9799	A
AHTC1023435	18.3301	A	55.2103	A	103.4385	A	36.4509	A	71.5783	A	522.2650	P	31.7459	A	84.5253	A	50.4675	A
AHTC1023442	147.87	A	60.3486	A	131.5727	A	30.9269	A	75.8542	A	910.0711	P	33.7721	A	117.6810	A	68.1638	A
AHTC1023449	34.7692	A	18.3190	A	359.3131	A	79.8746	A	226.5324	A	813.1790	P	22.6629	A	404.5688	P	61.9915	A
AHTC1023462	162.301	A	123.7628	A	193.5489	A	124.8490	A	103.1499	A	716.1155	P	159.6981	A	161.9890	A	150.3938	A
AHTC1023463	45.0493	A	107.7260	A	130.5976	A	80.2909	A	105.9909	A	24.8957	A	129.3503	A	143.7716	A	436.2867	P
AHTC1023465	64.2858	A	69.3848	A	265.6715	A	116.1652	A	110.1640	A	1283.7237	P	64.6245	A	174.1608	A	143.5991	A
AHTC1023481	69.2094	A	63.3662	A	65.7079	A	129.3957	A	25.5489	A	523.5090	P	49.4589	A	22.8598	A	44.6505	A
AHTC1023482	70.6783	A	74.3324	A	146.4427	A	41.6402	A	59.7024	A	610.8483	P	48.2017	A	48.2435	A	69.3833	A
AHTC1023495	105.448	A	110.6002	A	275.5815	A	84.3712	A	116.0597	A	852.0601	P	84.6602	A	237.7765	A	130.3651	A
AHTC1023508	21.9144	A	16.0460	A	33.0873	A	14.2857	A	13.3058	A	723.4364	P	17.2773	A	28.7843	A	59.9936	A
AHTC1023517	95.5497	A	66.9243	A	175.5676	A	84.6303	A	87.2136	A	2307.9966	P	24.1983	A	143.9008	A	99.5755	A
AHTC1023519	43.9667	A	57.5568	A	221.1486	A	61.8821	A	163.4241	A	995.3084	P	94.1858	A	285.4119	A	96.6694	A
AHTC1023533	78.8715	A	18.3340	A	171.8568	A	19.1604	A	47.4515	A	463.9833	P	20.6742	A	183.7678	A	70.1154	A
AHTC1023534	82.2171	A	13.6392	A	73.7344	A	13.7476	A	22.7913	A	837.9399	P	14.0161	A	37.8061	A	58.0520	A
AHTC1023536	65.5315	A	83.5015	A	136.6846	A	61.0515	A	60.5978	A	411.0029	P	55.5204	A	83.1884	A	78.1482	A
AHTC1023537	173.796	A	52.5759	A	126.8282	A	61.4255	A	52.2492	A	1072.7553	P	44.3269	A	93.6728	A	109.8137	A
AHTC1023548	173.867	A	69.7765	A	182.5366	A	146.9243	A	93.6006	A	1124.4043	P	51.8844	A	162.9862	A	119.2512	A
AHTC1023574	199.137	A	210.1594	A	288.4236	A	175.1946	A	164.2594	A	1605.8682	P	181.9554	A	205.3364	A	179.7384	A
AHTC1023575	304.322	A	272.2240	A	295.1434	A	183.0157	A	190.6315	A	605.8059	P	313.8426	A	211.5782	A	190.1599	A
AHTC1023577	202.814	A	112.7766	A	208.3579	A	114.8428	A	135.3139	A	402.5207	P	117.5693	A	138.1391	A	174.6161	A
AHTC1023595	31.5412	A	12.6424	A	76.3811	A	10.8209	A	32.0127	A	1133.0612	P	25.5231	A	93.8624	A	41.1881	A
AHTC1023624	149.711	A	23.2667	A	135.5784	A	20.3252	A	51.7683	A	1312.9825	P	12.8287	A	89.4509	A	104.7933	A
AHTC1023634	144.934	A	41.8771	A	219.7348	A	52.6668	A	102.0778	A	2276.4068	P	69.2271	A	198.4735	A	155.4410	A
AHTC1023642	194.052	A	221.6221	A	113.0381	A	105.6874	A	81.9179	A	776.6898	P	194.7611	A	58.2903	A	86.2789	A
AHTC1023648	48.9094	A	45.8814	A	201.4751	A	33.6208	A	66.1433	A	483.5912	P	31.7495	A	194.3991	A	57.9060	A
AHTC1023649	88.2527	A	37.5372	A	347.2992	A	38.8015	A	122.6582	A	2292.7243	P	25.9978	A	328.5818	A	190.2417	A
AHTC1023651	42.3142	A	26.0125	A	186.5877	A	34.0511	A	26.2678	A	462.0782	P	123.7017	A	113.4768	A	57.6985	A
AHTC1023652	365.285	A	384.1834	A	386.3397	A	355.0018	A	483.4459	P	187.9588	A	590.7961	P	560.7148	P	310.4157	A
AHTC1023685	87.4276	A	63.0358	A	143.1868	A	78.5284	A	90.4211	A	990.7830	P	93.1016	A	100.7223	A	91.8928	A
AHTC1023686	155.133	A	314.4083	A	103.9992	A	26.2917	A	699.3499	P	139.8168	A	834.1663	P	909.4600	P	976.9776	P
AHTC1023701	39.4077	A	14.6777	A	122.3304	A	18.4709	A	51.0433	A	552.1659	P	9.7937	A	114.0202	A	47.4245	A
AHTC1023724	41.7067	A	25.5042	A	264.9008	A	33.0258	A	49.5237	A	938.5715	P	18.3762	A	260.2122	A	126.0373	A
AHTC1023747	70.7552	A	47.0122	A	131.3601	A	60.5078	A	64.6967	A	633.4535	P	46.5175	A	91.0411	A	146.1567	A
AHTC1023755	69.2211	A	52.8380	A	128.8686	A	64.7643	A	52.8947	A	1547.7377	P	23.6638	A	86.2996	A	103.2172	A
AHTC1023756	87.6407	A	52.7973	A	135.4847	A	94.0595	A	84.2490	A	495.0081	P	65.0252	A	103.1895	A	100.3330	A
AHTC1023760	31.5766	A	28.8064	A	66.9075	A	25.4708	A	31.9295	A	786.8910	P	21.1834	A	55.3604	A	73.0021	A
AHTC1023763	210.255	A	347.7488	A	206.5787	A	305.9688	A	185.1206	A	23.3549	A	451.6421	P	185.1792	A	163.3162	A
AHTC1023767	47.3626	A	21.2080	A	344.0321	A	35.1294	A	102.5284	A	627.4519	P	20.1462	A	401.9602	P	50.7478	A
AHTC1023772	342.231	A	347.8705	A	391.2856	A	318.2091	A	314.0186	A	558.3273	P	368.6223	A	322.6647	A	384.3832	A
AHTC1023775	75.6314	A	97.5441	A	148.5264	A	75.3861	A	109.7410	A	446.0748	P	68.1102	A	146.6093	A	72.4713	A
AHTC1023776	65.1078	A	20.1330	A	103.8922	A	15.6344	A	29.8056	A	421.4032	P	20.3456	A	64.4982	A	63.0218	A
AHTC1023796	43.5364	A	30.8999	A	241.5841	A	32.1429	A	107.3921	A	2552.8062	P	35.6973	A	285.4625	A	67.2956	A
AHTC1023830	366.808	A	147.7057	A	147.0461	A	180.2168	A	88.9002	A	450.9305	P	141.4787	A	73.1566	A	88.7675	A
AHTC1023847	314.077	A	161.7539	A	312.8099	A	312.9879	A	260.0550	A	635.8095	P	162.2157	A	167.0986	A	179.5045	A
AHTC1023889	271.921	A	166.9097	A	72.3610	A	30.0701	A	75.1544	A	587.0164	P	307.3434	A	67.4312	A	67.3959	A
AHTC1023901	167.776	A	131.2522	A	95.8362	A	224.4136	A	129.8985	A	583.5633	P	64.2947	A	117.5204	A	106.9786	A
AHTC1023904	155.649	A	158.4913	A	394.0023	A	358.3985	A	556.6564	P	77.5114	A	174.8056	A	405.9602	P	272.9569	A
AHTC1023958	227.49	A	266.8957	A	351.1343	A	282.0689	A	263.9623	A	749.9384	P	164.2962	A	251.9363	A	279.8581	A
AHTC1023977	154.346	A	193.6429	A	153.2519	A	91.6743	A	270.9478	A	34.9923	A	511.7760	P	408.4417	P	207.2886	A
AHTC1023988	96.2567	A	80.7922	A	154.7797	A	131.2253	A	73.8213	A	604.7778	P	136.0239	A	53.4594	A	57.6362	A
AHTC1023997	67.1502	A	52.2731	A	89.9746	A	35.6372	A	45.1067	A	943.7616	P	45.3665	A	61.0110	A	80.7993	A
AHTC1024000	355.594	A	390.5439	A	189.4367	A	108.3121	A	438.8516	P	246.1313	A	353.2981	A	270.2857	A	285.5477	A
AHTC1024010	122.143	A	110.0718	A	208.6292	A	250.3365	A	167.6997	A	426.9777	P	111.5740	A	95.0099	A	92.4139	A
AHTC1024045	99.4943	A	31.9753	A	167.1376	A	49.8525	A	42.3705	A	1042.7817	P	34.8097	A	130.3000	A	155.7372	A
AHTC1024057	119.728	A	105.6465	A	351.1025	A	387.8870	A	140.2981	A	456.8401	P	144.8019	A	117.6036	A	214.3738	A
AHTC1024079	197.991	A	136.9640	A	110.0067	A	182.2994	A	77.7246	A	834.4614	P	163.2351	A	88.4400	A	87.2757	A
AHTC1024225	296.93	A	300.3557	A	359.1837	A	269.7501	A	190.8731	A	1389.2485	P	356.1010	A	221.5311	A	310.7805	A
AHTC1024240	300.892	A	237.5969	A	205.7330	A	312.4312	A	274.2166	A	188.0185	A	401.3558	P	259.1705	A	171.9834	A
AHTC1024242	224.409	A	139.9826	A	227.9364	A	235.4350	A	179.0189	A	566.6982	P	96.8777	A	119.0054	A	163.5920	A
AHTC1024243	147.269	A	131.6194	A	167.4539	A	229.7474	A	305.4710	A	638.7118	P	170.5833	A	189.1132	A	207.6267	A
AHTC1024259	150.271	A	27.4345	A	87.5543	A	42.2233	A	31.7079	A	1016.5767	P	34.9764	A	52.7965	A	68.7956	A
AHTC1024277	383.006	A	186.7148	A	317.4758	A	264.9689	A	175.4249	A	962.1662	P	183.4055	A	144.3746	A	182.9780	A
AHTC1024293	146.565	A	137.6293	A	395.1024	A	163.4163	A	173.5802	A	1138.2545	P	66.2579	A	333.4326	A	180.1448	A
AHTC1024319	280.406	A	263.4200	A	336.6732	A	239.5160	A	225.3892	A	425.9658	P	260.6799	A	242.0375	A	254.4549	A
AHTC1024343	65.8265	A	35.2037	A	52.2702	A	38.3023	A	33.6018	A	482.2878	P	45.0862	A	39.4805	A	52.3597	A
AHTC1024377	97.6827	A	33.5079	A	93.3577	A	28.8352	A	47.5369	A	589.7466	P	33.0594	A	65.1305	A	100.8506	A
AHTC1024392	161.208	A	254.1478	A	330.9251	A	135.7502	A	153.2208	A	1181.6249	P	187.9961	A	120.5672	A	144.3110	A
AHTC1024398	95.3058	A	122.3530	A	137.8028	A	54.5327	A	106.4040	A	569.1820	P	91.2846	A	106.8992	A	85.3792	A
AHTC1024402	164.613	A	178.5857	A	399.2601	A	397.3543	A	455.3156	P	308.5990	A	204.6885	A	368.8441	A	247.4295	A
AHTC1024414	122.85	A	45.2042	A	78.0486	A	33.1321	A	49.2148	A	767.2442	P	28.8517	A	85.3910	A	88.1633	A
AHTC1024435	204.502	A	162.0962	A	292.4171	A	302.8559	A	178.8623	A	949.2227	P	162.1409	A	145.7343	A	185.4217	A
AHTC1024461	59.558	A	34.1259	A	52.4829	A	90.5144	A	32.7336	A	504.5456	P	26.9565	A	36.6482	A	37.2216	A
AHTC1024480	339.731	A	64.9338	A	58.3387	A	50.1142	A	78.2618	A	859.9257	P	57.0336	A	37.0895	A	98.5692	A
AHTC1024481	178	A	183.0283	A	233.4461	A	303.8697	A	373.5354	A	971.2031	P	218.0846	A	282.2937	A	293.6138	A
AHTC1024540	97.2292	A	70.6411	A	223.6485	A	132.8739	A	115.2203	A	527.1650	P	51.5992	A	100.0515	A	91.8901	A
AHTC1024579	350.872	A	201.5121	A	178.3879	A	389.0827	A	173.9743	A	144.5388	A	481.7346	P	201.1325	A	128.1937	A
AHTC1024585	245.457	A	238.9964	A	286.1875	A	361.6239	A	156.4114	A	453.2273	P	226.5098	A	163.3299	A	173.8272	A
AHTC1024586	221.771	A	258.8725	A	176.8900	A	197.5753	A	230.9699	A	109.3535	A	566.7571	P	360.9987	A	243.7584	A
AHTC1024596	83.962	A	60.7369	A	127.5752	A	105.2025	A	83.8269	A	1447.6984	P	82.9417	A	67.4818	A	72.5785	A
AHTC1024598	95.6144	A	112.1888	A	300.1917	A	141.0967	A	78.4336	A	519.9562	P	52.6446	A	46.7234	A	155.7236	A
AHTC1024619	34.0953	A	26.2678	A	129.1594	A	36.3429	A	61.9842	A	879.1401	P	16.1588	A	129.9357	A	57.5637	A
AHTC1024660	251.287	A	273.8220	A	320.5987	A	331.9289	A	340.5914	A	404.5687	P	337.3771	A	388.0821	A	232.5876	A
AHTC1024664	181.761	A	68.3778	A	351.7317	A	84.1697	A	138.7199	A	1471.5957	P	47.7890	A	357.5672	A	169.2799	A
AHTC1024676	127.388	A	128.7702	A	377.7387	A	365.3144	A	241.1346	A	425.4898	P	87.2376	A	171.7005	A	232.4597	A
AHTC1024679	113.008	A	101.6970	A	203.1914	A	149.6137	A	109.1705	A	855.6282	P	163.5797	A	130.6047	A	306.0090	A
AHTC1024709	194.852	A	175.2338	A	387.5011	A	109.8308	A	113.7556	A	495.5411	P	72.5512	A	98.8976	A	105.0621	A
AHTC1024721	314.541	A	340.8159	A	320.1575	A	371.7268	A	373.4167	A	227.7676	A	378.7497	A	368.3554	A	419.8241	P
AHTC1024726	244.129	A	226.3255	A	243.1139	A	308.1271	A	221.8135	A	557.8063	P	382.4592	A	241.2577	A	258.8236	A
AHTC1024736	165.197	A	132.7472	A	280.3294	A	322.2450	A	149.4137	A	525.4457	P	165.5960	A	119.4658	A	159.3222	A
AHTC1024799	351.552	A	130.8375	A	299.9716	A	189.1795	A	53.1019	A	1308.0209	P	39.9609	A	25.6717	A	80.5034	A
AHTC1024826	115.034	A	40.0039	A	289.7088	A	93.8961	A	103.1659	A	2109.4097	P	53.9768	A	265.8715	A	435.2190	P
AHTC1024841	205.426	A	87.0645	A	109.6325	A	280.9688	A	252.4187	A	711.5746	P	483.2684	P	325.5815	A	252.3460	A
AHTC1024873	232.398	A	181.3142	A	234.3451	A	290.9691	A	539.2504	P	313.4089	A	289.3198	A	362.5944	A	618.8219	P
AHTC1024915	51.2898	A	37.6239	A	365.4035	A	44.8254	A	133.8848	A	876.6744	P	23.0175	A	333.5396	A	69.7678	A
AHTC1024943	196.776	A	73.2896	A	184.6162	A	58.9518	A	82.9558	A	955.9466	P	69.3084	A	101.9979	A	173.2852	A
AHTC1024973	358.937	A	267.4924	A	307.7665	A	284.2970	A	224.5387	A	587.9192	P	419.8516	P	230.5008	A	227.5192	A
AHTC1024988	131.501	A	140.3891	A	385.0061	A	164.6770	A	62.4035	A	919.3607	P	127.8588	A	152.9835	A	237.6677	A
AHTC1024993	64.7473	A	84.9018	A	82.9623	A	46.0159	A	45.1861	A	421.8764	P	79.6516	A	57.9446	A	53.0564	A
AHTC1025008	312.722	A	263.5832	A	322.8821	A	346.2016	A	230.5826	A	525.9689	P	342.1864	A	235.9073	A	191.3761	A
AHTC1025053	253.576	A	232.5471	A	161.2390	A	344.2011	A	145.4581	A	174.8869	A	505.1995	P	201.7358	A	162.2298	A
AHTC1025133	273.585	A	188.9454	A	138.3349	A	114.3080	A	304.6134	A	1859.9611	P	1023.5753	P	440.4661	P	200.5390	A
AHTC1025164	44.103	A	29.9995	A	71.7448	A	52.3388	A	52.9056	A	656.7066	P	26.3608	A	91.1299	A	83.3521	A
AHTC1025219	59.1244	A	24.1837	A	200.2000	A	21.1501	A	143.7639	A	1685.4151	P	22.1846	A	218.3849	A	66.7414	A
AHTC1025234	36.4537	A	49.1363	A	91.9494	A	113.5940	A	57.8470	A	484.2148	P	88.9264	A	47.5859	A	54.1187	A
AHTC1025244	198.848	A	179.3889	A	302.7844	A	311.8370	A	265.6966	A	510.4548	P	249.8341	A	231.4608	A	163.5640	A
AHTC1025256	199.097	A	95.0366	A	137.3274	A	265.0213	A	116.4982	A	919.7317	P	313.8311	A	163.8093	A	175.2269	A
AHTC1025258	302.894	A	256.5491	A	254.9997	A	317.2688	A	314.7978	A	506.3007	P	268.5823	A	223.5264	A	197.9599	A
AHTC1025279	268.591	A	308.1494	A	207.1008	A	236.9719	A	141.4897	A	297.5765	A	448.3508	P	191.3289	A	172.7534	A
AHTC1025280	272.432	A	270.4869	A	328.6278	A	261.0574	A	229.5860	A	419.3243	P	275.1112	A	219.5293	A	221.2702	A
AHTC1025324	310.706	A	395.1042	A	270.0894	A	337.6596	A	171.2879	A	871.9140	P	356.1548	A	164.3209	A	188.9683	A
AHTC1025340	166.863	A	61.4518	A	305.6190	A	59.2986	A	137.8080	A	2942.7834	P	49.1909	A	338.0956	A	206.1160	A
AHTC1025397	339.793	A	182.8776	A	136.8329	A	257.9203	A	222.4108	A	385.8778	A	601.0961	P	218.6510	A	155.5201	A
AHTC1025515	84.9567	A	77.3066	A	75.7385	A	73.7027	A	46.5362	A	430.3493	P	92.8496	A	47.3351	A	53.6804	A
AHTC1025529	32.4294	A	33.1978	A	332.9136	A	140.0277	A	49.6059	A	625.0485	P	23.5505	A	73.4126	A	65.9266	A
AHTC1025533	109.678	A	175.5464	A	391.4697	A	242.2767	A	455.5296	P	26.9730	A	153.3252	A	394.0231	A	235.2725	A
AHTC1025535	103.473	A	24.5426	A	398.3839	A	27.9325	A	206.8245	A	3288.4131	P	24.5037	A	564.0814	P	82.9213	A
AHTC1025565	122.139	A	109.5221	A	143.4102	A	101.9519	A	77.6734	A	450.9683	P	99.1298	A	73.4288	A	87.2357	A
AHTC1025621	224.959	A	82.7095	A	122.1435	A	82.5883	A	90.6819	A	476.8212	P	111.2927	A	71.4080	A	68.1515	A
AHTC1025700	45.03	A	23.3194	A	358.0161	A	124.8037	A	223.2786	A	654.0437	P	14.8827	A	307.8450	A	175.9533	A
AHTC1025732	125.406	A	211.7279	A	335.4748	A	82.6985	A	318.7363	A	18.5503	A	148.8789	A	313.3156	A	522.2387	P
AHTC1025826	307.266	A	196.9525	A	203.5452	A	197.1313	A	116.2873	A	1032.7578	P	236.8548	A	125.7159	A	149.4689	A
AHTC1025850	268.791	A	238.1578	A	372.1879	A	199.6957	A	421.3310	P	341.1190	A	296.5487	A	329.1809	A	353.8886	A
AHTC1025888	343.302	A	229.6034	A	335.2090	A	279.8645	A	251.9895	A	512.3593	P	319.5166	A	231.3178	A	255.7376	A
AHTC1025903	330.325	A	221.5002	A	181.5471	A	385.9508	A	198.8283	A	646.4063	P	206.4316	A	108.6125	A	141.3810	A
AHTC1025913	26.473	A	36.2298	A	224.5140	A	44.8764	A	85.2079	A	1327.4755	P	43.8019	A	191.0618	A	95.0143	A
AHTC1025919	168.593	A	175.8899	A	138.7740	A	100.8094	A	170.5165	A	646.6725	P	363.8721	A	208.0087	A	92.3608	A
AHTC1025963	147.681	A	124.4606	A	178.5147	A	143.0141	A	118.8960	A	591.6415	P	153.5763	A	104.6774	A	77.3401	A
AHTC1025994	19.2965	A	5.2131	A	14.9361	A	12.6465	A	13.4129	A	2733.6676	P	38.2604	A	11.6309	A	41.9526	A
AHTC1025996	135.301	A	113.8097	A	183.9326	A	175.8445	A	89.9793	A	416.2967	P	117.6336	A	67.2563	A	82.8327	A
AHTC1026062	264.68	A	215.5716	A	148.3027	A	111.8081	A	54.8804	A	492.9784	P	187.0803	A	83.9321	A	76.8499	A
AHTC1026066	72.5347	A	121.4757	A	79.6746	A	56.0170	A	47.0461	A	605.4775	P	126.7353	A	39.5403	A	30.0390	A
AHTC1026108	238.195	A	219.7412	A	370.2572	A	361.4974	A	236.8596	A	633.1214	P	245.7677	A	244.6210	A	155.8252	A
AHTC1026109	112.311	A	85.9745	A	237.6664	A	170.0563	A	72.0757	A	471.0091	P	63.5970	A	76.1855	A	66.2152	A
AHTC1026113	135.57	A	139.2287	A	356.5137	A	327.0482	A	376.5625	A	40.4906	A	181.7459	A	428.1075	P	212.9137	A
AHTC1026122	152.623	A	187.8992	A	289.4160	A	331.9721	A	250.2065	A	429.2310	P	210.3374	A	173.3265	A	197.4463	A
AHTC1026153	23.421	A	13.6670	A	64.8119	A	22.3061	A	24.1277	A	597.7954	P	12.7910	A	61.9030	A	36.8052	A
AHTC1026169	203.164	A	217.2226	A	214.4047	A	190.6634	A	153.0125	A	495.9046	P	283.4769	A	157.9911	A	213.0797	A
AHTC1026211	135.881	A	83.5303	A	145.0479	A	149.7484	A	76.4853	A	854.8294	P	94.4507	A	63.9980	A	86.8129	A
AHTC1026272	176.1	A	251.6635	A	255.1605	A	240.3631	A	142.3253	A	48.1406	A	468.7936	P	223.2328	A	180.8859	A
AHTC1026363	60.9685	A	24.9888	A	272.7024	A	341.6948	A	159.7003	A	752.2169	P	41.8888	A	199.7593	A	116.4490	A
AHTC1026370	137.45	A	144.7427	A	163.6448	A	149.7437	A	117.9026	A	1299.3425	P	174.0511	A	118.0851	A	117.0196	A
AHTC1026401	396.726	A	93.2021	A	216.8402	A	210.8021	A	183.4131	A	443.5235	P	120.4449	A	152.4200	A	315.5065	A
AHTC1026405	158.477	A	100.3759	A	111.2461	A	24.8147	A	61.5953	A	668.1247	P	320.2613	A	92.4993	A	156.5017	A
AHTC1026441	395.54	A	174.0265	A	244.6281	A	367.4919	A	220.0020	A	1334.6216	P	147.0920	A	128.2279	A	198.0142	A
AHTC1026445	265.115	A	329.2123	A	113.6124	A	205.9347	A	286.4881	A	233.4251	A	2950.6084	P	829.3292	P	421.6880	P
AHTC1026457	176.172	A	130.1877	A	118.5303	A	46.1770	A	247.7783	A	9018.1695	P	621.9519	P	213.4821	A	261.4570	A
AHTC1026526	296.647	A	204.8006	A	277.1349	A	316.4035	A	513.2741	P	103.2208	A	367.4376	A	443.3815	P	197.1109	A
AHTC1026531	123.711	A	107.5539	A	100.1082	A	337.3500	A	74.1602	A	440.0889	P	324.2514	A	79.7864	A	59.9111	A
AHTC1026543	52.6706	A	114.0291	A	171.6636	A	105.2351	A	566.2264	P	81.9371	A	157.8744	A	317.4264	A	347.6368	A
AHTC1026578	216.605	A	208.7659	A	135.6410	A	258.2138	A	314.1201	A	590.3744	P	505.0540	P	344.6796	A	285.0021	A
AHTC1026591	20.3901	A	17.7278	A	231.8684	A	32.2848	A	11.2243	A	577.1892	P	5.7994	A	6.8436	A	9.3375	A
AHTC1026606	286.958	A	142.0673	A	179.5054	A	274.7969	A	191.0125	A	902.9227	P	127.8649	A	125.1255	A	155.6006	A
AHTC1026626	164.628	A	108.2324	A	97.5918	A	149.4891	A	62.2375	A	1169.1968	P	120.8475	A	65.8557	A	68.3816	A
AHTC1026648	83.1927	A	98.9587	A	18.8334	A	17.6010	A	184.3956	A	1009.9826	P	715.5615	P	316.0609	A	39.6450	A
AHTC1026654	108.512	A	48.2582	A	68.8045	A	50.6692	A	49.2751	A	507.6606	P	118.4253	A	43.5755	A	58.4329	A
AHTC1026670	288.009	A	327.2475	A	268.4626	A	395.4728	A	200.8888	A	4788.2792	P	531.4010	P	226.2927	A	149.4335	A
AHTC1026677	346.561	A	165.0948	A	294.8159	A	380.3330	A	229.4947	A	805.2705	P	208.8686	A	176.1757	A	215.3659	A
AHTC1026683	97.9261	A	52.0548	A	52.2928	A	175.5652	A	257.8466	A	965.7549	P	780.3770	P	204.0912	A	94.3834	A
AHTC1026688	334.822	A	341.4686	A	337.4705	A	189.4499	A	390.0702	A	110.7424	A	374.2520	A	372.8000	A	561.5617	P
AHTC1026690	172.31	A	225.9521	A	239.3453	A	113.2819	A	552.2159	P	81.4751	A	96.8970	A	284.1516	A	143.0673	A
AHTC1026701	357.136	A	350.5153	A	314.7261	A	388.0713	A	384.2664	A	418.8192	P	28.2338	A	339.4418	A	294.4822	A
AHTC1026706	47.5779	A	164.2001	A	135.3919	A	145.8808	A	686.6107	P	346.2225	A	643.4378	P	1296.3248	P	136.5513	A
AHTC1026713	251.129	A	269.8447	A	218.6815	A	322.9103	A	204.0130	A	500.1939	P	329.1735	A	194.6950	A	215.6782	A
AHTC1026720	180.13	A	113.7961	A	227.6052	A	354.3497	A	175.6559	A	671.8582	P	176.9066	A	126.7603	A	116.1179	A
AHTC1026725	286.115	A	360.9698	A	194.9438	A	247.3189	A	305.1201	A	229.1013	A	825.5078	P	226.5093	A	145.6490	A
AHTC1026732	90.6884	A	54.1135	A	53.3220	A	43.1011	A	21.2311	A	4974.3916	P	40.9507	A	77.5436	A	48.9945	A
AHTC1026745	294.481	A	220.2537	A	289.4715	A	379.6258	A	236.8614	A	169.4537	A	439.6935	P	241.5166	A	233.8312	A
AHTC1026746	126.564	A	131.5783	A	333.6040	A	276.7206	A	273.0729	A	556.2308	P	161.5851	A	194.0744	A	270.3950	A
AHTC1026748	368.854	A	363.9188	A	164.5716	A	327.7757	A	225.3136	A	170.6987	A	708.0645	P	385.4729	A	72.6956	A
AHTC1026823	331.797	A	131.4477	A	173.7259	A	240.4548	A	142.4219	A	589.3069	P	215.6182	A	110.9473	A	112.3608	A
AHTC1026844	358.733	A	352.6149	A	296.4161	A	288.6812	A	190.1572	A	758.2522	P	555.5036	P	221.6425	A	289.0916	A
AHTC1026858	218.513	A	307.1471	A	293.2576	A	256.3571	A	200.6564	A	1335.6810	P	359.1470	A	239.9744	A	264.5778	A
AHTC1026898	87.3372	A	35.7471	A	49.1881	A	44.2207	A	44.3029	A	547.0966	P	27.3716	A	27.6446	A	40.2170	A
AHTC1026926	208.316	A	82.4302	A	217.3941	A	280.2148	A	189.1672	A	443.9650	P	77.4592	A	107.5230	A	40.8392	A
AHTC1026985	286.157	A	189.8758	A	271.2770	A	352.5045	A	106.8186	A	360.1115	A	445.9801	P	65.1483	A	356.3614	A
AHTC1026989	19.4394	A	16.9620	A	39.2423	A	17.7104	A	15.5045	A	836.9663	P	20.0198	A	37.9948	A	11.0451	A
AHTC1027005	168.377	A	122.9370	A	397.9379	A	185.8824	A	228.9399	A	639.0219	P	130.7700	A	320.9220	A	157.2335	A
AHTC1027041	163.577	A	82.7560	A	262.6024	A	72.3530	A	114.1683	A	1441.3527	P	63.3549	A	210.5882	A	157.8704	A
AHTC1027113	95.523	A	214.6221	A	383.0051	A	274.2475	A	399.7586	A	82.0204	A	163.6591	A	455.9873	P	278.2792	A
AHTC1027137	314.024	A	307.6004	A	293.8779	A	211.7152	A	559.4691	P	106.6874	A	273.1955	A	436.3743	P	225.2737	A
AHTC1027149	85.0804	A	80.2327	A	185.0581	A	183.0773	A	136.5237	A	729.9232	P	83.9154	A	94.2969	A	100.3918	A
AHTC1027176	38.1128	A	57.2657	A	77.7022	A	49.5402	A	205.7204	A	1220.9010	P	253.3134	A	364.6039	A	179.3408	A
AHTC1027272	240.34	A	249.0088	A	365.5652	A	363.6152	A	267.5581	A	470.4025	P	412.4381	P	246.0497	A	291.7581	A
AHTC1027282	218.227	A	323.8300	A	233.9028	A	183.4472	A	149.0213	A	418.9677	P	524.4969	P	161.1374	A	106.1294	A
AHTC1027291	270.521	A	235.4500	A	185.6451	A	335.1685	A	147.9197	A	520.2529	P	304.4214	A	157.9770	A	133.8058	A
AHTC1027348	152.055	A	25.6288	A	142.3529	A	20.8278	A	47.7264	A	1072.9492	P	23.1173	A	80.0661	A	154.4822	A
AHTC1027352	44.5302	A	183.3798	A	58.4853	A	81.2985	A	230.4595	A	169.1849	A	626.5993	P	536.1415	P	190.4362	A
AHTC1027361	328.018	A	40.1821	A	254.2495	A	44.6421	A	101.6825	A	990.6427	P	30.4998	A	175.9957	A	184.7643	A
AHTC1027364	165.075	A	122.0818	A	152.0146	A	203.2142	A	83.7559	A	482.6523	P	146.0984	A	89.3170	A	106.1616	A
AHTC1027374	193.477	A	275.2425	A	210.9267	A	181.0396	A	493.2223	P	199.7277	A	224.3407	A	379.5369	A	487.9214	P
AHTC1027412	223.188	A	381.1228	A	320.1192	A	291.5328	A	799.5214	P	31.9331	A	518.0058	P	773.0129	P	297.5184	A
AHTC1027413	79.2389	A	26.1653	A	145.8507	A	28.4853	A	94.8580	A	498.2657	P	16.3070	A	164.8123	A	67.7836	A
AHTC1027431	161.818	A	102.5210	A	136.7360	A	187.8364	A	93.4971	A	878.9908	P	90.6679	A	69.9444	A	72.8476	A
AHTC1027489	344.481	A	207.7138	A	319.3628	A	249.8962	A	88.8781	A	541.5634	P	261.9604	A	264.5071	A	269.3521	A
AHTC1027508	138.08	A	220.8533	A	205.2677	A	224.9052	A	117.0401	A	534.3855	P	310.9242	A	112.6805	A	143.7299	A
AHTC1027519	129.508	A	85.5950	A	154.8190	A	179.4815	A	134.0723	A	437.4944	P	92.9528	A	76.3675	A	100.8980	A
AHTC1027554	391.193	A	219.4626	A	221.7275	A	355.4015	A	168.5809	A	967.8364	P	279.4100	A	133.7890	A	139.3357	A
AHTC1027604	275.398	A	287.4736	A	300.7132	A	282.5097	A	354.3016	A	122.6750	A	516.5749	P	527.1364	P	351.5637	A
AHTC1027657	113.361	A	43.9331	A	58.5506	A	169.1603	A	71.0058	A	173.6017	A	554.7746	P	238.5341	A	119.0845	A
AHTC1027716	210.054	A	189.6173	A	261.7538	A	186.4716	A	131.8763	A	54.6496	A	436.5953	P	231.9659	A	159.3435	A
AHTC1027756	222.456	A	238.1162	A	242.3298	A	151.1888	A	138.8311	A	400.7187	P	189.6894	A	156.8867	A	172.4007	A
AHTC1027766	173.856	A	132.2468	A	328.2626	A	248.1433	A	197.5742	A	2383.5642	P	75.7201	A	76.2417	A	129.5737	A
AHTC1027800	328.032	A	163.5303	A	182.8078	A	156.8973	A	94.2772	A	1553.0832	P	98.2564	A	75.7715	A	138.0553	A
AHTC1027806	224.612	A	146.7370	A	144.1215	A	123.5944	A	170.4763	A	694.9508	P	219.3289	A	121.3845	A	97.8878	A
AHTC1027828	246.504	A	369.7571	A	176.8662	A	314.4782	A	125.9434	A	396.9391	A	402.3264	P	170.1624	A	146.8257	A
AHTC1027832	92.9837	A	9.9315	A	187.0419	A	13.5360	A	25.1984	A	1086.0285	P	5.6935	A	148.7104	A	242.6664	A
AHTC1027844	217.178	A	278.7391	A	254.0499	A	55.6999	A	723.2496	P	56.2117	A	572.8203	P	870.4139	P	740.3463	P
AHTC1027849	32.2854	A	28.0734	A	79.2401	A	169.4952	A	24.8408	A	561.4899	P	29.2129	A	26.1587	A	27.6372	A
AHTC1027877	269.734	A	336.6452	A	316.5151	A	251.7918	A	343.3283	A	168.2402	A	466.1791	P	416.0834	P	268.0225	A
AHTC1027881	201.233	A	129.6547	A	186.4717	A	222.3982	A	122.0182	A	496.8307	P	137.6916	A	89.9859	A	95.7653	A
AHTC1027894	239.088	A	147.5422	A	145.4749	A	316.0901	A	135.1126	A	508.0232	P	234.5697	A	107.9864	A	73.1549	A
AHTC1027967	253.665	A	281.1677	A	309.6820	A	286.9915	A	264.7841	A	418.0287	P	210.0388	A	275.4627	A	251.9645	A
AHTC1028290	89.1052	A	67.0859	A	88.0296	A	24.4527	A	97.2243	A	8002.2514	P	256.8739	A	89.7505	A	905.8559	P
AHTC1028291	304.818	A	305.4720	A	380.8253	A	228.5843	A	270.3700	A	405.6515	P	267.9419	A	320.7995	A	309.3612	A
AHTC1028306	278.186	A	197.1914	A	225.5133	A	154.4095	A	177.9544	A	595.0968	P	169.6270	A	153.2014	A	171.2392	A
AHTC1028307	235.763	A	174.8246	A	329.7869	A	365.7296	A	251.8321	A	476.9713	P	233.4716	A	225.2941	A	236.2160	A
AHTC1028347	255.503	A	388.5455	A	364.5437	A	258.3983	A	415.1398	P	177.1969	A	343.5844	A	317.9647	A	292.4812	A
AHTC1028350	351.667	A	305.2701	A	257.1654	A	137.3842	A	280.3592	A	311.2085	A	437.6746	P	406.1291	P	335.1728	A
AHTC1028363	204.581	A	240.5584	A	287.2798	A	89.8771	A	1990.8583	P	115.9285	A	887.0478	P	1131.5554	P	457.3693	P
AHTC1028380	188.54	A	68.8763	A	103.9651	A	87.1238	A	70.8917	A	684.4386	P	130.0530	A	60.0769	A	88.2618	A
AHTC1028384	104.497	A	162.5865	A	157.6528	A	85.0980	A	624.7051	P	19.3309	A	352.3952	A	555.9396	P	419.5785	P
AHTC1028392	183.333	A	393.3450	A	366.3413	A	202.8642	A	366.0048	A	113.6204	A	318.3258	A	410.2137	P	299.3778	A
AHTC1028460	62.8607	A	47.1435	A	213.9722	A	208.0926	A	135.0830	A	603.8661	P	49.2970	A	73.6346	A	103.8134	A
AHTC1028461	158.877	A	252.7270	A	365.0962	A	221.4327	A	431.0445	P	34.3585	A	238.4382	A	442.0985	P	404.6803	P
AHTC1028473	276.816	A	323.6828	A	290.4166	A	165.7506	A	175.8220	A	571.5458	P	302.7828	A	174.4328	A	251.3253	A
AHTC1028484	67.391	A	112.7113	A	357.0832	A	138.7604	A	473.0266	P	55.7827	A	138.0897	A	304.3918	A	284.1332	A
AHTC1028513	133.522	A	188.2473	A	375.2667	A	391.5634	A	711.4751	P	51.0054	A	218.2406	A	424.3679	P	310.6408	A
AHTC1028515	153.467	A	357.1773	A	289.8306	A	130.2102	A	285.4259	A	105.9122	A	417.1994	P	223.6734	A	224.0950	A
AHTC1028534	114.279	A	100.8024	A	199.0874	A	87.1136	A	94.7649	A	688.4603	P	88.7280	A	82.8717	A	94.4369	A
AHTC1028537	95.2684	A	66.4435	A	142.7673	A	109.1950	A	121.3534	A	664.4992	P	83.5483	A	77.0901	A	87.1999	A
AHTC1028556	349.382	A	294.5868	A	207.5083	A	182.5102	A	179.4988	A	479.0706	P	535.3530	P	179.0043	A	203.5485	A
AHTC1028573	392.029	A	359.4700	A	280.1889	A	366.3655	A	345.0134	A	456.9987	P	339.1427	A	285.6657	A	338.3614	A
AHTC1028605	76.8119	A	100.7811	A	81.4549	A	16.7489	A	79.9992	A	1288.7369	P	118.8983	A	54.0015	A	50.1590	A
AHTC1028606	368.847	A	389.9866	A	361.5638	A	318.5648	A	335.1457	A	313.7031	A	417.9542	P	381.4139	A	365.5640	A
AHTC1028692	225.011	A	299.5421	A	264.0040	A	324.1716	A	263.4088	A	219.5471	A	441.1739	P	389.0922	A	280.9283	A
AHTC1028710	251.952	A	346.8078	A	298.5476	A	34.0154	A	716.4126	P	209.8235	A	657.0448	P	457.3082	P	151.5390	A
AHTC1028715	84.6403	A	26.2389	A	91.4581	A	245.0080	A	119.2573	A	647.9310	P	54.7635	A	64.4207	A	84.6223	A
AHTC1028738	108.912	A	161.5974	A	365.2700	A	274.4026	A	331.1326	A	43.3267	A	158.3950	A	407.6364	P	301.4538	A
AHTC1028740	46.5964	A	25.0045	A	47.4209	A	17.5148	A	19.1946	A	1217.2963	P	17.7771	A	51.9201	A	33.9547	A
AHTC1028775	98.938	A	42.4076	A	169.6728	A	70.4814	A	206.0344	A	626.2976	P	96.2930	A	137.1994	A	119.9341	A
AHTC1028777	26.716	A	70.5977	A	208.2542	A	58.9838	A	92.4357	A	15.0334	A	49.5870	A	452.1929	P	488.5197	P
AHTC1028836	171.184	A	177.1445	A	125.0944	A	19.3067	A	402.6719	P	204.7567	A	560.3916	P	420.2155	P	1468.2817	P
AHTC1028844	150.455	A	220.8317	A	342.2563	A	146.5813	A	199.4694	A	1094.0495	P	132.2764	A	135.8399	A	209.8516	A
AHTC1028885	113.969	A	99.2465	A	339.9229	A	157.4891	A	171.5433	A	460.0332	P	107.2355	A	147.9722	A	154.7121	A
AHTC1028900	84.7416	A	156.0562	A	293.4616	A	163.7866	A	451.8479	P	40.1093	A	120.0123	A	311.6953	A	231.8849	A
AHTC1028961	276.638	A	307.2249	A	310.1069	A	261.6202	A	447.4901	P	153.9725	A	420.5265	P	284.4676	A	195.5548	A
AHTC1028978	48.2628	A	109.6213	A	253.5038	A	215.5238	A	423.9313	P	30.0463	A	79.5410	A	300.7983	A	556.7245	P
AHTC1028980	72.5638	A	189.2672	A	392.3433	A	199.3899	A	427.1903	P	43.0784	A	180.8666	A	514.6630	P	234.9333	A
AHTC1029033	364.351	A	265.9831	A	285.5901	A	255.4836	A	199.4529	A	396.8654	A	417.4517	P	217.3656	A	258.2119	A
AHTC1029043	180.121	A	186.0018	A	293.2415	A	247.9324	A	235.3878	A	592.0662	P	184.0264	A	157.9202	A	186.8500	A
AHTC1029059	317.095	A	308.8074	A	386.3749	A	345.1077	A	338.5828	A	467.6077	P	311.0070	A	331.7071	A	268.3733	A
AHTC1029101	166.882	A	214.7153	A	291.1921	A	201.4601	A	685.2476	P	127.0389	A	176.8741	A	538.8300	P	443.1286	P
AHTC1029108	46.4434	A	60.3012	A	74.5054	A	43.6649	A	59.4765	A	469.8352	P	122.2823	A	82.6676	A	71.2715	A
AHTC1029122	130.518	A	317.7022	A	217.1340	A	148.9356	A	265.8996	A	514.4853	P	434.3269	P	276.1415	A	189.6142	A
AHTC1029149	93.6835	A	114.9300	A	157.7832	A	83.4285	A	112.3813	A	410.9428	P	184.5308	A	123.0887	A	123.7771	A
AHTC1029150	72.2427	A	20.6776	A	34.2779	A	35.6364	A	28.9727	A	530.5771	P	17.2751	A	26.7789	A	26.1521	A
AHTC1029154	317.2	A	313.1578	A	189.3204	A	213.5765	A	132.0582	A	2282.2596	P	345.4690	A	132.1090	A	129.9047	A
AHTC1029170	264.608	A	284.4881	A	191.1317	A	151.1343	A	135.3811	A	754.5319	P	225.8848	A	120.5344	A	151.4414	A
AHTC1029210	69.0973	A	143.7900	A	104.0534	A	83.2728	A	709.4609	P	128.5649	A	1287.3292	P	1666.0363	P	95.9332	A
AHTC1029220	232.987	A	240.7504	A	368.2377	A	307.0874	A	680.1068	P	504.2362	P	204.0933	A	425.8141	P	240.5109	A
AHTC1029242	229.172	A	145.7841	A	226.5688	A	267.4033	A	196.5821	A	544.8794	P	231.0696	A	132.5788	A	105.0369	A
AHTC1029249	104.524	A	41.9928	A	62.0535	A	67.5648	A	41.5667	A	547.4977	P	47.3845	A	48.7756	A	50.7341	A
AHTC1029255	306.31	A	237.4584	A	363.4682	A	350.4915	A	466.1699	P	49.0751	A	272.7092	A	350.4297	A	224.4360	A
AHTC1029257	136.791	A	322.3705	A	244.3785	A	167.9702	A	502.1701	P	27.9712	A	305.6911	A	406.9111	P	148.9711	A
AHTC1029315	131.212	A	182.3452	A	153.2039	A	143.0198	A	198.1232	A	52.1379	A	690.7991	P	386.4940	A	171.7716	A
AHTC1029338	111.93	A	180.9391	A	374.8037	A	308.5858	A	477.0942	P	22.3054	A	152.2134	A	418.7787	P	245.2986	A
AHTC1029351	387.804	A	363.0340	A	341.5295	A	183.2210	A	2099.9643	P	772.8655	P	625.3991	P	1207.9786	P	1073.9593	P
AHTC1029352	156.531	A	62.4124	A	103.9622	A	168.4444	A	64.7855	A	401.2447	P	93.4532	A	52.8665	A	61.3528	A
AHTC1029359	138.9	A	228.2524	A	287.4742	A	266.6780	A	201.6033	A	525.0802	P	302.1155	A	208.8344	A	169.9331	A
AHTC1029374	140.51	A	250.2275	A	388.4047	A	299.4366	A	415.4003	P	102.2837	A	223.8355	A	428.6585	P	368.6629	A
AHTC1029402	126.361	A	131.0839	A	117.5990	A	57.5923	A	349.7927	A	445.7817	P	381.7123	A	342.0496	A	208.3913	A
AHTC1029404	36.0079	A	21.9862	A	53.4941	A	17.8671	A	28.8040	A	606.2797	P	16.1732	A	43.1667	A	34.8161	A
AHTC1029421	122.983	A	47.1438	A	145.8889	A	169.9241	A	91.5854	A	726.8606	P	65.4764	A	84.0369	A	110.4581	A
AHTC1029480	297.316	A	317.4866	A	382.3455	A	213.5948	A	418.2620	P	149.0704	A	354.5167	A	380.2558	A	462.5835	P
AHTC1029488	57.1356	A	148.1914	A	351.1966	A	265.8111	A	348.0824	A	55.0876	A	160.0735	A	415.3200	P	236.5382	A
AHTC1029504	172.286	A	233.3227	A	156.2041	A	167.7090	A	197.7592	A	222.7239	A	648.7480	P	286.7298	A	72.8726	A
AHTC1029509	188.705	A	295.8545	A	394.1544	A	268.0126	A	379.0742	A	102.8717	A	377.6475	A	467.2210	P	339.8798	A
AHTC1029520	129.564	A	197.5383	A	360.5652	A	309.8773	A	449.2867	P	181.5494	A	194.2093	A	356.4572	A	269.3175	A
AHTC1029531	313.484	A	259.6914	A	195.7470	A	98.3805	A	359.1067	A	385.1127	A	404.2203	P	428.5392	P	469.5498	P
AHTC1029532	252.543	A	275.6362	A	371.1250	A	339.5170	A	169.2222	A	741.7241	P	242.3027	A	170.3574	A	199.9453	A
AHTC1029571	96.4429	A	81.5878	A	311.2815	A	51.4968	A	148.4037	A	54.8248	A	258.8050	A	419.4817	P	281.9412	A
AHTC1029593	330.838	A	231.2465	A	237.3394	A	234.5660	A	268.0164	A	202.0803	A	340.2379	A	217.8407	A	413.9919	P
AHTC1029610	149.369	A	161.5969	A	169.1249	A	138.5224	A	1361.4807	P	75.6163	A	103.0021	A	172.8066	A	208.5017	A
AHTC1029630	62.9433	A	133.6921	A	264.6487	A	246.8770	A	387.9757	A	36.1289	A	256.5951	A	463.5885	P	162.8610	A
AHTC1029649	326.641	A	348.5253	A	260.1738	A	75.2063	A	421.9851	P	567.0429	P	295.2451	A	400.8026	P	391.5299	A
AHTC1029673	47.4316	A	152.6446	A	82.3317	A	25.0245	A	438.9100	P	37.6517	A	158.8947	A	378.0177	A	199.7153	A
AHTC1029738	315.76	A	349.8029	A	216.9898	A	36.3568	A	439.0977	P	460.9560	P	556.1216	P	424.9697	P	532.8890	P
AHTC1029761	286.925	A	397.3217	A	110.8040	A	90.4642	A	262.8587	A	13.0745	A	527.5998	P	240.4731	A	181.7555	A
AHTC1029766	157.508	A	96.5903	A	230.7785	A	228.5861	A	169.8472	A	523.6210	P	90.8034	A	114.7212	A	136.6909	A
AHTC1029818	92.8464	A	168.8187	A	175.5005	A	17.3899	A	759.5625	P	27.0860	A	424.9456	P	539.0845	P	405.9170	P
AHTC1029827	387.731	A	352.6806	A	284.8696	A	178.5872	A	771.9207	P	235.2020	A	710.8396	P	459.3295	P	201.9237	A
AHTC1029829	325.369	A	197.9126	A	280.6881	A	346.6447	A	292.8535	A	674.3812	P	257.5033	A	332.9378	A	338.2270	A
AHTC1029839	206.558	A	271.9269	A	284.1914	A	169.0186	A	385.9661	A	117.8184	A	471.4666	P	540.3353	P	350.2909	A
AHTC1029844	338.837	A	283.5999	A	215.3470	A	303.0112	A	406.8012	P	434.2421	P	627.4388	P	391.3127	A	389.6090	A
AHTC1029850	144.137	A	182.7191	A	252.0910	A	111.0964	A	511.3783	P	126.2413	A	246.2798	A	552.9061	P	306.8957	A
AHTC1029878	103.949	A	128.5607	A	248.3991	A	147.3285	A	453.6408	P	113.6274	A	248.1765	A	380.4083	A	439.3499	P
AHTC1029886	381.838	A	298.3062	A	389.9702	A	193.4706	A	229.0826	A	795.5173	P	242.7063	A	179.4788	A	275.3842	A
AHTC1029905	153.88	A	96.5710	A	210.2461	A	311.4093	A	482.1598	P	148.8313	A	215.7986	A	401.0384	P	270.3631	A
AHTC1029933	188.099	A	106.0485	A	125.1433	A	290.1643	A	420.5521	P	191.1394	A	368.9771	A	374.7978	A	352.3335	A
AHTC1029957	355.334	A	217.4115	A	233.7141	A	320.8310	A	264.6051	A	109.7185	A	300.6642	A	322.6225	A	473.6460	P
AHTC1029958	133.323	A	132.8486	A	305.1422	A	162.8286	A	831.8111	P	338.2264	A	265.2917	A	547.0405	P	450.4918	P
AHTC1030068	346.876	A	143.3157	A	137.7296	A	201.7046	A	144.2542	A	439.3716	P	254.4704	A	116.5874	A	112.6152	A
AHTC1030108	186.622	A	268.0592	A	297.3287	A	72.5748	A	456.2395	P	81.0715	A	313.5493	A	327.8129	A	177.3665	A
AHTC1030123	334.646	A	256.0886	A	247.7555	A	238.1197	A	401.2886	P	188.1486	A	274.0913	A	235.1362	A	907.7979	P
AHTC1030136	228.406	A	111.9265	A	98.5793	A	282.4576	A	218.7884	A	118.7554	A	707.7306	P	281.2103	A	186.4577	A
AHTC1030147	314.3	A	352.2567	A	281.9828	A	192.0328	A	357.8071	A	419.3155	P	566.0975	P	281.3991	A	263.3732	A
AHTC1030166	377.56	A	329.6623	A	302.6681	A	216.7894	A	438.8674	P	375.1473	A	598.0086	P	523.1765	P	309.4757	A
AHTC1030202	225.602	A	147.5787	A	301.5210	A	353.4093	A	248.0346	A	1015.9093	P	185.1100	A	231.5976	A	392.4615	A
AHTC1030211	147.376	A	95.3155	A	97.0290	A	68.6822	A	59.8144	A	629.9600	P	110.9648	A	63.1730	A	89.3585	A
AHTC1030233	44.673	A	134.8747	A	162.6616	A	70.2473	A	408.4016	P	85.8139	A	147.7838	A	347.9614	A	232.3551	A
AHTC1030237	378.503	A	186.2088	A	207.5276	A	231.4931	A	150.5199	A	606.6480	P	214.6927	A	108.2240	A	199.4065	A
AHTC1030277	108.894	A	103.2743	A	237.7401	A	253.4187	A	137.1290	A	437.8031	P	81.3889	A	124.0098	A	104.8097	A
AHTC1030299	197.388	A	194.4202	A	290.5068	A	259.5453	A	431.5613	P	135.5155	A	126.6503	A	305.5801	A	269.2051	A
AHTC1030316	352.457	A	119.1023	A	230.7994	A	114.8750	A	326.6489	A	132.7993	A	191.6503	A	278.5050	A	595.6699	P
AHTC1030321	132.646	A	115.1292	A	159.9450	A	112.0699	A	446.7372	P	420.0555	P	592.5609	P	621.1159	P	688.7287	P
AHTC1030326	271.635	A	245.5055	A	299.1218	A	179.1869	A	1372.9569	P	569.1944	P	807.1331	P	1316.7034	P	1627.0002	P
AHTC1030331	397.336	A	268.2550	A	295.8964	A	312.1112	A	281.5336	A	94.3995	A	469.7977	P	324.5596	A	180.1201	A
AHTC1030399	183.182	A	231.9058	A	322.2174	A	213.4817	A	907.4198	P	148.0010	A	290.3860	A	895.8198	P	415.9651	P
AHTC1030430	88.1735	A	194.8080	A	398.0600	A	267.3117	A	248.2483	A	123.3889	A	281.5440	A	370.8513	A	421.2483	P
AHTC1030456	197.839	A	122.3898	A	44.5983	A	87.5199	A	139.2955	A	129.7677	A	406.6669	P	124.4535	A	82.1882	A
AHTC1030474	66.2462	A	166.6679	A	55.1439	A	98.3206	A	216.0918	A	153.9677	A	411.9542	P	251.6334	A	71.9980	A
AHTC1030532	362.89	A	279.7735	A	254.6109	A	316.5770	A	109.6445	A	532.8297	P	235.9970	A	108.4333	A	143.5260	A
AHTC1030546	280.391	A	370.1387	A	388.7275	A	338.3373	A	374.7997	A	517.8585	P	308.6133	A	323.5469	A	257.4825	A
AHTC1030592	348.301	A	399.4007	A	267.6382	A	168.1588	A	82.6227	A	2868.9964	P	466.0490	P	123.0809	A	74.5479	A
AHTC1030597	83.1138	A	98.0993	A	151.3113	A	86.9583	A	92.4567	A	675.1536	P	222.0063	A	170.8610	A	110.0143	A
AHTC1030603	219.782	A	276.0062	A	310.6472	A	338.1772	A	392.4296	A	326.0252	A	601.2818	P	353.8709	A	292.4355	A
AHTC1030629	140.16	A	198.9123	A	97.9022	A	43.2141	A	261.1895	A	160.4394	A	533.8255	P	279.6030	A	167.0476	A
AHTC1030653	70.2953	A	138.1888	A	318.6901	A	346.5385	A	491.1101	P	111.6851	A	132.8376	A	350.7420	A	250.9096	A
AHTC1030661	193.318	A	176.9052	A	151.1793	A	125.2811	A	311.2097	A	162.4382	A	420.2036	P	303.7236	A	157.2677	A
AHTC1030701	331.69	A	305.3944	A	43.6410	A	154.4241	A	275.6612	A	1963.0929	P	130.3109	A	157.1309	A	151.9940	A
AHTC1030709	169.14	A	156.3359	A	163.5229	A	140.2843	A	91.4087	A	422.2618	P	95.5277	A	99.8131	A	114.9881	A
AHTC1030710	148.131	A	148.6851	A	160.2523	A	158.6545	A	115.5660	A	461.0850	P	109.0583	A	125.6489	A	105.6613	A
AHTC1030720	57.5762	A	125.9276	A	139.2567	A	105.6680	A	158.4880	A	1530.5734	P	53.1650	A	145.5448	A	116.1775	A
AHTC1030747	138.515	A	156.7527	A	311.6930	A	89.8706	A	151.4495	A	769.7411	P	160.6198	A	290.2174	A	217.0377	A
AHTC1030774	284.512	A	317.6567	A	340.3481	A	191.2620	A	204.8850	A	269.2329	A	420.2493	P	232.8398	A	259.8424	A
AHTC1030826	221.091	A	193.6115	A	200.3074	A	298.3646	A	124.9824	A	531.8970	P	253.0151	A	126.3436	A	145.3158	A
AHTC1030867	225.771	A	265.8985	A	335.7439	A	145.8214	A	294.4372	A	424.1555	P	262.1043	A	263.9630	A	253.7671	A
AHTC1030884	99.6329	A	207.4439	A	275.8670	A	203.2755	A	609.1908	P	13.4557	A	103.3567	A	442.6631	P	350.3844	A
AHTC1031000	375.25	A	344.2293	A	263.5728	A	281.7861	A	189.3516	A	379.9129	A	411.4964	P	195.7750	A	233.5227	A
AHTC1031019	132.203	A	140.0581	A	268.9045	A	179.5734	A	480.1998	P	39.6729	A	296.7610	A	304.1099	A	196.8549	A
AHTC1031020	185.114	A	121.8166	A	222.9407	A	192.1631	A	517.4432	P	28.0263	A	246.2407	A	234.7630	A	163.1335	A
AHTC1031025	241.484	A	255.6951	A	313.5452	A	162.4088	A	224.9079	A	677.3945	P	332.5745	A	240.5392	A	330.5546	A
AHTC1031080	189.642	A	217.7013	A	363.9524	A	391.3489	A	302.6544	A	670.2401	P	157.0446	A	261.7957	A	231.8117	A
AHTC1031119	140.397	A	169.4439	A	257.9883	A	226.8000	A	219.2927	A	918.1461	P	123.3471	A	142.6904	A	143.9546	A
AHTC1031169	236.954	A	229.1053	A	393.3002	A	178.9939	A	239.2015	A	978.5139	P	209.8180	A	211.2051	A	220.3895	A
AHTC1031184	284.726	A	323.6975	A	258.5633	A	236.6267	A	260.2952	A	405.6354	P	308.8660	A	254.8815	A	181.3161	A
AHTC1031209	29.7628	A	58.8699	A	320.2559	A	28.0788	A	53.5699	A	932.7453	P	46.3325	A	44.1420	A	46.9357	A
AHTC1031229	131.531	A	145.2243	A	127.6344	A	164.7406	A	99.1972	A	649.0476	P	86.0205	A	66.1994	A	79.5598	A
AHTC1031241	117.965	A	244.0873	A	384.5959	A	192.8817	A	181.0896	A	498.1229	P	266.5859	A	161.9519	A	184.4699	A
AHTC1031254	151.597	A	136.0921	A	212.4257	A	221.4687	A	174.1990	A	590.2602	P	180.1652	A	129.6824	A	133.1390	A
AHTC1031298	318.318	A	221.7316	A	242.9287	A	78.3564	A	78.4122	A	923.4902	P	132.5706	A	58.1632	A	125.5288	A
AHTC1031307	158.332	A	163.5883	A	345.9389	A	322.5414	A	368.7679	A	1215.6908	P	128.7387	A	358.4847	A	337.7027	A
AHTC1031312	35.2666	A	12.3408	A	89.3828	A	108.8128	A	29.0886	A	761.1143	P	28.0869	A	25.8364	A	47.1365	A
AHTC1031328	81.2814	A	175.0230	A	343.5117	A	216.6890	A	378.3850	A	56.5627	A	109.2861	A	340.8932	A	410.7832	P
AHTC1031350	156.84	A	96.9214	A	74.2454	A	48.3710	A	381.8508	A	265.3827	A	501.0998	P	371.5004	A	466.1602	P
AHTC1031404	354.058	A	281.4965	A	117.8624	A	158.0022	A	674.8036	P	17843.0556	P	4911.0181	P	1928.3928	P	662.5815	P
AHTC1031440	237.933	A	317.8318	A	265.8650	A	126.5494	A	203.9251	A	34.8993	A	506.6706	P	150.9164	A	165.6205	A
AHTC1031441	86.1327	A	39.5724	A	72.3369	A	46.4205	A	29.2004	A	533.0840	P	33.2351	A	45.8155	A	49.3663	A
AHTC1031504	226.172	A	167.1906	A	80.9493	A	51.6273	A	489.6205	P	236.8549	A	1245.2157	P	626.7116	P	442.1649	P
AHTC1031523	323.42	A	300.2354	A	352.3461	A	296.7723	A	244.1794	A	470.9462	P	291.7610	A	215.3942	A	229.6224	A
AHTC1031526	179.899	A	118.4081	A	146.8432	A	103.2859	A	492.5981	P	698.4420	P	809.1626	P	705.4752	P	700.1459	P
AHTC1031609	181.345	A	111.0631	A	277.4755	A	122.2226	A	116.1750	A	190.6393	A	81.2588	A	103.2508	A	436.2338	P
AHTC1031626	162.205	A	129.6671	A	187.9771	A	302.1492	A	115.7982	A	666.4195	P	118.6236	A	93.3343	A	108.5443	A
AHTC1031635	122.828	A	158.8968	A	211.4403	A	67.9164	A	309.5496	A	929.7135	P	228.1213	A	306.1677	A	596.2372	P
AHTC1031674	74.0882	A	77.0305	A	96.6917	A	78.4299	A	75.3582	A	840.5795	P	87.2971	A	65.8795	A	61.5535	A
AHTC1031685	46.1409	A	91.5002	A	257.7080	A	259.5109	A	744.5426	P	87.1842	A	140.7832	A	750.8482	P	313.6428	A
AHTC1031699	246.24	A	213.8264	A	208.7323	A	149.8675	A	241.3546	A	673.1170	P	162.3521	A	181.7472	A	148.4443	A
AHTC1031702	74.198	A	125.9957	A	344.1004	A	240.1002	A	483.5033	P	37.0999	A	111.2104	A	402.3749	P	138.5215	A
AHTC1031739	297.906	A	212.1807	A	273.1121	A	254.1090	A	163.8082	A	888.7760	P	173.3193	A	182.6064	A	213.1624	A
AHTC1031805	330.503	A	16.2037	A	24.0567	A	14.2909	A	17.7428	A	417.7914	P	16.5817	A	13.9483	A	18.4909	A
AHTC1031902	236.41	A	144.9776	A	309.0286	A	340.4716	A	232.9521	A	824.0056	P	157.1619	A	178.5462	A	189.1754	A
AHTC1031946	107.258	A	201.2837	A	144.4392	A	76.5430	A	97.8849	A	252.5225	A	409.3340	P	445.9502	P	120.0854	A
AHTC1031951	218.339	A	153.2226	A	184.5217	A	193.0935	A	89.6877	A	1628.7037	P	269.7515	A	125.1432	A	166.3681	A
AHTC1031975	118.025	A	210.1768	A	212.0462	A	168.0210	A	46.9414	A	462.1562	P	402.8683	P	93.1584	A	174.2651	A
AHTC1031978	295.759	A	315.0244	A	348.1157	A	280.7454	A	256.4665	A	453.3506	P	221.9733	A	243.6501	A	346.3354	A
AHTC1031984	62.0641	A	70.8290	A	38.9430	A	46.0330	A	50.6220	A	970.8658	P	106.0708	A	60.7730	A	63.6188	A
AHTC1031999	115.304	A	213.2833	A	167.1681	A	81.9556	A	238.4324	A	181.9637	A	561.4451	P	296.6069	A	197.5674	A
AHTC1032032	340.704	A	137.8424	A	377.1173	A	394.7692	A	248.0212	A	867.8831	P	118.2640	A	147.5228	A	218.8888	A
AHTC1032083	220.948	A	235.1599	A	227.1652	A	248.5099	A	175.4600	A	638.2934	P	220.0322	A	185.4067	A	138.9903	A
AHTC1032123	212.104	A	64.4224	A	96.8105	A	163.8217	A	59.5959	A	655.4913	P	93.6516	A	46.4454	A	55.8954	A
AHTC1032146	103.271	A	179.8884	A	168.7216	A	137.7156	A	362.2732	A	77.5131	A	199.9038	A	401.0559	P	72.8876	A
AHTC1032151	170.994	A	156.6679	A	310.4408	A	267.3496	A	238.3853	A	640.8727	P	134.9544	A	203.3564	A	216.1334	A
AHTC1032212	121.397	A	151.0837	A	38.5816	A	59.1348	A	285.0656	A	760.8251	P	353.9060	A	179.5579	A	286.0213	A
AHTC1032223	32.3338	A	72.6242	A	56.5877	A	20.2830	A	28.7593	A	643.8718	P	39.7222	A	38.0050	A	50.9074	A
AHTC1032272	260.268	A	215.2686	A	347.6332	A	305.6162	A	274.4335	A	1009.2520	P	315.8035	A	256.8108	A	214.0885	A
AHTC1032279	161.567	A	101.7870	A	243.4925	A	316.0537	A	229.4164	A	402.3887	P	114.8471	A	151.8126	A	171.7783	A
AHTC1032294	135.35	A	83.0100	A	90.5326	A	72.8342	A	59.0698	A	872.0045	P	322.7485	A	74.6173	A	83.5613	A
AHTC1032391	232.455	A	64.4943	A	121.5946	A	94.2100	A	43.5031	A	1584.9301	P	63.3619	A	61.9470	A	139.6266	A
AHTC1032399	47.9892	A	150.4230	A	246.8097	A	56.6419	A	67.0056	A	4213.4460	P	380.1173	A	122.5005	A	225.8738	A
AHTC1032410	172.336	A	109.2149	A	353.7596	A	127.3404	A	162.3403	A	2730.1882	P	329.0583	A	242.9376	A	181.9651	A
AHTC1032439	241.032	A	287.3531	A	329.8566	A	140.5682	A	139.6943	A	772.2301	P	227.4976	A	115.3317	A	219.3591	A
AHTC1032450	150.844	A	116.1139	A	237.8134	A	62.1288	A	359.4537	A	731.7869	P	247.0027	A	245.4025	A	93.8206	A
AHTC1032475	324.94	A	307.0153	A	351.8839	A	274.1739	A	365.3530	A	535.6524	P	220.5313	A	262.1383	A	262.3382	A
AHTC1032482	162.897	A	255.5378	A	337.2736	A	347.4003	A	425.0732	P	364.1249	A	137.9605	A	326.9963	A	257.1797	A
AHTC1032502	119.49	A	113.9879	A	168.3184	A	40.9294	A	112.0817	A	434.5188	P	87.5417	A	107.9738	A	278.1215	A
AHTC1032509	146.655	A	82.3762	A	129.2421	A	67.6756	A	32.7825	A	1115.0307	P	162.9079	A	73.0579	A	139.4678	A
AHTC1032511	235.111	A	78.3748	A	114.1004	A	51.9366	A	32.2710	A	549.2124	P	27.5932	A	34.6712	A	41.7090	A
AHTC1032518	309.337	A	269.5854	A	150.1769	A	195.8389	A	117.2142	A	103.7978	A	452.6722	P	136.2874	A	113.3525	A
AHTC1032572	364.708	A	243.7561	A	376.0035	A	178.2798	A	228.2186	A	1082.8179	P	255.7047	A	193.9442	A	354.5141	A
AHTC1032584	211.031	A	221.4523	A	265.9072	A	200.9638	A	191.0370	A	794.0243	P	201.3511	A	179.2088	A	221.7895	A
AHTC1032589	247.682	A	243.5226	A	257.3869	A	303.9337	A	202.6243	A	434.2676	P	238.2342	A	213.7391	A	223.7530	A
AHTC1032592	221.028	A	233.1862	A	368.8896	A	340.7900	A	309.7491	A	427.0951	P	205.6285	A	261.6448	A	279.4552	A
AHTC1032595	211.775	A	93.8102	A	194.4492	A	209.1395	A	162.0237	A	1262.0338	P	286.1304	A	134.7820	A	171.4305	A
AHTC1032637	295.787	A	138.3934	A	78.1736	A	116.3845	A	72.9028	A	1525.2437	P	203.6494	A	62.6712	A	93.8257	A
AHTC1032663	140.717	A	93.8739	A	88.7669	A	139.1921	A	117.2192	A	1661.9515	P	217.5197	A	119.7124	A	134.0697	A
AHTC1032672	236.448	A	187.4573	A	185.4366	A	62.3480	A	73.1327	A	883.4462	P	211.5724	A	71.3875	A	47.8723	A
AHTC1032675	87.668	A	72.7507	A	73.3724	A	125.1578	A	109.5025	A	820.4978	P	169.6182	A	147.2879	A	137.6031	A
AHTC1032701	118.32	A	69.6731	A	100.7816	A	174.9833	A	83.8107	A	1015.2029	P	79.1764	A	85.0975	A	89.6368	A
AHTC1032735	164.354	A	99.4467	A	372.3609	A	168.1488	A	139.4523	A	994.2271	P	539.7746	P	619.5635	P	477.1521	P
AHTC1032796	297.504	A	185.0276	A	335.2962	A	120.9449	A	154.2995	A	567.2036	P	154.8184	A	139.9279	A	132.9090	A
AHTC1032844	130.62	A	80.7052	A	356.8597	A	148.2518	A	77.0869	A	631.4054	P	172.2245	A	92.1271	A	182.2912	A
AHTC1032869	128.402	A	177.6532	A	382.1615	A	229.6793	A	129.6955	A	940.4461	P	192.7969	A	311.9859	A	189.0024	A
AHTC1032893	258.54	A	142.3650	A	144.9768	A	182.8409	A	73.3316	A	2503.6142	P	96.0024	A	56.4646	A	125.2501	A
AHTC1032914	138.654	A	276.4069	A	120.6457	A	112.5607	A	230.7522	A	1004.5536	P	222.3577	A	178.9723	A	214.9865	A
AHTC1032923	68.2017	A	22.5781	A	42.8207	A	44.2384	A	24.3941	A	497.9791	P	63.8100	A	38.8309	A	67.8246	A
AHTC1032934	260.966	A	346.5980	A	140.7271	A	87.2754	A	463.7829	P	185.0417	A	740.5814	P	458.9882	P	398.5203	A
AHTC1032956	188.311	A	132.8194	A	90.7935	A	17.5467	A	354.8206	A	378.2962	A	443.7756	P	458.4841	P	447.6482	P
AHTC1032969	126.876	A	316.7004	A	357.3879	A	136.1014	A	51.9057	A	46.7401	A	225.7045	A	373.2718	A	645.6878	P
AHTC1032985	198.011	A	204.8480	A	298.3568	A	244.1750	A	238.1023	A	579.0597	P	190.5773	A	223.2021	A	208.4741	A
AHTC1033001	41.6081	A	32.4816	A	35.4083	A	56.3199	A	16.4070	A	454.6986	P	22.7939	A	37.1862	A	24.1937	A
AHTC1033036	172.686	A	181.6305	A	250.7608	A	75.0814	A	79.1077	A	3629.6593	P	63.4427	A	157.2510	A	269.5073	A
AHTC1033067	304.35	A	232.0792	A	381.1172	A	283.3741	A	230.4265	A	1384.2974	P	266.6714	A	265.3508	A	293.3943	A
AHTC1033082	366.087	A	276.7740	A	314.6020	A	310.9233	A	194.2328	A	1509.5703	P	292.1007	A	158.2269	A	192.3245	A
AHTC1033094	73.5282	A	145.9273	A	298.8137	A	259.7857	A	226.6878	A	613.4643	P	124.6007	A	276.4661	A	179.2293	A
AHTC1033108	89.5149	A	105.9334	A	324.5346	A	148.7826	A	196.9655	A	49.6905	A	173.5346	A	178.0664	A	403.5609	P
AHTC1033140	394.142	A	244.7416	A	364.0096	A	340.6131	A	350.9413	A	576.4703	P	58.0304	A	269.5391	A	258.5261	A
AHTC1033142	245.687	A	237.4606	A	222.7415	A	223.1398	A	200.0313	A	467.1931	P	287.1312	A	178.1917	A	183.2410	A
AHTC1033145	70.9441	A	193.2910	A	190.1517	A	67.3611	A	128.1151	A	38.2452	A	418.4939	P	173.8919	A	202.5582	A
AHTC1033150	173.924	A	219.5882	A	326.7002	A	262.7461	A	245.1298	A	423.7996	P	196.6965	A	265.4320	A	353.5188	A
AHTC1033167	229.94	A	207.0146	A	305.6552	A	327.1067	A	1043.6800	P	55.5137	A	402.5480	P	547.9862	P	245.3832	A
AHTC1033190	97.691	A	86.0590	A	280.5809	A	230.0007	A	258.4141	A	353.3169	A	144.6067	A	220.9999	A	1037.6428	P
AHTC1033195	31.5697	A	49.9710	A	45.9598	A	26.3334	A	484.3846	P	42.7773	A	155.2996	A	310.8253	A	333.5858	A
AHTC1033207	342.453	A	328.9605	A	377.0391	A	284.4092	A	328.6937	A	434.6985	P	311.1901	A	214.1142	A	203.7587	A
AHTC1033252	178.73	A	144.8454	A	129.2114	A	198.3877	A	149.7821	A	471.7258	P	156.8365	A	119.6109	A	47.5126	A
AHTC1033325	55.8567	A	42.4945	A	68.7628	A	86.8890	A	31.1802	A	2125.7347	P	41.0594	A	41.3234	A	40.1532	A
AHTC1033340	238.074	A	229.4678	A	289.9595	A	244.5767	A	203.1109	A	437.1845	P	166.3125	A	190.7955	A	192.3330	A
AHTC1033350	91.3164	A	44.1792	A	246.9556	A	37.6586	A	72.3474	A	1269.0004	P	77.7093	A	216.8552	A	260.4381	A
AHTC1033375	193.035	A	177.1800	A	363.3186	A	42.0085	A	36.7896	A	7739.3503	P	175.0773	A	93.3402	A	129.0878	A
AHTC1033378	57.0866	A	23.2568	A	16.9962	A	29.6504	A	24.2227	A	19.1881	A	81.3822	A	34.2517	A	421.8187	P
AHTC1033383	223.079	A	361.1363	A	212.1797	A	81.7400	A	101.0871	A	830.7787	P	363.9584	A	105.4389	A	142.8443	A
AHTC1033398	134.002	A	118.8051	A	347.7826	A	281.5200	A	410.5040	P	1368.1216	P	76.7663	A	175.5355	A	704.0934	P
AHTC1033404	33.5131	A	78.8365	A	166.6764	A	90.4282	A	401.1620	P	110.9849	A	126.7054	A	203.5519	A	140.5010	A
AHTC1033408	51.6941	A	152.7775	A	348.7342	A	207.0250	A	505.4549	P	19.9450	A	164.0362	A	576.0279	P	337.0097	A
AHTC1033426	374.661	A	207.7080	A	201.9289	A	199.1844	A	212.5336	A	582.8236	P	283.1224	A	114.5550	A	355.4184	A
AHTC1033440	337.137	A	330.5311	A	303.7019	A	230.0449	A	186.8466	A	1104.3323	P	279.1295	A	182.4664	A	203.9288	A
AHTC1033447	185.812	A	91.9540	A	177.0155	A	127.5672	A	103.4806	A	553.5405	P	76.7260	A	95.0673	A	154.4082	A
AHTC1033475	61.1363	A	66.0017	A	227.6180	A	167.8628	A	28.1317	A	654.7955	P	31.7865	A	22.9843	A	116.4099	A
AHTC1033517	148.466	A	80.7489	A	269.5627	A	167.3454	A	136.8875	A	896.7899	P	80.4557	A	195.9838	A	276.3005	A
AHTC1033542	73.8807	A	75.1257	A	90.6433	A	140.0354	A	98.7190	A	631.4452	P	93.2511	A	99.8976	A	74.2601	A
AHTC1033545	229.07	A	180.7769	A	253.8531	A	224.9344	A	148.2500	A	939.6204	P	359.7050	A	115.5371	A	171.1143	A
AHTC1033568	320.43	A	228.4769	A	373.6796	A	362.9839	A	194.6838	A	972.0397	P	233.2991	A	208.3723	A	235.6979	A
AHTC1033585	104.838	A	109.5793	A	226.6042	A	207.1950	A	332.3688	A	80.4282	A	181.6515	A	428.0214	P	269.7763	A
AHTC1033593	99.8195	A	351.8875	A	200.8664	A	224.3054	A	41.1745	A	1675.6509	P	160.9924	A	46.7454	A	277.4111	A
AHTC1033602	293.62	A	76.5697	A	85.6815	A	39.5677	A	42.3708	A	1250.3604	P	124.0010	A	49.9263	A	98.2181	A
AHTC1033603	222.933	A	232.6229	A	310.1852	A	164.2043	A	183.1525	A	848.3674	P	151.0545	A	220.7321	A	301.7613	A
AHTC1033611	139.52	A	74.5075	A	41.2726	A	122.4563	A	285.3979	A	889.2240	P	990.5472	P	404.2129	P	136.0831	A
AHTC1033618	195.985	A	150.0952	A	144.4980	A	117.4304	A	188.8737	A	676.6531	P	458.7637	P	188.4159	A	193.7850	A
AHTC1033647	78.7893	A	112.2697	A	231.6856	A	106.2545	A	895.7280	P	120.9996	A	187.1435	A	597.2202	P	362.5342	A
AHTC1033661	116.49	A	139.8924	A	138.7366	A	108.0876	A	84.5974	A	1139.3144	P	93.3476	A	71.8024	A	97.9601	A
AHTC1033672	190.319	A	363.7871	A	384.3211	A	325.6357	A	654.9542	P	47.9429	A	323.1893	A	534.9628	P	409.6668	P
AHTC1033681	53.0653	A	80.8330	A	100.6634	A	77.6381	A	120.8559	A	140.0978	A	404.8160	P	102.8838	A	120.0141	A
AHTC1033689	363.611	A	225.5186	A	249.8985	A	376.3488	A	314.7874	A	536.8147	P	468.8632	P	350.9108	A	367.2678	A
AHTC1033697	273.044	A	48.0066	A	218.2281	A	43.0092	A	83.4032	A	1975.8781	P	40.1592	A	172.5266	A	139.7018	A
AHTC1033705	192.67	A	209.2940	A	297.9999	A	191.8119	A	496.2875	P	95.6814	A	342.4649	A	427.7674	P	380.9828	A
AHTC1033722	207.009	A	212.5163	A	304.0784	A	270.7386	A	249.6752	A	407.7645	P	268.8949	A	202.4659	A	193.9379	A
AHTC1033735	264.599	A	268.2068	A	220.1712	A	292.5497	A	345.9497	A	386.1382	A	1075.4337	P	684.9454	P	332.9159	A
AHTC1033745	89.9851	A	188.7833	A	295.1681	A	72.6723	A	513.5415	P	35.1019	A	84.2308	A	401.2302	P	268.9996	A
AHTC1033762	93.665	A	81.8631	A	165.8832	A	75.5261	A	103.6814	A	469.3423	P	84.1608	A	127.8143	A	64.6784	A
AHTC1033771	149.296	A	206.7559	A	248.5109	A	137.7693	A	511.5535	P	328.6752	A	483.5357	P	485.1988	P	344.9842	A
AHTC1033788	121.475	A	35.5461	A	179.3177	A	28.7223	A	62.7399	A	1244.4028	P	19.2230	A	153.2985	A	114.5796	A
AHTC1033804	192.492	A	208.0923	A	196.6765	A	66.4201	A	309.8971	A	21.6099	A	617.6870	P	626.2044	P	572.4296	P
AHTC1033817	71.0993	A	72.3112	A	274.2724	A	41.3384	A	40.8835	A	1024.3575	P	27.6201	A	24.8654	A	77.5037	A
AHTC1033818	75.5279	A	242.1977	A	197.6833	A	381.9199	A	30.8396	A	1536.8200	P	533.7568	P	42.2276	A	133.3315	A
AHTC1033834	74.8241	A	26.7462	A	353.5803	A	56.5432	A	213.4274	A	883.1292	P	34.6123	A	337.3414	A	86.3559	A
AHTC1033864	368.839	A	363.4800	A	322.2881	A	316.1887	A	172.0449	A	724.0547	P	395.6374	A	158.9209	A	198.1110	A
AHTC1033886	101.196	A	219.5063	A	276.8668	A	39.4759	A	120.4159	A	718.8638	P	101.7997	A	82.3006	A	105.9610	A
AHTC1033919	82.2751	A	43.8064	A	117.9983	A	116.5355	A	68.8629	A	417.6019	P	65.5002	A	82.0783	A	81.2780	A
AHTC1033938	197.787	A	199.4278	A	324.6751	A	281.1325	A	238.9685	A	471.4804	P	169.8959	A	232.3753	A	240.3603	A
AHTC1033944	199.365	A	325.7148	A	223.1976	A	205.0632	A	600.9894	P	213.4153	A	538.6272	P	516.2029	P	290.4879	A
AHTC1033971	213.823	A	304.7540	A	371.5153	A	174.4975	A	157.1457	A	493.0243	P	295.4223	A	240.7877	A	449.9568	P
AHTC1033972	147.303	A	69.4483	A	191.8971	A	150.7748	A	122.0222	A	474.9393	P	71.5174	A	83.4304	A	92.4185	A
AHTC1033986	155.473	A	141.0790	A	331.0574	A	162.4322	A	172.0755	A	1033.8511	P	111.1896	A	228.8574	A	282.5851	A
AHTC1034008	161.294	A	222.8089	A	242.1266	A	260.6020	A	233.0378	A	136.9793	A	406.6146	P	199.6508	A	215.4629	A
AHTC1034015	139.783	A	218.9270	A	354.2920	A	62.4757	A	435.3737	P	40.8925	A	121.4421	A	270.6888	A	251.4542	A
AHTC1034108	332.608	A	208.9229	A	235.6226	A	152.0881	A	144.3306	A	7170.3069	P	342.1181	A	176.5025	A	116.6914	A
AHTC1034115	157.611	A	180.0833	A	177.6693	A	126.2832	A	117.8873	A	432.8301	P	104.4595	A	125.3101	A	83.9788	A
AHTC1034124	21.8981	A	28.4367	A	109.3087	A	41.3766	A	25.0223	A	822.6397	P	18.7174	A	24.0793	A	28.9474	A
AHTC1034133	171.981	A	235.1593	A	333.6292	A	339.5612	A	256.0900	A	100.1401	A	411.4952	P	253.8566	A	189.4552	A
AHTC1034158	242.962	A	241.4824	A	199.8914	A	132.1197	A	582.9405	P	71.3299	A	229.5973	A	389.4450	A	414.6440	P
AHTC1034159	201.358	A	117.0116	A	296.9669	A	223.7063	A	191.4144	A	758.7803	P	120.7711	A	227.0848	A	146.2038	A
AHTC1034167	329.929	A	188.5932	A	285.5958	A	240.2819	A	322.3981	A	3351.8256	P	261.7116	A	237.4723	A	235.4905	A
AHTC1034174	264.298	A	147.0783	A	129.3278	A	160.1681	A	79.3729	A	1441.7244	P	130.8998	A	86.2436	A	129.3955	A
AHTC1034178	222.491	A	178.2849	A	147.0514	A	301.9222	A	118.1540	A	124.3690	A	462.4054	P	137.5447	A	103.3106	A
AHTC1034183	80.0452	A	8.9357	A	77.8692	A	14.4823	A	27.6306	A	537.0592	P	10.5156	A	80.7535	A	83.2208	A
AHTC1034199	148.579	A	153.0869	A	185.2052	A	83.4147	A	88.9931	A	818.5841	P	146.8912	A	60.5529	A	96.1969	A
AHTC1034228	281.252	A	396.7789	A	312.5944	A	196.7362	A	195.2358	A	224.6038	A	449.2154	P	166.1650	A	215.3390	A
AHTC1034295	180.865	A	210.3990	A	163.5792	A	129.6859	A	111.3682	A	408.3311	P	131.6254	A	114.0991	A	113.6386	A
AHTC1034303	29.2773	A	19.2941	A	124.3377	A	44.7337	A	62.4189	A	449.0599	P	29.2853	A	115.6880	A	61.7214	A
AHTC1034305	152.001	A	129.2165	A	392.8521	A	202.5485	A	475.7314	P	41.7309	A	78.6782	A	236.5858	A	290.4087	A
AHTC1034383	153.684	A	198.4951	A	370.1567	A	282.9479	A	465.5201	P	98.4484	A	257.8264	A	529.9903	P	272.5981	A
AHTC1034384	134.519	A	148.9952	A	164.6552	A	140.9876	A	112.6515	A	690.9112	P	171.1784	A	94.7692	A	115.4482	A
AHTC1034399	81.4077	A	85.2468	A	211.9357	A	57.8470	A	604.2262	P	53.4888	A	157.8133	A	447.4566	P	407.8927	P
AHTC1034400	71.6579	A	28.2898	A	221.5823	A	23.0362	A	106.8575	A	890.6125	P	23.3430	A	231.4211	A	86.7268	A
AHTC1034403	30.3589	A	15.4282	A	115.9759	A	23.9290	A	42.0018	A	597.2786	P	25.5468	A	91.4903	A	67.7473	A
AHTC1034417	220.44	A	261.1218	A	352.4786	A	250.9747	A	242.6647	A	631.6124	P	302.5759	A	245.6722	A	253.7767	A
AHTC1034453	39.0306	A	42.8376	A	120.8227	A	62.3368	A	80.0934	A	426.9836	P	62.2726	A	88.9769	A	99.1714	A
AHTC1034461	94.785	A	163.2673	A	354.8798	A	142.8839	A	266.5831	A	763.1949	P	121.5085	A	218.4958	A	196.9641	A
AHTC1034468	243.948	A	246.7720	A	202.9995	A	86.6867	A	142.2896	A	897.7243	P	229.3372	A	125.5373	A	98.3076	A
AHTC1034487	211.877	A	179.6981	A	72.0618	A	28.2712	A	203.1837	A	355.3071	A	288.0818	A	502.4878	P	283.6029	A
AHTC1034488	39.0432	A	113.2671	A	248.1578	A	76.4778	A	93.1721	A	1488.8972	P	165.4549	A	142.1515	A	202.6937	A
AHTC1034551	171.573	A	230.9748	A	390.8036	A	190.2901	A	448.5108	P	150.1692	A	178.9944	A	361.6723	A	395.1457	A
AHTC1034646	22.1662	A	20.3728	A	101.4585	A	20.4394	A	53.9032	A	577.9312	P	35.7088	A	126.5957	A	47.0553	A
AHTC1034649	147.273	A	196.3633	A	211.1966	A	145.0582	A	70.4670	A	785.9542	P	222.9740	A	107.8857	A	125.7409	A
AHTC1034672	147.919	A	326.9753	A	257.4310	A	87.7373	A	841.3071	P	1663.7932	P	512.9668	P	873.2582	P	392.7349	A
AHTC1034774	262.931	A	351.8569	A	218.5718	A	94.4376	A	164.2781	A	72.2440	A	498.9841	P	210.5315	A	262.7230	A
AHTC1034800	186.736	A	194.2401	A	369.8127	A	229.4841	A	239.5652	A	420.1175	P	65.9006	A	217.1225	A	256.7352	A
AHTC1034813	206.276	A	237.2922	A	112.9662	A	65.5995	A	160.2255	A	1313.7886	P	201.4111	A	135.8080	A	194.2956	A
AHTC1034818	262.039	A	271.2200	A	182.9955	A	257.7357	A	142.4542	A	266.3234	A	403.7406	P	111.7392	A	114.9981	A
AHTC1034857	290.094	A	287.4247	A	391.0531	A	365.4457	A	398.8773	A	471.2052	P	205.7519	A	346.1195	A	338.5411	A
AHTC1034858	87.0444	A	374.8662	A	368.6616	A	99.8008	A	464.6330	P	73.6667	A	293.2843	A	512.2024	P	554.2482	P
AHTC1034906	129.705	A	121.3937	A	178.8582	A	112.0617	A	118.2150	A	745.0337	P	76.9964	A	130.4423	A	180.5558	A
AHTC1034921	134.642	A	161.2075	A	229.6440	A	167.4553	A	164.1091	A	494.9388	P	184.1521	A	198.0743	A	168.1090	A
AHTC1034984	356.287	A	55.0010	A	358.6270	A	101.8546	A	135.5736	A	3726.0767	P	84.4067	A	331.3201	A	559.1274	P
AHTC1034985	65.3298	A	61.0509	A	91.2969	A	153.4730	A	42.3901	A	1195.4017	P	121.3039	A	61.5121	A	48.0060	A
AHTC1034996	156.078	A	118.2869	A	265.9514	A	138.0159	A	134.4938	A	450.1215	P	109.6390	A	175.1242	A	176.6627	A
AHTC1035016	160.128	A	160.1810	A	227.2283	A	223.9830	A	233.0775	A	453.3948	P	232.2315	A	230.5946	A	259.4157	A
AHTC1035018	312.885	A	289.1610	A	270.0496	A	285.7492	A	353.0911	A	5773.1113	P	1105.0232	P	463.1283	P	492.3642	P
AHTC1035050	215.292	A	183.1354	A	260.2475	A	278.0847	A	465.0973	P	54.4280	A	417.5876	P	426.4827	P	256.0957	A
AHTC1035085	198.524	A	169.4061	A	221.0274	A	172.5477	A	162.8162	A	469.3501	P	169.8690	A	170.9481	A	171.7843	A
AHTC1035091	187.282	A	126.4176	A	64.2213	A	66.6526	A	913.0581	P	242.9042	A	1376.8807	P	1266.1363	P	113.1578	A
AHTC1035110	344.331	A	148.1878	A	270.8340	A	205.4704	A	149.8170	A	532.0342	P	184.7099	A	134.1607	A	193.5974	A
AHTC1035149	325.656	A	285.3662	A	291.0069	A	130.9930	A	659.4510	P	136.4640	A	454.2481	P	638.3277	P	706.5010	P
AHTC1035172	31.2082	A	71.0925	A	108.6808	A	59.0363	A	13.6929	A	2498.6992	P	28.7694	A	22.5446	A	83.9472	A
AHTC1035173	281.204	A	330.7187	A	310.6236	A	240.4065	A	181.7924	A	400.2012	P	230.6110	A	194.1858	A	219.6124	A
AHTC1035196	54.9262	A	95.2831	A	190.8433	A	73.7712	A	120.9432	A	467.7659	P	36.0864	A	184.1719	A	61.6495	A
AHTC1035197	183.981	A	128.4210	A	294.6360	A	338.7472	A	125.4951	A	493.4057	P	125.1880	A	107.7425	A	140.2117	A
AHTC1035264	125.074	A	358.0253	A	387.4735	A	240.9677	A	419.6186	P	44.4447	A	322.1304	A	495.1967	P	377.0443	A
AHTC1035292	351.89	A	182.2672	A	332.9350	A	65.7059	A	221.5207	A	896.0244	P	143.5274	A	176.8492	A	215.7813	A
AHTC1035323	120.684	A	125.7540	A	238.6833	A	180.2308	A	148.1508	A	1157.5573	P	117.2394	A	194.9813	A	188.6496	A
AHTC1035333	84.5968	A	164.6965	A	301.8548	A	115.7302	A	636.2830	P	104.3151	A	224.0923	A	509.7673	P	512.6352	P
AHTC1035347	75.9287	A	151.5134	A	143.3908	A	44.8059	A	53.9050	A	32.1069	A	454.9959	P	138.4598	A	203.9365	A
AHTC1035349	391.606	A	201.2787	A	154.6335	A	89.4520	A	145.4305	A	544.4915	P	170.4391	A	91.8539	A	106.6593	A
AHTC1035365	58.4967	A	66.7274	A	132.5701	A	45.4600	A	74.0652	A	1672.4859	P	41.2271	A	43.8045	A	74.2743	A
AHTC1035416	59.2439	A	96.6345	A	205.3681	A	68.9918	A	400.0479	P	37.7568	A	97.3620	A	213.1562	A	119.6851	A
AHTC1035424	126.894	A	117.8609	A	126.7740	A	32.9670	A	244.3766	A	427.2779	P	356.9813	A	418.7088	P	609.5712	P
AHTC1035427	117.65	A	39.4014	A	70.6600	A	62.1365	A	39.7805	A	571.2904	P	47.8064	A	36.0911	A	64.8067	A
AHTC1035435	116.455	A	88.8786	A	267.6800	A	107.2589	A	138.9580	A	689.6320	P	105.6315	A	241.7996	A	139.8900	A
AHTC1035437	205.912	A	333.3343	A	276.9356	A	145.1295	A	402.1368	P	145.4353	A	276.5665	A	327.1529	A	233.3817	A
AHTC1035463	90.157	A	110.6464	A	289.4095	A	195.0004	A	80.4143	A	40.9763	A	197.7641	A	429.2211	P	252.6179	A
AHTC1035470	184.431	A	119.1137	A	120.8575	A	122.4489	A	86.9923	A	909.1227	P	128.5414	A	65.6255	A	52.8659	A
AHTC1035494	115.92	A	143.7789	A	360.4339	A	175.2612	A	422.2838	P	422.4531	P	110.3420	A	321.7511	A	318.4699	A
AHTC1035496	158.242	A	250.5401	A	374.4299	A	265.0713	A	565.4683	P	153.9439	A	219.6226	A	364.7032	A	348.7626	A
AHTC1035501	143.156	A	297.1791	A	381.9329	A	179.7860	A	371.8278	A	262.5348	A	469.0674	P	505.7415	P	627.5576	P
AHTC1035538	248.077	A	272.5220	A	172.3677	A	198.4961	A	178.7989	A	221.7019	A	459.4596	P	198.6224	A	145.0803	A
AHTC1035539	67.765	A	81.5708	A	69.5960	A	97.2409	A	158.5917	A	769.3132	P	368.3005	A	240.8359	A	206.6476	A
AHTC1035541	52.1068	A	21.8565	A	91.8852	A	26.4644	A	33.3583	A	643.0514	P	23.3302	A	53.9299	A	103.8228	A
AHTC1035543	178.656	A	268.4690	A	334.4680	A	101.9740	A	164.9295	A	1919.0452	P	144.4834	A	110.5287	A	136.5115	A
AHTC1035548	254.366	A	292.0406	A	182.2042	A	120.4648	A	94.9649	A	394.8632	A	327.7953	A	699.9359	P	256.6895	A
AHTC1035563	336.895	A	304.4587	A	269.7641	A	325.7201	A	211.8075	A	106.2715	A	429.4230	P	211.0246	A	102.3225	A
AHTC1035596	41.3483	A	28.6330	A	58.1850	A	19.7649	A	14.1723	A	4594.4630	P	8.8092	A	14.9009	A	23.4095	A
AHTC1035642	116.972	A	203.7450	A	262.0964	A	42.0737	A	71.3056	A	39.8005	A	229.8563	A	240.1690	A	421.8455	P
AHTC1035659	69.9365	A	39.6456	A	115.9834	A	53.6355	A	44.7789	A	1091.0362	P	30.7270	A	72.8928	A	119.4819	A
AHTC1035661	82.4153	A	145.1074	A	273.0768	A	134.8293	A	122.9399	A	447.2874	P	184.8855	A	86.4375	A	79.8612	A
AHTC1035680	233.771	A	283.2909	A	203.6110	A	243.3698	A	104.9112	A	695.7441	P	155.7874	A	115.8066	A	88.2051	A
AHTC1035688	380.423	A	298.4477	A	129.0567	A	87.6511	A	790.1870	P	4477.6800	P	1312.7547	P	827.9314	P	860.9509	P
AHTC1035713	207.306	A	93.7502	A	54.4014	A	79.4332	A	91.7655	A	1499.7457	P	138.5910	A	100.2418	A	100.4344	A
AHTC1035736	209.531	A	120.7206	A	236.0358	A	352.4451	A	107.1608	A	479.5826	P	133.2105	A	111.4634	A	107.2558	A
AHTC1035775	302.064	A	360.0451	A	284.1985	A	174.6241	A	240.8487	A	278.0344	A	539.3978	P	231.2453	A	269.5547	A
AHTC1035784	157.953	A	168.5324	A	100.4776	A	56.7608	A	58.7107	A	827.2294	P	266.8679	A	92.7823	A	202.5514	A
AHTC1035794	152.415	A	230.7240	A	256.5208	A	287.9357	A	332.7779	A	1743.4469	P	344.0885	A	396.1247	A	319.2716	A
AHTC1035800	71.1415	A	99.9776	A	282.4398	A	218.3170	A	241.2646	A	429.1944	P	148.7576	A	205.5230	A	201.4815	A
AHTC1035817	384.822	A	250.6234	A	320.5483	A	229.7027	A	113.0096	A	932.2704	P	544.4589	P	206.8860	A	358.7914	A
AHTC1035841	168.814	A	125.3919	A	119.9997	A	18.7501	A	1640.5462	P	281.1589	A	332.6269	A	748.6925	P	273.7726	A
AHTC1035884	117.428	A	196.3002	A	140.3584	A	99.7099	A	628.7669	P	212.4407	A	1341.5028	P	909.3352	P	637.7340	P
AHTC1035885	357.123	A	340.3081	A	362.5397	A	252.6944	A	224.3998	A	566.5663	P	266.7661	A	249.3369	A	255.1963	A
AHTC1035886	100.946	A	160.6488	A	105.5265	A	56.8343	A	68.9140	A	585.1383	P	100.0629	A	47.5660	A	60.7184	A
AHTC1035900	274.606	A	225.7521	A	314.7368	A	211.4355	A	206.8175	A	586.2738	P	271.5495	A	208.0793	A	206.6715	A
AHTC1035941	170.504	A	160.3081	A	368.0961	A	248.3510	A	94.8659	A	89.5172	A	315.3090	A	414.0967	P	322.4201	A
AHTC1035981	46.7283	A	40.3715	A	53.5614	A	61.9471	A	40.7508	A	1607.9297	P	114.6595	A	88.1828	A	93.0348	A
AHTC1036024	75.0867	A	42.0383	A	119.2976	A	44.5798	A	41.1311	A	716.5893	P	33.5270	A	90.9236	A	88.1331	A
AHTC1036030	61.2195	A	40.4531	A	73.2146	A	33.2775	A	42.8288	A	661.4703	P	42.7010	A	46.0357	A	57.8302	A
AHTC1036033	120.526	A	101.5832	A	274.7801	A	91.6547	A	69.6657	A	639.9588	P	91.6694	A	78.7961	A	96.2731	A
AHTC1036070	368.287	A	278.3263	A	324.1831	A	315.9741	A	219.4725	A	613.3342	P	288.9792	A	237.1612	A	246.3948	A
AHTC1036114	204.451	A	184.9021	A	294.5784	A	143.1726	A	258.8471	A	291.5789	A	703.7993	P	329.4570	A	281.1171	A
AHTC1036129	127.385	A	70.7224	A	111.1900	A	39.2527	A	56.2223	A	1648.6475	P	50.5863	A	64.8907	A	65.6878	A
AHTC1036172	100.977	A	113.9616	A	327.6896	A	209.2571	A	415.4318	P	47.2189	A	102.9441	A	267.2114	A	158.3268	A
AHTC1036204	162.928	A	96.8887	A	184.8226	A	111.6014	A	869.4546	P	108.9204	A	82.0725	A	97.8535	A	114.8761	A
AHTC1036234	329.993	A	357.3194	A	154.0827	A	127.2460	A	84.9609	A	479.8548	P	455.1138	P	90.5604	A	67.5711	A
AHTC1036248	103.654	A	98.8527	A	94.9437	A	62.1236	A	557.1311	P	262.4319	A	423.4748	P	531.1778	P	363.3441	A
AHTC1036253	67.0132	A	24.6931	A	174.3575	A	41.4980	A	55.7035	A	1247.9321	P	27.2173	A	160.9542	A	99.8582	A
AHTC1036257	347.376	A	285.8771	A	383.4984	A	187.3366	A	326.9923	A	435.5240	P	242.3861	A	142.1799	A	244.7744	A
AHTC1036309	90.7444	A	173.4813	A	292.4176	A	195.7635	A	297.4947	A	484.3172	P	306.3152	A	169.5440	A	230.3531	A
AHTC1036356	296.961	A	263.3638	A	236.9767	A	73.4504	A	192.6920	A	437.7258	P	501.0047	P	246.1950	A	384.1430	A
AHTC1036371	391.541	A	345.7222	A	239.6175	A	127.1835	A	198.0564	A	884.7010	P	407.3899	P	184.1868	A	230.0007	A
AHTC1036392	285.191	A	257.9013	A	361.1232	A	309.9836	A	235.1248	A	1540.2081	P	189.3422	A	235.1396	A	424.1485	P
AHTC1036395	128.061	A	148.7879	A	321.8887	A	207.0187	A	408.2811	P	88.5619	A	146.3943	A	340.7731	A	303.1520	A
AHTC1036469	165.732	A	173.3584	A	342.7667	A	183.2342	A	470.4459	P	708.2572	P	221.9771	A	371.5902	A	507.2553	P
AHTC1036472	337.469	A	146.2934	A	123.3418	A	188.2753	A	110.5440	A	114.6633	A	420.3614	P	110.5514	A	81.6909	A
AHTC1036479	341.701	A	290.0108	A	165.7105	A	151.5538	A	106.1752	A	545.3292	P	342.3193	A	122.9518	A	127.3195	A
AHTC1036499	128.798	A	115.4856	A	143.2126	A	156.4793	A	54.7972	A	1174.1718	P	87.0045	A	98.1969	A	97.6569	A
AHTC1036524	270.413	A	391.4901	A	210.4548	A	186.6732	A	254.7097	A	82.9463	A	537.4837	P	286.7186	A	178.9944	A
AHTC1036568	212.905	A	200.6770	A	267.8587	A	247.7928	A	235.5438	A	2182.2552	P	308.1099	A	264.7302	A	356.0201	A
AHTC1036610	128.104	A	103.7483	A	91.0026	A	62.7682	A	562.1898	P	240.5123	A	312.1769	A	457.3146	P	674.1033	P
AHTC1036618	205.748	A	245.9038	A	360.9994	A	153.1019	A	114.8330	A	164.2039	A	167.6795	A	147.9675	A	464.6139	P
AHTC1036662	103.522	A	118.2444	A	117.3300	A	91.0049	A	70.6544	A	642.5689	P	87.2803	A	60.3744	A	80.7035	A
AHTC1036684	191.721	A	218.6818	A	254.7433	A	285.1121	A	140.6624	A	436.8423	P	306.6109	A	148.1623	A	138.9513	A
AHTC1036702	366.128	A	349.8104	A	346.9500	A	330.6618	A	219.5762	A	446.0412	P	242.4316	A	221.8127	A	233.4433	A
AHTC1036728	98.3259	A	113.9483	A	184.3663	A	47.0353	A	509.4329	P	37.8172	A	285.7902	A	470.9314	P	589.1025	P
