# Supplementary material for: Comparative transcriptome analysis of aerial and subterranean pods development provides insights into seed abortion in peanut
Source: Plant Mol Biol. 2014 May 5;85(4):395–409. doi: 10.1007/s11103-014-0193-x (PMC4152868; doi:10.1007/s11103-014-0193-x)
Supplement: Supplementary file 3 — Supplementary material 3 (XLS 1163 kb) [file 11103_2014_193_MOESM3_ESM.xls]

## Sheet: Sheet1
Supplemental Table 2. The specific expressed genes only in subterranean pods.
ProbeSet ID	D1	D1.call	D2	D2.call	D4	D4.call	D8	D8.call	L0	L0.call	L1	L1.call	L2	L2.call	L4	L4.call	L8	L8.call
AHTC1000050	116.743	A	131.5872	A	328.3796	A	556.0443	P	106.2380	A	104.3388	A	102.1919	A	86.8873	A	105.0440	A
AHTC1000053	190.831	A	206.4839	A	410.2019	P	345.4064	A	138.9809	A	169.5465	A	95.8327	A	77.9543	A	125.5483	A
AHTC1000065	504.559	P	403.9752	P	583.2740	P	164.2324	A	111.7772	A	110.0672	A	36.8369	A	29.3983	A	113.2035	A
AHTC1000069	716.036	P	1990.6340	P	2937.9755	P	15458.5382	P	106.5831	A	224.4895	A	368.8679	A	142.0861	A	112.0230	A
AHTC1000156	380.181	A	264.1652	A	475.0201	P	156.7891	A	115.0696	A	85.4580	A	40.1580	A	44.4657	A	98.6776	A
AHTC1000160	747.102	P	218.4857	A	384.3366	A	455.3515	P	222.2504	A	305.8333	A	229.9242	A	172.2269	A	299.3508	A
AHTC1000207	186.645	A	448.4294	P	163.9157	A	293.1481	A	60.5802	A	148.4907	A	149.1099	A	66.0280	A	78.1832	A
AHTC1000308	23.6264	A	47.1763	A	206.2734	A	792.1412	P	43.4654	A	37.9664	A	158.0036	A	30.4078	A	32.9662	A
AHTC1000309	55.3757	A	40.7437	A	124.9868	A	729.1520	P	88.5638	A	196.2534	A	71.2082	A	65.9543	A	64.5553	A
AHTC1000310	57.7115	A	66.7535	A	297.2909	A	1140.0128	P	112.3733	A	130.5277	A	102.5778	A	73.9380	A	61.2902	A
AHTC1000438	77.5859	A	107.6006	A	295.8610	A	1004.4161	P	70.4693	A	190.9083	A	118.8989	A	89.0471	A	73.7054	A
AHTC1000439	10.9954	A	18.0634	A	40.7353	A	782.2550	P	15.4988	A	22.0189	A	21.0955	A	15.9797	A	16.4755	A
AHTC1000440	7.4788	A	12.4463	A	41.6072	A	911.3919	P	9.1273	A	18.6130	A	34.8680	A	11.9726	A	10.4064	A
AHTC1000554	84.0749	A	79.7060	A	277.7450	A	510.7276	P	334.0531	A	19.7061	A	96.3596	A	158.7213	A	48.7713	A
AHTC1000644	281.863	A	507.8004	P	340.5714	A	107.5060	A	349.5859	A	288.1259	A	361.2709	A	346.7185	A	340.7822	A
AHTC1000679	191.789	A	504.7204	P	3158.3088	P	8006.6525	P	83.8800	A	188.0278	A	93.5667	A	70.1814	A	110.0512	A
AHTC1000700	255.57	A	336.5844	A	1090.6140	P	265.9163	A	393.8817	A	190.9501	A	256.7726	A	349.4381	A	320.6756	A
AHTC1000780	346.819	A	128.3050	A	493.5847	P	387.9008	A	273.0851	A	148.2110	A	155.9072	A	226.9801	A	257.0354	A
AHTC1001083	84.4356	A	83.8086	A	583.8139	P	75.0409	A	63.8403	A	77.6036	A	68.7293	A	67.9543	A	70.9090	A
AHTC1001179	111.626	A	375.7259	A	220.3507	A	2281.1835	P	133.9623	A	57.6915	A	96.1964	A	79.5314	A	77.5571	A
AHTC1001434	316.486	A	292.2983	A	404.3245	P	465.7837	P	309.3925	A	399.7822	A	219.1933	A	200.0836	A	311.5856	A
AHTC1001492	141.188	A	157.2718	A	463.5514	P	208.1231	A	47.9329	A	90.8558	A	167.1903	A	73.4540	A	56.9766	A
AHTC1001591	1118.56	P	317.5538	A	323.9140	A	222.7168	A	94.5317	A	45.5587	A	79.5660	A	70.7681	A	97.1199	A
AHTC1001791	141.018	A	163.7540	A	407.2076	P	616.4277	P	334.9136	A	187.5688	A	191.7304	A	265.4724	A	297.8751	A
AHTC1001903	195.954	A	287.0322	A	290.9659	A	484.8664	P	201.3089	A	347.2409	A	146.1707	A	225.9305	A	220.5086	A
AHTC1002027	417.198	P	251.1278	A	299.4161	A	337.7109	A	358.4732	A	231.3051	A	326.1169	A	299.6552	A	268.3437	A
AHTC1002344	103.96	A	228.3441	A	496.3477	P	268.9050	A	312.6013	A	73.3097	A	242.6369	A	346.5585	A	241.2114	A
AHTC1002548	118.555	A	241.1615	A	519.4606	P	824.5925	P	167.6870	A	160.9119	A	315.6508	A	168.8438	A	151.3907	A
AHTC1002992	316.57	A	397.0163	A	268.2662	A	542.1583	P	227.5724	A	287.3521	A	388.3361	A	233.5848	A	387.6944	A
AHTC1003133	98.8514	A	425.6691	P	410.3493	P	115.2750	A	308.7811	A	79.9992	A	305.3548	A	321.4496	A	331.3653	A
AHTC1003257	211.519	A	181.5320	A	371.1223	A	406.3180	P	343.9735	A	181.6776	A	152.4637	A	316.8675	A	207.0251	A
AHTC1003338	280.557	A	239.7680	A	735.0146	P	1879.9785	P	147.5623	A	99.2049	A	177.5330	A	143.0553	A	144.5008	A
AHTC1003400	89.5236	A	172.5661	A	469.2752	P	174.8710	A	395.5944	A	24.0556	A	130.4910	A	300.8666	A	209.4353	A
AHTC1004285	267.642	A	236.6545	A	730.8809	P	269.0631	A	270.2072	A	244.4915	A	100.9362	A	129.5150	A	308.6844	A
AHTC1004332	319.291	A	430.0078	P	343.0959	A	286.3392	A	230.8852	A	300.5213	A	237.4239	A	149.9207	A	212.1600	A
AHTC1004342	21.2874	A	26.2160	A	182.6657	A	1050.6374	P	18.0188	A	48.0400	A	37.0984	A	23.1646	A	27.0462	A
AHTC1004374	462.875	P	189.5378	A	382.5871	A	348.5155	A	344.5560	A	71.2843	A	226.4456	A	148.8656	A	129.6910	A
AHTC1004598	501.195	P	190.8691	A	350.2772	A	134.3221	A	219.5075	A	150.7475	A	221.3488	A	205.8398	A	198.9838	A
AHTC1004634	496.52	P	443.7035	P	535.4048	P	368.9685	A	302.7126	A	286.1452	A	371.3943	A	272.8205	A	346.4691	A
AHTC1004882	74.7408	A	173.1763	A	807.6646	P	658.4288	P	345.2913	A	308.7238	A	119.9467	A	292.8701	A	265.8046	A
AHTC1004898	333.299	A	375.9470	A	443.3277	P	257.7152	A	389.6754	A	152.6459	A	345.2197	A	368.4803	A	322.2649	A
AHTC1005084	372.924	A	397.9283	A	248.8483	A	1083.5960	P	160.3639	A	285.5701	A	345.1149	A	172.6117	A	317.9732	A
AHTC1005139	139.235	A	201.9954	A	430.6389	P	350.0119	A	383.1039	A	223.0021	A	252.3543	A	282.7856	A	284.5900	A
AHTC1005211	656.101	P	38.7888	A	131.9015	A	285.7788	A	74.7643	A	139.2638	A	117.8531	A	97.7308	A	80.4463	A
AHTC1005312	150.196	A	55.4250	A	88.5473	A	611.8072	P	37.5699	A	306.2812	A	77.8006	A	30.2607	A	28.7851	A
AHTC1005356	179.829	A	165.8658	A	647.0361	P	919.8487	P	270.6200	A	111.7582	A	217.4469	A	261.6687	A	221.7127	A
AHTC1005522	394.772	A	383.9965	A	627.1463	P	285.4781	A	327.0765	A	303.1147	A	377.8430	A	320.8936	A	326.6424	A
AHTC1005562	156.133	A	631.0811	P	143.1154	A	252.7565	A	180.2899	A	34.6753	A	184.2667	A	135.1652	A	123.2356	A
AHTC1005620	457.701	P	326.3825	A	332.0487	A	280.2167	A	136.2723	A	220.3616	A	222.5289	A	133.3010	A	168.0442	A
AHTC1005660	326.025	A	253.2511	A	288.3938	A	677.2688	P	169.4407	A	279.1172	A	324.0792	A	149.2855	A	135.1124	A
AHTC1005765	128.782	A	210.9690	A	640.7024	P	421.4640	P	71.3977	A	47.6403	A	202.7150	A	158.3195	A	275.5353	A
AHTC1005832	555.772	P	429.3767	P	182.0791	A	99.3354	A	211.1891	A	142.2692	A	377.2722	A	175.7079	A	266.6885	A
AHTC1005984	255.986	A	409.7803	P	452.2834	P	145.2030	A	344.6178	A	85.2418	A	374.3186	A	262.7666	A	321.9405	A
AHTC1006010	394.777	A	191.1114	A	102.6862	A	472.0696	P	91.3189	A	153.2035	A	160.0750	A	90.4819	A	56.8392	A
AHTC1006111	164.299	A	191.7150	A	279.1448	A	400.8097	P	230.7605	A	143.4499	A	312.7067	A	215.0208	A	230.7845	A
AHTC1006143	498.713	P	367.0245	A	314.7833	A	320.1905	A	286.5666	A	299.8616	A	357.3788	A	233.6908	A	215.2745	A
AHTC1006205	148.926	A	47.8026	A	103.8214	A	1754.5529	P	59.3037	A	137.5073	A	61.1246	A	49.8982	A	40.8636	A
AHTC1006219	301.555	A	159.4555	A	157.2335	A	497.7468	P	144.4531	A	237.4468	A	302.6426	A	143.8450	A	177.1901	A
AHTC1006258	275.453	A	425.9022	P	343.7865	A	396.9827	A	86.1894	A	220.5737	A	342.6014	A	180.5669	A	385.9693	A
AHTC1006447	174.326	A	191.4210	A	388.7268	A	1104.6773	P	167.3641	A	37.4853	A	266.9703	A	280.7042	A	313.9812	A
AHTC1006507	466.843	P	363.2033	A	275.4948	A	128.1776	A	384.4276	A	68.2802	A	339.5955	A	295.3837	A	168.1562	A
AHTC1006695	168.727	A	621.7913	P	381.2512	A	123.8256	A	83.9554	A	30.1934	A	142.9822	A	73.4203	A	88.0087	A
AHTC1006697	146.819	A	161.6854	A	445.4774	P	406.1041	P	317.0341	A	179.4335	A	175.8776	A	246.5283	A	259.6378	A
AHTC1006810	216.424	A	238.1044	A	429.3741	P	180.6600	A	342.9886	A	222.3500	A	181.1953	A	276.3835	A	281.8807	A
AHTC1007063	411.585	P	347.9140	A	165.5140	A	107.0719	A	116.9745	A	194.9796	A	214.3352	A	116.5376	A	84.0960	A
AHTC1007202	295.867	A	236.4708	A	414.3919	P	385.4070	A	284.8695	A	183.6205	A	247.4208	A	273.8084	A	262.8891	A
AHTC1007231	593.83	P	591.1802	P	351.9635	A	668.1747	P	188.7160	A	205.2116	A	256.4683	A	133.3063	A	150.9551	A
AHTC1007294	490.471	P	188.8949	A	191.9352	A	102.7439	A	187.3427	A	183.2223	A	195.2177	A	170.3732	A	160.1063	A
AHTC1007320	249.853	A	258.6629	A	535.8648	P	735.6809	P	169.4326	A	292.2359	A	214.8933	A	248.8341	A	249.5065	A
AHTC1007340	290.09	A	311.7415	A	430.4708	P	470.5285	P	367.9279	A	344.3751	A	297.4072	A	311.7694	A	302.0454	A
AHTC1007369	178.372	A	266.9308	A	1341.2321	P	100.7636	A	42.5578	A	112.3028	A	23.0575	A	29.3248	A	278.7561	A
AHTC1007393	366.111	A	489.4551	P	230.7237	A	117.0867	A	151.5136	A	117.5569	A	182.2784	A	124.3757	A	342.3938	A
AHTC1007421	191.575	A	149.5040	A	263.2289	A	523.1240	P	115.8481	A	163.6760	A	114.9218	A	101.1163	A	99.2932	A
AHTC1007730	74.7017	A	133.8906	A	545.0583	P	176.1988	A	261.2817	A	132.9960	A	173.7297	A	255.2141	A	334.9630	A
AHTC1007871	212.128	A	306.3965	A	402.2113	P	452.4785	P	257.4547	A	143.1672	A	310.9393	A	292.6317	A	182.6423	A
AHTC1007933	140.756	A	155.4627	A	422.9268	P	333.7456	A	372.4393	A	105.5915	A	183.0241	A	365.8858	A	241.2027	A
AHTC1007965	219.197	A	192.9376	A	436.1829	P	758.8714	P	261.0410	A	124.4545	A	254.8539	A	264.2993	A	230.8673	A
AHTC1007966	256.755	A	340.3188	A	403.4789	P	178.5198	A	371.7885	A	156.5626	A	319.9866	A	370.6366	A	313.8467	A
AHTC1008001	135.952	A	399.2622	A	424.1804	P	156.0551	A	367.7985	A	66.7845	A	313.3798	A	349.1753	A	279.2665	A
AHTC1008165	560.104	P	210.4518	A	63.2699	A	43.9391	A	100.7726	A	73.2484	A	178.3651	A	108.6946	A	64.7328	A
AHTC1008203	84.2497	A	144.9123	A	505.5810	P	477.2158	P	374.0149	A	53.2575	A	82.8720	A	329.7698	A	213.1743	A
AHTC1008204	144.161	A	222.0963	A	416.9487	P	231.7470	A	183.3122	A	283.2506	A	167.5237	A	192.4071	A	272.1090	A
AHTC1008215	251.102	A	188.3117	A	271.6489	A	442.7897	P	122.2672	A	385.8444	A	114.5148	A	127.0701	A	132.2516	A
AHTC1008248	150.561	A	175.8546	A	425.7064	P	362.2054	A	375.9943	A	350.8696	A	161.4536	A	331.1608	A	260.8687	A
AHTC1008317	192.992	A	266.7778	A	547.0131	P	131.7431	A	222.6212	A	220.1889	A	191.5848	A	236.0302	A	222.2754	A
AHTC1008393	173.242	A	282.4991	A	437.8989	P	206.7273	A	272.7414	A	221.1814	A	196.3982	A	288.0857	A	320.3613	A
AHTC1008398	229.654	A	151.0004	A	284.6857	A	405.4529	P	260.9856	A	221.9856	A	158.1569	A	177.4899	A	160.6454	A
AHTC1008616	141.835	A	153.9449	A	579.4080	P	333.8103	A	384.9423	A	128.8522	A	137.4809	A	380.8968	A	288.0625	A
AHTC1008622	150.474	A	222.5961	A	449.4211	P	302.2478	A	298.3620	A	245.1207	A	194.7827	A	292.4832	A	284.1936	A
AHTC1008700	103.296	A	184.7655	A	543.7046	P	705.5936	P	398.3635	A	69.2039	A	198.2706	A	238.5407	A	136.9455	A
AHTC1008764	328.634	A	234.8265	A	399.5144	A	474.9272	P	296.3232	A	357.0640	A	217.5627	A	275.5127	A	204.8505	A
AHTC1008830	259.806	A	197.2430	A	464.4427	P	486.8238	P	89.2420	A	103.8512	A	182.6569	A	188.7549	A	356.6478	A
AHTC1008913	311.614	A	292.9947	A	535.6136	P	532.1398	P	399.2296	A	109.8321	A	298.4790	A	342.6731	A	270.9484	A
AHTC1008957	303.344	A	345.4828	A	563.6020	P	406.4435	P	323.5885	A	119.5747	A	279.3882	A	311.7632	A	382.3688	A
AHTC1009000	96.2473	A	94.8557	A	402.6715	P	267.8018	A	274.1721	A	110.7892	A	121.7951	A	270.4530	A	243.0045	A
AHTC1009200	259.25	A	362.4451	A	297.7473	A	408.3630	P	311.0250	A	204.9840	A	302.2178	A	277.1704	A	319.8955	A
AHTC1009203	73.8143	A	223.5613	A	264.4979	A	522.7688	P	163.2960	A	296.7999	A	264.6661	A	222.1489	A	164.5038	A
AHTC1009230	429.048	P	234.8780	A	218.1841	A	616.4119	P	231.2958	A	228.0382	A	280.4024	A	183.2324	A	251.0496	A
AHTC1009299	34.4469	A	33.2333	A	109.6485	A	466.7983	P	29.1762	A	104.1210	A	28.7041	A	24.1192	A	21.2565	A
AHTC1009309	437.14	P	240.4825	A	254.6069	A	99.4718	A	120.8291	A	292.7669	A	281.4891	A	194.8701	A	145.2385	A
AHTC1009314	223.385	A	302.2682	A	729.8226	P	765.3737	P	266.5489	A	88.6334	A	261.5733	A	217.2491	A	173.2388	A
AHTC1009436	124.857	A	191.3665	A	417.6227	P	241.6906	A	255.8127	A	48.4481	A	136.9165	A	211.1154	A	228.1735	A
AHTC1009534	235.306	A	233.2469	A	349.5320	A	578.3954	P	266.4536	A	250.1769	A	317.0375	A	243.7139	A	218.2532	A
AHTC1009652	167.704	A	196.8409	A	461.6010	P	299.5196	A	301.4948	A	266.0369	A	187.6459	A	224.8130	A	297.8383	A
AHTC1009676	396.573	A	364.2055	A	448.8421	P	405.9684	P	341.6120	A	94.7472	A	362.5933	A	305.2936	A	267.4573	A
AHTC1009678	194.72	A	313.4907	A	676.6506	P	3317.1802	P	191.3839	A	14.8129	A	105.9390	A	211.1544	A	225.7480	A
AHTC1009798	90.8029	A	766.0723	P	648.4719	P	439.7076	P	19.2260	A	60.9901	A	18.6436	A	20.0251	A	74.5505	A
AHTC1009845	211.259	A	178.3679	A	327.3832	A	426.5217	P	357.6868	A	116.5571	A	258.0442	A	351.7220	A	295.2981	A
AHTC1009874	138.834	A	217.0006	A	483.2949	P	317.9492	A	393.2764	A	52.7907	A	202.4852	A	380.2919	A	293.7893	A
AHTC1009982	109.072	A	147.0207	A	555.8518	P	314.9357	A	249.1834	A	15.2039	A	133.8753	A	347.5067	A	389.6141	A
AHTC1010011	379.782	A	302.5235	A	405.1192	P	625.0539	P	68.0754	A	175.4078	A	216.1805	A	105.3773	A	167.9035	A
AHTC1010086	122.357	A	84.3563	A	114.5264	A	682.6761	P	48.2691	A	157.3331	A	135.2363	A	72.3386	A	148.3477	A
AHTC1010099	201.078	A	144.4072	A	232.9145	A	410.7792	P	183.2893	A	346.9341	A	169.6026	A	180.7807	A	185.6014	A
AHTC1010113	365.239	A	394.2976	A	433.8671	P	463.0158	P	300.2391	A	168.2972	A	300.4078	A	227.7012	A	318.5417	A
AHTC1010127	170.392	A	180.8626	A	569.0682	P	348.3331	A	265.4435	A	275.5719	A	191.3232	A	274.8050	A	284.7666	A
AHTC1010290	137.833	A	172.9397	A	436.3003	P	314.2116	A	321.5558	A	76.9890	A	151.4616	A	223.2699	A	217.7261	A
AHTC1010329	224.162	A	325.6637	A	478.6586	P	184.9001	A	254.5433	A	244.5724	A	392.8828	A	281.2853	A	345.9025	A
AHTC1010427	93.88	A	93.5554	A	362.0257	A	423.7950	P	344.2158	A	174.0617	A	74.4210	A	213.0525	A	214.7736	A
AHTC1010490	103.207	A	285.5263	A	520.3293	P	125.8893	A	327.2594	A	27.4291	A	152.9049	A	269.3252	A	329.5977	A
AHTC1010599	55.2257	A	58.3943	A	2199.1236	P	298.5991	A	246.9420	A	22.2210	A	62.6757	A	260.0073	A	214.8313	A
AHTC1010616	62.6613	A	166.7295	A	460.3080	P	111.8669	A	73.9291	A	110.1928	A	62.3911	A	76.2307	A	233.7684	A
AHTC1010625	162.118	A	130.3564	A	467.1491	P	558.1042	P	284.6562	A	68.0431	A	127.8336	A	188.6714	A	144.1784	A
AHTC1010627	149.549	A	323.0215	A	448.3312	P	232.4265	A	372.3368	A	279.9998	A	234.7507	A	318.1359	A	343.4674	A
AHTC1010673	89.3086	A	170.5166	A	419.4423	P	229.4978	A	91.2317	A	74.2008	A	157.5118	A	307.0940	A	225.9675	A
AHTC1010744	82.9982	A	304.0219	A	614.2003	P	222.4162	A	33.0949	A	72.6590	A	52.5757	A	109.1306	A	385.5749	A
AHTC1010790	182.289	A	190.3917	A	1158.7714	P	246.2040	A	327.7832	A	268.0379	A	56.0117	A	291.1165	A	302.2946	A
AHTC1010815	74.2035	A	238.6345	A	170.1019	A	662.3841	P	13.4591	A	19.0261	A	15.2434	A	12.6928	A	20.3106	A
AHTC1010838	120.798	A	187.4696	A	621.2790	P	316.0264	A	332.7145	A	136.4274	A	140.0074	A	316.8092	A	265.6645	A
AHTC1010898	104.89	A	81.2049	A	305.7925	A	688.4501	P	54.8456	A	105.8427	A	78.1611	A	64.0953	A	53.0423	A
AHTC1010911	270.526	A	1365.0883	P	318.9402	A	436.2579	P	269.7990	A	273.7104	A	253.9348	A	260.0167	A	260.0009	A
AHTC1010917	314.734	A	973.1890	P	1208.7297	P	176.8501	A	138.0759	A	153.6467	A	194.4180	A	109.0847	A	345.7854	A
AHTC1010979	317.261	A	344.9341	A	590.5889	P	234.8435	A	360.2670	A	92.6582	A	257.6730	A	322.9143	A	316.9507	A
AHTC1010985	260.268	A	280.1027	A	309.6347	A	539.7556	P	189.5832	A	185.6687	A	354.9818	A	203.8195	A	201.4673	A
AHTC1011162	165.714	A	207.9697	A	538.5452	P	336.2794	A	388.9442	A	162.5075	A	146.0645	A	330.1040	A	285.0703	A
AHTC1011371	993.776	P	417.3308	P	753.3219	P	566.7153	P	190.0717	A	182.0106	A	274.5144	A	169.5537	A	158.2604	A
AHTC1011460	167.958	A	363.3154	A	1404.4541	P	1226.8417	P	102.0461	A	119.9842	A	115.5804	A	303.2690	A	359.4024	A
AHTC1011799	394.526	A	244.5561	A	565.6898	P	94.6582	A	75.3584	A	137.0908	A	134.1792	A	98.5444	A	288.9385	A
AHTC1011814	281.961	A	413.4291	P	509.7773	P	540.8099	P	242.2622	A	308.8290	A	367.9124	A	251.7088	A	298.2322	A
AHTC1011828	355.505	A	360.8045	A	393.5731	A	479.7718	P	363.2876	A	104.1571	A	271.0839	A	266.3836	A	343.6080	A
AHTC1011892	90.9506	A	95.1832	A	670.4711	P	2888.7891	P	308.0381	A	35.5961	A	83.6135	A	277.4056	A	164.2225	A
AHTC1012075	955.731	P	331.9290	A	404.9245	P	151.8721	A	130.9256	A	115.4220	A	184.0077	A	73.3937	A	116.1717	A
AHTC1012161	232.341	A	209.8707	A	620.1602	P	1573.1972	P	249.9686	A	87.4787	A	157.8277	A	188.0699	A	171.4518	A
AHTC1012177	937.576	P	264.7522	A	266.4082	A	567.7860	P	216.8922	A	120.7104	A	358.5434	A	186.9834	A	151.1949	A
AHTC1012199	123.53	A	251.7921	A	413.4827	P	177.1714	A	320.5885	A	176.2905	A	119.7642	A	270.8185	A	329.5254	A
AHTC1012206	188.607	A	289.9576	A	457.9977	P	360.9283	A	262.4729	A	310.5268	A	256.9321	A	279.9094	A	322.3972	A
AHTC1012305	148.632	A	91.1123	A	319.7547	A	531.6783	P	258.8085	A	365.2784	A	121.4140	A	170.0849	A	191.1671	A
AHTC1012329	227.157	A	212.7682	A	815.9416	P	1389.9054	P	362.3272	A	87.2484	A	156.9749	A	285.8754	A	260.3325	A
AHTC1012395	482.314	P	276.5872	A	269.4182	A	247.1288	A	241.0166	A	234.0146	A	364.7119	A	193.6543	A	158.0406	A
AHTC1012463	201.319	A	108.3801	A	248.6759	A	475.4306	P	206.3839	A	314.4391	A	151.4563	A	152.4132	A	176.0874	A
AHTC1012524	154.992	A	177.2880	A	490.5012	P	349.0477	A	351.9545	A	201.6768	A	127.5562	A	324.7848	A	287.2174	A
AHTC1012684	476.841	P	160.4053	A	219.1030	A	227.9618	A	90.6264	A	221.7641	A	218.8732	A	72.0748	A	134.7499	A
AHTC1012698	343.341	A	201.9366	A	169.8843	A	535.1542	P	184.2085	A	28.2707	A	277.0019	A	178.5092	A	181.3903	A
AHTC1012814	533.761	P	1598.4651	P	668.3822	P	203.7974	A	85.2000	A	106.8551	A	206.4365	A	97.4332	A	213.2863	A
AHTC1012840	73.8343	A	112.5488	A	293.8350	A	442.9447	P	338.5124	A	26.1973	A	124.2399	A	260.1675	A	217.5910	A
AHTC1012857	454.262	P	426.3894	P	530.7798	P	531.3820	P	378.2695	A	399.7471	A	342.8186	A	386.8517	A	396.5243	A
AHTC1012899	144.375	A	277.2891	A	530.9698	P	445.6849	P	377.1890	A	128.4205	A	180.8590	A	389.6741	A	388.6520	A
AHTC1012917	324.987	A	415.5733	P	322.0340	A	201.8876	A	169.6248	A	326.4872	A	324.4625	A	178.9171	A	218.3369	A
AHTC1012931	353.007	A	361.7850	A	533.5207	P	419.6566	P	368.4025	A	383.5258	A	315.2830	A	276.7167	A	324.0916	A
AHTC1012968	87.7018	A	86.4983	A	206.8323	A	429.9303	P	132.6208	A	22.1401	A	83.9975	A	127.3441	A	83.5202	A
AHTC1013168	156.04	A	261.9178	A	408.7175	P	188.4772	A	312.7325	A	108.2101	A	167.8261	A	316.3691	A	265.9932	A
AHTC1013175	247.324	A	290.6174	A	524.8185	P	179.9066	A	356.5478	A	229.5690	A	251.9629	A	324.5134	A	363.5180	A
AHTC1013178	465.929	P	633.3661	P	910.4970	P	322.9164	A	247.1913	A	183.8491	A	245.3981	A	122.7708	A	360.8909	A
AHTC1013227	147.085	A	244.3261	A	406.8069	P	271.6649	A	284.7221	A	52.4154	A	260.3569	A	242.7753	A	240.6483	A
AHTC1013236	757.558	P	623.4104	P	989.5999	P	395.5938	A	82.9255	A	240.7860	A	201.7939	A	161.7321	A	240.1443	A
AHTC1013242	252.784	A	256.9011	A	477.2420	P	252.3044	A	361.6143	A	369.4797	A	230.6195	A	328.2423	A	372.5887	A
AHTC1013246	46.5473	A	47.2301	A	77.8836	A	692.5302	P	35.1067	A	185.3908	A	37.3568	A	29.5632	A	26.8711	A
AHTC1013250	81.9503	A	129.0836	A	310.5199	A	1549.0267	P	67.4110	A	132.2604	A	85.9564	A	61.8993	A	65.0611	A
AHTC1013272	207.708	A	160.7881	A	303.0615	A	463.1299	P	249.9476	A	329.2947	A	159.8463	A	169.5084	A	245.6178	A
AHTC1013312	323.301	A	496.7589	P	394.6792	A	310.2048	A	313.9226	A	86.0607	A	263.5886	A	318.1266	A	284.7575	A
AHTC1013367	82.1141	A	118.4333	A	413.0816	P	566.2481	P	43.8507	A	83.1281	A	63.8326	A	53.9114	A	48.4137	A
AHTC1013405	489.563	P	1188.2815	P	516.5723	P	734.8510	P	51.6474	A	272.4259	A	122.0343	A	93.0399	A	301.2768	A
AHTC1013413	270.755	A	364.1517	A	417.4829	P	302.4261	A	267.6501	A	356.0466	A	340.1735	A	280.0975	A	317.7207	A
AHTC1013481	164.8	A	82.2033	A	164.5313	A	468.0510	P	157.3362	A	73.9726	A	77.1154	A	105.9329	A	102.6412	A
AHTC1013511	61.163	A	150.5181	A	443.3308	P	174.6296	A	174.1727	A	346.1050	A	119.9675	A	207.8578	A	267.7654	A
AHTC1013542	117.372	A	129.1846	A	411.6104	P	309.4415	A	325.0772	A	110.8977	A	139.3594	A	253.8865	A	216.1548	A
AHTC1013558	331.811	A	137.9442	A	321.3166	A	459.1311	P	231.2557	A	234.7936	A	316.4901	A	235.6050	A	307.5795	A
AHTC1013565	391.065	A	303.0623	A	455.3815	P	359.8408	A	256.3985	A	355.6868	A	224.3256	A	250.5717	A	195.1960	A
AHTC1013780	114.337	A	126.9762	A	325.2041	A	1350.1958	P	255.4512	A	109.4110	A	230.4949	A	383.2719	A	318.6072	A
AHTC1013820	105.526	A	183.3772	A	706.9312	P	215.5250	A	58.9025	A	147.4242	A	119.1708	A	209.0609	A	325.9159	A
AHTC1013856	158.343	A	240.7371	A	430.5363	P	280.5377	A	205.7515	A	321.9820	A	226.3344	A	169.5034	A	268.6589	A
AHTC1014024	129.381	A	141.0992	A	410.9577	P	119.5120	A	114.5133	A	137.4278	A	127.9558	A	113.3496	A	121.4956	A
AHTC1014104	21.4866	A	21.3579	A	104.2253	A	1159.5829	P	15.2547	A	20.8788	A	23.3608	A	11.6492	A	14.5198	A
AHTC1014197	419.7	P	417.2872	P	307.4823	A	297.5725	A	267.2759	A	67.1473	A	338.1509	A	270.8820	A	180.6603	A
AHTC1014211	347.944	A	259.7249	A	472.3978	P	511.5863	P	380.1147	A	298.1599	A	199.8939	A	313.4192	A	341.1524	A
AHTC1014230	421.38	P	490.6320	P	322.3563	A	212.2852	A	37.1112	A	279.1889	A	242.7315	A	57.9849	A	286.7945	A
AHTC1014297	51.0655	A	41.9496	A	215.7138	A	6129.7073	P	43.7954	A	126.4835	A	62.5362	A	47.0458	A	38.3986	A
AHTC1014316	588.684	P	301.3313	A	180.1794	A	323.1627	A	175.8476	A	233.8239	A	308.9470	A	128.7730	A	226.0645	A
AHTC1014356	280.275	A	345.4204	A	455.3461	P	257.9206	A	267.5512	A	158.8082	A	288.6315	A	256.5444	A	314.2483	A
AHTC1014368	337.113	A	378.5631	A	427.6550	P	406.7679	P	271.6710	A	390.1376	A	385.4105	A	269.0806	A	264.3914	A
AHTC1014370	98.1751	A	169.4488	A	487.6402	P	302.3733	A	212.0059	A	130.0697	A	98.3448	A	134.4037	A	278.4077	A
AHTC1014380	217.881	A	100.2502	A	155.5456	A	484.5736	P	149.0747	A	146.2785	A	69.7255	A	141.5163	A	130.6961	A
AHTC1014383	102.515	A	42.9286	A	255.9197	A	726.5264	P	21.0727	A	230.0498	A	30.1786	A	29.6595	A	39.3076	A
AHTC1014395	185.568	A	253.2870	A	271.5951	A	471.8105	P	198.9262	A	348.3366	A	227.4718	A	152.8760	A	209.9851	A
AHTC1014506	211.459	A	112.0978	A	323.3827	A	630.5189	P	365.6867	A	303.8896	A	233.9189	A	310.7661	A	296.4011	A
AHTC1014509	66.2876	A	42.8333	A	133.6054	A	2925.0682	P	49.6565	A	180.4981	A	48.6197	A	48.8028	A	52.9537	A
AHTC1014514	30.2448	A	22.9475	A	190.0259	A	2907.2814	P	15.1495	A	35.1771	A	15.7037	A	18.8835	A	15.8277	A
AHTC1014532	104.572	A	253.5822	A	1565.4228	P	3088.9156	P	75.9841	A	116.6065	A	60.1746	A	73.0893	A	106.7818	A
AHTC1014582	315.652	A	400.8885	P	609.0042	P	365.3023	A	265.3643	A	289.1493	A	320.5268	A	254.2730	A	349.1707	A
AHTC1014610	159.743	A	183.1292	A	324.8073	A	424.2453	P	290.2255	A	220.7445	A	247.6623	A	333.0679	A	208.9079	A
AHTC1014620	344.846	A	270.9607	A	272.3398	A	640.1688	P	111.8964	A	259.5366	A	180.3919	A	92.3265	A	80.7107	A
AHTC1014633	189.572	A	422.7687	P	301.5080	A	135.5641	A	80.5710	A	270.0466	A	84.9748	A	105.7633	A	207.8546	A
AHTC1014692	955.817	P	408.5700	P	647.1965	P	916.2858	P	315.2691	A	390.7984	A	206.9633	A	111.8464	A	399.0130	A
AHTC1014720	152.12	A	272.8025	A	371.8778	A	463.2901	P	223.2479	A	337.5161	A	288.7376	A	236.8115	A	287.1091	A
AHTC1014723	462.872	P	333.9774	A	287.5587	A	175.6923	A	129.7297	A	245.0441	A	351.6888	A	143.2070	A	160.7923	A
AHTC1014744	665.651	P	1001.2152	P	595.8266	P	141.6906	A	147.4608	A	102.1563	A	394.8307	A	130.7193	A	292.1155	A
AHTC1014782	235.175	A	379.3730	A	451.3537	P	445.7211	P	327.0114	A	258.7585	A	286.4810	A	331.0521	A	319.4642	A
AHTC1014833	485.462	P	219.6476	A	282.2398	A	326.4747	A	288.4878	A	383.0599	A	306.4740	A	208.1890	A	207.4449	A
AHTC1014845	263.202	A	166.9464	A	271.8781	A	458.3332	P	197.0735	A	198.7213	A	155.1030	A	147.2962	A	223.6417	A
AHTC1014871	70.6842	A	521.2567	P	165.6731	A	89.0884	A	115.7361	A	32.1084	A	63.7736	A	89.1995	A	116.7321	A
AHTC1014946	198.693	A	296.8846	A	584.1929	P	410.0250	P	358.1705	A	352.0737	A	231.5220	A	331.2736	A	365.8424	A
AHTC1014954	370.371	A	341.7000	A	586.0284	P	307.6134	A	303.4320	A	332.5565	A	324.9433	A	317.4115	A	316.3563	A
AHTC1014962	30.5044	A	3106.6737	P	61.1200	A	37.9543	A	269.1020	A	44.2165	A	29.3524	A	39.9994	A	33.1698	A
AHTC1014963	297.735	A	352.0126	A	503.0324	P	250.4930	A	315.6996	A	231.6880	A	293.4708	A	315.8559	A	372.1003	A
AHTC1014964	141.529	A	111.5675	A	1868.6871	P	158.5692	A	127.9148	A	83.8394	A	140.1543	A	152.5810	A	108.0538	A
AHTC1014986	252.22	A	222.3862	A	315.1463	A	522.5241	P	162.3848	A	151.6806	A	330.9744	A	264.2896	A	239.5249	A
AHTC1015074	43.0929	A	81.4906	A	617.2746	P	772.1704	P	33.4131	A	64.0388	A	17.8543	A	36.5192	A	49.0258	A
AHTC1015075	135.062	A	196.6701	A	793.8041	P	705.4910	P	81.0759	A	157.8344	A	74.3864	A	88.8998	A	120.9172	A
AHTC1015080	151.185	A	203.0857	A	414.4662	P	259.6199	A	373.3164	A	154.6882	A	159.5991	A	307.6333	A	290.1921	A
AHTC1015108	370.496	A	424.1642	P	256.7710	A	138.6044	A	178.1408	A	299.4538	A	228.9358	A	224.8759	A	198.8264	A
AHTC1015173	314.249	A	381.2296	A	434.6672	P	437.3062	P	345.0679	A	283.7345	A	373.0774	A	392.7853	A	322.0333	A
AHTC1015284	475.421	P	224.0392	A	70.2906	A	50.1734	A	109.4972	A	39.4236	A	185.1644	A	103.1565	A	173.5380	A
AHTC1015438	148.156	A	144.6219	A	390.7207	A	407.3772	P	345.6402	A	139.8860	A	121.8288	A	304.9567	A	191.3374	A
AHTC1015488	305.017	A	303.4292	A	388.7317	A	404.9114	P	294.9665	A	189.4487	A	219.1753	A	176.3823	A	360.9515	A
AHTC1015537	114.737	A	214.3547	A	640.6204	P	146.1910	A	177.8772	A	236.6537	A	111.4691	A	102.2425	A	371.9167	A
AHTC1015544	377.591	A	121.5826	A	322.5663	A	548.4840	P	227.8967	A	150.6494	A	225.4079	A	291.2729	A	346.2264	A
AHTC1015561	259.653	A	180.2960	A	339.4033	A	408.0651	P	272.5450	A	370.1451	A	138.4711	A	157.6334	A	255.7784	A
AHTC1015563	387.258	A	50.0435	A	422.9673	P	475.8512	P	57.1296	A	122.9987	A	33.7536	A	29.1684	A	219.6760	A
AHTC1015566	409.935	P	122.0417	A	300.1225	A	409.7341	P	314.2821	A	135.9497	A	145.0537	A	167.3589	A	193.1304	A
AHTC1015613	164.338	A	421.4504	P	411.3458	P	182.3249	A	201.6179	A	108.1650	A	259.4522	A	204.7804	A	229.3327	A
AHTC1015720	142.628	A	109.3151	A	296.8094	A	550.8160	P	94.1818	A	132.0883	A	98.6312	A	88.1096	A	83.4699	A
AHTC1015727	126.121	A	121.8262	A	743.3637	P	9916.0469	P	209.4165	A	228.1142	A	136.4843	A	212.7912	A	184.4402	A
AHTC1015744	1019.16	P	691.8054	P	607.7891	P	742.0194	P	213.9078	A	214.3575	A	306.5886	A	206.2460	A	292.9052	A
AHTC1015771	106.496	A	96.0618	A	200.6743	A	408.3418	P	67.8301	A	195.9992	A	157.3474	A	76.6844	A	62.5085	A
AHTC1015773	317.212	A	169.0268	A	160.2104	A	419.5521	P	206.0582	A	345.6186	A	164.8322	A	154.7536	A	138.6806	A
AHTC1015787	143.912	A	80.4570	A	225.4780	A	1160.8452	P	71.2129	A	108.9217	A	193.7643	A	55.0705	A	44.4969	A
AHTC1015795	768.619	P	222.1283	A	410.1401	P	493.3216	P	156.4098	A	332.2017	A	159.1858	A	104.7266	A	286.3993	A
AHTC1015857	263.832	A	579.7285	P	417.4944	P	307.8821	A	373.0359	A	193.8988	A	293.2905	A	366.0076	A	299.7697	A
AHTC1015868	127.304	A	308.3966	A	423.2445	P	311.2986	A	320.2536	A	148.4388	A	248.1662	A	322.6134	A	255.7519	A
AHTC1015898	214.149	A	223.6012	A	355.1072	A	461.6159	P	306.3699	A	181.5080	A	232.6145	A	338.4097	A	267.1102	A
AHTC1015922	318.917	A	310.5036	A	357.8853	A	415.3076	P	307.7678	A	202.8960	A	380.8367	A	311.3916	A	258.1029	A
AHTC1015949	171.237	A	180.7926	A	570.0085	P	123.7366	A	157.7465	A	338.6357	A	125.8917	A	114.4358	A	305.7668	A
AHTC1015998	194.688	A	235.2075	A	377.4021	A	433.4730	P	258.2723	A	338.2528	A	166.0586	A	201.9618	A	248.6767	A
AHTC1016018	277.146	A	109.9919	A	353.1003	A	544.8083	P	276.8801	A	320.7131	A	61.8931	A	129.0805	A	217.1082	A
AHTC1016019	330.888	A	615.2265	P	113.2651	A	274.0356	A	176.7132	A	314.8722	A	144.9519	A	71.7537	A	84.4215	A
AHTC1016041	154.56	A	183.5205	A	420.8996	P	122.9609	A	159.4691	A	47.8312	A	127.4375	A	159.8750	A	202.7047	A
AHTC1016056	269.702	A	318.5004	A	297.2460	A	400.6642	P	312.6331	A	297.8093	A	193.1260	A	294.5014	A	345.5379	A
AHTC1016057	326.962	A	434.0147	P	403.1157	P	211.5194	A	348.3101	A	75.4736	A	346.9145	A	254.8274	A	315.7116	A
AHTC1016121	251.623	A	219.0928	A	363.6455	A	427.6008	P	388.3853	A	341.1637	A	248.0109	A	305.3917	A	263.2871	A
AHTC1016197	111.814	A	265.9519	A	436.1666	P	291.7008	A	321.0696	A	71.2753	A	262.4892	A	373.1184	A	304.8171	A
AHTC1016232	108.256	A	84.8024	A	217.9009	A	877.9477	P	32.3150	A	66.7232	A	191.4584	A	49.0158	A	67.3807	A
AHTC1016249	350.962	A	166.0192	A	318.9107	A	583.9693	P	234.0637	A	287.6309	A	220.2993	A	184.3815	A	193.1141	A
AHTC1016270	77.3293	A	71.3907	A	257.5644	A	438.9649	P	199.8415	A	54.0775	A	97.2031	A	170.9467	A	108.1417	A
AHTC1016410	437.016	P	276.1298	A	403.8412	P	603.5949	P	376.0445	A	283.5900	A	277.0236	A	293.4714	A	306.1604	A
AHTC1016411	212.518	A	194.7631	A	405.1744	P	326.1199	A	209.5727	A	329.9601	A	124.7553	A	161.8361	A	194.1388	A
AHTC1016458	201.22	A	450.9338	P	286.1269	A	30.0802	A	88.1491	A	64.9525	A	348.7250	A	152.7513	A	251.2160	A
AHTC1016460	331.062	A	229.5024	A	339.1526	A	416.6409	P	303.8624	A	312.1679	A	355.1289	A	277.4499	A	262.5775	A
AHTC1016486	89.6857	A	167.1652	A	553.7519	P	176.7338	A	233.4328	A	126.2625	A	201.0857	A	244.1789	A	296.4717	A
AHTC1016534	170.524	A	189.6681	A	402.7083	P	284.0709	A	197.7999	A	109.5506	A	181.7832	A	185.0846	A	245.8098	A
AHTC1016565	592.403	P	310.4057	A	384.0798	A	614.0536	P	194.9173	A	66.7458	A	269.2386	A	141.3277	A	168.0135	A
AHTC1016576	348.577	A	293.4539	A	502.9768	P	507.2277	P	368.3360	A	298.0285	A	380.5757	A	379.8519	A	345.6572	A
AHTC1016612	359.978	A	85.8513	A	170.4778	A	416.5190	P	201.8561	A	290.7038	A	116.3070	A	91.1497	A	145.7207	A
AHTC1016645	170.824	A	183.4493	A	319.1984	A	415.7162	P	302.0693	A	169.9029	A	169.7293	A	164.3772	A	213.2835	A
AHTC1016688	205.801	A	157.3058	A	307.8018	A	418.0650	P	205.3534	A	66.2517	A	173.8108	A	224.4917	A	204.1597	A
AHTC1016774	371.163	A	325.3114	A	448.8645	P	482.3570	P	50.6431	A	267.6523	A	333.3092	A	197.2000	A	267.2282	A
AHTC1016856	147.689	A	173.4860	A	408.5482	P	593.5917	P	388.4710	A	108.0020	A	160.1497	A	332.0266	A	288.9252	A
AHTC1016948	131.405	A	167.7270	A	436.9413	P	1273.7523	P	226.1856	A	380.6097	A	202.1773	A	250.9244	A	337.0784	A
AHTC1016977	440.673	P	515.7892	P	97.9854	A	252.7257	A	163.8091	A	285.7036	A	136.7704	A	122.2678	A	65.7312	A
AHTC1016986	67.4384	A	27.7173	A	104.4793	A	695.1821	P	23.7430	A	41.6969	A	53.3077	A	33.7741	A	21.4430	A
AHTC1017006	193.871	A	175.7536	A	304.1660	A	491.1050	P	134.4464	A	98.0059	A	178.1615	A	83.3023	A	135.3990	A
AHTC1017016	257.003	A	85.3975	A	274.2434	A	414.8031	P	197.2607	A	388.7781	A	114.6896	A	122.6157	A	156.4209	A
AHTC1017068	526.889	P	209.1584	A	157.1466	A	106.1793	A	155.9366	A	73.7670	A	116.3033	A	106.1248	A	98.0131	A
AHTC1017077	819.231	P	363.6996	A	359.1445	A	596.3041	P	153.2708	A	153.0231	A	377.9867	A	170.6382	A	291.3284	A
AHTC1017081	43.8008	A	79.4090	A	424.5213	P	368.7586	A	157.4770	A	41.4967	A	74.1656	A	133.3851	A	230.4223	A
AHTC1017109	197.399	A	401.2601	P	108.6777	A	239.2255	A	95.7638	A	101.4726	A	70.0216	A	53.2779	A	61.6357	A
AHTC1017225	186.076	A	156.5455	A	430.3902	P	251.8942	A	277.6871	A	65.5460	A	112.3656	A	228.6253	A	205.8968	A
AHTC1017226	213.849	A	468.4740	P	354.9452	A	193.8664	A	76.4768	A	166.8142	A	285.7140	A	272.0792	A	218.0703	A
AHTC1017259	173.214	A	251.2772	A	444.3699	P	257.8305	A	375.4669	A	77.2861	A	224.3924	A	395.7399	A	338.9753	A
AHTC1017268	236.531	A	256.7522	A	456.9344	P	395.0528	A	211.6059	A	163.9185	A	250.8454	A	236.5438	A	284.1030	A
AHTC1017279	484.937	P	286.4890	A	323.5573	A	548.8635	P	249.7340	A	219.6964	A	391.5537	A	267.5554	A	294.4643	A
AHTC1017393	111.206	A	104.4222	A	627.1936	P	157.5484	A	91.8939	A	120.5923	A	43.3679	A	107.8779	A	116.5168	A
AHTC1017424	406.905	P	223.8238	A	248.5149	A	282.4580	A	203.9289	A	172.0147	A	331.1795	A	148.4195	A	181.1944	A
AHTC1017466	875.943	P	455.3990	P	66.4971	A	82.3873	A	127.4445	A	176.0373	A	203.3478	A	142.1875	A	145.2393	A
AHTC1017483	196.534	A	148.8887	A	285.7006	A	466.0710	P	210.1126	A	147.6265	A	189.6677	A	180.4416	A	174.2435	A
AHTC1017696	405.744	P	218.3690	A	71.0964	A	37.7386	A	147.5761	A	307.5280	A	181.8048	A	95.1933	A	67.1059	A
AHTC1017739	429.292	P	355.2650	A	900.5164	P	211.6466	A	260.1416	A	245.4439	A	204.7092	A	247.4041	A	286.0507	A
AHTC1017758	167.649	A	269.7944	A	461.4269	P	299.8963	A	359.3096	A	62.3963	A	257.7629	A	228.7201	A	357.6540	A
AHTC1018048	225.253	A	211.4282	A	644.3793	P	709.2626	P	320.0069	A	303.7604	A	277.4496	A	391.1728	A	327.2685	A
AHTC1018132	200.929	A	235.8382	A	349.4637	A	430.1761	P	240.8986	A	384.6570	A	244.1012	A	245.4937	A	342.7992	A
AHTC1018172	399.802	A	207.0965	A	235.0567	A	636.3624	P	225.8445	A	377.6408	A	359.6581	A	199.2423	A	255.2955	A
AHTC1018389	215.611	A	156.0232	A	224.8015	A	408.6273	P	225.5466	A	30.7510	A	244.1000	A	331.2448	A	360.6658	A
AHTC1018403	1055	P	626.2952	P	493.5081	P	456.1568	P	149.8175	A	285.1217	A	339.4370	A	102.4330	A	198.6207	A
AHTC1018457	525.64	P	265.7777	A	229.2535	A	314.6264	A	198.9362	A	239.9710	A	377.7711	A	174.4317	A	299.5360	A
AHTC1018504	510.635	P	232.0190	A	126.8319	A	329.5986	A	158.7925	A	211.6992	A	268.9890	A	197.1204	A	213.9224	A
AHTC1018512	179.087	A	189.4578	A	2347.8158	P	687.7196	P	78.3007	A	96.9724	A	90.8116	A	64.9539	A	74.6958	A
AHTC1018514	375.683	A	310.6680	A	474.3416	P	373.4504	A	296.7018	A	203.4219	A	293.9073	A	280.0436	A	287.7240	A
AHTC1018568	288.348	A	214.9944	A	497.3403	P	582.2067	P	113.7908	A	238.0968	A	138.6927	A	233.1149	A	320.6272	A
AHTC1018574	214.754	A	241.6079	A	312.2502	A	446.3809	P	241.7647	A	163.8857	A	272.5431	A	217.0121	A	243.5583	A
AHTC1018588	17.6802	A	15.2995	A	109.1042	A	595.9684	P	36.2199	A	33.6764	A	117.6098	A	57.0135	A	22.2055	A
AHTC1018615	658.742	P	339.3211	A	286.2761	A	563.1365	P	280.3398	A	124.9342	A	322.8538	A	231.4354	A	238.2531	A
AHTC1019057	232.233	A	389.4068	A	383.4823	A	441.5009	P	279.4810	A	375.1334	A	219.0882	A	302.1358	A	351.7661	A
AHTC1019080	259.392	A	232.7458	A	366.6213	A	455.1055	P	207.8048	A	197.4663	A	274.6335	A	230.0108	A	270.7668	A
AHTC1019091	257.39	A	243.4450	A	281.3947	A	475.2702	P	284.7425	A	329.8343	A	392.9826	A	286.3966	A	188.9885	A
AHTC1019196	434.857	P	533.4925	P	483.9398	P	829.1906	P	219.8506	A	152.5612	A	368.9222	A	222.2360	A	242.3521	A
AHTC1019232	661.395	P	275.2690	A	240.7393	A	66.0025	A	137.7465	A	168.0854	A	132.1039	A	86.8371	A	138.9706	A
AHTC1019286	413.184	P	175.4258	A	231.7186	A	417.6751	P	164.8276	A	192.3566	A	300.7983	A	132.7580	A	156.0383	A
AHTC1019361	153.959	A	153.1624	A	442.9021	P	303.9544	A	372.5001	A	191.2186	A	166.2445	A	340.1776	A	293.4346	A
AHTC1019444	86.9138	A	113.9953	A	144.0562	A	479.1433	P	90.0521	A	44.8142	A	130.0527	A	99.4664	A	111.5136	A
AHTC1019554	520.546	P	276.0767	A	288.3089	A	549.3756	P	315.6745	A	173.7289	A	210.7299	A	207.9198	A	205.2338	A
AHTC1019674	550.619	P	288.0262	A	330.6786	A	107.0211	A	231.0620	A	223.7877	A	276.7242	A	177.7488	A	131.9711	A
AHTC1019705	59.9369	A	102.7902	A	443.3195	P	57.1372	A	99.2620	A	122.8386	A	209.4588	A	387.2812	A	244.6568	A
AHTC1019769	503.707	P	189.3709	A	400.2466	P	321.8516	A	151.4245	A	103.7344	A	176.6869	A	113.9016	A	276.1122	A
AHTC1019803	274.708	A	470.5001	P	290.4187	A	193.4355	A	242.7489	A	271.7358	A	302.3882	A	238.2148	A	288.4581	A
AHTC1019914	412.669	P	243.4096	A	300.9317	A	418.6362	P	270.8088	A	155.4092	A	209.4918	A	204.9326	A	257.3281	A
AHTC1019938	145.286	A	59.3645	A	208.9667	A	518.3513	P	161.8397	A	277.4715	A	121.6399	A	129.1393	A	212.4885	A
AHTC1019976	167.814	A	221.2775	A	241.9507	A	410.3545	P	250.0932	A	104.6353	A	364.7623	A	217.3624	A	184.2641	A
AHTC1020055	274.094	A	298.9836	A	486.2930	P	376.4052	A	357.7547	A	341.1484	A	257.8283	A	375.5509	A	374.1004	A
AHTC1020077	885.33	P	847.4738	P	199.8023	A	114.3077	A	261.9443	A	14.3310	A	328.1890	A	78.3377	A	382.4430	A
AHTC1020158	275.873	A	485.5063	P	291.9854	A	232.1139	A	252.8147	A	333.1593	A	291.9989	A	246.7233	A	182.9300	A
AHTC1020229	188.267	A	178.9130	A	352.6992	A	403.9054	P	272.7428	A	88.7947	A	234.1697	A	267.6123	A	269.6430	A
AHTC1020353	56.1923	A	116.6936	A	441.3310	P	211.1876	A	339.5463	A	218.9325	A	115.6176	A	321.7937	A	305.7992	A
AHTC1020475	59.553	A	183.3183	A	433.5004	P	177.7616	A	299.4359	A	30.2741	A	89.7602	A	295.4391	A	243.4601	A
AHTC1020478	131.031	A	48.7804	A	138.8288	A	549.7083	P	37.4358	A	235.6211	A	41.8135	A	26.6862	A	100.8095	A
AHTC1020622	115.98	A	134.7704	A	268.4439	A	419.4774	P	228.4942	A	228.1052	A	183.2037	A	139.7161	A	209.7182	A
AHTC1020637	328.241	A	256.5881	A	470.5608	P	509.0438	P	352.0908	A	195.5952	A	296.7672	A	328.5899	A	309.8063	A
AHTC1020640	432.565	P	374.4802	A	357.2374	A	494.4139	P	297.9659	A	361.0993	A	164.0607	A	167.8771	A	228.5923	A
AHTC1020704	369.915	A	291.8134	A	398.2446	A	475.5855	P	229.0902	A	365.6261	A	318.5728	A	218.5735	A	261.9348	A
AHTC1020726	411.163	P	229.4584	A	258.0369	A	300.5773	A	189.6689	A	267.1196	A	354.7966	A	173.9695	A	158.9281	A
AHTC1020822	912.188	P	153.8024	A	357.2541	A	416.8423	P	203.5657	A	97.5757	A	164.5023	A	100.6131	A	378.4998	A
AHTC1020947	521.729	P	285.8550	A	403.4236	P	554.2101	P	345.3669	A	377.6090	A	324.4500	A	286.2530	A	274.9085	A
AHTC1020955	317.904	A	359.7487	A	401.6150	P	283.7108	A	151.4602	A	316.6921	A	269.5081	A	119.4923	A	180.5640	A
AHTC1021119	179.346	A	242.1036	A	504.7372	P	467.0451	P	302.1214	A	335.9906	A	187.6953	A	292.7866	A	252.7804	A
AHTC1021131	713.536	P	703.6163	P	248.3153	A	130.6315	A	93.2534	A	308.4696	A	202.3457	A	75.3083	A	173.5382	A
AHTC1021136	373.207	A	246.7271	A	401.0436	P	699.9962	P	149.1395	A	355.2875	A	389.0124	A	304.7587	A	208.9315	A
AHTC1021313	424.599	P	213.0955	A	217.5647	A	223.1830	A	178.3824	A	215.1125	A	196.7840	A	102.5493	A	56.9690	A
AHTC1021433	127.474	A	202.5835	A	390.0499	A	434.7111	P	299.2460	A	64.2869	A	247.4310	A	308.2840	A	220.4352	A
AHTC1021443	331.417	A	281.4117	A	238.1065	A	420.8161	P	201.2249	A	111.7077	A	304.9001	A	202.8605	A	204.1799	A
AHTC1021504	940.643	P	139.3227	A	141.1707	A	434.9493	P	149.0555	A	219.2946	A	310.4923	A	139.7722	A	187.7200	A
AHTC1021555	120.56	A	133.9136	A	309.0208	A	464.2459	P	333.6037	A	225.8996	A	273.8382	A	301.6822	A	285.8822	A
AHTC1021834	451.922	P	382.5493	A	501.4789	P	466.3142	P	295.8398	A	121.6484	A	209.7336	A	230.9281	A	337.9471	A
AHTC1021917	231.451	A	875.1309	P	15.0482	A	327.2436	A	268.4942	A	19.7238	A	84.6352	A	33.0211	A	27.8808	A
AHTC1021949	785.76	P	883.3594	P	680.9148	P	100.5977	A	103.4774	A	189.3042	A	139.9497	A	126.0745	A	225.3727	A
AHTC1022005	173.846	A	361.0087	A	768.5569	P	263.3833	A	126.5159	A	264.3489	A	155.2117	A	163.3896	A	171.1618	A
AHTC1022030	124.761	A	105.6301	A	230.8629	A	734.4829	P	221.2031	A	178.3093	A	247.4372	A	185.0500	A	200.5462	A
AHTC1022085	219.545	A	287.9134	A	380.2768	A	480.0121	P	351.6847	A	179.1950	A	325.1544	A	304.4659	A	286.3453	A
AHTC1022186	481.105	P	101.3773	A	79.8395	A	170.0142	A	123.8225	A	225.6310	A	377.6412	A	213.1102	A	165.0668	A
AHTC1022308	133.181	A	166.3446	A	196.1441	A	443.1038	P	209.1140	A	30.4308	A	352.1893	A	264.0753	A	178.9809	A
AHTC1022378	131.132	A	95.0087	A	188.1843	A	510.7128	P	311.0846	A	39.0222	A	146.1946	A	196.7735	A	222.5313	A
AHTC1022517	104.349	A	1931.3017	P	335.2149	A	172.5335	A	213.0566	A	87.9730	A	125.4626	A	279.6787	A	168.4644	A
AHTC1022568	196.957	A	181.9252	A	415.0580	P	393.7047	A	313.3488	A	334.2761	A	204.4303	A	297.9889	A	256.4593	A
AHTC1022589	77.7996	A	67.7065	A	373.8672	A	651.8401	P	87.5512	A	370.6732	A	25.9064	A	54.5457	A	84.6011	A
AHTC1022669	348.888	A	231.7495	A	371.7661	A	406.1006	P	296.9890	A	299.0573	A	259.3015	A	283.1558	A	37.6050	A
AHTC1022754	73.0521	A	166.8834	A	456.8952	P	230.3977	A	135.5930	A	142.6933	A	68.3675	A	82.9350	A	181.6336	A
AHTC1022776	151.144	A	627.8577	P	90.2426	A	129.9992	A	85.5926	A	90.3284	A	184.8815	A	76.9001	A	51.2475	A
AHTC1022943	340.659	A	417.3072	P	472.8602	P	424.0186	P	313.1144	A	309.6938	A	355.4104	A	233.5977	A	313.5739	A
AHTC1022959	250.508	A	237.5432	A	728.3106	P	2233.5383	P	280.5740	A	109.3547	A	245.5582	A	255.0714	A	182.0978	A
AHTC1023083	199.19	A	178.8358	A	405.6082	P	245.6727	A	312.4919	A	260.5484	A	187.4239	A	304.8783	A	307.8456	A
AHTC1023132	520.708	P	185.6241	A	245.1644	A	877.6449	P	247.7553	A	252.9655	A	199.9582	A	157.7365	A	228.9554	A
AHTC1023155	139.844	A	332.6243	A	413.4327	P	320.8471	A	63.8173	A	386.6159	A	256.8671	A	253.7989	A	312.6110	A
AHTC1023226	306.225	A	278.9785	A	474.3994	P	611.8275	P	348.4113	A	358.4027	A	273.0028	A	295.8563	A	384.1204	A
AHTC1023246	423.18	P	266.3755	A	273.2568	A	291.3257	A	238.7487	A	205.3530	A	312.8987	A	236.2171	A	245.4724	A
AHTC1023271	107.203	A	118.1428	A	428.1684	P	779.0212	P	265.2407	A	65.6184	A	109.9313	A	182.3304	A	211.0880	A
AHTC1023408	847.958	P	1004.5270	P	658.4655	P	22.1123	A	210.4189	A	215.2824	A	207.4089	A	149.3225	A	347.4770	A
AHTC1023453	288.672	A	288.6733	A	462.0465	P	449.4601	P	221.9112	A	312.1438	A	344.3012	A	262.5811	A	389.2691	A
AHTC1023609	215.835	A	465.8933	P	220.2906	A	199.3598	A	279.8046	A	167.2217	A	294.5500	A	256.1005	A	179.0785	A
AHTC1023671	397.279	A	350.3557	A	476.3931	P	569.1815	P	282.5068	A	387.8599	A	314.7931	A	311.4644	A	325.6710	A
AHTC1023777	245.526	A	404.7109	P	241.5897	A	120.0309	A	222.7552	A	322.8850	A	197.2908	A	205.1786	A	112.2437	A
AHTC1023856	595.927	P	100.1972	A	184.8292	A	295.7396	A	163.6698	A	77.3093	A	181.2488	A	123.5303	A	117.8071	A
AHTC1023914	258.986	A	134.6823	A	316.6875	A	450.9773	P	176.1024	A	253.9579	A	129.8088	A	186.1950	A	191.3308	A
AHTC1023918	171.056	A	97.5537	A	286.4909	A	432.1244	P	281.2349	A	97.6508	A	219.4645	A	255.3562	A	180.2912	A
AHTC1024061	429.502	P	300.1665	A	155.1504	A	98.6522	A	195.0340	A	96.0241	A	382.2193	A	214.3998	A	166.2858	A
AHTC1024090	469.924	P	270.0613	A	239.3349	A	717.1006	P	214.6756	A	373.1847	A	337.2161	A	170.5850	A	231.4716	A
AHTC1024126	116.588	A	128.0232	A	948.2783	P	110.4029	A	78.6672	A	166.1448	A	138.3212	A	82.2318	A	95.1517	A
AHTC1024133	40.2923	A	48.8384	A	307.4395	A	2586.5207	P	38.3854	A	35.4414	A	35.0368	A	38.1799	A	39.0136	A
AHTC1024167	643.277	P	415.2535	P	452.9734	P	445.8892	P	261.0089	A	218.6819	A	328.9871	A	208.9360	A	204.9790	A
AHTC1024181	251.119	A	277.2375	A	452.9939	P	314.8312	A	325.5881	A	334.5843	A	249.4062	A	258.2508	A	316.9876	A
AHTC1024192	91.9341	A	181.0834	A	532.7910	P	1856.0142	P	119.1756	A	63.5449	A	48.4988	A	96.9210	A	60.8502	A
AHTC1024224	102.956	A	255.4363	A	412.2872	P	198.4762	A	314.7054	A	335.5928	A	147.2118	A	265.4934	A	264.4169	A
AHTC1024236	445.38	P	106.6654	A	99.2557	A	233.5249	A	100.7700	A	33.1580	A	96.9050	A	80.9456	A	34.9320	A
AHTC1024255	157.915	A	236.2841	A	484.0365	P	108.0987	A	140.7718	A	159.1054	A	245.6477	A	212.5408	A	210.8490	A
AHTC1024281	173.592	A	414.6231	P	76.2471	A	84.6362	A	58.8032	A	63.5350	A	131.4961	A	37.1737	A	41.9790	A
AHTC1024301	134.246	A	79.9456	A	309.5340	A	482.0480	P	287.4682	A	276.2115	A	123.2191	A	148.2321	A	308.6191	A
AHTC1024310	183.71	A	77.7903	A	310.3736	A	760.2569	P	93.9695	A	355.8546	A	88.4325	A	70.1298	A	43.5940	A
AHTC1024374	99.2693	A	161.1522	A	553.6589	P	170.4635	A	42.3434	A	44.9520	A	48.8268	A	43.5172	A	104.4522	A
AHTC1024422	211.405	A	219.3512	A	368.0591	A	515.1857	P	391.8295	A	287.0159	A	332.2636	A	336.1056	A	338.3289	A
AHTC1024443	146.826	A	166.9999	A	363.9869	A	535.7387	P	274.8473	A	82.9859	A	117.9428	A	255.4734	A	277.4439	A
AHTC1024506	302.478	A	345.0441	A	440.3525	P	390.7727	A	282.6043	A	192.6942	A	241.6852	A	259.4701	A	245.3499	A
AHTC1024522	342.432	A	264.9894	A	479.9859	P	235.0423	A	153.5122	A	194.8321	A	214.2387	A	160.6746	A	352.4429	A
AHTC1024553	295.284	A	256.1649	A	517.4260	P	275.0315	A	172.3975	A	376.7690	A	276.4849	A	166.4897	A	119.5688	A
AHTC1024565	215.466	A	455.7102	P	281.2300	A	170.1560	A	240.7481	A	43.9925	A	305.3453	A	161.1472	A	163.3846	A
AHTC1024584	782.433	P	308.9355	A	314.7006	A	81.5103	A	96.7522	A	172.1808	A	346.7461	A	213.6843	A	165.3825	A
AHTC1024604	439.605	P	392.8938	A	503.5338	P	427.2320	P	399.4600	A	218.3344	A	395.7506	A	367.4043	A	308.5275	A
AHTC1024627	467.795	P	229.8455	A	117.0959	A	138.7256	A	91.5968	A	91.0607	A	309.6253	A	68.4911	A	49.7804	A
AHTC1024638	424.456	P	202.8930	A	401.9779	P	247.8107	A	149.8326	A	112.8926	A	154.7484	A	136.1749	A	132.2166	A
AHTC1024643	479.315	P	474.3569	P	236.6915	A	374.4710	A	239.8181	A	277.4142	A	360.8157	A	195.7729	A	224.3298	A
AHTC1024699	410.727	P	365.3346	A	327.9652	A	256.6575	A	358.8978	A	80.6249	A	299.4084	A	317.3577	A	84.6914	A
AHTC1024707	522.607	P	364.3968	A	120.6868	A	208.2891	A	199.9079	A	233.8615	A	258.3922	A	138.3339	A	101.7869	A
AHTC1024716	567.346	P	241.6000	A	333.6594	A	666.8196	P	371.6139	A	144.3127	A	263.3664	A	275.1741	A	168.9675	A
AHTC1024812	87.3054	A	72.9202	A	135.2512	A	438.0925	P	170.2800	A	73.6897	A	126.6894	A	173.9712	A	60.1131	A
AHTC1024813	190.921	A	197.9630	A	287.2774	A	465.6525	P	215.8499	A	95.7710	A	201.7732	A	235.4735	A	186.9572	A
AHTC1024824	500.738	P	315.1429	A	467.9414	P	356.0135	A	334.6185	A	146.1696	A	284.0697	A	269.9115	A	216.1885	A
AHTC1024899	424.788	P	233.8460	A	407.3597	P	518.8426	P	323.8569	A	340.9376	A	246.0448	A	92.0040	A	271.3569	A
AHTC1024907	226.09	A	124.2339	A	323.6643	A	502.0994	P	251.6790	A	47.0433	A	87.5561	A	190.4851	A	194.4653	A
AHTC1024913	116.628	A	135.5137	A	131.6541	A	440.5290	P	124.6830	A	142.5300	A	166.9940	A	131.1530	A	139.8077	A
AHTC1024922	423.79	P	314.8850	A	417.9543	P	689.6503	P	345.1667	A	228.2765	A	319.4797	A	242.5688	A	333.5261	A
AHTC1024995	579.678	P	309.2160	A	290.5459	A	45.1973	A	132.2233	A	70.4998	A	288.0582	A	254.2146	A	257.6334	A
AHTC1025040	252.03	A	277.2135	A	434.5779	P	515.7744	P	370.4498	A	306.0130	A	272.4196	A	370.1240	A	282.2586	A
AHTC1025176	217.321	A	117.1229	A	263.4519	A	704.8304	P	169.0942	A	201.8121	A	230.7467	A	158.3537	A	192.2761	A
AHTC1025202	340.921	A	312.2161	A	521.2592	P	355.6135	A	281.5461	A	175.1485	A	342.6817	A	288.0342	A	296.5453	A
AHTC1025214	49.9702	A	81.2980	A	145.2922	A	401.6391	P	28.9200	A	32.2634	A	29.9171	A	28.2815	A	41.7564	A
AHTC1025250	289.729	A	532.7556	P	157.6304	A	92.3832	A	122.5231	A	49.9525	A	392.1043	A	122.0118	A	140.6193	A
AHTC1025283	185.994	A	215.8084	A	510.9122	P	1120.2798	P	67.3707	A	356.6364	A	61.3527	A	60.6313	A	48.3903	A
AHTC1025298	182.803	A	241.9595	A	470.9760	P	359.4825	A	332.9076	A	327.3180	A	217.9366	A	340.4378	A	305.8686	A
AHTC1025334	637.592	P	612.6163	P	1273.3517	P	240.9466	A	134.7224	A	83.0083	A	194.5254	A	148.5351	A	337.3214	A
AHTC1025374	413.142	P	325.8523	A	236.3019	A	150.0449	A	140.2376	A	361.3237	A	398.4124	A	124.7589	A	152.2133	A
AHTC1025388	228.857	A	231.9272	A	335.7453	A	509.7943	P	256.5308	A	388.3649	A	241.4852	A	271.4149	A	311.6944	A
AHTC1025406	14.6761	A	15.6123	A	67.0072	A	413.4425	P	12.0053	A	15.6893	A	19.9549	A	13.7829	A	11.1432	A
AHTC1025421	138.085	A	229.9644	A	452.2228	P	474.4192	P	248.7945	A	265.7972	A	162.2700	A	200.6208	A	237.9090	A
AHTC1025504	119.578	A	411.8759	P	100.3856	A	35.1441	A	137.8874	A	114.1087	A	239.5991	A	154.0938	A	329.8735	A
AHTC1025505	188.237	A	299.8715	A	548.7294	P	237.4449	A	316.7645	A	85.3488	A	239.6265	A	277.7868	A	318.5476	A
AHTC1025511	138.74	A	222.1181	A	411.9870	P	245.4525	A	363.2334	A	53.6858	A	254.3454	A	382.6386	A	307.0270	A
AHTC1025594	128.728	A	190.8884	A	453.3879	P	242.1649	A	84.6668	A	154.0808	A	210.7865	A	56.9569	A	359.0809	A
AHTC1025701	218.271	A	255.9773	A	300.9001	A	526.8008	P	370.2278	A	155.2925	A	234.4537	A	251.6223	A	390.8667	A
AHTC1025713	331.915	A	231.4226	A	688.0533	P	2075.8789	P	168.2277	A	29.2517	A	322.2360	A	276.9186	A	106.2397	A
AHTC1025763	263.345	A	256.3023	A	598.2671	P	1000.2185	P	380.0894	A	111.6364	A	166.8985	A	326.0409	A	359.4644	A
AHTC1025792	525.569	P	362.5226	A	173.5466	A	262.3026	A	154.0177	A	104.7485	A	250.6048	A	75.2610	A	60.6587	A
AHTC1025841	730.927	P	681.3347	P	513.2486	P	209.2019	A	249.3756	A	170.5404	A	352.3035	A	265.8257	A	302.8684	A
AHTC1025917	476.615	P	867.7591	P	1102.6077	P	407.2314	P	98.9589	A	139.5828	A	199.7121	A	115.9648	A	279.0380	A
AHTC1025920	403.99	P	362.2801	A	384.0733	A	291.7593	A	381.5502	A	127.3039	A	384.5399	A	381.6451	A	195.7142	A
AHTC1025934	402.614	P	327.2410	A	647.0027	P	576.9648	P	265.9322	A	65.8555	A	87.0321	A	239.7097	A	216.4301	A
AHTC1025954	650.668	P	392.5759	A	396.9402	A	480.1018	P	258.3620	A	331.0913	A	387.4098	A	324.0175	A	299.0223	A
AHTC1025956	192.84	A	86.1047	A	142.9903	A	1739.2129	P	58.6633	A	231.0428	A	77.8750	A	62.4060	A	47.8099	A
AHTC1025958	203.179	A	135.3996	A	165.5735	A	725.1820	P	139.5229	A	240.3597	A	276.5854	A	167.4792	A	91.9608	A
AHTC1026046	135.131	A	144.9591	A	290.0841	A	593.2167	P	115.4426	A	285.2376	A	91.8652	A	97.9677	A	181.9123	A
AHTC1026056	1113.78	P	2654.2891	P	362.8260	A	140.9842	A	169.6132	A	371.5495	A	205.5300	A	66.0130	A	113.0415	A
AHTC1026099	281.642	A	252.7173	A	416.4749	P	320.8768	A	337.3643	A	322.9602	A	216.6801	A	324.8590	A	324.3617	A
AHTC1026115	532.302	P	278.9635	A	355.4208	A	360.0422	A	271.9942	A	263.8791	A	216.1981	A	195.5245	A	172.9564	A
AHTC1026176	478.484	P	375.7704	A	435.2855	P	385.3896	A	216.8586	A	283.9304	A	288.9408	A	210.4617	A	177.6259	A
AHTC1026259	15.9628	A	12.0364	A	64.3458	A	603.9970	P	12.5591	A	86.8104	A	14.9550	A	13.7873	A	19.9439	A
AHTC1026289	1761.53	P	649.3396	P	589.1373	P	403.7762	P	110.2813	A	291.2021	A	205.8381	A	121.0618	A	77.8415	A
AHTC1026303	278.562	A	329.8864	A	427.3738	P	264.6799	A	293.3391	A	118.6885	A	309.1710	A	263.9187	A	341.0725	A
AHTC1026382	524.094	P	346.3721	A	469.9584	P	807.7443	P	347.2628	A	384.2888	A	396.0280	A	394.4028	A	356.6237	A
AHTC1026437	386.966	A	342.6222	A	421.2632	P	156.1004	A	115.7849	A	394.3121	A	120.9354	A	102.7041	A	185.0964	A
AHTC1026482	229.756	A	224.6796	A	388.5645	A	468.3708	P	224.5122	A	302.6503	A	247.5001	A	244.7285	A	244.7313	A
AHTC1026487	568.97	P	274.3724	A	298.0421	A	267.0693	A	181.5437	A	352.1118	A	346.6288	A	197.1492	A	226.5995	A
AHTC1026490	619.997	P	382.1185	A	314.2902	A	1521.8913	P	196.7957	A	154.8732	A	281.9943	A	209.3654	A	149.7364	A
AHTC1026496	241.419	A	370.0069	A	526.0332	P	192.5671	A	52.6170	A	55.9198	A	97.8245	A	82.2636	A	269.6728	A
AHTC1026515	195.187	A	327.6799	A	405.9526	P	496.7589	P	201.0484	A	82.7988	A	226.3594	A	176.6451	A	127.7674	A
AHTC1026565	467.889	P	606.9652	P	132.8034	A	303.6176	A	135.1879	A	180.4860	A	222.2467	A	153.1549	A	153.1129	A
AHTC1026584	137.87	A	149.9713	A	402.2313	P	471.6302	P	378.8260	A	94.0769	A	142.4000	A	299.0346	A	288.4853	A
AHTC1026634	597.004	P	471.2955	P	158.4526	A	74.5196	A	239.1941	A	194.2882	A	281.5667	A	105.8857	A	101.9486	A
AHTC1026641	478.346	P	203.0541	A	210.2085	A	230.2247	A	150.6167	A	257.3826	A	265.6338	A	124.7796	A	133.0793	A
AHTC1026674	239.531	A	204.8154	A	301.6179	A	410.6371	P	360.2908	A	342.8446	A	364.0304	A	257.2971	A	168.5242	A
AHTC1026700	97.2305	A	39.8305	A	97.4410	A	861.5525	P	18.0600	A	256.0787	A	23.1774	A	14.3120	A	16.0532	A
AHTC1026726	566.178	P	262.3510	A	388.0267	A	371.9365	A	182.7670	A	102.6373	A	232.1856	A	172.0345	A	239.6449	A
AHTC1026736	262.984	A	129.0158	A	229.6759	A	460.1819	P	115.1490	A	162.8722	A	99.9714	A	88.9618	A	121.1384	A
AHTC1026764	157.913	A	59.1748	A	79.4120	A	1049.0736	P	55.8642	A	137.0955	A	91.4625	A	50.5715	A	35.9741	A
AHTC1026842	320.604	A	157.8392	A	473.4730	P	1053.9645	P	101.5738	A	277.7422	A	217.2504	A	106.0680	A	116.8850	A
AHTC1026880	77.612	A	50.4093	A	110.1631	A	592.0327	P	30.0663	A	102.7411	A	25.1608	A	27.9542	A	32.7282	A
AHTC1026885	409.488	P	249.7705	A	247.7304	A	756.2456	P	119.9849	A	366.7520	A	288.8642	A	117.2095	A	106.7203	A
AHTC1026907	251.696	A	141.1686	A	191.4387	A	453.7771	P	154.3350	A	322.9717	A	154.8374	A	138.8692	A	123.1920	A
AHTC1026962	171.863	A	94.9191	A	175.2473	A	657.7323	P	128.2666	A	330.7637	A	155.5965	A	89.7528	A	72.9235	A
AHTC1026964	455.255	P	861.4578	P	350.5527	A	345.8820	A	271.2490	A	344.4503	A	387.3686	A	219.2697	A	189.8537	A
AHTC1026996	224.229	A	218.9615	A	503.1406	P	155.4239	A	301.8700	A	68.6961	A	239.2776	A	293.7852	A	266.1562	A
AHTC1027011	39.8384	A	29.0341	A	154.1238	A	503.4936	P	48.2551	A	24.0551	A	28.7839	A	42.8825	A	25.6316	A
AHTC1027120	404.825	P	343.9926	A	446.5924	P	165.3781	A	299.4770	A	285.2586	A	282.9675	A	294.1353	A	363.5970	A
AHTC1027194	424.43	P	115.5118	A	93.8673	A	160.4341	A	95.9812	A	154.9236	A	44.9795	A	60.6249	A	67.2310	A
AHTC1027205	99.2503	A	122.5015	A	424.6494	P	260.2027	A	168.3106	A	139.4051	A	281.2513	A	184.0984	A	344.1451	A
AHTC1027437	92.1604	A	238.1765	A	462.9394	P	162.5628	A	316.9544	A	48.5880	A	257.5851	A	278.1238	A	261.3550	A
AHTC1027452	311.236	A	281.0943	A	408.8829	P	479.3180	P	270.3970	A	238.4036	A	238.3365	A	239.3875	A	255.8291	A
AHTC1027525	14.9228	A	23.0516	A	84.0891	A	748.4539	P	14.5655	A	47.1479	A	20.3293	A	17.2607	A	16.9187	A
AHTC1027535	605.205	P	170.7489	A	129.0849	A	381.7960	A	217.5957	A	52.9909	A	340.6852	A	210.9091	A	128.0160	A
AHTC1027538	434.832	P	336.1065	A	324.1159	A	266.4223	A	187.2152	A	217.8928	A	312.5481	A	136.3338	A	133.9386	A
AHTC1027684	74.9375	A	43.6494	A	51.5398	A	480.9155	P	26.7103	A	98.9970	A	51.2539	A	22.5900	A	16.3099	A
AHTC1027718	480.926	P	244.0062	A	327.3211	A	604.6444	P	292.2374	A	164.1356	A	283.0181	A	270.6012	A	318.1358	A
AHTC1027747	531.34	P	118.8739	A	146.3142	A	100.1430	A	95.3734	A	134.7883	A	165.9478	A	105.5146	A	87.3620	A
AHTC1027791	16.5885	A	19.1247	A	26.5459	A	429.3615	P	16.9423	A	16.8208	A	28.6279	A	15.5136	A	14.2234	A
AHTC1027837	270.659	A	244.2587	A	622.1316	P	135.4573	A	111.3165	A	38.2666	A	111.7115	A	124.6401	A	203.2868	A
AHTC1027878	246.378	A	79.1707	A	93.4022	A	843.9240	P	169.5889	A	261.0824	A	180.6993	A	75.5730	A	60.1310	A
AHTC1027893	227.857	A	152.8742	A	260.0891	A	416.2578	P	258.4111	A	225.4924	A	214.6190	A	162.8207	A	134.8952	A
AHTC1027939	21.8506	A	31.7946	A	435.9946	P	16.9435	A	17.5913	A	45.9260	A	19.3742	A	16.2804	A	19.9947	A
AHTC1028057	543.375	P	147.3138	A	113.7483	A	99.0216	A	86.5022	A	148.3634	A	126.2251	A	76.1001	A	78.5048	A
AHTC1028204	403.901	P	119.8026	A	171.0194	A	110.9503	A	112.9254	A	82.8824	A	107.4587	A	109.6855	A	119.0857	A
AHTC1028259	300.429	A	626.1721	P	370.3202	A	287.3886	A	252.7763	A	325.8537	A	314.8544	A	241.8817	A	280.4353	A
AHTC1028301	181.879	A	237.4594	A	409.1065	P	441.5431	P	219.8461	A	326.9625	A	255.5898	A	204.5496	A	245.6357	A
AHTC1028501	123.719	A	130.9897	A	448.7272	P	225.8842	A	292.0649	A	166.1539	A	158.9568	A	230.9547	A	196.3176	A
AHTC1028507	116.326	A	210.4768	A	412.4595	P	218.8875	A	164.8279	A	220.4436	A	226.9132	A	208.6206	A	214.6065	A
AHTC1028565	279.856	A	529.6035	P	581.8654	P	539.5332	P	349.1426	A	267.9762	A	307.2250	A	369.6466	A	376.7761	A
AHTC1028580	381.121	A	553.8592	P	437.8703	P	393.2784	A	294.6274	A	110.4304	A	236.2396	A	322.7984	A	339.0428	A
AHTC1028682	108.241	A	104.4145	A	482.2083	P	165.4999	A	210.6352	A	164.4445	A	98.2018	A	153.9420	A	150.7731	A
AHTC1028698	154.299	A	194.9268	A	459.9581	P	359.2188	A	378.0880	A	311.9168	A	185.4487	A	308.9357	A	278.9353	A
AHTC1028709	133.719	A	407.0011	P	200.5661	A	108.1428	A	190.7196	A	192.9961	A	167.8416	A	152.4846	A	115.0672	A
AHTC1028743	273.024	A	322.6987	A	538.1205	P	1052.0446	P	303.2380	A	289.7304	A	381.1078	A	295.4494	A	278.0145	A
AHTC1028782	180.162	A	248.6641	A	400.0635	P	189.5937	A	253.9280	A	79.4581	A	190.6088	A	274.5964	A	272.5596	A
AHTC1028847	166.796	A	250.8191	A	427.9221	P	408.5674	P	177.7503	A	67.3276	A	186.8703	A	172.2264	A	174.1632	A
AHTC1028876	128.512	A	191.6992	A	574.6312	P	173.5903	A	285.0383	A	67.3442	A	179.3243	A	243.1482	A	256.7434	A
AHTC1028965	201.505	A	334.2853	A	575.6986	P	362.9798	A	283.1585	A	305.3895	A	355.5714	A	275.0527	A	220.6206	A
AHTC1028966	97.7825	A	253.0452	A	463.7521	P	205.1212	A	389.7826	A	120.3578	A	189.4775	A	393.8523	A	287.8203	A
AHTC1028982	257.288	A	419.7043	P	329.4963	A	215.8516	A	207.9661	A	330.9851	A	258.4477	A	184.7809	A	249.9725	A
AHTC1028987	158.886	A	295.4335	A	536.2074	P	393.2972	A	225.5211	A	116.7316	A	238.4671	A	253.0443	A	375.2267	A
AHTC1029005	506.95	P	332.5145	A	259.1807	A	350.2262	A	278.5896	A	290.1150	A	350.6324	A	272.0864	A	215.0253	A
AHTC1029026	410.474	P	396.2514	A	310.9396	A	376.8007	A	315.0628	A	381.3338	A	382.7266	A	285.1837	A	327.4339	A
AHTC1029035	269	A	355.5226	A	474.7127	P	247.3698	A	273.3475	A	325.5956	A	324.9190	A	279.5968	A	332.6534	A
AHTC1029069	222.356	A	270.3732	A	441.4185	P	361.1697	A	250.5743	A	216.9127	A	219.3721	A	306.7350	A	324.7077	A
AHTC1029074	354.221	A	419.1741	P	415.1071	P	364.0007	A	273.6636	A	365.8495	A	388.8760	A	355.1736	A	293.3172	A
AHTC1029100	274.796	A	201.0603	A	449.8981	P	357.3645	A	259.9949	A	239.1936	A	334.5084	A	267.3016	A	277.3685	A
AHTC1029120	94.2763	A	93.8606	A	643.5958	P	102.1224	A	198.9232	A	95.2795	A	93.1760	A	175.8649	A	136.4830	A
AHTC1029175	263.636	A	511.3280	P	463.8632	P	436.4243	P	229.6321	A	296.1872	A	202.0942	A	308.0364	A	297.8074	A
AHTC1029191	498.183	P	242.7663	A	536.0067	P	542.1098	P	383.3524	A	382.9215	A	314.4980	A	308.9232	A	235.1321	A
AHTC1029243	184.017	A	182.8816	A	475.3172	P	493.0833	P	230.9221	A	51.6239	A	154.1416	A	129.2579	A	191.2140	A
AHTC1029285	182.949	A	177.8669	A	504.5630	P	401.0164	P	370.3129	A	299.9098	A	195.8690	A	281.1969	A	212.1592	A
AHTC1029295	502.692	P	187.9279	A	292.1264	A	112.6666	A	78.2170	A	109.6730	A	133.8560	A	71.1736	A	175.8672	A
AHTC1029387	197.573	A	120.8944	A	462.2002	P	811.8567	P	361.7464	A	258.1851	A	127.1489	A	268.3365	A	244.7191	A
AHTC1029401	193.202	A	299.1931	A	622.4815	P	482.8324	P	340.8734	A	180.5216	A	336.1907	A	383.6293	A	258.5248	A
AHTC1029427	442.955	P	564.5878	P	534.5208	P	235.6441	A	364.9934	A	234.9537	A	345.7670	A	251.7015	A	296.4014	A
AHTC1029468	255.412	A	211.6807	A	508.3379	P	407.1009	P	333.2221	A	194.0842	A	96.3692	A	146.1905	A	345.7298	A
AHTC1029526	207.17	A	321.1501	A	441.4717	P	241.6473	A	207.1239	A	323.2793	A	275.2936	A	221.2734	A	263.4021	A
AHTC1029533	136.492	A	141.0376	A	699.3877	P	350.1179	A	343.1957	A	76.4606	A	102.1478	A	144.1497	A	204.4318	A
AHTC1029585	217.229	A	279.8591	A	495.4236	P	508.7836	P	395.8118	A	157.9373	A	276.1085	A	371.2035	A	366.8688	A
AHTC1029650	194.893	A	315.4691	A	635.4077	P	930.6116	P	228.4254	A	86.4566	A	115.9090	A	176.1952	A	271.0617	A
AHTC1029712	74.0237	A	84.4599	A	348.7574	A	491.9836	P	170.0661	A	19.9723	A	89.9060	A	145.0971	A	113.1150	A
AHTC1029763	278.755	A	294.3002	A	425.8663	P	613.7564	P	359.9551	A	85.7256	A	280.1937	A	361.7154	A	361.1605	A
AHTC1029814	342.014	A	196.6757	A	132.0615	A	611.6010	P	193.3351	A	39.0956	A	204.6874	A	67.8212	A	176.2765	A
AHTC1029855	401.396	P	248.3484	A	185.9225	A	366.5788	A	237.6126	A	99.0786	A	303.8428	A	216.4856	A	185.9774	A
AHTC1029981	117.626	A	217.0427	A	430.2765	P	305.8278	A	331.7195	A	208.0722	A	271.0146	A	344.6924	A	328.6003	A
AHTC1030019	319.57	A	123.3156	A	77.1750	A	451.7974	P	59.6304	A	41.2059	A	226.2620	A	78.2397	A	63.7107	A
AHTC1030258	649.181	P	187.8784	A	146.5850	A	323.6514	A	194.9940	A	265.2581	A	245.8793	A	93.2209	A	149.5092	A
AHTC1030293	452.321	P	319.5757	A	636.9846	P	1057.6884	P	396.3025	A	268.6102	A	255.3313	A	319.5016	A	290.7597	A
AHTC1030366	187.571	A	328.8438	A	404.6473	P	149.3089	A	120.3422	A	45.5454	A	390.3001	A	344.6558	A	347.4623	A
AHTC1030397	145.86	A	203.7073	A	610.3606	P	46.4926	A	14.0829	A	20.7387	A	33.9410	A	12.2709	A	112.3981	A
AHTC1030428	429.715	P	354.2737	A	412.8433	P	347.5958	A	322.4488	A	123.9727	A	295.6027	A	304.1582	A	277.9215	A
AHTC1030454	27.1916	A	113.8643	A	787.7438	P	755.9959	P	33.1599	A	41.3396	A	139.9582	A	160.7530	A	234.8257	A
AHTC1030462	1387.69	P	266.0094	A	400.0019	P	303.9538	A	328.0319	A	144.0811	A	280.7951	A	275.4309	A	294.4039	A
AHTC1030480	415.968	P	284.0144	A	461.8760	P	505.2230	P	317.3934	A	82.6899	A	339.1550	A	305.7894	A	353.0891	A
AHTC1030564	145.594	A	175.8358	A	454.9788	P	380.6534	A	292.9686	A	186.8018	A	136.0543	A	276.7949	A	253.4393	A
AHTC1030620	73.4433	A	171.5592	A	1983.1329	P	8154.8427	P	180.1820	A	123.6898	A	65.4275	A	159.2274	A	168.2892	A
AHTC1030654	167.872	A	330.1743	A	454.4753	P	210.1771	A	399.7967	A	84.6056	A	310.3060	A	343.4729	A	349.0925	A
AHTC1030743	158.47	A	279.0189	A	375.0869	A	413.2707	P	303.6623	A	371.1634	A	397.1653	A	323.8368	A	362.6693	A
AHTC1030864	235.798	A	563.5352	P	323.6900	A	263.4604	A	125.9938	A	261.0167	A	299.6459	A	318.4119	A	228.8219	A
AHTC1030881	210.935	A	198.5302	A	229.9291	A	401.0999	P	186.6636	A	287.1757	A	202.9648	A	150.9241	A	105.5892	A
AHTC1030974	265.282	A	53.4815	A	241.5878	A	531.1132	P	261.5471	A	367.5161	A	72.0207	A	100.8521	A	160.8017	A
AHTC1030975	97.8721	A	115.5275	A	337.9569	A	469.9005	P	348.7513	A	65.7995	A	137.0884	A	265.6350	A	249.8262	A
AHTC1031008	240.815	A	188.6211	A	358.0419	A	592.6324	P	343.9556	A	92.6811	A	249.2109	A	319.3460	A	296.1955	A
AHTC1031035	153.518	A	119.1707	A	376.6147	A	403.5484	P	355.7195	A	149.2978	A	140.7457	A	294.1967	A	277.2463	A
AHTC1031149	207.445	A	316.8307	A	499.3640	P	147.4517	A	206.8362	A	125.6619	A	333.6369	A	312.1896	A	160.3335	A
AHTC1031170	71.0584	A	96.3396	A	433.5341	P	198.5672	A	44.9681	A	23.9666	A	46.5522	A	58.2604	A	79.3991	A
AHTC1031228	81.4337	A	121.9702	A	881.4595	P	98.1693	A	181.3216	A	265.3298	A	70.1262	A	87.2816	A	202.7183	A
AHTC1031317	93.5618	A	417.9886	P	316.0137	A	217.6450	A	228.0960	A	69.5956	A	393.1376	A	231.3502	A	202.0733	A
AHTC1031327	358.22	A	330.3979	A	472.9258	P	362.8254	A	294.9846	A	63.8207	A	281.3048	A	372.2071	A	329.9084	A
AHTC1031339	139.399	A	80.2250	A	480.8925	P	271.5589	A	138.3820	A	74.5682	A	100.7408	A	206.1205	A	170.6770	A
AHTC1031373	150.252	A	122.1782	A	482.6945	P	310.5929	A	398.5556	A	394.0704	A	147.8423	A	346.7050	A	387.2792	A
AHTC1031384	24.3048	A	53.1777	A	513.5889	P	131.3275	A	47.5998	A	24.3374	A	92.8389	A	158.4934	A	166.3632	A
AHTC1031403	481.919	P	413.6261	P	630.6608	P	1159.1536	P	218.6823	A	97.5806	A	302.4620	A	332.9949	A	279.1892	A
AHTC1031468	121.862	A	1469.5153	P	1831.7412	P	95.0834	A	293.7590	A	253.3361	A	95.2590	A	167.2285	A	192.1944	A
AHTC1031547	233.402	A	123.9506	A	451.0562	P	650.7093	P	79.2346	A	154.6975	A	113.9727	A	194.7985	A	173.1177	A
AHTC1031561	81.6317	A	100.9267	A	750.5183	P	337.5640	A	342.9101	A	133.1230	A	99.0218	A	295.2355	A	295.0838	A
AHTC1031575	135.053	A	160.0388	A	450.3752	P	280.2552	A	356.6685	A	206.7391	A	136.0999	A	330.8431	A	310.3829	A
AHTC1031618	257.631	A	247.4008	A	441.3030	P	342.6321	A	375.6837	A	136.9271	A	264.6096	A	369.1341	A	309.3492	A
AHTC1031627	334.147	A	277.1516	A	412.0643	P	464.8068	P	301.3807	A	396.2901	A	268.4459	A	292.5757	A	307.5078	A
AHTC1031631	164.72	A	122.4387	A	462.2965	P	1009.3302	P	307.9861	A	151.8617	A	101.4782	A	265.7067	A	216.3107	A
AHTC1031640	390.954	A	304.1573	A	462.1093	P	627.8343	P	398.5756	A	235.0463	A	376.9459	A	391.2024	A	275.1966	A
AHTC1031645	183.452	A	213.1889	A	409.3085	P	414.6896	P	346.7970	A	190.1110	A	246.7232	A	285.6573	A	278.7583	A
AHTC1031650	72.3167	A	76.0602	A	562.6327	P	384.7697	A	224.3225	A	54.7901	A	72.7741	A	187.7113	A	252.7086	A
AHTC1031748	117.905	A	140.8129	A	580.4858	P	342.0033	A	398.8476	A	60.3314	A	138.8261	A	335.1124	A	304.6770	A
AHTC1031791	367.811	A	272.7092	A	1362.8004	P	3000.0188	P	251.6086	A	81.7489	A	258.4597	A	227.9817	A	199.3060	A
AHTC1031793	49.8386	A	78.0211	A	815.3644	P	160.3223	A	204.8939	A	179.5120	A	32.6777	A	201.5935	A	287.0881	A
AHTC1031815	283.405	A	190.5086	A	467.6080	P	809.5735	P	396.8239	A	106.0420	A	395.4676	A	376.8039	A	273.3734	A
AHTC1031881	52.0773	A	74.4284	A	522.7539	P	121.7972	A	124.3693	A	40.7117	A	65.7438	A	119.5919	A	85.7109	A
AHTC1031929	354.419	A	315.2968	A	451.8239	P	128.2825	A	258.3534	A	362.2266	A	219.6588	A	234.2451	A	199.8154	A
AHTC1031987	132.127	A	472.4631	P	106.9480	A	160.7876	A	188.2756	A	188.8054	A	96.2828	A	87.4867	A	71.1705	A
AHTC1031992	310.825	A	183.1581	A	302.4484	A	517.3760	P	281.4446	A	148.4526	A	242.4305	A	222.5707	A	263.5597	A
AHTC1032033	226.88	A	453.1267	P	358.1313	A	274.5314	A	146.7068	A	354.3230	A	202.7699	A	143.7058	A	185.7216	A
AHTC1032136	369.867	A	169.4188	A	443.2162	P	279.6152	A	142.0672	A	181.5381	A	236.2476	A	247.8574	A	289.5504	A
AHTC1032147	164.544	A	149.4671	A	365.4188	A	587.3418	P	196.8799	A	131.4812	A	134.4316	A	200.4022	A	195.4895	A
AHTC1032174	120.079	A	134.0263	A	402.2942	P	613.6982	P	197.5686	A	98.1795	A	141.8402	A	187.9187	A	253.3711	A
AHTC1032256	142.737	A	151.6719	A	411.3466	P	215.6903	A	304.5276	A	247.1620	A	93.6136	A	162.6362	A	222.9595	A
AHTC1032275	201.259	A	257.6903	A	419.8845	P	386.6166	A	328.9903	A	254.1369	A	252.3439	A	247.9474	A	261.2982	A
AHTC1032300	120.557	A	93.7069	A	262.8246	A	444.4331	P	252.4356	A	132.5643	A	127.7806	A	238.6349	A	190.0187	A
AHTC1032402	784.514	P	407.3413	P	248.9565	A	94.9098	A	44.9030	A	15.8459	A	397.4360	A	78.5518	A	142.1257	A
AHTC1032425	370.871	A	375.7706	A	358.9556	A	448.8161	P	195.7212	A	312.3983	A	334.3903	A	190.0960	A	277.7713	A
AHTC1032445	204.049	A	204.8641	A	496.8093	P	258.9732	A	84.3041	A	164.5613	A	172.5998	A	282.4835	A	195.9013	A
AHTC1032457	491.174	P	312.0780	A	440.8144	P	611.5848	P	148.6396	A	289.6540	A	250.4661	A	225.2812	A	223.0608	A
AHTC1032459	114.013	A	83.5823	A	713.6027	P	99.2296	A	101.7663	A	241.0943	A	75.1923	A	79.8012	A	108.4965	A
AHTC1032488	274.094	A	658.8367	P	501.3768	P	347.3337	A	45.3825	A	90.8002	A	165.8102	A	127.5490	A	279.8770	A
AHTC1032559	337.634	A	379.1455	A	400.7696	P	336.9681	A	118.5462	A	399.6288	A	298.9601	A	206.4285	A	249.4298	A
AHTC1032586	533.197	P	191.8143	A	202.0419	A	148.1480	A	140.9210	A	78.9545	A	146.4364	A	134.1899	A	240.2501	A
AHTC1032588	569.699	P	122.3931	A	158.2680	A	238.3707	A	176.1128	A	330.0615	A	124.6273	A	83.0648	A	94.4012	A
AHTC1032742	216.765	A	257.6357	A	437.8580	P	312.1151	A	331.0901	A	207.4886	A	203.0003	A	262.7096	A	291.2564	A
AHTC1032832	359.914	A	282.2527	A	493.4109	P	551.6019	P	328.5484	A	252.6057	A	220.7372	A	221.1097	A	388.6131	A
AHTC1033012	157.702	A	170.5970	A	400.6751	P	429.8412	P	241.4735	A	227.4931	A	130.0920	A	212.5792	A	259.7513	A
AHTC1033023	446.075	P	503.4732	P	681.6135	P	560.1902	P	281.6480	A	128.4172	A	177.2028	A	139.9078	A	388.9097	A
AHTC1033033	233.06	A	262.7357	A	447.3066	P	221.9832	A	70.6412	A	82.2377	A	272.5696	A	86.5871	A	208.5505	A
AHTC1033058	105.182	A	141.2611	A	335.5150	A	471.0646	P	342.6385	A	85.9072	A	189.7610	A	334.5204	A	275.5111	A
AHTC1033070	487.671	P	162.6846	A	266.6478	A	396.0199	A	326.1243	A	267.8762	A	277.5676	A	231.6941	A	263.4210	A
AHTC1033091	84.8381	A	165.8505	A	625.4376	P	262.4371	A	93.9729	A	26.4515	A	183.5326	A	177.9975	A	242.4357	A
AHTC1033110	210.99	A	257.6591	A	453.0687	P	295.1277	A	259.1138	A	225.3954	A	262.1670	A	318.9630	A	316.1655	A
AHTC1033143	353.941	A	443.3292	P	177.1660	A	147.5991	A	259.9744	A	344.5893	A	349.0985	A	230.3134	A	168.2890	A
AHTC1033186	354.332	A	238.3254	A	401.3514	P	183.2344	A	170.0889	A	254.5023	A	171.1540	A	160.2660	A	135.3452	A
AHTC1033240	211.47	A	426.0629	P	304.7049	A	159.6416	A	271.3797	A	101.9678	A	357.5248	A	233.8873	A	207.2800	A
AHTC1033254	319.414	A	535.4621	P	270.4999	A	297.4032	A	162.6062	A	367.1369	A	329.2520	A	261.8068	A	225.2372	A
AHTC1033355	189.781	A	488.2984	P	397.3404	A	144.2458	A	390.4659	A	108.4659	A	308.1196	A	315.5773	A	291.5638	A
AHTC1033374	297.212	A	311.3123	A	581.7918	P	871.2473	P	127.4662	A	186.5579	A	387.9613	A	242.5735	A	213.1365	A
AHTC1033424	220.137	A	276.9382	A	332.8361	A	440.7691	P	322.2024	A	291.3975	A	335.7164	A	303.4013	A	264.3117	A
AHTC1033439	201.209	A	273.0795	A	400.3752	P	231.5668	A	284.1512	A	237.2946	A	204.6877	A	257.5879	A	267.8563	A
AHTC1033571	279.304	A	530.2939	P	2185.8696	P	1075.3764	P	189.7294	A	351.5921	A	323.0116	A	279.7057	A	348.0887	A
AHTC1033574	341.08	A	274.0709	A	532.7760	P	485.6126	P	339.5148	A	259.7721	A	373.7363	A	344.4149	A	353.5716	A
AHTC1033607	490.3	P	261.7905	A	1001.7592	P	228.0286	A	128.1117	A	23.6287	A	85.4717	A	34.5828	A	372.5053	A
AHTC1033623	288.771	A	224.1918	A	416.7346	P	851.3809	P	341.0899	A	157.9368	A	182.2166	A	229.9918	A	176.5884	A
AHTC1033667	743.557	P	501.9086	P	368.4559	A	147.2107	A	72.6342	A	30.7432	A	99.9710	A	73.0954	A	131.5399	A
AHTC1033688	140.408	A	174.4807	A	433.4340	P	244.1964	A	216.5236	A	240.4553	A	223.6177	A	222.1007	A	322.2274	A
AHTC1033702	384.408	A	299.9431	A	458.3829	P	462.1961	P	357.8650	A	294.9641	A	205.8644	A	201.8356	A	369.9843	A
AHTC1033774	513.048	P	314.4696	A	318.1093	A	242.8978	A	247.8423	A	312.9329	A	333.8358	A	221.8542	A	221.2133	A
AHTC1033783	435.633	P	276.7973	A	229.9594	A	458.6029	P	319.0800	A	176.4600	A	388.4421	A	259.1621	A	222.7625	A
AHTC1033825	130.306	A	93.0638	A	474.4567	P	393.1819	A	57.3688	A	252.2318	A	97.6717	A	61.1070	A	181.6248	A
AHTC1033885	167.116	A	178.9325	A	607.3680	P	222.2865	A	373.0298	A	358.1162	A	121.4860	A	336.1058	A	269.9768	A
AHTC1033921	357.76	A	670.3973	P	203.1798	A	229.5063	A	301.3440	A	36.3365	A	248.8738	A	159.8399	A	123.9319	A
AHTC1033947	121.739	A	184.2433	A	760.6516	P	434.1924	P	291.0956	A	44.8801	A	152.5091	A	263.5244	A	237.4219	A
AHTC1034002	150.5	A	212.3583	A	418.4119	P	298.0041	A	335.4858	A	271.0888	A	202.9725	A	341.9205	A	270.4990	A
AHTC1034012	332.138	A	190.6173	A	215.7450	A	451.5034	P	226.3537	A	361.8250	A	284.4898	A	219.9913	A	180.2382	A
AHTC1034025	70.3351	A	151.7161	A	403.5722	P	174.9437	A	306.3258	A	32.3585	A	193.6487	A	304.5758	A	243.5974	A
AHTC1034031	181.847	A	177.1185	A	838.8202	P	468.5292	P	96.1661	A	72.7130	A	93.0633	A	133.5367	A	353.9632	A
AHTC1034061	152.166	A	342.7791	A	466.5552	P	390.0546	A	336.8071	A	96.0756	A	303.3126	A	223.2545	A	218.4038	A
AHTC1034066	371.381	A	209.8007	A	323.9107	A	523.7235	P	362.0004	A	377.7460	A	215.1617	A	268.2979	A	259.0690	A
AHTC1034069	167.147	A	180.9484	A	446.8665	P	610.5054	P	319.4368	A	100.7528	A	182.2053	A	223.1036	A	164.4515	A
AHTC1034141	99.4181	A	148.1557	A	416.6640	P	256.7827	A	338.9438	A	204.5266	A	155.6149	A	347.1704	A	235.6333	A
AHTC1034182	973.805	P	422.1349	P	413.6749	P	340.4642	A	186.4319	A	179.6385	A	234.4780	A	137.9640	A	218.1308	A
AHTC1034207	314.679	A	427.2591	P	426.4744	P	306.6494	A	324.8726	A	369.5015	A	327.7909	A	348.0770	A	310.2518	A
AHTC1034233	297.733	A	572.0443	P	57.7242	A	87.8740	A	71.4744	A	59.2811	A	90.6872	A	33.7130	A	42.6929	A
AHTC1034273	212.56	A	444.4170	P	170.1228	A	450.0985	P	313.2984	A	122.4092	A	296.2091	A	194.6689	A	75.3132	A
AHTC1034350	572.858	P	244.6573	A	318.4079	A	351.9307	A	164.1778	A	394.3239	A	358.8483	A	180.8945	A	160.7195	A
AHTC1034361	184.237	A	87.6968	A	414.5337	P	441.3901	P	265.3409	A	144.6400	A	262.1495	A	167.1230	A	107.2326	A
AHTC1034422	34.7633	A	39.5877	A	459.6163	P	63.6001	A	37.0646	A	50.1808	A	42.5115	A	45.8173	A	40.1284	A
AHTC1034457	377.371	A	518.6260	P	298.5574	A	209.7940	A	243.3830	A	144.3385	A	308.2584	A	217.9723	A	152.7086	A
AHTC1034462	156.234	A	336.6650	A	410.7962	P	281.8996	A	133.2988	A	150.0902	A	296.1845	A	216.7750	A	219.3135	A
AHTC1034589	343.962	A	799.8350	P	261.0011	A	50.5332	A	41.9434	A	115.2367	A	77.7879	A	47.3542	A	179.8079	A
AHTC1034611	121.149	A	191.2840	A	403.4535	P	220.0103	A	376.6982	A	142.3174	A	137.8753	A	297.6832	A	195.2858	A
AHTC1034617	145.984	A	228.3554	A	654.0847	P	645.9332	P	207.1301	A	105.1072	A	281.0269	A	315.3490	A	133.6755	A
AHTC1034630	498.795	P	243.1626	A	290.2642	A	246.2900	A	252.1164	A	354.4447	A	270.3403	A	226.8505	A	188.6285	A
AHTC1034656	486.605	P	390.2828	A	859.2633	P	390.3241	A	393.6366	A	169.6703	A	228.8947	A	287.8878	A	303.0141	A
AHTC1034671	110.04	A	184.8294	A	1156.8877	P	111.8672	A	100.5758	A	230.1289	A	142.5918	A	99.5639	A	189.7632	A
AHTC1034676	415.305	P	282.7979	A	194.5152	A	195.1014	A	248.5753	A	238.1836	A	344.9392	A	247.4416	A	155.4268	A
AHTC1034721	301.778	A	222.1293	A	257.6328	A	472.2557	P	258.1309	A	281.1050	A	271.5212	A	85.5808	A	164.9063	A
AHTC1034773	155.463	A	155.1853	A	494.5059	P	302.9160	A	324.5680	A	102.0283	A	116.4967	A	211.5548	A	179.1971	A
AHTC1034793	318.068	A	343.3101	A	433.3731	P	238.1815	A	246.7692	A	370.4193	A	231.7257	A	237.4844	A	311.3735	A
AHTC1034803	96.4325	A	137.8172	A	457.8394	P	179.0891	A	294.7872	A	95.7971	A	92.9267	A	202.7188	A	217.0630	A
AHTC1034893	137.885	A	155.3620	A	400.8511	P	263.0764	A	318.6847	A	202.2834	A	234.4853	A	359.4246	A	242.6884	A
AHTC1034905	394.578	A	329.6001	A	631.6053	P	54.0444	A	191.6604	A	121.4741	A	130.2216	A	174.8134	A	236.1135	A
AHTC1034925	415.897	P	365.8794	A	344.3674	A	772.8790	P	331.9530	A	228.0517	A	356.1563	A	338.8074	A	272.2964	A
AHTC1034971	168.509	A	246.3226	A	255.2172	A	570.0931	P	251.8072	A	172.0192	A	397.3633	A	255.0027	A	211.4642	A
AHTC1035001	77.5758	A	173.6135	A	446.9597	P	640.7867	P	280.4292	A	32.3018	A	159.8604	A	211.1355	A	161.8630	A
AHTC1035039	149.343	A	384.2059	A	815.2813	P	128.6173	A	47.3207	A	282.8985	A	59.4717	A	48.3488	A	250.5520	A
AHTC1035057	82.5388	A	107.9036	A	434.8380	P	193.8955	A	114.8720	A	285.7683	A	66.3610	A	129.1688	A	117.9163	A
AHTC1035095	316.468	A	441.2934	P	273.8172	A	201.0458	A	50.0520	A	299.8680	A	275.7877	A	217.1556	A	164.8616	A
AHTC1035102	210.297	A	250.0167	A	233.8845	A	532.4154	P	226.2034	A	79.3545	A	321.6926	A	222.5819	A	232.3736	A
AHTC1035107	430.558	P	387.9640	A	342.6846	A	212.8927	A	215.4869	A	314.0334	A	376.6255	A	196.2399	A	309.8426	A
AHTC1035124	249.364	A	218.7226	A	255.6736	A	519.8150	P	31.1538	A	292.0846	A	383.7256	A	23.3462	A	166.7766	A
AHTC1035209	281.273	A	210.0436	A	330.1523	A	572.5799	P	92.0267	A	16.3360	A	138.1553	A	28.7738	A	82.8353	A
AHTC1035232	66.8653	A	104.7834	A	431.7977	P	204.1337	A	317.5068	A	29.4441	A	69.0792	A	255.3192	A	227.7275	A
AHTC1035242	368.466	A	168.8381	A	385.2900	A	573.6742	P	390.9277	A	105.6231	A	146.8143	A	319.3490	A	309.6414	A
AHTC1035253	189.041	A	291.1020	A	698.3009	P	186.3406	A	94.0293	A	297.8820	A	256.8877	A	141.9882	A	360.1366	A
AHTC1035270	109.876	A	799.2863	P	479.4747	P	503.3373	P	20.8113	A	31.2611	A	25.5026	A	21.0146	A	81.6399	A
AHTC1035301	26.0025	A	564.0794	P	467.7389	P	43.5813	A	35.8017	A	25.9250	A	57.7358	A	24.9429	A	24.7171	A
AHTC1035341	403.642	P	222.8091	A	195.7715	A	207.6763	A	205.3308	A	99.1012	A	296.4954	A	128.5833	A	276.9086	A
AHTC1035373	231.842	A	431.2936	P	381.6348	A	99.4241	A	59.0475	A	35.8113	A	74.8686	A	82.9984	A	279.8552	A
AHTC1035415	133.328	A	175.2230	A	481.9068	P	406.3250	P	114.3398	A	79.5493	A	86.6793	A	99.9436	A	116.0153	A
AHTC1035447	614.137	P	1038.6916	P	131.4488	A	169.3198	A	194.1289	A	205.8682	A	147.3091	A	87.4940	A	90.9460	A
AHTC1035471	49.8642	A	82.4918	A	463.5486	P	341.0271	A	75.2304	A	165.7429	A	58.2679	A	67.1718	A	116.6474	A
AHTC1035502	305.523	A	566.7337	P	1167.6107	P	664.3950	P	345.1999	A	205.1155	A	170.6902	A	276.4229	A	363.3274	A
AHTC1035508	198.29	A	256.0944	A	473.1323	P	354.9886	A	336.9953	A	362.5501	A	276.2752	A	274.5795	A	340.2144	A
AHTC1035551	42.4168	A	50.1991	A	160.9020	A	428.4695	P	58.8930	A	81.0600	A	44.2127	A	63.7835	A	60.8859	A
AHTC1035571	97.3312	A	171.6261	A	239.4271	A	633.5845	P	232.9142	A	157.2061	A	248.3778	A	172.9938	A	269.2439	A
AHTC1035652	169.234	A	234.0767	A	449.2231	P	334.7642	A	393.4162	A	262.3712	A	213.8378	A	330.6261	A	372.9719	A
AHTC1035667	121.927	A	170.3548	A	484.6175	P	210.2095	A	363.2271	A	96.3056	A	138.6110	A	286.4812	A	221.8593	A
AHTC1035718	543.3	P	467.2265	P	896.0060	P	1417.0072	P	322.2401	A	317.8274	A	338.5764	A	363.1318	A	332.0785	A
AHTC1035750	245.287	A	264.3375	A	501.8664	P	654.7507	P	278.2730	A	42.3299	A	104.7544	A	154.1946	A	181.1042	A
AHTC1035751	135.448	A	236.1523	A	422.1952	P	269.6992	A	197.0263	A	132.4810	A	121.2401	A	200.7452	A	242.1736	A
AHTC1035764	79.6394	A	84.2202	A	290.2912	A	552.3311	P	210.6997	A	203.6433	A	98.5119	A	202.9235	A	248.0850	A
AHTC1035816	126.218	A	196.5994	A	485.8419	P	457.3212	P	113.1592	A	116.2060	A	269.7961	A	205.5340	A	301.4789	A
AHTC1035827	141.465	A	200.8732	A	561.8262	P	316.2545	A	209.1251	A	143.8207	A	150.1955	A	198.7780	A	141.7753	A
AHTC1035852	63.8025	A	124.3796	A	272.6170	A	402.4084	P	185.8723	A	23.0311	A	157.8083	A	150.2260	A	132.6739	A
AHTC1035862	11.5883	A	38.0265	A	85.0423	A	405.1685	P	15.6799	A	14.4374	A	117.3768	A	230.0497	A	130.4671	A
AHTC1035876	68.5577	A	400.3642	P	77.9387	A	56.3682	A	45.2435	A	240.1366	A	52.9042	A	43.4411	A	50.0474	A
AHTC1035935	353.414	A	312.7266	A	505.4124	P	862.9545	P	287.3138	A	185.2468	A	353.3226	A	234.9165	A	334.0019	A
AHTC1035939	633.235	P	492.5222	P	271.6748	A	337.3065	A	109.2794	A	160.8898	A	304.6816	A	95.2662	A	152.6121	A
AHTC1035966	18.8522	A	51.2593	A	454.9005	P	23.8215	A	19.7784	A	92.1062	A	15.3567	A	14.6509	A	85.2764	A
AHTC1036007	151.632	A	138.8415	A	227.2155	A	435.5543	P	87.3219	A	167.0644	A	106.5739	A	99.5116	A	136.3410	A
AHTC1036023	419.391	P	253.7141	A	415.7708	P	491.3857	P	326.6351	A	128.9625	A	230.0503	A	288.2564	A	297.3378	A
AHTC1036043	610.764	P	395.4821	A	348.3008	A	288.4557	A	171.4029	A	211.3221	A	354.1145	A	83.8850	A	246.7374	A
AHTC1036101	391.166	A	383.4453	A	444.6710	P	338.7502	A	384.4073	A	216.7496	A	328.2048	A	385.3181	A	383.7984	A
AHTC1036165	534.034	P	353.0623	A	578.9298	P	597.5832	P	32.0061	A	19.9708	A	349.5947	A	209.4032	A	82.8469	A
AHTC1036167	569.593	P	589.2642	P	860.2347	P	796.5479	P	255.9520	A	172.3984	A	292.0175	A	230.3314	A	310.9491	A
AHTC1036170	386.169	A	348.2318	A	480.8289	P	282.9152	A	223.4707	A	122.4836	A	282.9824	A	301.8790	A	331.3909	A
AHTC1036176	142.059	A	146.5483	A	347.0431	A	553.7478	P	350.3149	A	47.3025	A	206.1446	A	337.4361	A	314.8980	A
AHTC1036182	103.171	A	105.3670	A	456.5839	P	146.6209	A	155.6891	A	70.1654	A	56.8410	A	135.5971	A	254.1830	A
AHTC1036252	374.668	A	516.3415	P	364.2135	A	189.5048	A	116.4618	A	168.5394	A	243.9237	A	79.8077	A	65.6655	A
AHTC1036279	357.981	A	290.5610	A	367.6726	A	983.9554	P	67.5136	A	306.4792	A	347.5567	A	103.8137	A	195.9199	A
AHTC1036282	65.084	A	252.5556	A	283.9875	A	754.4608	P	366.8256	A	41.2899	A	210.0873	A	219.5709	A	269.9413	A
AHTC1036296	343.093	A	265.6113	A	475.8616	P	467.9323	P	283.2271	A	191.9176	A	240.0782	A	248.6716	A	299.4604	A
AHTC1036305	443.901	P	428.9751	P	311.7950	A	540.9732	P	313.6045	A	320.5631	A	275.0298	A	191.0104	A	319.3904	A
AHTC1036459	153.002	A	194.4635	A	462.0655	P	372.7289	A	364.2189	A	47.9442	A	118.4917	A	266.0358	A	301.4980	A
AHTC1036649	511.381	P	188.5337	A	520.7709	P	3635.2031	P	351.6350	A	218.7826	A	277.2615	A	304.6515	A	370.1944	A
AHTC1036687	434.271	P	759.1770	P	186.3477	A	123.0856	A	157.5128	A	283.3613	A	87.9252	A	110.7499	A	126.4549	A
AHTC1036716	414.043	P	382.8660	A	376.4293	A	192.0388	A	169.9152	A	317.6103	A	194.8967	A	126.2221	A	399.0775	A
AHTC1036733	36.8855	A	109.7556	A	400.4732	P	204.8986	A	381.8357	A	57.4732	A	137.7465	A	370.9667	A	274.3709	A
