# Supplementary material for: Comparative transcriptome analysis of aerial and subterranean pods development provides insights into seed abortion in peanut
Source: Plant Mol Biol. 2014 May 5;85(4):395–409. doi: 10.1007/s11103-014-0193-x (PMC4152868; doi:10.1007/s11103-014-0193-x)
Supplement: Supplementary file 4 — Supplementary material 4 (XLS 9363 kb) [file 11103_2014_193_MOESM4_ESM.xls]

## Sheet: DEGs
Supplemental Table 3.The list of 6203 differentially expressed genes in aerial and subterranean pods development.
ProbeSetID	D1	D2	D4	D8	L1	L2	L4	L8	Hit name	Species	E value	Description
AHTC1000006	10054.9	6920.2	10795	18042.2	20989.6	11516.4	794.1	15157.9	B7FJG1	Medicago truncatula	3e-176	Putative uncharacterized protein
AHTC1000011	8119.8	7651.4	5744.1	6485	15640.1	3759.4	1101.4	2185.3	C6T3Y2	Glycine max	7e-14	Putative uncharacterized protein
AHTC1000013	20.3	10.8	14.4	12.7	421.8	18.4	15.2	13.9	O49817	Cicer arietinum	1e-36	Late embryogenesis abundant protein 2
AHTC1000018	6019.4	4446.6	9793.1	8134.6	21404.4	1536.7	702.5	776.7	C6TFF5	Glycine max	6e-21	Putative uncharacterized protein
AHTC1000019	1561.6	1061.3	872.5	2923.4	562.1	1721.4	516	657.3	C6T3Y2	Glycine max	1e-20	Putative uncharacterized protein
AHTC1000021	1171.6	3056.3	3447.1	19267	320.1	596.2	198.5	135.6	B9VQ07	Arachis hypogaea	5e-41	T1
AHTC1000028	1114.5	1519.7	452.9	173.7	865.1	5770.5	5574.1	1371.9	C6TE94	Glycine max	8e-96	Putative uncharacterized protein
AHTC1000035	65.9	61	206	369.3	461.6	70.3	44.2	48.9	Q647H4	Arachis hypogaea	2e-106	Arachin Ahy-1
AHTC1000047	4590.7	2094.9	1434.5	284.5	1974.2	2539.9	1204.5	1409.1	Q647G4	Arachis hypogaea	3e-42	Oleosin 2 (Fragment)
AHTC1000050	116.7	131.6	328.4	556	104.3	102.2	86.9	105	Q0GM57	Arachis hypogaea	0	Iso-Ara h3
AHTC1000051	899.3	1007.6	1204.2	1060.8	187	973.7	1226.4	810	A5Z1Q8	Arachis duranensis	3e-59	Ara d 2.01
AHTC1000053	190.8	206.5	410.2	345.4	169.5	95.8	78	125.5	A1DZF0	Arachis hypogaea	8e-124	Arachin 6
AHTC1000060	493.1	391.5	242.6	175.5	1182.7	38.6	187.3	232	A5Z1Q5	Arachis duranensis	3e-73	Ara d 6
AHTC1000065	504.6	404	583.3	164.2	110.1	36.8	29.4	113.2	Q647H2	Arachis hypogaea	0	Arachin Ahy-3
AHTC1000069	716	1990.6	2938	15458.5	224.5	368.9	142.1	112	B9VQ07	Arachis hypogaea	2e-23	T1
AHTC1000076	27.8	37.7	37.4	22.2	1769.8	23.3	14	16.4	Q45W86	Arachis hypogaea	5e-52	Oleosin 2
AHTC1000080	2071	2623.2	962.5	226.4	950.2	5406.9	2670.2	1954	Q45W72	Arachis hypogaea	3e-19	Metallothionein-like protein
AHTC1000085	10061.3	10596.2	9398.2	10207.3	2255.6	10013.5	9696.6	7993.9
AHTC1000086	13667.2	9870.3	7316.7	2229.3	28001.9	20010.2	16372.9	20722	Q850G4	Arachis hypogaea	9e-22	Putative early light induced protein (Fragment)
AHTC1000091	714.1	992.8	1766.1	837.8	125.8	794.5	1569.2	2010.3	A7LNF7	Glycine max	5e-41	Sucrose-phosphate synthase (Fragment)
AHTC1000093	614.4	459.9	201.1	125.5	366.4	1612.5	676.8	835.2	C6T3K9	Glycine max	3e-94	Putative uncharacterized protein
AHTC1000101	2152.3	3607.3	13318.3	1966.2	9978.9	842.4	759.2	1306.8	B9RBM6	Ricinus communis	2e-82	Putative uncharacterized protein
AHTC1000103	2206.7	3340.1	1964.8	4506.7	9825.1	6406.8	5135.1	2032.4	O04432	Oryza sativa	7e-20	Glycine-rich protein
AHTC1000106	603.9	286.3	631.8	218.9	4070.5	253	68.1	82.5
AHTC1000107	15508.6	14472	10497.4	7243.7	14513.7	17024.2	22810.5	31878.9	Q6SJV8	Gossypium hirsutum	0	Magnesium-protoporphyrin IX monomethyl ester cyclase
AHTC1000122	22874.9	19548.1	21209.8	21958	27870.7	21915.8	2461.1	25518.3	D0ELH5	Citrus sinensis	1e-80	Peptidyl-prolyl cis-trans isomerase
AHTC1000125	7188.5	5822.6	7525.2	9430.4	1553.9	4472.1	6429.1	6089.6	C6TGA6	Glycine max	8e-115	Putative uncharacterized protein
AHTC1000126	3168.3	2191.3	1728.8	773.9	6646	5042.3	3209	4219.3	Q850G4	Arachis hypogaea	6e-98	Putative early light induced protein (Fragment)
AHTC1000130	2739.2	3944.4	3250.1	832.6	1703.8	7983.2	8451.3	7253.8	A9PEC4	Populus trichocarpa	1e-106	Predicted protein
AHTC1000133	11830.1	17960	17141.3	16231.5	1980.6	20001.1	27134	17714.2	B9IC18	Populus trichocarpa	9e-94	Predicted protein
AHTC1000135	122.4	92.9	54.6	25.3	239.9	522.1	208.9	131.5	O49817	Cicer arietinum	3e-39	Late embryogenesis abundant protein 2
AHTC1000156	380.2	264.2	475	156.8	85.5	40.2	44.5	98.7	Q647H2	Arachis hypogaea	0	Arachin Ahy-3
AHTC1000166	6763.5	14835.1	9839.1	5080.7	4458.7	38670.9	34140.8	27923.6	Q850G7	Arachis hypogaea	1e-73	Putative extensin/nodulin protein (Fragment)
AHTC1000171	4272.2	4039	5030.1	1299	2658.6	5362.4	3863.2	5779.2	C6TLR6	Glycine max	2e-59	Carbonic anhydrase
AHTC1000173	221	379.5	302	220.8	190.6	240.3	358.1	1403.1	Q5UB06	Medicago truncatula	2e-59	Wound-inducible chloroplast terpene synthase 3
AHTC1000174	9200.4	7946.4	3070.9	691.8	12606.8	15400.6	15917.8	16094.6	B7FF89	Medicago truncatula	8e-66	Putative uncharacterized protein (Fragment)
AHTC1000179	5328.5	7474.7	7672.2	3028.4	1451.4	7358.8	11184.7	13524.3	P26969	Pisum sativum	0	Glycine dehydrogenase [decarboxylating], mitochondrial
AHTC1000180	1149.6	1059.9	870.6	607.4	4744.1	1042.3	408.5	829.5
AHTC1000183	28574.1	28079.9	10588	3676.5	33629.2	42013.9	35296.4	35022.4	B7FF89	Medicago truncatula	5e-28	Putative uncharacterized protein (Fragment)
AHTC1000184	2354.9	137.4	79.6	28.5	3050.5	149.6	266	193.9	Q5ZF65	Plantago major	5e-11	Putative uncharacterized protein (Fragment)
AHTC1000186	11209	11259.6	5427.7	1990.6	15215.7	14033	12064.8	12809.5
AHTC1000192	57224.9	52776	21801.6	909.6	59935.4	57875.5	59719.2	59391.9	C6T1Y2	Glycine max	7e-83	Ribulose bisphosphate carboxylase small chain
AHTC1000193	8809.4	21279.6	12160.2	3331.5	6150.2	43222.9	58990.7	58740.5	B9RW38	Ricinus communis	1e-110	O-methyltransferase
AHTC1000195	7578	3318.5	543.9	236.8	2607.9	12297.5	8816.5	2550.1
AHTC1000196	39395.7	36028.3	11443.7	437.5	48068.3	51768.4	49071.7	53540	C6T1Y2	Glycine max	5e-82	Ribulose bisphosphate carboxylase small chain
AHTC1000198	37041.4	36231.2	11286.4	438.6	44302.1	53981.3	51507.2	54040.1	C6T1Y2	Glycine max	7e-83	Ribulose bisphosphate carboxylase small chain
AHTC1000200	2544.2	8115.4	3089.2	911.9	1501	39574.8	35622.9	26228.5	Q850G7	Arachis hypogaea	2e-49	Putative extensin/nodulin protein (Fragment)
AHTC1000202	3436	3616.2	542.9	73.6	8798.3	5486.8	3124.6	4151	C6T1Y2	Glycine max	4e-82	Ribulose bisphosphate carboxylase small chain
AHTC1000203	14572.5	6075.2	1903.8	652.4	5056	24847.1	18243.1	7596.2
AHTC1000204	9176.3	9676.6	2666.8	184.5	13809.8	23621	20347.3	18311.2	B9S5G3	Ricinus communis	4e-89	Ribulose bisphosphate carboxylase small chain
AHTC1000205	5968.4	5729.1	741.5	94.2	12624	5396.6	6855.4	8818.3	C6SYT2	Glycine max	2e-29	Putative uncharacterized protein
AHTC1000210	5609.7	5163.8	2242.7	696.2	7363.1	11723.3	10295.4	9224.6	B7FF89	Medicago truncatula	1e-77	Putative uncharacterized protein (Fragment)
AHTC1000211	23045.7	21343.9	10208.7	5966.5	26340.5	38755.5	36119.1	36397.3	B7FF89	Medicago truncatula	4e-78	Putative uncharacterized protein (Fragment)
AHTC1000212	19767.2	19436.1	6038.8	295.6	24735.1	26613.7	25875.2	27441.4	P31333	Gossypium hirsutum	6e-72	Ribulose bisphosphate carboxylase small chain, chloroplastic
AHTC1000213	2693.9	5810.3	3727.3	906.5	739.8	17931.3	18832	14505.6	Q850G7	Arachis hypogaea	5e-94	Putative extensin/nodulin protein (Fragment)
AHTC1000214	486.7	1060.8	123.6	15.1	2748.5	5798.2	3758.2	3953.9	A5AI54	Vitis vinifera	9e-58	Putative uncharacterized protein
AHTC1000216	1180.2	1238.1	426.4	84.8	2041.1	2490.3	1861.2	1999.6	B9I013	Populus trichocarpa	5e-143	Light-harvesting complex II protein Lhcb3
AHTC1000217	401.6	591.5	273.8	82.5	523.2	469.5	393.4	473.9	C6T8R7	Glycine max	2e-28	Putative uncharacterized protein
AHTC1000218	3380.3	3362.4	684.9	24	4530.1	5093.6	2773.3	3852.8	B9R8G0	Ricinus communis	1e-58	Plastocyanin A, chloroplast
AHTC1000220	12661.6	11456.8	9911.1	850.4	18124.2	10844.8	15245.6	14583	C6TD73	Glycine max	3e-95	Putative uncharacterized protein
AHTC1000221	1745.6	1951.9	402.1	56.9	2405.1	3563.4	2655.9	3979.3	B9R8G0	Ricinus communis	2e-58	Plastocyanin A, chloroplast
AHTC1000222	1034.4	547.4	611.5	772.2	180.9	631.8	402.3	316.8	Q06H23	Arachis hypogaea	4e-84	Ubiquitin carrier protein
AHTC1000223	10986.5	12554.1	5782.3	152.9	16716.7	15479.5	15394	17283.8	C6TKW2	Glycine max	4e-144	Putative uncharacterized protein
AHTC1000227	5939.6	4815.1	903.9	49.3	8851.7	9850.7	5733.2	8837.1	B9R8G0	Ricinus communis	9e-60	Plastocyanin A, chloroplast
AHTC1000234	2780.3	2879	2981.3	1008.7	7825.3	4134.2	2072.2	4349.1	C6T2D9	Glycine max	2e-43	Putative uncharacterized protein
AHTC1000237	7451.5	7548.6	3290.8	267.2	13536.1	11409.7	13677.2	19469.8	D4N5G2	Glycine max	3e-85	Rubisco activase
AHTC1000240	1060.6	1037.9	870.1	388.2	1898.8	1618	2557	4268.3	Q9AXG1	Gossypium hirsutum	1e-123	Ribulose-1,5-bisphosphate carboxylase/oxygenase activase 1
AHTC1000241	8805.5	4570.4	6900.9	1665.3	8566.2	5600	13430.1	40935.8	D4N5G0	Glycine max	0	Alpha-form rubisco activase
AHTC1000245	12846.9	14219.2	9056.7	1064.6	18016.2	25623.9	32672.1	42034	C6TGQ9	Glycine max	9e-77	Putative uncharacterized protein
AHTC1000246	9276.6	8606.6	6709.6	400.9	12169.9	18261.6	23968	30738.1	B9IA33	Populus trichocarpa	6e-90	Predicted protein
AHTC1000247	14433.1	14862.7	9607.7	938.2	16167.7	26386.2	40937.9	49674.4	B9RGT1	Ricinus communis	0	Glyceraldehyde 3-phosphate dehydrogenase
AHTC1000249	7583.6	8248.3	3225	207.4	12917.4	12465.2	14575.2	19810.4	D4N5G0	Glycine max	0	Alpha-form rubisco activase
AHTC1000252	16977.6	19241.1	15717.1	5287.5	16797.1	25343.8	34930.5	44675.4	B6EBD6	Glycine max	7e-42	Heat shock protein 90-2
AHTC1000253	9625.1	11633.5	6312.8	1278.7	12306.6	18786.5	22687.2	26348.5	B7FIL9	Medicago truncatula	2e-94	Fructose-bisphosphate aldolase
AHTC1000258	672.2	1003.8	715.1	115.5	1214.9	2239.8	3616.4	6080.6	B9HFI4	Populus trichocarpa	4e-111	Fructose-bisphosphate aldolase
AHTC1000260	1716.8	3022.1	2497.5	501.5	2546.7	4398.8	6287.2	8941.6	C3VVN9	Medicago sativa	0	Fructose-bisphosphate aldolase
AHTC1000264	46953.4	51596.6	29830	1282.2	50141.8	52439.4	54670.9	56061.7	Q43437	Glycine max	5e-147	Photosystem II type I chlorophyll a/b-binding protein
AHTC1000265	6336.6	5195.8	1940.4	187.7	10675.3	10024	7953	10786	C6TKE6	Glycine max	2e-34	Putative uncharacterized protein
AHTC1000267	1623	1087.3	516.8	107.3	4421	2848.7	2180.3	3325.2	C6TKB2	Glycine max	1e-130	Putative uncharacterized protein
AHTC1000269	15705	16029.9	8043.6	449.1	19165.4	22639.6	1206.5	32466.5	C6TKE6	Glycine max	5e-123	Putative uncharacterized protein
AHTC1000275	27027.1	25962.1	22918.3	9244.5	24856.4	29601	29402.7	1062.1	B6CEX8	Arachis hypogaea	7e-56	Non-specific lipid-transfer protein
AHTC1000281	1189.6	1718.3	1789.1	1007.4	4444.2	3087.3	4441.2	4268.3	B1A965	Carica papaya	5e-119	Cytochrome b6
AHTC1000286	8109.4	9269.7	11270.1	10844.8	345.9	9808.6	12848.8	11443
AHTC1000287	8961	10172	3597.3	927.6	12138.6	17706	13943	14872.6	C6TC92	Glycine max	3e-155	Putative uncharacterized protein
AHTC1000288	1100.7	1367.2	532.5	154	1660.9	2978.1	1034.1	1714.5	C6TC92	Glycine max	2e-154	Putative uncharacterized protein
AHTC1000289	1395.6	1672.7	492.1	76	1944.5	3465.2	2523.9	2978.1	P14226	Pisum sativum	2e-156	Oxygen-evolving enhancer protein 1, chloroplastic
AHTC1000290	9808	10735.5	6117.9	1522.4	13673.7	24816.7	29761.5	30765.1	C6TC92	Glycine max	3e-118	Putative uncharacterized protein
AHTC1000300	3210.1	3776	1519.9	158.2	13833.1	8885.3	8745.7	9841	C6T8W8	Glycine max	3e-119	Putative uncharacterized protein
AHTC1000301	11396.2	10221.3	4006.3	919.9	17029.1	17627.5	15070.4	16907.6	C6T8W8	Glycine max	5e-122	Putative uncharacterized protein
AHTC1000302	1782.4	1304.4	790.1	150.8	2060.7	3278.3	2695.2	2778.6	C6T8W8	Glycine max	4e-122	Putative uncharacterized protein
AHTC1000308	23.6	47.2	206.3	792.1	38	158	30.4	33	B4UW94	Arachis hypogaea	2e-28	Hyoscyamine 6 beta-hydroxylase (Fragment)
AHTC1000309	55.4	40.7	125	729.2	196.3	71.2	66	64.6	B4UW94	Arachis hypogaea	2e-102	Hyoscyamine 6 beta-hydroxylase (Fragment)
AHTC1000310	57.7	66.8	297.3	1140	130.5	102.6	73.9	61.3	B4UW94	Arachis hypogaea	8e-96	Hyoscyamine 6 beta-hydroxylase (Fragment)
AHTC1000311	6999.2	4303.4	1277.1	536.4	11749.8	16751.5	15593.5	10724.2	C6TI83	Glycine max	2e-97	Putative uncharacterized protein
AHTC1000312	2354.3	1704.9	1177.4	511.7	4386.6	5455.6	4854.4	4055.8	C6TI83	Glycine max	8e-95	Putative uncharacterized protein
AHTC1000326	2376.5	1576.4	1173.8	1263.8	527.3	1307.5	982.2	652.6	C6TLI8	Glycine max	4e-85	Putative uncharacterized protein
AHTC1000327	1233.8	1139.5	843	1718.8	6198.3	2124.1	1092.5	705.4	Q45W71	Arachis hypogaea	2e-43	Auxin-repressed protein
AHTC1000332	26216.1	21969.2	17493.5	21022.6	18821.6	22012.1	19720.4	852.3	Q06H31	Arachis hypogaea	3e-83	Translationally controlled tumor-like protein
AHTC1000334	728.9	811.1	443.9	161.9	1595.2	3217.1	2444.4	6973.1	B9SYQ5	Ricinus communis	0	Serine-pyruvate aminotransferase,
AHTC1000355	586	471.4	778.3	854	3158.1	736.2	677.8	453.2	C6ZHS4	Glycine max	6e-87	Eukaryotic translation initiation factor 5A2
AHTC1000386	14949.4	23587.1	6705.7	871.7	16900.1	29130.2	29871.1	24732.2	C6TEX2	Glycine max	9e-127	Putative uncharacterized protein
AHTC1000391	212.4	165.6	48.1	20.9	80.6	466.7	278.9	347.2	D2DWB7	Phaseolus vulgaris	5e-97	Carbonic anhydrase
AHTC1000397	368.6	419.1	286.9	21.8	2150.1	688	587.2	627.3	B7FJ53	Medicago truncatula	5e-95	Putative uncharacterized protein (Fragment)
AHTC1000401	1971.4	1971.7	1064.6	866.4	2742.2	484.6	153.7	822.6	B1PYZ4	Arachis hypogaea	4e-83	Ara h 8 allergen isoform 3
AHTC1000414	1010.9	415.2	449.2	1133	2148.1	528.2	205.3	246.3	A8MRL0	Arabidopsis thaliana	2e-55	Histone H3
AHTC1000423	24541.8	26221.5	17093.9	18208.7	17804.8	29908.1	1302.9	21835.7	Q39857	Glycine max	2e-157	Probable xyloglucan endotransglucosylase/hydrolase (Fragment)
AHTC1000438	77.6	107.6	295.9	1004.4	190.9	118.9	89	73.7
AHTC1000439	11	18.1	40.7	782.3	22	21.1	16	16.5
AHTC1000440	7.5	12.4	41.6	911.4	18.6	34.9	12	10.4
AHTC1000449	27851.2	33456.8	28890.8	20502.2	6778.9	26257.4	37299.8	34793.5	Q71EW8	Glycine max	2e-60	Methionine synthase
AHTC1000450	33721.1	40755.1	41656.7	29362.1	8425.1	29552.6	48018.2	47976.4	Q71EW8	Glycine max	0	Methionine synthase
AHTC1000458	1118.3	1561.7	1010.5	285.1	2083	3885.8	5065.3	5793.8	C6TES6	Glycine max	1e-176	ATP synthase gamma chain
AHTC1000459	2282.2	2917.3	2217.7	629	4211.9	7795.3	12638.3	13407.9	C6TES6	Glycine max	8e-168	ATP synthase gamma chain
AHTC1000460	17653.5	17527.6	5295.6	1056.1	25915.8	30534.5	26499.8	24495.3	A5Z2K3	Glycine max	2e-90	Photosystem I subunit PsaD
AHTC1000461	1048.2	1181.4	293.3	57.6	2247.3	2246.6	1021.1	903.4	A5Z2K3	Glycine max	2e-90	Photosystem I subunit PsaD
AHTC1000463	327.1	121.3	461.1	678.1	1608.9	200.5	243.6	367.2	Q2PK12	Arachis hypogaea	1e-70	Actin depolymerizing factor-like protein
AHTC1000468	11145.9	13747.7	15585.9	15643.7	2578.3	12105.8	14856.6	11664.3	A5CFZ1	Hordeum vulgare var. distichum	0	Beta tubulin 8
AHTC1000470	382.8	422.3	327.8	62.7	494.9	373.2	445.9	468.4	C6SXH7	Glycine max	3e-113	Putative uncharacterized protein
AHTC1000471	5571	4817.6	1728.2	182.8	14656.7	9975.6	7286.7	8697.3	C6SXH7	Glycine max	3e-109	Putative uncharacterized protein
AHTC1000477	21375.4	23662.9	5935.2	1149.8	43528.9	43752.9	36104.7	35971.7	C6SXP3	Glycine max	2e-72	Putative uncharacterized protein
AHTC1000478	2889	2736.9	465.2	97	6756.6	4225.2	2626.4	3900.6	C6TKB2	Glycine max	1e-143	Putative uncharacterized protein
AHTC1000482	9635.6	6831.1	1726.3	634.6	12758.2	14395.7	8176.1	13405.3	Q5G1L9	Nicotiana tabacum	2e-53	Chloroplast ferredoxin I
AHTC1000485	1579.7	546.4	438.8	514.8	7192.9	1979.9	793	1032.7	Q3HVL7	Solanum tuberosum	1e-90	TSJT1-like protein
AHTC1000489	12274.2	11970.5	2145.9	283.6	14572.7	16821.3	10501.3	5612.8	Q6WAT8	Vigna radiata	9e-36	Non-specific lipid-transfer protein
AHTC1000490	771.3	753.6	409	67.9	590.1	835.3	550.2	339.3	C6TFP9	Glycine max	4e-29	Non-specific lipid-transfer protein
AHTC1000495	2243	2213.7	697.5	174.5	3689.6	5703.8	4704.2	6256.7	C6TJX7	Glycine max	8e-123	Putative uncharacterized protein
AHTC1000496	1280.1	1491.3	1432.5	95.1	10876.3	3305	5314.6	5745.5	B7FJJ0	Medicago truncatula	0	Phosphoribulokinase
AHTC1000497	4398	4566.7	1862.9	578.9	8766.8	8993.2	10228	9737.3	A5BG49	Vitis vinifera	0	Putative uncharacterized protein
AHTC1000498	2589.2	2992.5	1765.3	1140.8	4530.8	6586.7	6637.1	9591.3	A5BG49	Vitis vinifera	7e-173	Putative uncharacterized protein
AHTC1000505	14383.7	13125.4	5421.5	1595.8	23857.7	22121.8	23155.9	24160.8	Q9XQB6	Phaseolus aureus	4e-140	Chlorophyll a/b-binding protein CP24
AHTC1000506	1632	1093	1069.1	121.7	4242.3	5294.8	9030	16734	B0M1B1	Glycine max	3e-175	Peroxisomal glycolate oxidase
AHTC1000507	2465.3	1634.7	1501.9	183.3	6145.1	7881.1	12502.6	24276.8	B0M1B1	Glycine max	0	Peroxisomal glycolate oxidase
AHTC1000508	4498.8	5753.1	4808.7	157.3	165.7	8405.2	12505.7	14683.5	A9YWS0	Medicago truncatula	0	Serine hydroxymethyltransferase
AHTC1000509	974.2	468.1	753	743.2	1382	386	500.6	180.8	C6ZJY8	Glycine max	3e-49	Serine hydroxymethyltransferase
AHTC1000511	1324	1615.1	2812.3	426.1	1507.9	2464.8	6471.1	10659.1	C6ZJZ0	Glycine max	5e-146	Serine hydroxymethyltransferase
AHTC1000515	5305.5	4680.9	1154.2	195.5	8248.8	8240.1	5960.2	6273.5	B7FHF6	Medicago truncatula	6e-24	Putative uncharacterized protein
AHTC1000516	7650.9	7297	1883.7	43.8	572	12815.2	8556.5	7925.8	B7FHF6	Medicago truncatula	4e-30	Putative uncharacterized protein
AHTC1000517	4587.5	3694.5	618.8	62	8611.3	6173	3948.9	4423.1	Q8RVJ8	Populus canadensis	3e-26	Putative photosystem I reaction centre subunit IV
AHTC1000519	5892.6	4877.5	857.7	48.5	8495.4	12098.6	8211	8081.5	B9T0J8	Ricinus communis	1e-51	Photosystem I reaction center subunit V, chloroplast,
AHTC1000528	2855.4	1047.9	1369.1	1105.5	12721.5	1686.2	838	1153.1	Q2HTU2	Medicago truncatula	2e-74	Heat shock protein Hsp20
AHTC1000529	4464.4	2884.3	2609.6	1664	19102.1	2308.7	1138.9	1665.1	Q2PYP7	Arachis hypogaea	2e-76	17.3 kDa class I heat shock protein (Fragment)
AHTC1000530	850.9	1086.7	1280.8	1024.9	5226.8	1254.6	845.2	927	C6T5U3	Glycine max	1e-74	Putative uncharacterized protein
AHTC1000548	1668.5	826.2	429	655.6	1679.4	68.9	241.7	232.4	C6T529	Glycine max	1e-49	Ribulose bisphosphate carboxylase small chain
AHTC1000554	84.1	79.7	277.7	510.7	19.7	96.4	158.7	48.8	Q6Q384	Chenopodium quinoa	1e-103	11S seed storage globulin
AHTC1000557	1302.3	907.4	578.1	62.6	1938.1	2706.8	2953.3	8734.6	C6TFM3	Glycine max	9e-96	Putative uncharacterized protein
AHTC1000558	2148.7	1520.1	984.6	83.1	2867.1	4131.2	4410.1	10321.9	C6TFM3	Glycine max	0	Putative uncharacterized protein
AHTC1000563	5948.2	8810.9	5706.7	1121.1	8290.9	13433.9	25139.1	26878.9	Q01289	Pisum sativum	0	Protochlorophyllide reductase, chloroplastic
AHTC1000564	506.6	667.8	159.8	173.4	494.3	2797.6	1334.1	1385.6	B7FM93	Medicago truncatula	4e-74	Putative uncharacterized protein
AHTC1000565	824.2	698.9	230.9	99.9	1091.1	5298.8	3638.8	4079.8	B7FM93	Medicago truncatula	3e-74	Putative uncharacterized protein
AHTC1000577	21986.2	23504.5	24686.8	26483.6	25142.5	23208.6	842.6	22167.9	Q96450	Glycine max	5e-94	14-3-3-like protein A
AHTC1000585	821.5	885.7	7842.9	3197.1	1433.1	302	1866.8	1750	C6TIE0	Glycine max	3e-14	Putative uncharacterized protein
AHTC1000600	9442.7	10299.6	5063.9	1226.6	14185.8	10693.4	9934.7	11656.1	B9RLX2	Ricinus communis	5e-99	Chlorophyll A/B binding protein
AHTC1000601	17592.3	16297.7	3316.2	237.4	30141.1	30495.9	33420.6	37057.8	B9RLX2	Ricinus communis	2e-131	Chlorophyll A/B binding protein
AHTC1000605	8579.6	5750.6	1163.2	41.7	14873.2	9900.1	8022.4	13948.1	C6T358	Glycine max	1e-49	Putative uncharacterized protein
AHTC1000612	426.1	622.4	1661.9	369.1	3650.3	997.8	1237	1112.6	Q4W8C3	Phaseolus angularis	3e-125	Gibberellin 2-oxidase
AHTC1000614	4127.9	4620.4	1451.4	192.4	9901.3	10581.8	10765.7	10717.9	B9SQ36	Ricinus communis	7e-126	Chlorophyll A/B binding protein
AHTC1000615	13034.6	13363.4	4956.4	362.4	26755.7	24028.5	25680.5	941.7	B9SQ36	Ricinus communis	2e-141	Chlorophyll A/B binding protein
AHTC1000616	104.7	37.7	35.9	19.2	30.2	2058.5	64.5	86.8	B5TGN1	Vicia faba	3e-21	Defensin-like protein
AHTC1000620	7972.4	13514.4	7042.3	224.5	9962.4	21564.8	32535.2	22657.9	C6TLP8	Glycine max	4e-96	Putative uncharacterized protein
AHTC1000621	8622.3	12932.6	4955.8	154.9	9323.4	21230.2	30814.1	20307	C6TLP8	Glycine max	0	Putative uncharacterized protein
AHTC1000643	5496.3	9260.8	2590.3	75.3	4122.7	6493.5	9424.6	8799.4	Q9LKY8	Glycine max	3e-31	Proline-rich protein
AHTC1000645	1354.5	3489.3	576.4	39.1	893.1	2209	2470.4	2223.4	Q9LKY8	Glycine max	1e-31	Proline-rich protein
AHTC1000647	2945.9	5001.1	9500.2	5138.8	3694.4	4971.4	19314.4	26958.4	B9RHY4	Ricinus communis	0	Phosphoglycerate kinase
AHTC1000657	2047	2150.2	598.1	131.4	3265.5	4026.8	3071	3321.4	C6SWM3	Glycine max	4e-30	Putative uncharacterized protein
AHTC1000662	4184.8	4628	684.5	133.1	8357.8	12028.3	7173.7	7877	Q5G1L9	Nicotiana tabacum	9e-52	Chloroplast ferredoxin I
AHTC1000670	17734.6	18517.3	17027.2	16132.8	15120	16006.4	2008.7	17003.9	O49875	Lupinus albus	0	Adenine nucleotide translocator
AHTC1000675	29962.8	30703.2	35943.1	35900.5	17455.3	29315.9	38976.8	4793.2	B9NBW3	Populus trichocarpa	1e-85	Malate dehydrogenase
AHTC1000679	191.8	504.7	3158.3	8006.7	188	93.6	70.2	110.1	A1E0V6	Ficus awkeotsang	1e-50	11S globulin isoform 2B
AHTC1000680	425.7	1179	3811.3	5839.4	529.8	138.2	118.5	255.8	A1E2B0	Arachis hypogaea	6e-153	11S seed storage globulin B1
AHTC1000693	7733.1	8877	18575.7	30573.7	5282.3	5078.1	5916.1	6837.6	Q56NI2	Pisum sativum	1e-98	MADS box protein M8
AHTC1000695	1491.4	2136.8	3754	6485.6	988.8	1173.7	679.9	828.3	Q56NI2	Pisum sativum	4e-71	MADS box protein M8
AHTC1000707	17887.1	16356.1	6319.3	1906	21384.8	34205.6	30587.7	32250.4	Q2HW07	Medicago truncatula	3e-88	Photosystem I reaction centre, subunit XI PsaL
AHTC1000712	2863.3	2829.5	754.9	144.9	6403.8	7860.6	5802.9	6063.2	C6T883	Glycine max	0	Putative uncharacterized protein
AHTC1000718	5648	6120.2	7459.2	6183	1116.7	3826.5	5210	5803.7	C3TS13	Cicer arietinum	4e-84	S-adenosylmethionine decarboxylase
AHTC1000719	7068.8	8377.3	16332	13885.6	1412.9	4906.1	12097.1	12406.5	C3TS13	Cicer arietinum	1e-173	S-adenosylmethionine decarboxylase
AHTC1000721	3057.6	2371	5367.6	5990.3	3510.8	2306.4	4349.3	629.3	A4ULG0	Medicago falcata	2e-161	S-adenosylmethionine decarboxylase
AHTC1000728	67.2	43.3	42.3	50.8	1207.8	46	26.2	47.8	C6SWY9	Glycine max	1e-50	Putative uncharacterized protein
AHTC1000732	3191.5	2331.6	1612.7	573.8	4366	8025.5	10925.1	18098.1	C6TM80	Glycine max	0	Putative uncharacterized protein
AHTC1000733	7732.3	10561	7220.3	2599.5	3843.5	14812.7	17328.9	13937.8	B7FJ13	Medicago truncatula	1e-78	Putative uncharacterized protein
AHTC1000734	7879.6	11066.9	6472.7	2095.6	5325.2	14877.2	17410	14319.1	C7SBE5	Malus domestica	2e-43	Calcium antiporter 1
AHTC1000736	5931.5	10405.5	12135.8	5272.6	5123.8	15518.5	34788.7	25123.9	B7FJ13	Medicago truncatula	1e-158	Putative uncharacterized protein
AHTC1000737	10001.5	7175.3	2545.3	1511.3	10889.8	19865.2	16019.6	18170.8	A9PIV1	Populus trichocarpa x Populus deltoides	3e-35	Putative uncharacterized protein
AHTC1000738	12447.1	8652.9	3169.9	2025.3	13775.9	24332.3	21127.6	22816.8	A9PJ80	Populus trichocarpa x Populus deltoides	4e-27	Putative uncharacterized protein
AHTC1000739	5021.1	4712.3	1128.1	637.3	6288.6	9398.6	6514.8	5940.2	C6T516	Glycine max	5e-20	Putative uncharacterized protein
AHTC1000740	10938.8	9975.4	1853.5	336	13443.4	20530	16792.4	16884.3	C6T516	Glycine max	2e-14	Putative uncharacterized protein
AHTC1000758	8094.3	28219	19755.2	5500.9	9220.6	55917.3	58113.8	27332.3	B9HZL1	Populus trichocarpa	1e-151	Predicted protein
AHTC1000760	3547.4	3921.2	2668.6	1960.1	743	2703.5	2478.9	2624.9	B6UYK5	Dimocarpus longan	0	ATP synthase subunit beta
AHTC1000761	8657.1	8409	2106.2	1117.3	27928	22227.4	13936.5	15756.1	C6SXW5	Glycine max	2e-102	Cytochrome b6-f complex iron-sulfur subunit
AHTC1000763	930.3	984	682.1	104.2	2868.1	1798.7	1037.8	1591.5	C6SXW5	Glycine max	4e-104	Cytochrome b6-f complex iron-sulfur subunit
AHTC1000766	1740	2756.3	2385.3	797.2	2094.5	817.6	392.2	2017.6	B0LX54	Arachis hypogaea	0	Resveratrol synthase
AHTC1000767	3960.6	5464.4	7020.1	2948.9	4365.5	1333.3	705.4	5444.2	Q2VT95	Arachis hypogaea	7e-133	Resveratrol synthase
AHTC1000768	5580.4	7622.5	9732.7	5809.1	6982.3	2842.6	2189.3	9011.2	P51069	Arachis hypogaea	0	Stilbene synthase 3
AHTC1000769	4261.7	6346.9	9141	4398.7	5357	2524.7	2174.7	7964.2	P51069	Arachis hypogaea	1e-159	Stilbene synthase 3
AHTC1000770	9729.1	12925.8	14358.3	8412.2	11713.2	4474.1	3148.8	14836.7	P51069	Arachis hypogaea	4e-145	Stilbene synthase 3
AHTC1000771	1314	1790.4	3398.6	989.7	1392.6	449.5	365.6	2283.7	B0LX54	Arachis hypogaea	8e-135	Resveratrol synthase
AHTC1000772	1314.7	2177.9	3412.8	1380.6	2248.7	604.6	673	2948.1	P51069	Arachis hypogaea	2e-138	Stilbene synthase 3
AHTC1000774	733	278.1	241	578.3	157.6	405.1	213.5	212	C6SZM3	Glycine max	5e-78	Putative uncharacterized protein
AHTC1000775	2707.4	1565.7	274.2	54.5	18927.8	12234.3	6689.9	2439.4	Q2PXN3	Arachis hypogaea	5e-41	Disease resistance response protein (Fragment)
AHTC1000776	424.7	244.4	23.8	10.5	5908.5	3942.5	1213.7	328.4	Q2PXN3	Arachis hypogaea	7e-41	Disease resistance response protein (Fragment)
AHTC1000781	7670.5	5535.7	1145.6	248.9	2421.3	8396.7	3517.9	2315.1
AHTC1000782	49392.1	46537.4	13049	2463	22520.4	49712.1	33697.7	28633.5
AHTC1000784	15260.4	13930.8	12560.5	14934.2	12258	13351.7	489.6	10223.7	C6TI64	Glycine max	2e-124	Putative uncharacterized protein
AHTC1000789	7434	7058.6	1464.1	221.4	8364.9	11225.8	8226.7	9652.7	C6SYT2	Glycine max	5e-35	Putative uncharacterized protein
AHTC1000799	39371.6	41982.5	15063.8	1142.2	43513.1	44628.2	42664	44709.2	Q06H28	Arachis hypogaea	6e-57	Photosystem I psaH protein
AHTC1000800	13858.3	13442	8110.8	7285.8	13710.7	14954.9	9504	867.5	C6TNA3	Glycine max	6e-114	Putative uncharacterized protein
AHTC1000823	1047.4	2053.1	656.3	298.6	2423.3	3191.3	1845	1602.1
AHTC1000825	2006.7	3559	1184.3	656.1	6728.5	5638	3967.2	3149.7	C6TMA8	Glycine max	3e-13	Putative uncharacterized protein
AHTC1000828	6278.6	5080.3	1677.7	789.1	9712.3	10203.4	4035.1	3880.4	C6TCJ2	Glycine max	1e-71	UPF0497 membrane protein 15
AHTC1000836	3066	3676.8	15117.3	5660.2	4787.2	2401.8	889.9	4853	P42088	Bowringia mildbraedii	2e-53	Lectin
AHTC1000850	7112.6	8734.9	13609.4	8121.1	936.2	6955.2	11450.3	12817.2	B9SBN5	Ricinus communis	0	Rubisco subunit binding-protein beta subunit, rubb
AHTC1000856	8986	6903.8	8746.4	11359.1	730.1	9415.2	16267.8	9616.7	A8Y903	Populus trichocarpa	2e-116	D1-type cyclin
AHTC1000857	1911.2	1288.7	925	393.7	1690.5	1991	3403.3	9263.7	B9HYH4	Populus trichocarpa	3e-150	Predicted protein
AHTC1000858	330.7	276.4	215.1	67.4	111.9	364.4	457.8	1277.4	C6T6Z2	Glycine max	2e-151	Putative uncharacterized protein
AHTC1000861	1187.2	1072.7	1530.2	5424.5	1882.8	1040.7	247	240.4
AHTC1000866	3114.2	2502.3	1313.8	912.9	12011	8404.9	7556.7	11430.1	C6TFW8	Glycine max	4e-85	Putative uncharacterized protein (Fragment)
AHTC1000872	13365.3	11544.7	8586.5	10823.8	14750.6	10826	8311.8	470.9	C6TEP1	Glycine max	2e-22	Putative uncharacterized protein
AHTC1000875	605.5	473.1	268.7	145.9	975.9	1089.5	584.3	673.4	C6TM26	Glycine max	1e-179	Putative uncharacterized protein
AHTC1000877	148.8	2167.7	155.1	36.3	45.9	940.2	1104.3	297.8	Q5VRD5	Oryza sativa subsp. japonica	2e-37	Os01g0178600 protein
AHTC1000882	1277.2	1029.6	446.7	96.7	3374.1	2267.2	2083.5	4544.8	B9R8F6	Ricinus communis	6e-87	Putative uncharacterized protein
AHTC1000883	7700.5	7410.6	3853.8	854.3	19803.8	17649.9	19411.9	21683.7	B9R8F6	Ricinus communis	3e-112	Putative uncharacterized protein
AHTC1000890	17803.6	23693.8	28149	20907	3960.9	17847	32439.2	33304.6	C6ZJY7	Glycine max	0	Serine hydroxymethyltransferase
AHTC1000898	523.7	394.7	659.7	654.6	3094.7	140.2	81.1	112.6	B4UWB6	Arachis hypogaea	2e-33	Putative late-embryogenesis protein
AHTC1000899	1064.9	753.2	1540.2	1756.1	4473.6	284	130.6	190.5	B4UWB6	Arachis hypogaea	7e-33	Putative late-embryogenesis protein
AHTC1000906	272.4	217.4	467.8	650.3	1506.9	219.7	461	374.3	Q42780	Glycine max	0	Lipoxygenase
AHTC1000910	1498.3	981.6	688.7	80.3	1686.4	2378.3	2978.2	6763.1	C6TK14	Glycine max	0	Putative uncharacterized protein
AHTC1000920	6413	6963.9	3444.6	2158.5	10076	13505.3	17406.8	21222.2	Q38IX0	Glycine max	0	Glyceraldehyde-3-phosphate dehydrogenase B subunit
AHTC1000937	483.6	800.1	906.2	584.8	989.3	1452.1	2348.7	2745.5	Q2PEV7	Trifolium pratense	0	Putative zinc dependent protease
AHTC1000939	3765.4	4886	3056.3	1448.9	3263.9	7044.6	7401.2	6977.9	B9RAT6	Ricinus communis	2e-50	Elongation factor Tu
AHTC1000946	2577.9	2048.2	593.6	38.2	3093.7	4648.3	4169.7	6745.2	B9I954	Populus trichocarpa	1e-55	Predicted protein
AHTC1000954	2592.3	2685.5	3976.9	695.3	1043.9	4230.4	13270.1	25107	O65808	Glycine max	0	Magnesium chelatase subunit
AHTC1000956	5103.6	2747.4	749.9	72.1	485.1	14980.4	17009.8	4987.5	C6TL20	Glycine max	2e-173	Putative uncharacterized protein
AHTC1000967	379.7	761.9	477.1	823.8	2948.6	513.5	651.5	411.1	C6T4U6	Glycine max	8e-89	Putative uncharacterized protein
AHTC1001012	2202.4	1405.2	635.5	213.8	7734.6	3068.2	1710.9	6850.2	C6T241	Glycine max	5e-65	Putative uncharacterized protein
AHTC1001014	5891.1	2158.2	2107.8	1841.6	1112.4	1906.8	2133.1	1754.3	C6T241	Glycine max	1e-31	Putative uncharacterized protein
AHTC1001020	3942	4721.9	440.7	66.5	6944.9	7837.8	3388.9	3924.9	C6TDV7	Glycine max	5e-54	Putative uncharacterized protein
AHTC1001021	13394.6	14226.6	3045.1	930.6	25830.6	24996.4	19486.9	18520.4	C6TDV7	Glycine max	3e-55	Putative uncharacterized protein
AHTC1001028	26633.6	27347.6	6691.1	701.6	10932.8	28651.3	16278.2	14771.7	C6TFI8	Glycine max	3e-49	Putative uncharacterized protein
AHTC1001032	15633.1	22875	36723.2	25425.1	10277	19063.2	33782.1	1767.7	P13708	Glycine max	0	Sucrose synthase
AHTC1001036	2620.1	1427.4	458.1	48.7	3622.7	4420.8	4183.9	14259.9	Q84SM7	Glycine max	0	Putative NADH-dependent hydroxypyruvate reductase
AHTC1001037	1027.6	739.1	1462.1	1573.7	9178.2	1738.6	2784.1	4744.9	B9S6E3	Ricinus communis	2e-150	Alpha/beta hydrolase,
AHTC1001049	15846.8	14225.8	11127.9	14380.5	14510.8	15090.8	2093.3	9854.6	C6TJJ8	Glycine max	4e-49	Putative uncharacterized protein
AHTC1001068	7582.6	8464.7	6098.1	7060.1	1833	9510.2	8935.5	8496.8	C6TKZ4	Glycine max	8e-149	Putative uncharacterized protein
AHTC1001069	4682.1	5254.7	5765.7	6162.3	1036.7	5601.9	7681.3	7577.4	C6TKZ4	Glycine max	2e-105	Putative uncharacterized protein
AHTC1001075	5756.6	10208.1	7563.2	5656.1	801.3	10716.8	13856	6839.5	B9I4H9	Populus trichocarpa	0	Predicted protein
AHTC1001077	24038.8	22820.7	23643.6	25184.8	20108.1	24749.3	25070.7	825	C6SVE5	Glycine max	8e-123	Proteasome subunit beta type
AHTC1001083	84.4	83.8	583.8	75	77.6	68.7	68	70.9	C6SWV3	Glycine max	3e-106	Putative uncharacterized protein
AHTC1001087	12327.8	10787	6984.7	10758.3	11762.5	497.9	11357	11642	B6ZK00	Glycine max	4e-114	Peroxisomal biogenesis factor 11 family protein
AHTC1001089	415.7	231.7	163.4	345.1	510.1	528.2	120.1	60.7	C6SVY8	Glycine max	4e-20	Putative uncharacterized protein
AHTC1001091	716.2	1091.7	402.8	915.7	212.9	239.5	110.1	221.1	Q2LAK7	Glycine max	2e-47	Cytochrome P450 monooxygenase CYP72A67 (Fragment)
AHTC1001093	765.2	2834.5	5034.6	7445.3	3804.2	2592.1	4714.6	3057.5	B9PDC4	Populus trichocarpa	5e-83	Predicted protein (Fragment)
AHTC1001099	7579.3	6992.7	3714.3	5984	9314.8	353.1	4985.2	4121.6	C6TBH6	Glycine max	1e-96	Putative uncharacterized protein
AHTC1001102	16922.4	12554.3	22637.1	5902.3	41519.1	3772.9	1507.7	2794.2	C6T575	Glycine max	2e-11	Putative uncharacterized protein
AHTC1001130	4027.4	7144.5	10044.4	3300.9	1569.6	7948.7	19887.1	16533.7	B9SHB4	Ricinus communis	0	Polygalacturonase-1 non-catalytic subunit beta
AHTC1001133	3882.5	3466.9	10196.5	5282.1	220.4	3286.7	6788.1	12862.5	Q38IA6	Glycine max	0	Asparagine synthetase
AHTC1001134	277.2	1662.4	118.5	63	3413	4712.5	2448.2	584	C6SXC7	Glycine max	2e-49	Putative uncharacterized protein
AHTC1001137	2660.7	2924.2	5022.5	3682.7	5414	435.9	2854.7	1079.3	B4UWC2	Arachis hypogaea	7e-53	Gonadotropin beta chain
AHTC1001144	1202.5	1430.3	616.6	549.2	11066.2	6102.9	3381.6	1488
AHTC1001145	1429.4	2728.1	649.9	645.8	15434.7	11753.8	7447.1	3187.5
AHTC1001147	12918.5	13701.4	8242	2048	22256.5	25136.5	18081	15116.9	C6SWC5	Glycine max	6e-08	Putative uncharacterized protein
AHTC1001149	3522.9	4666	2252.3	1921.2	4348.6	6222.5	467.8	2865.1	B9U3W6	Medicago truncatula	3e-78	UDP-glycosyltransferase
AHTC1001153	2883.3	119.3	164.3	239.8	610	136.1	94.2	129.1	C6SZX0	Glycine max	6e-48	Putative uncharacterized protein
AHTC1001169	2719.8	923.4	1504.8	482.6	14758	1150.6	298.1	525	Q9SZ50	Arabidopsis thaliana	8e-33	At4g31830
AHTC1001175	13.5	8.6	12.4	10.8	1278.7	16.8	10.4	17	B9GFE2	Populus trichocarpa	5e-20	Predicted protein
AHTC1001176	18.1	15.7	13.1	10.7	1797.7	31.2	12.7	22.9	B9GFE2	Populus trichocarpa	3e-20	Predicted protein
AHTC1001177	33.8	11.9	14.6	13.3	890.6	26.1	10	16.7	B9GFE2	Populus trichocarpa	3e-26	Predicted protein
AHTC1001179	111.6	375.7	220.4	2281.2	57.7	96.2	79.5	77.6	Q6WNU4	Glycine max	2e-114	Subtilisin-like protease
AHTC1001180	181	259.9	518.6	2804.7	425.4	177.6	146.2	196.7	Q6WNU4	Glycine max	9e-158	Subtilisin-like protease
AHTC1001186	9506.5	13703.9	14139.8	10221.8	40588.7	19041.9	12509.5	7992.9	C6THW8	Glycine max	3e-100	Putative uncharacterized protein
AHTC1001187	7379.5	9464.5	7438.2	2383	7265.8	19803.5	20998	10793	B9RY24	Ricinus communis	9e-74	Catalytic
AHTC1001188	7407.5	7887.5	1663.5	1003.6	12227.8	12061.1	6297.4	5781.3	C6SZQ6	Glycine max	3e-17	Putative uncharacterized protein
AHTC1001246	1821.9	2569.4	2969.5	18909.1	2453.3	3300.2	1399.2	1368.3	C6T280	Glycine max	2e-30	Putative uncharacterized protein (Fragment)
AHTC1001251	17888.1	15710.3	12886.3	17799.1	18287.9	16753	15389.5	419.2	C6SV99	Glycine max	1e-102	Ubiquitin carrier protein
AHTC1001258	1624.8	1978.7	1237.9	1267	7379.3	6599.8	3826.6	1735.6	Q43123	Daucus carota	9e-24	Oleosin
AHTC1001260	973.1	1085.8	1224.1	850.4	5533.2	946.4	740.6	1096.7	C6TB18	Glycine max	3e-80	Putative uncharacterized protein
AHTC1001274	4721.4	6071.9	1414.2	618.5	22283.2	25465.7	16315.4	14791.5	C6T0E6	Glycine max	6e-45	Putative uncharacterized protein
AHTC1001275	1962.7	2412.4	551.1	258.2	7851.6	8564.9	5621.9	4975.5	B9I954	Populus trichocarpa	7e-52	Predicted protein
AHTC1001278	8865.6	7764.8	6176.7	6539.6	3318.4	7597	6017	784.7	C6SZV9	Glycine max	3e-75	Putative uncharacterized protein
AHTC1001289	2481.2	1963	1469.7	391.9	5314.7	6328.4	7093.4	1024.6	C6T9W9	Glycine max	6e-113	Putative uncharacterized protein
AHTC1001295	2261.6	3205.2	20357.7	3193.4	1600.6	691.8	4992.9	2043.2	B9FRR9	Oryza sativa subsp. japonica	1e-22	Putative uncharacterized protein
AHTC1001308	740.4	369.4	383.8	210.3	76.4	423	379.3	301.7	A2YFR4	Oryza sativa subsp. indica	2e-22	Putative uncharacterized protein
AHTC1001310	24728.8	20856.6	13593.6	15297	13854.4	1266.6	11291.9	14872.4
AHTC1001317	9511.9	12132.4	8598.6	795.6	5300.4	10150.8	9254.7	5800.5	C6TD09	Glycine max	0	Putative uncharacterized protein
AHTC1001322	3646.2	970.1	3099.6	1889.2	7796.2	645.7	628.8	892.2	C6T2S6	Glycine max	5e-69	Putative uncharacterized protein
AHTC1001326	6403.8	8445.3	4797.4	4065.5	4103.6	709.5	4134.7	3862.9	C6TH42	Glycine max	5e-34	Putative uncharacterized protein (Fragment)
AHTC1001327	2548.8	1439.2	2526.3	795.5	593.4	167.4	832.6	527.2	C6T064	Glycine max	9e-63	40S ribosomal protein S12
AHTC1001331	752.8	326.2	1170.9	1360.3	12802.9	289.9	110.8	117.9	C6SVT0	Glycine max	2e-67	Putative uncharacterized protein
AHTC1001332	61.4	57.9	144.9	57.9	1505.5	138.1	46.2	40.1	C6SVT0	Glycine max	4e-72	Putative uncharacterized protein
AHTC1001338	19684.6	19443	14363	2213.1	816.9	19653.9	15347.6	13815.6	C6SVD3	Glycine max	2e-59	Putative uncharacterized protein
AHTC1001341	1993.9	2339.7	3925.7	172.7	179.6	4574.7	10286.5	10284.7	Q75VD5	Lithocarpus lucidus	0	Ribulose bisphosphate carboxylase large chain
AHTC1001343	1796.4	2661.6	3962.1	1401.3	363.3	1591.7	2005	1788.9	Q01899	Phaseolus vulgaris	6e-80	Heat shock 70 kDa protein, mitochondrial
AHTC1001344	31392.5	26774.8	22053.3	1370.5	2214.4	27794.6	24988.5	24871.5	A9PI36	Populus trichocarpa	6e-30	Predicted protein
AHTC1001358	2852.3	1699.5	789.4	1135	2428	6876.8	3619.5	3616.9	B9RFL8	Ricinus communis	8e-90	Thylakoid lumenal 21.5 kDa protein, chloroplast,
AHTC1001362	4938.7	6228	20135.4	3667.9	1890.3	5169.5	3756.4	3531.5	C6SVT3	Glycine max	6e-22	Putative uncharacterized protein
AHTC1001370	467	493.5	41	14.4	3681.9	2576	928.4	714.7	B9S592	Ricinus communis	3e-31	Photosystem I reaction center subunit IV A, chloroplast
AHTC1001371	1342.3	1832.3	206.8	54.8	8177.1	5992.6	3171.6	2746.9	B7FHF6	Medicago truncatula	1e-30	Putative uncharacterized protein
AHTC1001375	414.5	545.2	174.6	44.4	317.8	1306.2	541.4	212.7	B9GYG0	Populus trichocarpa	3e-31	Predicted protein
AHTC1001376	2640.9	2912.3	752.7	182.1	2269.2	5256.9	234.6	2004.7	B9GYG0	Populus trichocarpa	9e-106	Predicted protein
AHTC1001383	5392.4	5096.4	4461.2	1967.4	9383.6	2399.8	613.5	834.7
AHTC1001394	8866.5	7235.3	3321.6	2971.6	7783.7	16975.6	13577.4	15099.2	C6T308	Glycine max	6e-64	Putative uncharacterized protein
AHTC1001397	8945.9	6887.9	7024.4	8083.5	9666.9	7154.9	8121.1	286	C6T1X0	Glycine max	4e-54	Putative uncharacterized protein
AHTC1001401	1342	1064.6	530.3	1347.5	643.7	4109	1635.7	251.9	C6T0F4	Glycine max	1e-55	Putative uncharacterized protein
AHTC1001410	2081.6	2096.1	882.2	446.4	3286.4	6066.3	6692.3	8201.5	C6TM93	Glycine max	2e-177	Putative uncharacterized protein
AHTC1001419	9965	5447.1	5093	718.3	43547.3	1922	639.2	1023.7	B4UW89	Arachis hypogaea	7e-62	Heat shock protein 2
AHTC1001435	12934.9	10873.5	6645.4	16218.4	11230.6	7315.2	3984.9	2857.4
AHTC1001440	279.3	207.4	324.2	92.7	608.6	154.1	63.8	70.3	B9N0T2	Populus trichocarpa	1e-42	Predicted protein
AHTC1001441	358.4	214.6	843.2	274.4	2764.4	145	96.9	95.1	B9N0T2	Populus trichocarpa	3e-42	Predicted protein
AHTC1001448	107.6	83.7	82.9	85.7	62.8	880	695.5	737.7	C6TIK4	Glycine max	1e-112	Putative uncharacterized protein
AHTC1001459	2139.8	1107.1	1150.9	1329.6	485.1	866.4	831.1	846.3	C6T545	Glycine max	9e-49	Putative uncharacterized protein
AHTC1001465	6054.8	11113.2	13105	11696.9	1867.8	8425.6	1289.6	15061	C6TH78	Glycine max	5e-157	Putative uncharacterized protein
AHTC1001469	3741.3	3356.7	1650	1712.1	155.5	4783.1	2540.7	2412.4	C6SYR7	Glycine max	1e-53	Putative uncharacterized protein
AHTC1001472	10051.3	12138.9	12400.6	13129.7	4717.5	9688	13350.2	1001.8	C6T1S1	Glycine max	1e-56	Putative uncharacterized protein
AHTC1001476	290.4	334.3	249.8	86.7	8001.5	415.7	248	325.6	Q39801	Glycine max	6e-26	51 kDa seed maturation protein
AHTC1001477	119.9	150.6	253.8	84.6	4987.6	216.2	198.8	226.7	Q39801	Glycine max	7e-49	51 kDa seed maturation protein
AHTC1001484	4967.5	5168.5	1584.2	654.2	4202.4	11517.9	8819.5	8910.9	C6TM31	Glycine max	3e-132	Putative uncharacterized protein
AHTC1001491	2325.2	3173.9	7667.2	16642.6	507	964.8	363.8	337.5	B9GUP6	Populus trichocarpa	2e-39	Predicted protein
AHTC1001492	141.2	157.3	463.6	208.1	90.9	167.2	73.5	57	Q9FIY1	Arabidopsis thaliana	7e-19	Patatin-like protein
AHTC1001493	1162.1	1851.8	9757.6	19081.4	396.1	433.1	294.9	310.2	B8BCQ9	Oryza sativa subsp. indica	3e-67	Putative uncharacterized protein
AHTC1001495	264.2	136.1	251.3	72.5	7485.8	707	311.5	390.9	Q5I7M1	Ammopiptanthus mongolicus	1e-33	Putative uncharacterized protein (Fragment)
AHTC1001496	330.4	135	260.6	64.6	6885.5	635.9	268.3	337	Q5I7M1	Ammopiptanthus mongolicus	2e-35	Putative uncharacterized protein (Fragment)
AHTC1001501	137.7	150.4	210.7	59.8	40.5	95.4	302.8	1578.1	P81406	Pisum sativum	7e-107	NADP-dependent glyceraldehyde-3-phosphate dehydrogenase
AHTC1001502	3460.3	2991.7	2065.8	889.5	2202.9	2553.6	4340.5	11204.9	P81406	Pisum sativum	0	NADP-dependent glyceraldehyde-3-phosphate dehydrogenase
AHTC1001529	2771.7	6422.4	4056	3988.7	9075.2	13785.7	20830.5	6390.9	C6TEA3	Glycine max	1e-86	Putative uncharacterized protein
AHTC1001538	10093.9	10537	16960.5	14468.2	1872.5	7889.3	15676.7	14006	B9RC08	Ricinus communis	0	Hydroxymethylglutaryl-CoA synthase,
AHTC1001547	1568.1	2276.9	3580.2	2608.7	355.3	2014	4730.2	4163.4	Q9SM59	Pisum sativum	0	Phosphoglucomutase, chloroplastic
AHTC1001553	15398.5	12704.3	9344.7	12315.2	18631.3	13978.8	9863.8	587.5	C6T0W7	Glycine max	2e-73	Putative uncharacterized protein
AHTC1001562	2593.1	3102.2	3396.9	1127	293.9	1514	3933.1	5097	Q2PEZ7	Trifolium pratense	3e-152	Putative cytochrome P450
AHTC1001573	7617.1	9463.9	6470.1	4347.8	7944.4	20169.6	29230.3	29838.1	B9RB94	Ricinus communis	0	Triose phosphate/phosphate translocator, chloroplast,
AHTC1001578	3318.1	2655.2	1305.1	103	43.3	2465.4	1027.2	866.3	C5XL26	Sorghum bicolor	4e-42	Putative uncharacterized protein Sb03g001950
AHTC1001579	1239.9	1572.3	871	408.5	1928.5	3024.4	4495.9	4609.7	C6TBL0	Glycine max	0	Putative uncharacterized protein
AHTC1001581	4825	3586.5	9814.1	11083.6	1132.5	1587.5	4975	12003.1	Q9ZSQ5	Astragalus penduliflorus	0	Granule-bound glycogen (Starch) synthase
AHTC1001583	11382.7	14174.3	11694.3	15060.9	12641	13267.5	1513.9	15140.3	A9PJV6	Populus trichocarpa x Populus deltoides	5e-168	Putative uncharacterized protein
AHTC1001591	1118.6	317.6	323.9	222.7	45.6	79.6	70.8	97.1	Q2HTN2	Medicago truncatula	1e-122	Peptidase A1, pepsin
AHTC1001600	15772.1	16549.1	12048.3	12797.3	19373.9	16609.6	1881.6	13634.5	C6T249	Glycine max	2e-50	Putative uncharacterized protein
AHTC1001604	396.2	390	1247.4	2195.6	882.7	381.9	593.1	346.8	B9S4U0	Ricinus communis	5e-24	Histone h1/h5,
AHTC1001619	5717.1	3759	2409.2	5817.7	12639	3170.6	478.6	1324.3	C6T371	Glycine max	2e-36	Putative uncharacterized protein
AHTC1001620	1824.8	948.8	883.6	2103.7	5790.5	1040.1	208.7	441.4	B9HTS5	Populus trichocarpa	5e-32	Predicted protein
AHTC1001635	116.5	83.5	85.5	23.2	581.5	50.8	40.6	72.8	C6TNM8	Glycine max	0	Glutamine synthetase
AHTC1001636	9956	9903.4	9196.5	6966.8	4610	11389.1	11700.1	736.3	C6TEW9	Glycine max	1e-120	Putative uncharacterized protein
AHTC1001653	1627.8	2523.5	5542.5	1937.5	8405.3	2259.9	3160.6	5418.8	C6TNM4	Glycine max	8e-162	Putative uncharacterized protein
AHTC1001655	1761.7	2825.9	2058.5	411.5	2477.1	4688.4	6890	7536.2	Q9XE94	Glycine max	0	Geranylgeranyl hydrogenase
AHTC1001662	28590	28019.6	25657.5	31553.8	32801.3	1028.9	25414.4	25878.8	C6TAW8	Glycine max	4e-51	Putative uncharacterized protein
AHTC1001663	4109.7	3652.5	7681.9	5387.1	832.4	3420.2	5874.7	9675.2	A4F1S3	Clitoria ternatea	0	Putative acyltransferase
AHTC1001672	5177.8	5238	2715.4	1094.2	319.1	4568.5	2120.7	2085.6	Q948X4	Medicago sativa	1e-84	Glutathione S-transferase
AHTC1001673	178.7	169	191.2	122.7	1860.8	336.4	154.2	429.3	Q42910	Mesembryanthemum crystallinum	0	Pyruvate, phosphate dikinase, chloroplastic
AHTC1001674	195.2	161.3	615.6	445.5	12932.6	157.7	143.5	306.4	Q42910	Mesembryanthemum crystallinum	8e-137	Pyruvate, phosphate dikinase, chloroplastic
AHTC1001675	63.8	77.4	272.8	55.2	5331.7	144.6	132.6	54.4	B9MYF5	Populus trichocarpa	6e-83	Predicted protein
AHTC1001676	111	120.5	144.8	39.9	5980.9	204.4	77.6	75.8	B9MYF5	Populus trichocarpa	3e-09	Predicted protein
AHTC1001677	1607.5	1283.7	1181.3	52.9	4475.9	1265	801.6	1948	B9RN94	Ricinus communis	4e-162	Putative uncharacterized protein
AHTC1001684	9441.1	10339.8	8276.1	8624.2	10606.7	11681.5	1035.2	6999.8	B7FJ74	Medicago truncatula	2e-70	Putative uncharacterized protein
AHTC1001685	5239.4	7225.9	11752.1	10577.7	5704.3	751	15323.7	12144.6	A5HIJ1	Actinidia deliciosa	3e-156	Cysteine protease Cp1
AHTC1001692	1007.6	698.1	288.7	74.8	1293.3	2478.6	1798.8	2701.7	C6TBU6	Glycine max	2e-90	Putative uncharacterized protein
AHTC1001706	255.7	274.8	191.6	96.2	11652.2	2856.6	1899.7	1476.2	C6SXE2	Glycine max	1e-66	Putative uncharacterized protein
AHTC1001707	3065.8	3216.8	3854.2	3303.6	13213.1	3480.8	3148.2	3544.3	B9S5G6	Ricinus communis	7e-57	Protein kinase
AHTC1001711	1414.7	745.9	557.7	852.8	1968.8	1077.8	413.4	66.4	C6SVI5	Glycine max	2e-39	Putative uncharacterized protein
AHTC1001714	3671.5	6137.4	1624.3	1233.6	3482.9	12797.4	11591.7	7633.6	C6T9W1	Glycine max	3e-59	Putative uncharacterized protein
AHTC1001715	2600.6	4406.9	1337.2	1066.1	2418.4	11931.5	11045.1	6578.7	C6T9W1	Glycine max	5e-130	Putative uncharacterized protein
AHTC1001729	1346.7	1073.2	1524.8	896.5	2005.3	2027.8	3371.5	4071.3	B7FJY8	Medicago truncatula	7e-163	Putative uncharacterized protein
AHTC1001739	2276.6	11778.5	2364.6	456.2	20464.8	24923.8	25319.1	4503.3	B7FGI5	Medicago truncatula	2e-43	Putative uncharacterized protein
AHTC1001743	67.3	46.9	83.9	59.6	1302.2	105.2	75.5	95.1	Q39871	Glycine max	2e-56	Late embryongenesis abundant protein
AHTC1001749	6949.1	7897	14798.4	4632.5	22909.5	3220.4	3173.5	3845.8	Q9XFC1	Lupinus luteus	1e-174	Stearoyl acyl carrier protein desaturase Lldd3A20
AHTC1001759	19020.6	15344.3	21766	10240.8	25311.8	4040	3849.6	20065.8	Q5QHT4	Vigna radiata	0	70 kDa heat shock cognate protein 1
AHTC1001765	684.3	641.8	1153.7	423.9	6018.4	471.1	184.6	117.2	B9I0P7	Populus trichocarpa	2e-12	Predicted protein
AHTC1001766	177	171.7	353.2	119	1192	68.8	20.4	15.7	B9I0P7	Populus trichocarpa	2e-12	Predicted protein
AHTC1001786	5977.1	4387.9	1799.6	667.8	7399.3	9079	7386.5	9579.8	C6T8Y0	Glycine max	4e-108	Putative uncharacterized protein
AHTC1001789	7025.8	7430.3	12566.7	2786.1	14838.6	467.9	581.7	1509.5	C6TMK8	Glycine max	4e-140	Putative uncharacterized protein
AHTC1001794	487.1	417.3	362.1	210.5	66.9	452.3	280.2	339.5
AHTC1001795	1024.8	880.7	703.5	646.8	309.6	1035.9	1012.9	2968.2	O48923	Glycine max	3e-125	Cytochrome P450 71D10
AHTC1001796	778	702.5	277.5	240.6	575	1137.1	915.7	2061.4	O48923	Glycine max	1e-57	Cytochrome P450 71D10
AHTC1001804	2915.9	2749.1	1139	1385.6	1181.3	3957.7	6030.7	3408.8	B9T3S5	Ricinus communis	0	Cyclic nucleotide-gated ion channel
AHTC1001809	4209	6010.1	5532.6	3826.2	18102.4	8374.6	6439.2	6677.7	O24301	Pisum sativum	0	Sucrose synthase 2
AHTC1001816	1153.3	1405.5	560.9	482.6	209.6	1521	521.2	268.7	C6TBS9	Glycine max	4e-92	Putative uncharacterized protein
AHTC1001830	12025.3	7809.4	2938.3	555.7	17166.6	17377.5	15426.8	19985	A9PFK1	Populus trichocarpa	1e-57	Predicted protein
AHTC1001840	76.7	17.9	20.8	36.5	179.7	44.2	75.3	881.2	B7FJ99	Medicago truncatula	2e-11	Putative uncharacterized protein
AHTC1001841	91.9	24.5	13.9	49.2	408.5	89.7	91.8	1045	B7FJ99	Medicago truncatula	8e-86	Putative uncharacterized protein
AHTC1001847	1232.8	1506.8	1063.8	1033.9	1194.1	1808.6	1123.2	8357.2	A9PG99	Populus trichocarpa	4e-72	Predicted protein
AHTC1001848	1258.5	1522.4	8126.1	21647.3	11196	4174.7	14830.9	9475.5	C6TLS4	Glycine max	2e-128	Putative uncharacterized protein
AHTC1001850	6110.8	6738.9	8565.4	1639.6	22598.2	1086.8	170.3	938.2	C6T1F8	Glycine max	9e-20	Putative uncharacterized protein
AHTC1001851	2858.2	3142.2	3983.8	378.7	14568.3	371.8	55.4	133.2	C6T1F8	Glycine max	2e-19	Putative uncharacterized protein
AHTC1001861	2606	3322	3771.4	1725.9	4186.4	6138.2	14361.2	16413.9	O48902	Medicago sativa	0	Malate dehydrogenase [NADP], chloroplastic
AHTC1001864	10575.3	12208.3	11827.5	733.1	396	12860	14879.9	12112	B9SGX2	Ricinus communis	1e-107	WD-repeat protein
AHTC1001876	20143.5	20001.9	13772.3	23333.9	2408.8	26880.7	13234.5	9817.7	B9HYG6	Populus trichocarpa	2e-66	Predicted protein
AHTC1001881	618	721.6	743.3	204.8	649.4	2044.6	7424.9	6795.2	A9PH50	Populus trichocarpa	2e-142	Predicted protein
AHTC1001884	279.4	191.2	100.2	63.4	59.1	524.3	302.3	236.7	C6SYF4	Glycine max	1e-72	Putative uncharacterized protein
AHTC1001892	656.9	834.1	453.2	126.2	317.9	1491.6	2302.1	2921.4	B9SHB0	Ricinus communis	3e-146	Alcohol dehydrogenase
AHTC1001919	3572.9	3671.5	1868.2	248.9	504.2	1137.6	445.9	714.9	B9T4Y0	Ricinus communis	8e-23	14 kDa proline-rich protein DC2.15
AHTC1001938	322.7	622.6	1522.5	511	534.5	623.7	4394.2	2083.8	Q8VWP9	Gossypium hirsutum	1e-87	Fiddlehead-like protein
AHTC1001941	482.7	486.9	109.9	52.7	987.4	3287.3	854	842.3	C6T293	Glycine max	4e-87	Putative uncharacterized protein
AHTC1001942	666.8	808	140.4	60.3	1417.2	3302.6	1865.7	1888.2	A9PJX8	Populus trichocarpa x Populus deltoides	6e-81	Putative uncharacterized protein
AHTC1001960	2161.1	2848.1	2016.9	1403	1116.3	5601.2	6880.7	5633.4	B7FK41	Medicago truncatula	4e-132	Putative uncharacterized protein
AHTC1001965	25907.2	18312.9	15343.4	4695.5	47696.7	7929.6	3378.6	12025.2	C6TMV0	Glycine max	1e-61	Putative uncharacterized protein
AHTC1001985	645.8	683.3	2454.1	323.1	6358.6	1008.2	699.5	1012.1	Q7Y0Y9	Glycine max	4e-42	Dehydration responsive element binding protein
AHTC1001986	374.2	657.4	485.8	91.3	1205.3	375.4	267	1177.7	Q107R6	Phaseolus vulgaris	2e-97	Aquaporin
AHTC1001996	342.7	194.4	502.9	802.5	2799	635.1	534.5	288.4	C6TAK5	Glycine max	8e-76	Putative uncharacterized protein
AHTC1001997	392	183.6	432.6	759.3	5026.5	984.9	557	295.4	C6TAK5	Glycine max	1e-59	Putative uncharacterized protein
AHTC1001998	1274.3	592.6	1466.1	2471.4	9472.5	2348	1854.4	978.5	C6TAK5	Glycine max	2e-112	Putative uncharacterized protein
AHTC1002014	175.1	281.7	281.7	239.5	921	452.8	264.5	282.7
AHTC1002033	2678	6440.2	3260.2	4280.2	17552.3	13389.6	8080.3	2419.9	C6T583	Glycine max	1e-40	Putative uncharacterized protein
AHTC1002054	2046.9	2914.6	7286.4	5797.7	2013.9	2020.9	4646.6	601.4	B9SFP2	Ricinus communis	9e-39	Speckle-type POZ protein
AHTC1002058	3824.4	4987.2	7236.8	7877.8	550.1	3480.6	2875.9	4783.2	Q39448	Cicer arietinum	5e-48	Specific tissue protein 2 (Fragment)
AHTC1002064	5261.6	4725.5	3028.1	3163.1	2899	12046.5	14945.9	12434.1	C6TCA9	Glycine max	4e-76	Putative uncharacterized protein
AHTC1002068	3434.7	3233.4	2793.8	1504.3	265.5	5077.5	5550.5	5231.6	A5C5Z7	Vitis vinifera	2e-86	Putative uncharacterized protein
AHTC1002069	3805.8	3822	2712.1	1719	552.8	5277.3	4328.5	4395.2	B9HUC1	Populus trichocarpa	4e-55	Predicted protein
AHTC1002070	4254.7	4681.7	2850.6	515	1341.5	3676.8	4788.3	4129.5	D3G7Y0	Senna tora	0	Chalcone synthase
AHTC1002071	8349.4	5837.2	1523.1	1005.5	17948.2	18184.8	15359.4	12565.9	C6TF55	Glycine max	8e-54	Putative uncharacterized protein
AHTC1002085	2212.8	3257.2	10717.8	3308.7	23679.4	1144.5	3849.4	2620.7	Q6RUF9	Glycine max	0	Proline dehydrogenase
AHTC1002088	1586.6	1477.6	1025.4	608.7	1209.1	1780	786.3	133.2	C6T399	Glycine max	4e-61	Putative uncharacterized protein
AHTC1002094	13222.1	13092.7	7299.5	14306.5	14658.5	1033.4	27093.1	24894.7	C6TDF7	Glycine max	3e-69	Putative uncharacterized protein
AHTC1002103	13417.6	11944.7	7346.6	8325.4	7220.7	10818.9	7529.9	261.1	Q8H2B9	Prunus dulcis	6e-23	60s acidic ribosomal protein
AHTC1002107	1086.7	934.9	949.4	4803.3	1420.4	854	172.7	162.9
AHTC1002130	528	161.4	198.6	162.7	279.8	403.1	243.2	938.7	A5CA95	Vitis vinifera	3e-74	Putative uncharacterized protein
AHTC1002156	31320.4	7864.6	39014.6	25356.8	48531	8202.8	19289.8	5406.1
AHTC1002157	5594	3187.7	3717	2699.1	9646.3	1441.2	363.4	882.8	B9SIF3	Ricinus communis	1e-22	Putative uncharacterized protein
AHTC1002159	9282.6	9217.1	8643.6	7779	6424.9	8607.7	413.8	7896.7	C6TF13	Glycine max	3e-100	Putative uncharacterized protein
AHTC1002162	4756.6	2620	478.8	97	4706.8	9833.1	9830	9759.7	A5BEZ5	Vitis vinifera	8e-72	Putative uncharacterized protein
AHTC1002166	1714.5	1336	314.1	115.4	7217.2	5236.2	4072.1	3643.5	C6TK97	Glycine max	8e-105	Putative uncharacterized protein
AHTC1002180	3528.9	5197	12697.3	3181.6	14960.3	2643.2	2949.6	3981	B9I1N8	Populus trichocarpa	0	Predicted protein
AHTC1002189	3664.1	318.1	501.7	413.7	3779.3	88.1	356.7	2849.8	C6TDG9	Glycine max	5e-106	Putative uncharacterized protein
AHTC1002192	7290.7	4609	1796.3	1787.6	7453.3	12800.1	8527.1	8259.8	C6TC21	Glycine max	3e-47	Putative uncharacterized protein
AHTC1002214	659.2	503.1	688.8	423	1833.2	812.3	1010.2	2698.6	B9RX36	Ricinus communis	2e-118	Glutathione-regulated potassium-efflux system protein kefB
AHTC1002221	3507.3	2351.7	7727.1	4551.2	47191.7	1683.2	1671.2	2580	B9N559	Populus trichocarpa	2e-20	Predicted protein
AHTC1002222	3744.9	3111.3	6589.7	5419	23097.9	1742.1	1800.4	2279.2
AHTC1002226	8715.9	9738.6	19771.8	4910.9	13465	3612.9	4764.2	7546.9	C6TGT8	Glycine max	4e-46	Putative uncharacterized protein
AHTC1002229	1988.2	3246.2	6604	1116.2	960.1	1313.3	823.6	4141.4	C5I848	Astragalus sinicus	7e-126	12-oxophytodienoic acid 10,10-reductase
AHTC1002238	3614	4027.9	4174.4	1871.7	3283	4525.5	8009	10054.6	C6T7L5	Glycine max	0	Putative uncharacterized protein
AHTC1002245	17631.3	22874.5	19733.3	7976.8	2962.8	16598.4	19358.4	21532.7
AHTC1002248	4200.9	2835.6	2437.3	3063.4	3167	4079.2	2845.9	243.4	C6TK98	Glycine max	4e-104	Putative uncharacterized protein
AHTC1002251	1103.4	848.6	663.7	504.7	30.1	559.8	265.7	316.8	B4UWA4	Arachis hypogaea	3e-44	Putative uncharacterized protein
AHTC1002252	4398.9	2238.8	1089.4	2372.7	166.6	1193.7	543.2	301.8	B4UWA4	Arachis hypogaea	7e-68	Putative uncharacterized protein
AHTC1002255	516.1	1098.6	2539.6	1586.6	98.2	858.9	2599.7	2009.3	B9SP45	Ricinus communis	7e-112	Eukaryotic translation initiation factor 2c
AHTC1002259	2457.3	4504.1	938.3	282	684.9	2731.4	589.7	1490.1
AHTC1002260	33648	32042.8	12564.2	5830.9	48429.2	45784.2	41595.4	41407.9	O24292	Pisum sativum	7e-39	CP12
AHTC1002262	1490.4	1818.5	1560.9	1038	658.7	3782.5	7022	4123.8	A5BV03	Vitis vinifera	7e-77	Putative uncharacterized protein
AHTC1002265	2603	1757.9	991.3	330.2	10388.7	12918.2	6214.4	2540.3	C6TC24	Glycine max	1e-117	Putative uncharacterized protein
AHTC1002266	5587.5	5095.8	9412.8	1684.6	34955.2	14150.8	5310.6	2970.6	B9P6B8	Populus trichocarpa	4e-06	Predicted protein
AHTC1002270	4283.4	2796.3	845.6	504.5	2497.7	4180	1828.2	3180.1	A9PGC5	Populus trichocarpa	3e-09	Predicted protein
AHTC1002282	100.8	138	198.4	514.4	81.7	1099.2	253.7	136.3	C6TMC0	Glycine max	6e-134	Putative uncharacterized protein
AHTC1002284	3123.4	2841.3	833.4	1641	7250.4	8141.6	5314.7	4469.4	C6SXC4	Glycine max	5e-52	Putative uncharacterized protein
AHTC1002293	3429.8	398.2	287.5	91	423	11961.2	3004.2	582.2	B6CEX8	Arachis hypogaea	1e-35	Non-specific lipid-transfer protein
AHTC1002294	3244.4	4226.8	5016.1	2159.7	2086.7	4253.4	10495.2	9634.2	Q42794	Glycine max	0	Aspartate aminotransferase
AHTC1002296	32483.1	26228.1	24922	18822.8	6639.8	20099.8	17539.1	31288.7	B9T2E3	Ricinus communis	2e-69	STS14 protein,
AHTC1002299	5812.6	5879	6111.8	6653.5	3359	415.8	5148.1	5611.3	C6TG15	Glycine max	6e-139	Putative uncharacterized protein
AHTC1002307	8125.3	11149.7	8413.6	7144.4	3417.9	375.2	12499	11081.4	Q9FVD6	Medicago varia	0	Ser/Thr specific protein phosphatase 2A A regulatory subunit beta isoform
AHTC1002311	20869.3	18009.3	13088.9	18284.8	19083.8	740.2	16367.4	15602.9	C6TB38	Glycine max	1e-67	Putative uncharacterized protein
AHTC1002321	10788.4	9683	6535.5	557.1	420.5	9650.6	5496.6	6688.6	C6SWM7	Glycine max	9e-58	Putative uncharacterized protein
AHTC1002331	3584.1	3067.4	6596.5	404.1	186.4	2628.1	5477.6	5957.3	C6F1T7	Glycine max	5e-151	Protein kinase
AHTC1002358	1438.5	2223.2	2875	214.3	248.1	4171.9	5747.5	5107.7	P49208	Pisum sativum	2e-31	50S ribosomal protein L1, chloroplastic (Fragment)
AHTC1002364	2320.4	2350.5	616.4	720.3	5122	7665.8	3018.4	2419	C6TMA0	Glycine max	3e-89	Putative uncharacterized protein
AHTC1002366	5782.2	7210	3644.7	3851.3	480.3	8745.4	5212.7	3012.6	B9H6A4	Populus trichocarpa	2e-56	Predicted protein
AHTC1002381	40165.3	33759.7	33882.5	30094	7833.9	26580.7	27392.6	36619.4	B9SP61	Ricinus communis	6e-63	21 kDa protein
AHTC1002383	10054.9	2784.2	5313.1	7092.7	11462.2	1132.8	986.4	8598.3	B9SVG5	Ricinus communis	3e-24	Putative uncharacterized protein
AHTC1002384	1529.2	276.2	882.4	945.5	2867.6	103.7	120.3	1465	C6T8X4	Glycine max	6e-35	Putative uncharacterized protein
AHTC1002390	3208	4778.1	7006.3	6684.2	669.1	3511.5	4470.3	3515.5	B9S9S6	Ricinus communis	7e-132	Putative uncharacterized protein
AHTC1002391	3051.9	2360.9	2561.6	2420.3	378.5	2355.9	2162.7	1925.1	C6T0J0	Glycine max	3e-78	Putative uncharacterized protein
AHTC1002399	432.5	596.7	661.9	325.8	84.8	1351.1	2720.4	701	A4F1S0	Clitoria ternatea	2e-156	Putative acyltransferase
AHTC1002402	2576.8	1153.3	989.2	303.7	2631.7	1316.7	1329.6	5159.5	C6T7W1	Glycine max	7e-75	Putative uncharacterized protein
AHTC1002410	75.9	39.1	131.9	139.5	480.9	55.2	82.7	94.3	Q9FQD5	Glycine max	4e-19	Glutathione S-transferase GST 23
AHTC1002412	4121.7	2898.3	1807.2	3470.8	3251.5	313.5	3864.3	3319	C6T0E0	Glycine max	2e-30	Putative uncharacterized protein
AHTC1002434	11425.5	9757	5902.8	8327	1889.6	10535.9	5707.2	4901.3	B9RH26	Ricinus communis	1e-22	Putative uncharacterized protein
AHTC1002440	4096	5929.4	9705.7	8913.7	4276.6	595.1	7195	8407.3	B9RNX3	Ricinus communis	6e-80	Ccr4-associated factor
AHTC1002445	935.8	1199.7	3588.3	257.7	608.8	2945.1	5034.5	4176.3	C6TCI6	Glycine max	0	Putative uncharacterized protein
AHTC1002448	10569.4	5364	10265.2	7767.1	17292.1	3554.2	1636.7	691.9	A5BBT8	Vitis vinifera	1e-47	Putative uncharacterized protein
AHTC1002451	58.8	16.6	152.5	17.4	704.3	15.5	131.7	109.3	Q2HUN6	Medicago truncatula	6e-165	RNA-directed DNA polymerase (Reverse transcriptase); Ribonuclease H
AHTC1002460	988.9	1201.1	1617.6	1628	231.8	2395.9	4615.9	6110.1	B9RZ35	Ricinus communis	0	Putative uncharacterized protein
AHTC1002466	713.2	657.2	1334.3	330.6	3437	430.9	609.2	715.6	C6TIK4	Glycine max	5e-126	Putative uncharacterized protein
AHTC1002470	10979.9	12480.9	17173.8	3062.8	24483	1279.2	952.8	10479.7	B9RIT0	Ricinus communis	4e-123	Heat shock protein
AHTC1002471	15267.4	18031.8	25445.2	7249.6	30747	2749.9	2439.1	18185.3	B9RIT0	Ricinus communis	2e-161	Heat shock protein
AHTC1002482	2035.5	3794	5960.2	855.7	1325.8	2583	6634.9	7184.3	P93167	Glycine max	3e-179	Asparagine synthetase 2
AHTC1002484	1456.4	812.3	831.1	304.4	2801.9	1729	2139.8	7544.4	B9IF33	Populus trichocarpa	2e-121	Predicted protein
AHTC1002487	840.5	1485.4	1641.8	524.3	344.1	1134.8	1568.3	2397.2	Q43106	Phaseolus vulgaris	0	H(+)-transporting ATPase
AHTC1002494	334.4	323.2	271.2	354.4	42	437.9	264.9	348.4	C6TK66	Glycine max	2e-32	Putative uncharacterized protein
AHTC1002503	89	63.9	37.6	18.7	180.1	1022.3	492.9	715.4	C6TCY7	Glycine max	3e-127	Putative uncharacterized protein
AHTC1002507	2344.5	3416.8	884.3	767.4	8072.8	12970.4	8204.6	4792	C7F8A3	Arachis hypogaea	7e-116	Glutathione S-transferase
AHTC1002513	7730.9	6624.9	3268.4	6171	1258.2	7665.6	4436.2	3503	C6TKT8	Glycine max	4e-73	Putative uncharacterized protein
AHTC1002514	2966.6	2212.3	1414.1	2724.1	444.7	2892.7	2156	1394.8	C6SX60	Glycine max	7e-29	Putative uncharacterized protein
AHTC1002516	1134.6	1275	1549.1	1068.3	10664.7	2333	2439.2	1707.7	B0M3E8	Pisum sativum	0	UDP-glucose 4-epimerase
AHTC1002519	5025.4	4376.9	6337.3	6364.2	7046.4	5090.6	8329.6	513.1	A9PE01	Populus trichocarpa	2e-91	Putative uncharacterized protein
AHTC1002524	3627.8	3246.2	1619.3	1052.8	2927.6	5363.8	3695.4	4394.7	C6TE12	Glycine max	2e-133	Putative uncharacterized protein
AHTC1002530	827	1367.6	553.7	335.6	637.9	6358.4	3406.8	2553.2	Q42515	Arachis hypogaea	5e-158	Chitinase (Class II)
AHTC1002533	3279.8	4086.9	9520.3	6608.2	636.8	2484.4	7858.9	6758.8	B9RSN1	Ricinus communis	0	Chaperonin containing t-complex protein 1, zeta subunit, tcpz
AHTC1002534	20948.7	35733.2	43842.6	38478.9	4586.7	24213.4	41861.2	47944.7	Q2PEZ2	Trifolium pratense	0	Putative uncharacterized protein
AHTC1002538	3950.8	2125.2	1178	1032.3	5121.6	4871.6	2434	6222.3	A5B3J3	Vitis vinifera	4e-97	Putative uncharacterized protein
AHTC1002548	118.6	241.2	519.5	824.6	160.9	315.7	168.8	151.4	B9HET9	Populus trichocarpa	1e-55	Predicted protein
AHTC1002550	4799.7	5011.5	5368.2	4913.4	995.6	5750.5	7022.9	5859.4	C6TGY6	Glycine max	4e-122	Putative uncharacterized protein
AHTC1002566	7059.7	9673.6	8321.5	6669.2	1569.9	7851.6	8579.5	8464.1	B9RNK3	Ricinus communis	0	Pyruvate dehydrogenase
AHTC1002573	2460.9	1184.8	2095	800.4	15115	755.7	385.4	1023.5	B9I7C5	Populus trichocarpa	5e-34	Predicted protein
AHTC1002577	8099.9	5666.7	2591.2	1469.9	10379.6	9848.6	6590.3	9086.7
AHTC1002578	4585.7	2391.7	1032.1	500.6	5683.2	5951.3	3286.7	5871.3	C6TFD8	Glycine max	1e-76	Putative uncharacterized protein
AHTC1002581	3682.3	1815.2	554.2	2816.1	467.7	6114.8	2872.7	1570.8
AHTC1002586	4651.9	5045.3	5941.8	3164.1	20092.6	5366	6551.5	7589.4	A5Z1N7	Glycine max	0	4-hydroxyphenylpyruvate dioxygenase
AHTC1002594	492.8	154.6	150	64.6	240.1	663.6	386.2	1230	C6SVB3	Glycine max	1e-46	Putative uncharacterized protein
AHTC1002600	243.3	234.7	369.2	107.7	3142.1	358	153.9	151.4	Q8GXW0	Arabidopsis thaliana	7e-128	At5g01670
AHTC1002606	3616.8	4627.8	11424.1	891.5	15047.9	3903.1	1096.5	2995.6	B9T0W2	Ricinus communis	9e-37	Peripheral-type benzodiazepine receptor
AHTC1002618	204.5	160.4	220.3	394.2	209.7	1368.6	1897.4	2462.7	C6TE56	Glycine max	0	Glucose-1-phosphate adenylyltransferase
AHTC1002619	21	29.7	62.1	54.5	17.3	167.4	338	441.6	C6TE56	Glycine max	2e-132	Glucose-1-phosphate adenylyltransferase
AHTC1002620	1230.3	1008.1	887.4	465.1	1035.8	2137.9	3351.3	7824.7	B9T573	Ricinus communis	0	Pheophorbide A oxygenase
AHTC1002650	13028.9	22418.3	8827.4	763.8	5128.5	24987.3	21372.8	13002.2	C6TLZ6	Glycine max	4e-48	Putative uncharacterized protein
AHTC1002651	641.8	1804.7	850.3	191.8	170	2157.4	1613.8	1021.1
AHTC1002674	7557.4	8409.5	4803.9	1339.7	13852.3	9122.6	5304.5	5806.1	C6TMC2	Glycine max	8e-111	Putative uncharacterized protein
AHTC1002691	1368.5	194.8	92.2	48.3	147	3733.7	1112.8	360.3	B2KL33	Gossypium hirsutum	1e-129	Xyloglucan endotransglycosylase
AHTC1002693	705.4	428.3	285.9	160.2	2887.5	3762.1	1968.1	2572	C6SYH1	Glycine max	4e-36	Putative uncharacterized protein
AHTC1002699	7360	7501.5	2277.3	1124.5	1577.4	6492.3	5207.4	3799.4	Q84L58	Cicer arietinum	5e-154	1-aminocyclopropane-1-carboxylic acid oxidase
AHTC1002712	12790.3	10642.2	3773.4	626.7	11444.8	15982.6	11119.9	8212.6	C0L0I5	Prunus dulcis	8e-30	Non-specific lipid-transfer protein
AHTC1002716	1591.4	888.2	1508.2	4060.5	152.5	1087.3	1335	1097.2	C6TIH1	Glycine max	2e-144	Putative uncharacterized protein
AHTC1002732	3474.5	5658.8	8331.8	14920.4	595.5	7523.1	13894.2	9938.2	B9N7H6	Populus trichocarpa	0	Predicted protein
AHTC1002733	3108.6	2178.4	2112.5	1190.9	684.8	1239.5	1155.9	1598.5	B7FIQ8	Medicago truncatula	0	Putative uncharacterized protein
AHTC1002737	113.3	89.2	178.1	146	1570.4	223.6	175.1	132.5	C6TBD9	Glycine max	1e-08	Putative uncharacterized protein
AHTC1002743	3665.8	2108.9	1786.5	3135.2	5851.8	4099.2	3511.6	294.2	C6TLW4	Glycine max	5e-64	Putative uncharacterized protein
AHTC1002760	174.5	79.3	318.4	245.9	477.4	81.4	55.5	104.6	B7FHT3	Medicago truncatula	7e-75	Putative uncharacterized protein
AHTC1002766	1367.2	1701.2	8532.3	2163.4	7893.5	595.9	1057.9	812	C6TI90	Glycine max	1e-35	Putative uncharacterized protein
AHTC1002768	1690.2	1134	1272.8	1035.9	3312	2394.6	3011.4	6289.6	B9GIF6	Populus trichocarpa	8e-108	Predicted protein
AHTC1002776	538.2	1501.9	44.3	29.6	1028.6	11209.3	6626.2	1705.5	C6TCP5	Glycine max	2e-42	Putative uncharacterized protein
AHTC1002787	21117.8	20667.9	14079.7	14970.1	18218.3	23390.7	3504.8	17384.5	B9SDE8	Ricinus communis	4e-41	Transcription regulator
AHTC1002788	1384.8	1127.7	243.9	279.5	2408.8	2809.7	1356.6	952.9	C6TM92	Glycine max	3e-30	Putative uncharacterized protein
AHTC1002798	2235.7	3238.1	1991	2324.8	2713.2	6362.3	8842.6	3551	B9SB97	Ricinus communis	2e-62	Putative uncharacterized protein
AHTC1002800	2265.1	2989.3	2044	1647	10243.7	4662	3309.3	2669.2	Q1RSI2	Medicago truncatula	1e-84	Intracellular chloride channel
AHTC1002804	19463.2	15893.7	20843.6	7055.6	45245.9	2125.1	2200.3	14936.8	P46254	Pisum sativum	2e-55	Heat shock 22 kDa protein, mitochondrial
AHTC1002808	3545.3	3932	5572	3927.4	625.6	2992.9	6382.8	4310.8	B9MVU0	Populus trichocarpa	0	Predicted protein (Fragment)
AHTC1002810	69.1	48.6	74.2	59	50.4	523.2	441.5	267.2	A2Q5N9	Medicago truncatula	5e-156	Galactose mutarotase-like
AHTC1002811	1018.9	1380.4	593	1251.7	2162.5	4338.6	2881.2	936.4	B7FK55	Medicago truncatula	2e-121	Putative uncharacterized protein
AHTC1002826	3761.7	5588.3	4552.9	1699.4	14621.2	13499.1	10114.8	10125.3	C6T7E8	Glycine max	3e-56	Putative uncharacterized protein
AHTC1002828	836.2	853.9	984.9	430.9	1453.5	2456.3	6569.8	5730.9	C5Z2L8	Sorghum bicolor	4e-177	Putative uncharacterized protein Sb10g031120
AHTC1002829	1955.7	3123.6	2091.1	2004.1	2136.9	5331.8	290.4	3961.3	B7FI45	Medicago truncatula	0	Putative uncharacterized protein
AHTC1002840	1516.6	3023.1	4268.6	2586.1	304.7	2903.5	5094.4	4197	B9RV85	Ricinus communis	0	Pre-mRNA-processing-splicing factor
AHTC1002842	1005.9	956.5	1940	880.7	6717.6	1194.6	2320.4	2418.1	B9RKE5	Ricinus communis	1e-150	Phosphofructokinase
AHTC1002845	3519.6	2322.5	2312.5	3380.2	14495.7	2505.2	1598.4	2159.1	C6T187	Glycine max	4e-17	Putative uncharacterized protein
AHTC1002847	39.7	45.7	86.2	36.3	738.3	29.9	31.3	24.1	C6TI01	Glycine max	4e-149	Putative uncharacterized protein
AHTC1002853	16786.6	17449.9	25526.7	22962.8	580.5	18140.9	15111	22505.4	C6TDX7	Glycine max	1e-96	Putative uncharacterized protein
AHTC1002861	2137.7	1470.4	1283.1	868.7	4597.1	941.2	393.3	137.5	A5B3F1	Vitis vinifera	3e-09	Putative uncharacterized protein
AHTC1002872	3459	3699.2	1070.3	328.9	5576.4	9414	9850.2	9091.1	C6SW55	Glycine max	2e-77	Putative uncharacterized protein
AHTC1002875	781.6	2315.6	3417.1	286.2	121.3	2023.4	6113	3711.4	B9RCE0	Ricinus communis	1e-98	Aminopeptidase
AHTC1002877	2097.7	3086.9	4501.2	249.3	202.7	2497.2	4186.6	3821.4	C6TD40	Glycine max	1e-06	Putative uncharacterized protein
AHTC1002883	625.3	591.5	989.5	459.6	2721.6	504.9	545.3	834.8	B7FI04	Medicago truncatula	1e-135	Putative uncharacterized protein
AHTC1002885	2833.2	1781.8	872	336.5	2990.3	7773.2	4508.1	5279.3	C6T2V2	Glycine max	2e-56	Putative uncharacterized protein
AHTC1002888	9605.6	17993.7	15588.6	2716.2	13225.3	19848.7	26850.3	25106.8	C6ZS03	Glycine max	4e-175	Leucine rich repeat protein
AHTC1002891	866.6	699.3	810.9	1583.5	4063.7	1173.1	553.7	741.4	Q0GPG0	Glycine max	1e-111	BZIP transcription factor bZIP122
AHTC1002898	2348.4	1751.4	1955.4	1183.5	1974.9	3047.2	5403.7	6204	Q6EJC9	Pueraria lobata	0	1-deoxy-D-xylulose 5-phosphate synthase
AHTC1002901	1676.7	2084.7	316.2	25.7	2041	3743.1	2694	3700.5	B7FMM3	Medicago truncatula	2e-87	Putative uncharacterized protein
AHTC1002902	2545.5	2865.6	2389.5	1844.3	4212.5	2735.9	132.5	2234.8	B9T286	Ricinus communis	7e-89	Methylglutaconyl-CoA hydratase, mitochondrial,
AHTC1002904	2912	2399.7	3009.1	1656.9	12716	1668	553.5	539.6	C6T229	Glycine max	2e-09	Putative uncharacterized protein
AHTC1002908	2718.2	1350.5	1477.7	1785	4177.2	2071.1	80.8	437.3	C6SWS5	Glycine max	2e-22	Putative uncharacterized protein
AHTC1002918	3270.9	3246.9	4163.3	4457.9	2391	3762	818.1	3876.3	B9HID1	Populus trichocarpa	3e-151	Predicted protein
AHTC1002921	910.3	472.5	446.1	173	758.5	2390.3	2206.5	2981.8	C6TLQ9	Glycine max	3e-86	Putative uncharacterized protein
AHTC1002928	1890.6	1042.3	1138.1	3051	5159.4	2319.3	235.7	1541.8	B9SI05	Ricinus communis	3e-96	Flavoprotein wrbA
AHTC1002929	5780.5	4523.2	2589.4	1958.7	9974.4	8017.8	6975.9	8071.9	B7FFF0	Medicago truncatula	3e-46	Putative uncharacterized protein
AHTC1002932	83.6	181.2	66.2	29.4	332.9	761.4	673.6	195.9	B7FK63	Medicago truncatula	4e-117	Putative uncharacterized protein
AHTC1002933	266.2	992.2	214.8	51.9	2777	4294.7	6333.9	1444.7	B7FK63	Medicago truncatula	1e-61	Putative uncharacterized protein
AHTC1002941	7970.5	6613.8	9901.3	10747.8	1378	4756.3	9873.2	6467.8	C6TGB2	Glycine max	2e-154	Putative uncharacterized protein
AHTC1002953	4921.2	5230.9	5788.2	4594.2	610.3	4758.7	6181.7	4361.1	B9HTU5	Populus trichocarpa	4e-97	Predicted protein (Fragment)
AHTC1002956	17224.7	16222.9	10440	15401.6	18620.7	1170	13300.3	12913.2
AHTC1002957	2818	3363.8	376.6	216.9	12128.9	10793.8	5072.1	3853.6	C6TF91	Glycine max	8e-30	Putative uncharacterized protein
AHTC1002959	5315.9	5539.4	22573.4	25146	433.6	2558.3	4543.6	3780.3	Q9FVC2	Glycine soja	2e-96	Apyrase GS52
AHTC1002960	366.8	345	245.9	252.1	2513.3	610.7	387	193.3	C6T3M6	Glycine max	9e-49	Putative uncharacterized protein
AHTC1002973	4561.8	3124.5	915.4	1987.8	1509	5592.5	1068.6	112.1	A2Q3C9	Medicago truncatula	3e-31	Putative uncharacterized protein
AHTC1002977	1504.3	1597.2	2165.5	290.6	962.8	2170.2	5218	5096.1	Q8W3Y5	Glycine max	0	Flavonoid 3'-hydroxylase
AHTC1002981	7198.8	4460.5	4767.3	6607.6	3477.2	6307.9	508.2	4227.5	A9PBL2	Populus trichocarpa	5e-53	Putative uncharacterized protein
AHTC1002982	17236.6	20114.3	27635.8	9863.1	3898.7	12883.1	14112.1	21268.1	C6TJ34	Glycine max	3e-85	Putative uncharacterized protein
AHTC1002995	736.9	687.3	710.4	1362.2	357.4	417.1	247	239.3	C6TNF6	Glycine max	2e-11	Putative uncharacterized protein
AHTC1003017	957.5	1955.5	2384.1	1085.8	337.3	3232.8	7034.9	5664.2	B9ILQ4	Populus trichocarpa	0	Elongation factor Ts (Fragment)
AHTC1003041	4010.4	3806.6	2682	1383.6	7016.3	5840.4	7696.5	9585	C6TCG1	Glycine max	8e-159	Putative uncharacterized protein
AHTC1003068	11628.7	12519.5	16049.1	17565.7	12005.6	12841.6	1473.4	17078.6	B9RSK8	Ricinus communis	1e-130	Uv excision repair protein rad23
AHTC1003081	5790.1	7881.6	11138.4	6207.6	3367.3	6157.2	8537.2	850.7	B4UW57	Arachis hypogaea	2e-119	Putative dihydroflavonol reductase (Fragment)
AHTC1003086	12210.5	10580.3	9988.2	8250.6	3161.3	272.2	9092.7	7852.2	C6SZI8	Glycine max	1e-85	Putative uncharacterized protein
AHTC1003092	750.1	339.3	320.3	328.8	162.7	451.7	354.6	348	C6T9Y0	Glycine max	3e-160	Putative uncharacterized protein
AHTC1003096	11408.8	10268.3	6936.7	7800.6	13707.2	8887.2	419.3	6417.2	A5AU19	Vitis vinifera	2e-94	Putative uncharacterized protein
AHTC1003105	957.8	2346.5	4784.6	3675.2	9048.5	2948.4	4234.6	4603.4	B9RTU6	Ricinus communis	2e-115	Basic 7S globulin 2 small subunit
AHTC1003114	2238.3	1174.4	1295.5	1704.4	318.6	1389.9	980.5	947.4	B8A2K5	Zea mays	1e-48	Putative uncharacterized protein
AHTC1003120	4595.9	5601.6	16261.7	25231.3	755.3	7373.6	18595.2	13966	B9SGZ4	Ricinus communis	6e-31	Glucan endo-1,3-beta-glucosidase
AHTC1003128	6225.2	5274.6	7818.7	12070.9	2967.5	4529.2	6273.9	993.3	C6T509	Glycine max	1e-74	Putative uncharacterized protein
AHTC1003132	3814.2	3854.2	4732.2	5288.1	2895.2	408.4	7816.1	8104.3	B9MWE6	Populus trichocarpa	0	Predicted protein
AHTC1003140	296.6	396.7	208.3	170.9	197.8	1058.5	1411.5	1862.8	C6TN15	Glycine max	5e-151	Putative uncharacterized protein
AHTC1003174	4304.7	6496	15045.3	6695.7	18538	5568.5	7090.7	6639.6	C6TME1	Glycine max	7e-143	Putative uncharacterized protein
AHTC1003177	3640.7	1754.7	650.4	3082.2	5088.4	3845.8	1483.8	158.7	Q84XY6	Malus domestica	6e-27	Cystatin
AHTC1003184	346.1	370.6	1032.6	239.5	286	556.9	1378.9	2057.4	Q9ZPK4	Glycine max	9e-90	Glutamyl-tRNA reductase
AHTC1003185	3029.7	2532	2088.2	479.3	2810.6	3195.2	3263.6	4750.5	Q9ZPK4	Glycine max	9e-150	Glutamyl-tRNA reductase
AHTC1003187	280.5	879.4	1209.9	173.2	3073.4	51.8	34.9	354.4	B7FIN8	Medicago truncatula	1e-131	Putative uncharacterized protein
AHTC1003195	1132.2	435	550.9	150.1	290.1	302	208.5	766.4	C6TA29	Glycine max	1e-144	Putative uncharacterized protein
AHTC1003197	10315.4	7890.7	36846.7	14542.5	18070.4	2680.4	3844.7	2791.3	A9P7Z5	Populus trichocarpa	2e-87	Putative uncharacterized protein
AHTC1003200	2210.5	2142.5	634.3	74.1	4212.9	4175.4	3793.4	4245.7	C6TJX8	Glycine max	5e-80	Putative uncharacterized protein
AHTC1003201	1292.9	1438	463.6	69.2	1888.3	2479.9	1981.6	2622	Q41124	Phaseolus vulgaris	2e-101	Chloroplast RNA binding protein
AHTC1003203	3518.7	5379.2	6288.5	5375.7	641.5	4536.8	8017.5	6083.8	B9SF33	Ricinus communis	0	Putative uncharacterized protein
AHTC1003225	2969.5	2264.3	1369.6	2995.4	3864.2	3225	144.1	1339.1	B9N372	Populus trichocarpa	6e-70	Predicted protein (Fragment)
AHTC1003227	4284.2	3166.4	4356.8	6261.5	2480.5	694	4225.5	3893.5	B9RV74	Ricinus communis	3e-95	Putative uncharacterized protein
AHTC1003234	2142.8	2209.9	1232.6	320.7	536.4	5768.2	7010.4	7567.5	B9GGF9	Populus trichocarpa	5e-76	Predicted protein
AHTC1003243	5131.9	4468.8	9140.7	6309.5	725.1	6367	13560.2	10084.7	D4Q9Z4	Glycine max	4e-113	UDP-galactose:SBMG-galactosyltransferase
AHTC1003250	2377.6	1220.7	819.1	252.5	5530.1	6135.1	4691.4	6833.1	A9PH65	Populus trichocarpa	7e-101	Putative uncharacterized protein
AHTC1003263	1006.6	2343	4303.8	3280.4	236.4	1963.6	3551.2	2482.7	C9W979	Arachis hypogaea	0	Phosphoenolpyruvate carboxylase
AHTC1003264	449.8	605.3	229.4	125.8	928.2	3832.6	1811.1	1248.8	C6TAT2	Glycine max	2e-103	Putative uncharacterized protein
AHTC1003283	3279.3	2746.9	1720.1	4301.8	1759.5	1988.1	895.2	438.9	C6T1A3	Glycine max	8e-43	Putative uncharacterized protein
AHTC1003285	411.9	1152.1	697.7	151.2	7304.3	5829.2	3907.2	2069.3	B7FGI5	Medicago truncatula	4e-41	Putative uncharacterized protein
AHTC1003288	4562.5	5178.6	4929.5	8808.8	952.6	5863.6	7644	7053.4	B9SPG3	Ricinus communis	2e-74	Agglutinin-2
AHTC1003290	4392.1	3437.4	5874	414.3	260.7	3469	5666.9	5233.4	C6TN96	Glycine max	8e-98	Putative uncharacterized protein
AHTC1003296	1773.8	1797.6	2053.8	3429	339.6	2055.6	1852.9	1632.7	Q2HSK0	Medicago truncatula	1e-30	Transcriptional factor B3
AHTC1003302	1502.5	1406.2	404.8	195.6	2144.5	2652	2011.5	2337.3	C6T8X5	Glycine max	9e-99	Putative uncharacterized protein
AHTC1003310	364.4	451	807.3	983.9	1716	508.1	737.1	715.8
AHTC1003315	555	833.7	1837.2	810.7	237.5	427.2	424.8	1182.4	Q38873	Arabidopsis thaliana	3e-30	Calcium-dependent protein kinase 7
AHTC1003321	1371.7	1113.6	13778.3	1496.1	1443.9	605.6	1361.1	1391.4	C6SX41	Glycine max	8e-74	Putative uncharacterized protein (Fragment)
AHTC1003325	8665.9	6470.9	2006.3	2265.6	14700.5	14106.1	8092.1	10053.1	C6SYH1	Glycine max	2e-61	Putative uncharacterized protein
AHTC1003331	11567.5	7059.2	5058.2	8785.7	10545.5	7421.6	5167.6	383.8	C6SXU4	Glycine max	6e-40	Putative uncharacterized protein
AHTC1003338	280.6	239.8	735	1880	99.2	177.5	143.1	144.5	C6T9Y8	Glycine max	5e-66	Putative uncharacterized protein
AHTC1003343	767.5	721.8	636.1	833.2	13269.4	2664.8	2296.9	1176.6	C6TG17	Glycine max	2e-139	Putative uncharacterized protein
AHTC1003345	533.2	382.8	112.3	189.2	293.8	1542.5	754.3	758.8	C6T3B5	Glycine max	4e-74	Putative uncharacterized protein (Fragment)
AHTC1003351	1603.5	2839.8	8154.3	3788.8	346.4	1802.9	9957.7	7790.1	B9GYJ7	Populus trichocarpa	5e-180	10-formyltetrahydrofolate synthetase
AHTC1003357	432.1	159.4	145.8	217.3	4489.8	303	131.8	32.1	A5BGU1	Vitis vinifera	1e-34	Putative uncharacterized protein
AHTC1003361	2975.4	1335.4	4066.8	5404.8	22242.8	506.5	254.9	915.3	C6T800	Glycine max	2e-86	Putative uncharacterized protein
AHTC1003375	7535.4	6187.3	17952.6	17182.9	1343.3	8653.9	27497.5	24844.7	Q9ZWQ5	Vigna mungo	0	UDP-glycose:flavonoid glycosyltransferase
AHTC1003376	1781.5	2481.1	1479.3	568	5023.3	6403.6	5720	6891	A1YZD2	Robinia pseudoacacia	5e-68	Chitinase-related agglutinin (Fragment)
AHTC1003395	102	203.5	56.5	28.1	101.4	423.9	364	975.4	B9UZ48	Garcinia mangostana	6e-68	Chalcone synthase
AHTC1003396	44	106.8	88.4	38.3	77.1	167.9	420.8	1039.1	O80407	Vitis vinifera	0	Chalcone synthase
AHTC1003398	18235.9	18673.3	22717.8	16866.5	8558.2	14888.3	924.4	4224.3	Q93YH3	Lupinus albus	0	ATP citrate lyase b-subunit
AHTC1003401	4807	7694.4	14516.4	10124.7	857.1	5242.8	14360.7	10454	B7FGB1	Medicago truncatula	2e-119	Putative uncharacterized protein (Fragment)
AHTC1003404	203.6	375.2	502.2	273.5	88.8	639.4	972.9	2271.7	A9PHE2	Populus trichocarpa	5e-71	Putative uncharacterized protein
AHTC1003405	21971.5	16325.7	12227.4	5480.2	35494.7	14840	2652.8	9631.2	D3GBZ9	Jatropha curcas	5e-16	Cold induced plasma membrane protein
AHTC1003406	5865.6	8313.8	14106.7	12580.1	1104.8	6631.2	10107.8	11323.2	B9GQC0	Populus trichocarpa	0	Predicted protein
AHTC1003417	3137.9	3186.6	4007.5	3082.7	687	2928	3674.8	2707.2	Q6W2J3	Lotus japonicus	7e-127	VDAC1.3
AHTC1003419	1598.5	2916.5	1519.3	686.2	8674.4	2044.5	408.9	2493.6	P42088	Bowringia mildbraedii	1e-52	Lectin
AHTC1003429	71	652.3	379.7	390.3	1143.7	1280.5	3475.9	204.4	B9MST1	Glycine max	0	Circadian clock-associated FKF1
AHTC1003438	4731.4	5510.1	6245	4658.4	906.4	3747.5	3144.4	4896.8	A6NAB4	Vitis vinifera	2e-103	Myc2 bHLH protein
AHTC1003448	10915	9066.5	7285.8	5666.6	13810.1	4930.3	1649	4578.3	B7FGT4	Medicago truncatula	2e-75	Putative uncharacterized protein
AHTC1003454	14.1	12.4	13.4	31.2	580.8	19.4	17	11.3	B9SCS5	Ricinus communis	1e-45	Putative uncharacterized protein
AHTC1003459	1158.9	1257.7	742.2	197.8	1567.8	1706.3	1508.9	1477	C6TME7	Glycine max	5e-84	Putative uncharacterized protein
AHTC1003465	5406.3	6622.1	11131.7	11030.4	29913.1	1258.8	8284.7	13516.8	C6TEP4	Glycine max	3e-135	Putative uncharacterized protein
AHTC1003473	4510	6376.1	6112	3600.4	979.2	5290.5	7209.7	6268	C9W977	Arachis hypogaea	0	Phosphoenolpyruvate carboxylase
AHTC1003474	3246.5	3770	2286	267.9	2657.7	5319.5	3886.8	2104.5	C6TMZ3	Glycine max	2e-171	Putative uncharacterized protein
AHTC1003476	2906.3	4039.8	9482.1	10616.5	182.3	3166.8	9142	5823.3	Q39879	Glycine max	6e-50	Mitotic cyclin a2-type
AHTC1003485	1150.8	1676.6	2533.6	3899.1	94.9	1414.1	3390.3	4066.9	Q2HZY0	Glycine max	2e-144	Endo-1,4-beta-glucanase (Fragment)
AHTC1003486	9535.4	10179.2	9859.4	16657	1029.9	11057.3	13689.2	13672.6	Q2HZY0	Glycine max	2e-46	Endo-1,4-beta-glucanase (Fragment)
AHTC1003493	391.3	157.1	106.4	301	1974.3	761.7	523	625.6	Q9SDZ2	Glycine max	1e-88	2'-hydroxy isoflavone/dihydroflavonol reductase homolog (Fragment)
AHTC1003510	9253	11448.9	6804.9	9788.9	677.5	12894	10992.8	8655.3	B9GR19	Populus trichocarpa	2e-99	Predicted protein
AHTC1003511	2405.9	3876.7	7592.7	10006.1	181.7	4034.4	12136	8366.5	B9GR19	Populus trichocarpa	1e-82	Predicted protein
AHTC1003515	891.4	1293.4	2185	5231.6	287.5	1058	1635.1	1137.7	B9S7A8	Ricinus communis	5e-123	Zinc finger protein
AHTC1003520	400	384.4	222.1	178	2843.7	1131.3	142.2	1343.6	Q0EDG6	Glycine max	2e-80	Flavonol synthase
AHTC1003521	673.3	532.9	337	350.3	4674.5	1822.6	1553.9	2282.2	A4F1R3	Clitoria ternatea	8e-104	Flavonol synthase
AHTC1003523	7919.4	5980.1	1575	720	13564.3	14398.1	11845.9	10978.4	Q9SWS4	Glycine max	1e-36	Ripening related protein
AHTC1003538	322.9	187.1	46.7	15.6	1206.5	625.7	214.1	341.7	C6SZD5	Glycine max	1e-25	Putative uncharacterized protein
AHTC1003539	2120.3	865.1	296.2	181.5	5679.1	1989.1	892.5	1539	C6SZD5	Glycine max	1e-37	Putative uncharacterized protein
AHTC1003542	15945.2	11377.7	7690.7	12345.3	19127.3	15055.6	8249.3	473.1	C6T2B7	Glycine max	7e-34	Putative uncharacterized protein
AHTC1003543	951.5	1197	1969.2	2231.7	3242.5	1615.9	251.2	2401.7	Q94F62	Arabidopsis thaliana	2e-54	BRASSINOSTEROID INSENSITIVE 1-associated receptor kinase 1
AHTC1003544	3514.8	3737	3191.1	5062.1	7180.9	4674.6	164.8	2903.8	C6TB77	Glycine max	2e-94	Putative uncharacterized protein
AHTC1003551	598.9	549.6	326.7	31.2	795.2	1196.5	613.1	577.9	C6T2S9	Glycine max	3e-19	Putative uncharacterized protein
AHTC1003552	620.4	295.9	222.8	31.4	604.2	971.4	513.6	295.4	C6T2S9	Glycine max	6e-97	Putative uncharacterized protein
AHTC1003557	6234.7	2938.3	1475.5	5779.6	3433.8	1601	813.5	734.6
AHTC1003558	5540.1	2235.4	1158.6	4822.7	3045.7	1484.1	600.2	570.6
AHTC1003565	2707.7	1795.8	4615.4	6009.9	4397.3	1614.1	2817.6	557.3	C6TDY0	Glycine max	1e-158	Putative uncharacterized protein
AHTC1003584	253.5	430.6	478.4	621.8	60.8	1161.8	619.2	247.9	C5Y349	Sorghum bicolor	2e-06	Putative uncharacterized protein Sb05g000950
AHTC1003591	2243.5	1752.5	1732.2	69.8	59	1753.8	1266.6	1018.1	Q9SP13	Pisum sativum	4e-96	Nucleoside diphosphate kinase
AHTC1003603	9537.3	7283.2	10493.4	10383.7	12318.9	812.3	10815	9795.4	C6THR3	Glycine max	6e-109	Putative uncharacterized protein
AHTC1003605	3907.2	3923	2571.3	7136.5	193.2	4511.6	2885.5	2184.7	C6SZI5	Glycine max	5e-72	Putative uncharacterized protein
AHTC1003609	570.6	309.6	262.5	341.2	427.9	3372.7	1268.5	1368.7	C6T4T4	Glycine max	6e-22	Putative uncharacterized protein
AHTC1003610	1742.4	2389	1492.4	567.7	373.1	1070.5	628.1	792.8
AHTC1003612	644.7	536.1	1449.7	1432.4	4112	668.7	1049.2	1408	A9PIQ8	Populus trichocarpa x Populus deltoides	2e-131	Putative uncharacterized protein
AHTC1003618	4899.4	4019.9	4945.6	8434.4	3195.2	5932.6	8040.8	375.1	B7FJF9	Medicago truncatula	1e-107	Putative uncharacterized protein (Fragment)
AHTC1003624	803.5	1157.2	1389.7	1887.3	909.3	974.3	204.1	1468.1	B9SEL3	Ricinus communis	8e-121	Transcription initiation factoria
AHTC1003628	1310.3	1540.7	1657	1529.2	189.7	1203.3	2563.9	1575	B9SQQ0	Ricinus communis	6e-141	Taxadien-5-alpha-ol O-acetyltransferase
AHTC1003630	3896.1	3778	1686.7	1450.2	398	5666.3	3605.3	3054.2	C6SX05	Glycine max	4e-59	Putative uncharacterized protein
AHTC1003632	378.9	674.9	2957.2	777.6	5772.3	110.1	397.3	384.6
AHTC1003637	716.3	574	489.8	264.7	935.8	890.6	703.4	1589.8	B9T5N2	Ricinus communis	9e-167	Ubiquitin ligase protein cop1
AHTC1003638	4752.2	6964.8	1253.2	627.7	12125.1	19186.3	13370.4	7977.5	C6TCF4	Glycine max	3e-90	Putative uncharacterized protein
AHTC1003640	642.2	491.2	951.8	470.4	2638.3	2448.4	5432.4	757.4	A5B0J1	Vitis vinifera	4e-82	Putative uncharacterized protein
AHTC1003641	897.2	936.9	1240.6	397.3	3713.2	4003.3	8448.8	1221.5	A5B0J1	Vitis vinifera	6e-95	Putative uncharacterized protein
AHTC1003642	373.9	220.1	112.4	34.4	592.1	782.3	301.9	290.2	D3Y2R1	Arachis hypogaea	7e-47	Acyl carrier protein
AHTC1003657	5335.4	8583.8	5751.3	5371.2	1181.4	8354.1	7870.1	6895.5	A2Q2S3	Medicago truncatula	8e-117	Glycosyl transferase, family 48 (Fragment)
AHTC1003673	3614.7	4558	1232.4	1205.6	1025.3	8843	5027.9	3455.6	C6TJY9	Glycine max	5e-14	Putative uncharacterized protein
AHTC1003677	9575.4	6608.8	6550.1	955	263.9	7035.7	6006.4	5396.9	A2Q3F3	Medicago truncatula	7e-82	Putative uncharacterized protein
AHTC1003688	353.1	557.4	1182.6	1548.9	39.2	349.8	1161.9	776.1	A5APA3	Vitis vinifera	2e-65	Putative uncharacterized protein
AHTC1003705	2892.9	4028.2	4815.7	3553.7	446.2	2786.4	4599.9	5000.7	O64910	Pisum sativum	3e-104	Glucose-6-phosphate/phosphate-translocator
AHTC1003711	98.7	63.8	53.3	27.2	5887.1	90.7	44.1	63.3	B9SWX4	Ricinus communis	5e-75	Phosphatidylethanolamine binding protein
AHTC1003712	103.1	87.5	103.8	41.8	526.2	341.1	214.5	347.3	C6TNU3	Glycine max	5e-153	Putative uncharacterized protein
AHTC1003715	5939.7	7065.9	10810.1	8485.8	1082.2	4240.2	7908.7	7859.1	C6TI63	Glycine max	1e-143	Putative uncharacterized protein
AHTC1003731	3786.6	3518.3	531.4	172.9	69.5	6275.7	436.6	2964.9	B7FLG1	Medicago truncatula	3e-32	Putative uncharacterized protein
AHTC1003734	7736.2	8681.2	16182.8	15735.5	606.2	2329.7	4750.4	8461.3	B9RXP8	Ricinus communis	5e-145	Glucose-6-phosphate/phosphate translocator 2, chloroplast
AHTC1003737	2371.8	3144.2	6740.3	4429.3	467.1	1790.7	5239.8	4046.9	C6TNE5	Glycine max	2e-83	Putative uncharacterized protein
AHTC1003738	2866.3	4917.1	7312.3	4124.3	635.7	3546	8618	6271.1	B9ST02	Ricinus communis	3e-75	Dihydrolipoyllysine-residue acetyltransferase component of pyruvate dehydrogenase
AHTC1003753	2181.6	1940.8	847.1	705.7	3871.1	6749	7263.1	6910.3	B9GVQ7	Populus trichocarpa	4e-94	Predicted protein
AHTC1003756	202.7	243.2	617.8	552.2	1944.7	252.1	544.7	401.1	Q2HVM1	Medicago truncatula	9e-124	RNA-directed DNA polymerase (Reverse transcriptase)
AHTC1003763	1898.1	1665.5	1723	1964.6	466.8	606.9	495.4	1430.6	B9I0L4	Populus trichocarpa	3e-124	Auxin efflux carrier family protein
AHTC1003773	1722.5	1987.1	2235.6	71.8	91.3	4076.3	3684.7	2808.8	Q2PMQ3	Glycine max	6e-164	DNA-directed RNA polymerase subunit alpha
AHTC1003780	1010.6	390.1	490.5	24.4	1575.2	1017.4	1861.5	2897.3	B9N215	Populus trichocarpa	1e-117	Predicted protein
AHTC1003784	4707.7	4102.9	7079.6	5809.9	6620.5	2011	1555.9	1742.1	C6TAQ9	Glycine max	6e-48	Putative uncharacterized protein
AHTC1003788	4503.6	2515.3	3508.1	2131	18282.1	4462	2018.7	2465.2	C6SY88	Glycine max	7e-35	Putative uncharacterized protein
AHTC1003789	3017.2	5842.2	6851.5	5945.2	813.7	6031.5	787.3	9062.3	A5AVI5	Vitis vinifera	0	Putative uncharacterized protein
AHTC1003791	15218.3	13378.3	10006.3	13547.6	11867.9	12915	868.3	8028.9	C6SWA8	Glycine max	9e-32	Putative uncharacterized protein
AHTC1003793	4088.5	7655	14328.6	1438	3448.9	4384.9	5655.4	15588.3	B9GRD4	Populus trichocarpa	6e-51	Predicted protein
AHTC1003795	1955.8	1581.4	794	1153.6	3716.1	518.1	138	1037.8	C5XFQ2	Sorghum bicolor	6e-13	Putative uncharacterized protein Sb03g009360
AHTC1003800	1568.4	1840.2	1242.4	145.1	390.1	1421.9	1998.5	1884.8	C6SYD4	Glycine max	1e-52	Putative uncharacterized protein
AHTC1003802	512.9	452	321.1	60	70.8	583.5	1186.9	753.7	C6SYD4	Glycine max	1e-42	Putative uncharacterized protein
AHTC1003803	1836.3	1295.7	443.9	586.4	2910.3	2480.1	921.4	95.6	B9RDD2	Ricinus communis	2e-77	Glutathione-s-transferase theta, gst
AHTC1003804	8088.5	7792.1	15469.6	18812.9	1676.8	5581.1	9124.6	18465.2	B7FLC3	Medicago truncatula	1e-156	Putative uncharacterized protein
AHTC1003805	1411.2	1920.9	6056.5	1590	4204.3	692	1084	1447.8	B9I4G8	Populus trichocarpa	5e-135	Predicted protein
AHTC1003806	214	223.8	502	335.6	1369.4	142.1	154.7	139.6	B9GSY7	Populus trichocarpa	6e-121	Predicted protein
AHTC1003811	1090.6	1352.6	1487.2	1960.4	236.3	1218.6	1758.4	1340.1	B9RG38	Ricinus communis	2e-48	Putative uncharacterized protein
AHTC1003817	5000	5440.1	6227.4	1418.4	14647.2	1867.6	544	1523.4
AHTC1003839	1153.9	970.2	2834	984.8	3937	367.7	359.7	1440.8	B9RIT0	Ricinus communis	7e-125	Heat shock protein
AHTC1003848	2872.8	4764.6	5989	4012	666.5	3843.8	5282.7	3981.6	A2Q3Z8	Medicago truncatula	5e-89	Pectinesterase
AHTC1003849	477.5	986.5	1766.3	1045.2	70.3	813.7	1275.2	1025.3	A2Q3Z8	Medicago truncatula	2e-125	Pectinesterase
AHTC1003854	1500.1	757.8	1123.3	404.9	639	1225.5	1578.1	2781.2	B9SDE3	Ricinus communis	0	DNA-binding protein smubp-2
AHTC1003858	3872.8	1205.7	3461.2	4660.2	1756.7	548.3	813.9	6471.6	C0SNP2	Glycine max	1e-72	Late elongated hypocotyl and circadian clock associated-1-like protein 2
AHTC1003875	2071.9	2028.4	2333.5	2303.6	1832.3	1878.8	452.1	2213.8	O65875	Pisum sativum	6e-148	FtsZ protein
AHTC1003879	5466.8	8188.2	7424.7	8051.8	4508	8301.8	1395.3	10578.7	B9HMT0	Populus trichocarpa	0	Predicted protein
AHTC1003880	936.9	1968.8	834.1	192.6	3765.7	2641.2	1256.3	1263.7	C6TFD9	Glycine max	5e-07	Putative uncharacterized protein
AHTC1003901	9080.3	6805.5	8025.7	2367.7	23011.7	2484.7	624	2684.8	C6TP07	Glycine max	9e-23	Putative uncharacterized protein
AHTC1003911	4804.1	5498.7	6059.9	5732.9	4860.1	4717.8	264.6	4440.9	C6T9S8	Glycine max	2e-95	Putative uncharacterized protein
AHTC1003912	7237.7	5418.5	3842.5	5767.9	789	7913.4	8279	8883.2	C6T8K0	Glycine max	1e-137	Putative uncharacterized protein
AHTC1003920	2920.7	7764.9	2513.9	4589.8	2962.2	1703.6	2770.8	2866.4	B9RJG5	Ricinus communis	0	Putative uncharacterized protein
AHTC1003940	2238	3049.3	8254.4	7650	512.4	3098.5	14431.5	13419.8	B9RE23	Ricinus communis	5e-106	Aspartic proteinase nepenthesin-1
AHTC1003946	4828	7647.7	4510.4	2510.2	849.6	3514.6	1851.7	3986	B7FLX8	Medicago truncatula	2e-144	Putative uncharacterized protein
AHTC1003950	1055.6	2032.1	2091.1	1363.9	221.7	2013.8	2551.3	1675.5	O63067	Glycine max	3e-176	Aspartokinase-homoserine dehydrogenase
AHTC1003953	10731.7	10196.1	4045	8929.5	5840.3	378.2	2267.4	1507.3	C6T4L4	Glycine max	6e-36	Putative uncharacterized protein
AHTC1003959	241	266.5	443	380.2	10485.7	802.9	964	733	B9MWF5	Populus trichocarpa	3e-169	Predicted protein
AHTC1003960	1168.5	703.2	155	1376	758.7	66.9	945.8	652.4	A5CBE5	Vitis vinifera	3e-55	Putative uncharacterized protein
AHTC1003972	1099.1	598.2	1363.3	3869.4	1502.1	613.5	254.7	379.4	A2Q1W2	Medicago truncatula	6e-10	Putative uncharacterized protein
AHTC1003975	662.2	441.6	204.4	114.9	2743.3	3139.2	2199.4	1537.7	C6TM36	Glycine max	7e-79	Putative uncharacterized protein
AHTC1003983	4920	6388.7	4277.1	2124.5	941.1	4693.5	4161.3	3521.1	C6TK44	Glycine max	5e-116	Putative uncharacterized protein
AHTC1003988	838.3	496.5	369.6	599.3	3745.5	2232.5	1514.6	1042.2	B9N469	Populus trichocarpa	2e-91	Predicted protein (Fragment)
AHTC1003990	3915.6	3884.6	4862.7	4542.9	4211.9	3450.9	4673.1	243.7	B9T1U0	Ricinus communis	2e-107	Tryptophan biosynthesis protein, trpc
AHTC1003997	1027.5	620.8	251.4	165.2	5086.5	1597.4	610.3	858.3	C6T243	Glycine max	2e-49	Putative uncharacterized protein
AHTC1003998	115.3	64.7	36.9	23.1	306	729.7	205.9	540.4	Q2PXN7	Arachis hypogaea	4e-99	Chloroplast thioredoxin M-type (Fragment)
AHTC1004000	21241.8	20950.1	22805.5	18542.1	16882.9	22436	16486.2	309.6	B1ACD5	Glycine max	4e-25	Kunitz trypsin protease inhibitor
AHTC1004003	19458	14041.3	9198.3	12513.1	14757.5	15250.7	9102.3	1580.7	A5C1I3	Vitis vinifera	7e-86	Putative uncharacterized protein
AHTC1004013	3079.2	4179.2	1259.4	698.7	320.2	3413.7	1504.7	1380
AHTC1004014	1897.9	3380.3	3698.1	1656.7	456.2	2455.2	3619.4	3205.8	A5AMS1	Vitis vinifera	1e-59	Putative uncharacterized protein
AHTC1004019	16121.9	13133.5	9385.5	16996.8	18171.8	19439.1	1367.2	10731.6	B9IQE5	Populus trichocarpa	2e-49	Predicted protein
AHTC1004028	7950.3	4542.1	4826.6	12351.2	3993.4	803.6	6268.4	4225.8	B9SDG4	Ricinus communis	9e-31	Delta DNA polymerase,
AHTC1004031	2653.5	2796.5	3719.6	2359.2	4272.2	4919.5	11767.1	13157.1	O49931	Pisum sativum	0	Rieske iron-sulfur protein Tic55
AHTC1004034	1726.7	2408.2	4900.2	4864.5	1590.4	2517.4	5997.5	426.2	Q6YGT9	Glycine max	3e-109	Purple acid phosphatase-like protein
AHTC1004046	10962.5	13242.4	12185.4	13279.1	2498	14438.8	17888.5	17678.4	B9RE23	Ricinus communis	2e-51	Aspartic proteinase nepenthesin-1
AHTC1004054	3003.6	2029	4041.1	4226.8	12233.9	2168.4	2343.9	3543.6	C6TDJ0	Glycine max	1e-87	Putative uncharacterized protein
AHTC1004063	515.2	611	8330.5	1566.5	706.4	320.1	667.7	1245.9	C0LZ80	Glycine max	1e-101	Phosphate transporter 2
AHTC1004068	315.3	359.9	567.4	103	5624.5	287.1	280.2	259.2	Q9ZRT8	Arabidopsis thaliana	5e-142	Alternative oxidase
AHTC1004071	14124.2	10327.1	5682.5	10725.4	14051.7	12334.6	5481.4	411.5	B9I944	Populus trichocarpa	1e-10	Predicted protein
AHTC1004074	3673.3	7426.3	14862.8	10708.3	617.6	3414.8	17945.8	14072.7	Q8LBA3	Arabidopsis thaliana	2e-46	Phosphoserine aminotransferase
AHTC1004075	23216.8	20381	21132.5	28404.7	4276.9	13564.9	14688.5	15834.6	C6TA95	Glycine max	1e-102	Putative uncharacterized protein
AHTC1004082	406	315.9	149.3	47	353.9	2610.3	1715.7	1699.3	B9MVQ2	Populus trichocarpa	1e-103	Light-harvesting complex I protein Lhca5
AHTC1004094	8139.3	7728.5	8749.8	6335	2007.6	8875	13001.8	12571.8	Q9MB42	Glycyrrhiza glabra	0	Beta-amyrin synthase
AHTC1004098	471.4	668.6	777.3	185.9	139.8	180.8	127.3	512.6	B5A7G5	Glycine max	4e-153	Salicylic acid methyl transferase-like protein
AHTC1004104	727.2	986.7	3595.6	2483.2	15813.6	848.3	975.2	1655	C6TCL7	Glycine max	3e-96	Putative uncharacterized protein
AHTC1004136	1359.8	650.7	2675.5	6351.5	923.7	1265.9	1494.4	1239.5	B9HSK5	Populus trichocarpa	4e-77	Predicted protein
AHTC1004140	7162.2	8611.8	7995.9	6000	4292.5	407.3	9815.8	9232.8	C6TDG1	Glycine max	7e-112	Putative uncharacterized protein
AHTC1004143	3957.9	1810.2	1203.1	126.5	8274.9	3088.2	1181	2610.7	C6TDD3	Glycine max	6e-83	Putative uncharacterized protein
AHTC1004144	3565.2	4419.7	4746.5	1291.8	3335.5	3753.8	3077	6778.9	C6TLR8	Glycine max	1e-155	Putative uncharacterized protein
AHTC1004152	5448.4	3061.8	2960.3	1214.1	7056.8	1973	477	1393.9
AHTC1004159	6906.2	3682	768.5	105.3	4719	2510.3	1115.7	2797.6	C6TEP4	Glycine max	1e-122	Putative uncharacterized protein
AHTC1004160	4239.2	4452.7	6758.1	2448.8	4288.3	3956.7	5422.5	10540	Q2PF06	Trifolium pratense	0	Putative hydroxymethylglutaryl-CoA lyase (Fragment)
AHTC1004182	1296.5	1189	4112.5	5038.5	205.4	1277.3	2999.7	1834.7	P46278	Medicago varia	9e-50	G2/mitotic-specific cyclin-2
AHTC1004183	173.6	260.7	403.4	362.2	7311.3	483.5	383.9	567.1	B9S2B8	Ricinus communis	2e-129	Putative uncharacterized protein
AHTC1004185	128.4	55.6	123	992.7	439.4	78.2	29	22.7
AHTC1004187	1474.6	712.2	1708.4	2459.9	1307.6	763.6	105.8	2575.3	B9RRD2	Ricinus communis	5e-180	Histone deacetylase
AHTC1004193	21603.3	18983.1	16094.5	3926.4	8300.8	21010.1	18247.1	892.2	C6T9D9	Glycine max	2e-63	Putative uncharacterized protein
AHTC1004214	20480.9	27620	29634.1	30734.7	2637.9	18540.7	28979.8	1287.5	B7FKL8	Medicago truncatula	1e-77	Putative uncharacterized protein
AHTC1004215	19540.9	24553.3	27177.5	27062.7	2848	18485.3	26411.1	23409.3	C6TC36	Glycine max	8e-24	Putative uncharacterized protein
AHTC1004222	1994.5	1161.7	2441.2	6010.9	506.7	648.1	437.8	575.4	C6TA03	Glycine max	3e-117	Putative uncharacterized protein
AHTC1004229	7540.1	9190.3	10240.7	12329.9	6753.1	593.1	13189	10980.5	B9MU42	Populus trichocarpa	1e-114	Predicted protein
AHTC1004230	4539.4	6646.6	4648.1	5036.1	488.8	9634.8	8055.2	6692.7	B9T173	Ricinus communis	1e-132	Receptor protein kinase CLAVATA1
AHTC1004233	20980.7	16280.6	11314.3	7812.7	23506.8	7913.6	1399.8	10072.9	C6T267	Glycine max	3e-24	Putative uncharacterized protein
AHTC1004236	17260.8	15207.4	9961.4	10392.7	14356.2	13448.6	10178.4	837
AHTC1004240	127.2	118.4	431.3	220	85.4	197.2	796.7	969.3	B9RHQ5	Ricinus communis	4e-76	GTP-binding protein lepa
AHTC1004242	4951.2	2072.2	1334.5	3192.4	22264	2834.3	1924.1	2253.5	B9GWU7	Populus trichocarpa	5e-13	Predicted protein
AHTC1004254	2033	4074.8	8957.4	5815.6	347.7	2420.6	9230.5	8948.3	B9HLK4	Populus trichocarpa	0	Predicted protein
AHTC1004256	202.2	531.1	1296.9	460.3	1939.5	639.6	1667.3	1103.4	D3WBC8	Ehretia acuminata	2e-101	RNA polymerase beta subunit protein
AHTC1004270	14957.1	13437.8	9790	9777.5	13932.6	15037.1	1454.3	10806	B9RES9	Ricinus communis	2e-82	Guanine deaminase
AHTC1004272	637.3	934.9	2090.8	1598.8	37.2	513.3	2060.6	1512.5	B9S4C9	Ricinus communis	3e-84	Putative uncharacterized protein
AHTC1004276	1315.4	1787.9	3905.9	1657.7	14582.5	2388.1	2705.7	4183.4	C6TDS1	Glycine max	1e-86	Putative uncharacterized protein
AHTC1004284	4250	4296	2882.2	240.1	15265.1	1856.4	558.3	1724.5	Q8S4Q2	Retama raetam	6e-28	Ethylene-responsive transciptional coactivator-like protein
AHTC1004285	267.6	236.7	730.9	269.1	244.5	100.9	129.5	308.7	B9RJH4	Ricinus communis	5e-45	WD-repeat protein
AHTC1004300	2702.7	4277.3	10706.6	6454.6	667.8	2365	10490.6	8732.3	C7C6E3	Glycine max	6e-98	T-complex protein 1 subunit delta
AHTC1004314	264.4	423.5	94.1	48.3	1258.8	4055.9	1679.1	608	C6T228	Glycine max	4e-87	Putative uncharacterized protein
AHTC1004318	1772.1	900	1000.5	229.8	1673.4	3814.6	5157.4	6032.1	B9IBD7	Populus trichocarpa	2e-103	Predicted protein (Fragment)
AHTC1004322	5581.5	5311.4	8426.7	11412.7	7237.8	355.5	6587	6776.1	C6TLF6	Glycine max	3e-85	Putative uncharacterized protein
AHTC1004327	1829.7	2600.3	1862.8	211.9	1234.9	3591.1	2567.8	2466.5	B7FM63	Medicago truncatula	2e-91	Putative uncharacterized protein
AHTC1004339	2009.1	2938.6	6422.8	3426.4	219.3	1482	2558.6	3418.4	Q2HVN0	Medicago truncatula	7e-73	Transferase
AHTC1004342	21.3	26.2	182.7	1050.6	48	37.1	23.2	27	B9SCN3	Ricinus communis	3e-126	Lysosomal Pro-X carboxypeptidase
AHTC1004348	690.9	695.3	1988.4	1045.3	3282.7	1106.1	2694	2098.1	Q7XZD0	Glycyrrhiza echinata	5e-109	Isoflavonoid glucosyltransferase
AHTC1004356	2436	2386.4	1469	761.1	1908.2	990	261.4	1487.6	C6T131	Glycine max	4e-07	Putative uncharacterized protein
AHTC1004374	462.9	189.5	382.6	348.5	71.3	226.4	148.9	129.7	C6TA87	Glycine max	5e-84	Putative uncharacterized protein
AHTC1004380	628.9	1076.6	1259.6	624.9	117.1	642.1	1282.3	1122.3	B9I2G7	Populus trichocarpa	1e-163	Predicted protein
AHTC1004383	42.4	85.4	102.4	45	795.7	539.1	383.6	448.3	B9SJD8	Ricinus communis	2e-116	UDP-glucuronosyltransferase
AHTC1004392	5539.8	7631.2	8089.4	7826	4810.7	5815.8	441.8	7367	B9R8T2	Ricinus communis	2e-74	Hydroxysteroid dehydrogenase
AHTC1004406	5906.4	4543	4659.8	4753.7	1247.5	5169	5119.6	3808.7	B9S691	Ricinus communis	4e-32	50S ribosomal protein L7/L12
AHTC1004409	4132.5	5786.2	6766.6	5376	669	4981	6135.9	6267.7	B9RL27	Ricinus communis	2e-116	Leucine-rich repeat protein
AHTC1004414	847.8	428.1	388.8	670.7	10943.8	1167.5	1582.5	1346.8	B9S9D4	Ricinus communis	7e-98	Leucoanthocyanidin dioxygenase
AHTC1004418	5465.9	8377.1	4250.7	3309.3	1154.6	5238.8	2674.4	2554.9
AHTC1004419	1231.9	1879.4	2127.5	1773.4	210.3	1478.7	2292.9	2094.4	B9RJ63	Ricinus communis	4e-104	Aminotransferase ybdL,
AHTC1004431	1315.4	1257.2	1805.1	2078.2	323.1	1880.1	2095.5	1699.9	C6TJA8	Glycine max	2e-114	Putative uncharacterized protein
AHTC1004433	952.3	2033.4	1587.1	1252.5	151.1	2623.6	5423.5	4380.8	A4GK73	Nicotiana tabacum	8e-102	Sphingolipid delta-8 desaturase
AHTC1004439	513.1	456	224.3	359.3	713.7	2235.4	931.5	884.6	C6T2F5	Glycine max	5e-49	Putative uncharacterized protein
AHTC1004441	99.2	90.1	95.5	19.8	17.8	218.3	404.3	347.7	O23792	Nicotiana tabacum	2e-39	CND41, chloroplast nucleoid DNA binding protein
AHTC1004442	372.6	290.3	297.2	446	2033	823.1	417.3	344.2	A3QRM3	Glycine max	6e-76	Senescence-associated nodulin 1A
AHTC1004450	5531.2	6719.4	2286.9	1748.6	1320.9	10453.4	9298.2	7782.8	Q05G09	Lupinus albus	7e-96	Auxin efflux carrier (Fragment)
AHTC1004454	3697	6369	5254.1	3476.4	350.1	6721.6	6750.5	5506.4	B9IFA9	Populus trichocarpa	6e-132	Predicted protein
AHTC1004455	1822.7	1502.3	2096.1	5619.2	2307.7	1245.9	1236.5	1012.3	Q2HSK0	Medicago truncatula	2e-29	Transcriptional factor B3
AHTC1004456	1044.8	796.9	926.4	2752.8	947.2	1061.3	910.2	678.5
AHTC1004459	5099.7	5027.2	4604.3	9312	21836.8	17967.3	11146.6	6620	C6TAY7	Glycine max	3e-49	Putative uncharacterized protein
AHTC1004462	74.4	89.4	144.6	218.8	430	73.3	70	64.8	B9IPI1	Populus trichocarpa	1e-29	Predicted protein
AHTC1004464	7560.3	4466.3	14549.3	4495.1	22399.2	1359.6	2240.2	10133.1	B9IAC0	Populus trichocarpa	0	Predicted protein
AHTC1004465	3095	5565.7	21014.7	7936.9	12363.4	2839.4	3153.3	8465.9	Q9STA8	Solanum lycopersicum	0	Hexose transporter
AHTC1004466	2681	3686.5	7965.7	3183	17281.3	484.6	4636.4	4633.8	B9RU48	Ricinus communis	4e-132	Nitrate transporter
AHTC1004468	473.2	494.8	285.5	78.1	2616.8	78.2	27.5	20.9	C6TFF5	Glycine max	6e-28	Putative uncharacterized protein
AHTC1004469	2370.6	3441.6	2073.2	513.2	17277.3	603.3	123.9	182.2	C6TFF5	Glycine max	2e-30	Putative uncharacterized protein
AHTC1004475	2265	1636.5	1807.3	2738.8	2932.5	126.9	1680.5	2074	B9N0B7	Populus trichocarpa	2e-114	Predicted protein
AHTC1004476	2137.6	1577.1	1077.2	486.7	3295.8	2765.2	2041.9	112.2	C6SWB4	Glycine max	4e-48	Putative uncharacterized protein
AHTC1004503	4928	4008	2998.9	3033.2	7832	16276.2	14139.7	7237.8	Q5XXY7	Glycine tomentella	4e-34	Lea4 (Fragment)
AHTC1004508	815.3	727.4	1624.5	100.9	33905.4	382.8	187.7	366.1	A9QVH3	Ammopiptanthus mongolicus	7e-85	Heat shock protein
AHTC1004521	2857.3	3502.8	6872.6	7192.8	18661.8	6611.7	8216.2	8120.1	A2Q5R3	Medicago truncatula	4e-97	Thioredoxin domain 2; Thioredoxin fold
AHTC1004526	559.5	357.3	124.3	68.7	2530.4	1839.7	614.8	460.2	B9GIL9	Populus trichocarpa	4e-109	Predicted protein
AHTC1004532	7648.7	5863.9	11297.1	16466.8	1611.2	5718.6	8336.8	10521.6	C6TNG0	Glycine max	2e-72	Putative uncharacterized protein
AHTC1004543	936.8	874.2	397.4	212.9	132.5	983.5	610.5	529.6	C6SXF0	Glycine max	3e-71	Putative uncharacterized protein
AHTC1004544	993.5	1693	3068.6	638.7	504.2	4190.6	9395.6	7138.1	B9T061	Ricinus communis	2e-140	Acyltransferase
AHTC1004548	5404.7	4605.5	2651.3	4132.1	8527.5	17184.3	15264.9	11919.4	C6T1G6	Glycine max	9e-75	Putative uncharacterized protein
AHTC1004559	1795	1916.1	2813.8	4373.3	319.9	1853.1	2420.1	1984.3	A2Q567	Medicago truncatula	0	Amine oxidase
AHTC1004562	3542.8	3434.3	4665.7	4805.4	1412.3	239.6	5779	4115.4	B7FKC6	Medicago truncatula	1e-121	Putative uncharacterized protein (Fragment)
AHTC1004579	2424.6	2674.9	3553	672.7	768.9	3155.7	3550	5419.7	C6TNI6	Glycine max	9e-170	Putative uncharacterized protein
AHTC1004583	10225.2	7970.4	3260.2	557.6	6324.6	10683.7	7827.4	10888.2	C6TLE4	Glycine max	3e-77	Putative uncharacterized protein
AHTC1004584	2232.2	2588.1	4162.7	3697.1	3234.2	2893.9	3698.9	417.5	B7FJN4	Medicago truncatula	1e-139	Putative uncharacterized protein
AHTC1004586	1579.8	1155.7	1424.3	1669.3	1224.7	890.9	242.7	327.1	A2Q3K2	Medicago truncatula	4e-34	Putative uncharacterized protein
AHTC1004599	4134.7	3552.8	5748.4	4241.7	590.9	3576.3	5445.3	4561.9	D4Q9Z4	Glycine max	2e-90	UDP-galactose:SBMG-galactosyltransferase
AHTC1004608	9178	7246.5	5666.3	8069.3	939.1	7398.6	5782.8	4680.9	C6TFL8	Glycine max	6e-70	Putative uncharacterized protein
AHTC1004618	404.8	482	715.8	802.7	4768	580.5	380.1	389.5	Q9ZTY1	Glycine max	1e-19	35 kDa seed maturation protein
AHTC1004660	14398.7	6928.9	3235.2	432.8	6101.6	7371.5	2924	2965	B7FIR8	Medicago truncatula	2e-116	Putative uncharacterized protein
AHTC1004663	1510.8	1350.8	3194.3	1920.2	218.1	1194	3098.1	3220.6	A5AKV2	Vitis vinifera	6e-153	Putative uncharacterized protein
AHTC1004684	8291	7718.9	1484.6	13598.2	12423.2	18397.7	7512	4710.2	B7FGI6	Medicago truncatula	2e-07	Putative uncharacterized protein
AHTC1004685	3566.4	2516	1495.2	12191.3	5606	9771.7	9049.3	4374.7	C6SZ39	Glycine max	5e-43	Putative uncharacterized protein
AHTC1004702	1512.6	1800.3	1378.7	2331.4	249.5	1974.6	1842.9	1468	B9HW02	Populus trichocarpa	9e-78	Predicted protein
AHTC1004707	740.4	1010.4	877.4	1077.7	669.4	1272.4	124.1	910.2	B9HKW0	Populus trichocarpa	8e-157	Putative uncharacterized protein SDG949 (Fragment)
AHTC1004719	11869.9	16813.2	15068.6	12340.3	1575	10633.3	12585.9	16619.2	Q38M71	Solanum tuberosum	1e-144	UDP-glucose:protein transglucosylase-like
AHTC1004721	26002.4	27519	19405.3	12404.2	35930.2	17923.3	4623.7	17017.7	C6SYU2	Glycine max	4e-73	Putative uncharacterized protein
AHTC1004726	2345.9	1556.1	2077.5	1420	11988.9	1298.6	907.2	852.9	B0FNA7	Galega orientalis	1e-22	Sodium/hydrogen exchanger
AHTC1004727	3963.3	3715.7	4501.3	1155.5	316.1	5682.8	5118.9	4741.3	A9PFH9	Populus trichocarpa	1e-117	Putative uncharacterized protein
AHTC1004729	3443.9	6461.3	19040.8	4284.8	95.3	2033	16821.6	13244.1	Q70EW1	Glycine max	1e-142	Diamine oxidase (Copper amino oxidase)
AHTC1004738	797.9	1399.7	2583.9	288.9	111.3	1033.8	2470.2	2178.2	A5BV75	Vitis vinifera	2e-130	Putative uncharacterized protein (Fragment)
AHTC1004741	2774.8	3112.3	2158.6	1976.7	565.2	3190.6	2692.5	2267.4	Q1PET2	Arabidopsis thaliana	6e-10	Putative uncharacterized protein
AHTC1004745	16840.5	12880.1	9663	12728.7	12403.4	14295.9	9690.1	463.1	C6T074	Glycine max	3e-30	Putative uncharacterized protein
AHTC1004752	4499.8	4742.4	7142.2	14880.9	997.9	5629.5	861.3	4289	B9GHJ2	Populus trichocarpa	7e-52	Predicted protein
AHTC1004759	4505.7	7436.9	2616	438.1	2314.1	8238	5055.4	2556.7
AHTC1004774	9464.2	7705.9	6230.3	970.2	6228.3	8696.5	8881.1	7515.1	D3YBC4	Trifolium repens	2e-165	Anthocyanidin reductase
AHTC1004779	2054	2099.6	1687.9	856.1	3221.7	3718.4	4341.6	4742.6	Q9FS22	Vigna unguiculata	8e-80	CpABA1 protein
AHTC1004780	2750	2436.2	5433.9	11497.7	3084.8	1372.5	1177.4	1393.3	Q56NI2	Pisum sativum	1e-81	MADS box protein M8
AHTC1004787	3362.7	4268.5	2750	1137.6	1336.7	2826.4	2803.1	5525.1	B9RYT4	Ricinus communis	3e-127	Oligopeptide transporter
AHTC1004790	1491.7	879.9	501.5	335.7	3234.6	5779.7	5072.1	5802.2	C6TME6	Glycine max	4e-98	Putative uncharacterized protein
AHTC1004791	12511.8	8434	3266.8	14653.4	20110.9	714.4	10199.2	9056	C6T0P6	Glycine max	4e-56	Putative uncharacterized protein
AHTC1004800	2677.3	17006.3	8447.9	4695	779.7	1835.5	6204.5	6991.2	Q30CZ8	Fagus sylvatica	4e-88	3-phosphoshikimate 1-carboxyvinyltransferase
AHTC1004801	135.9	533.6	100.5	58.9	386	3939.1	2533.8	930.2	C6TAT2	Glycine max	9e-93	Putative uncharacterized protein
AHTC1004805	4111.2	8833.3	14949.2	3016.8	2450.9	4888.6	7515.8	14219.1	Q8L636	Arabidopsis thaliana	1e-158	Putative uncharacterized protein At1g53210
AHTC1004810	1413.4	749.9	361.2	58.9	4514.1	4215.3	3176.9	5460.6	B9T8J0	Ricinus communis	2e-154	Protein phosphatase
AHTC1004817	1752.6	1611	1685.4	130.7	43.6	2881.8	2041.3	1988.8	B9S0G0	Ricinus communis	9e-63	Putative uncharacterized protein
AHTC1004846	3877.1	6391	4929.5	4857.1	1531.5	5589.3	1025.5	4904.7	B9RDP2	Ricinus communis	4e-138	Dead box ATP-dependent RNA helicase
AHTC1004848	199.9	46.7	102.5	35.3	728.7	196.8	139.1	135.3
AHTC1004850	1719.6	464.6	856.2	2302.8	209.2	400.8	281.8	979.3	Q0PJI3	Glycine max	9e-79	MYB transcription factor MYB139
AHTC1004851	884.7	217.2	1203.5	2913.4	154.8	145.8	184.3	674	B9SYQ1	Ricinus communis	3e-52	R2r3-myb transcription factor
AHTC1004852	3423	2883	3243.7	4644.7	614.1	4396.1	3865.6	359	Q53B73	Glycine max	5e-93	Putative chalcone isomerase 3
AHTC1004855	5686.3	8643.1	8503.5	5046.6	742	7179.2	11850.1	9825	D5MAF8	Trifolium repens	3e-175	Plastid lipoamide dehydrogenase
AHTC1004858	3919.7	3412.8	5458.5	4690.9	532.7	3932.1	4300.7	4358.7	A5CAU3	Vitis vinifera	4e-11	Putative uncharacterized protein
AHTC1004869	3452.8	2729.2	3399.9	1322.3	451.7	5455.2	6281.1	7772	A5BZB0	Vitis vinifera	5e-85	Putative uncharacterized protein
AHTC1004873	2755	1453.6	1249.4	3623.9	1628.8	1716.1	806.5	759.4
AHTC1004879	5203.6	4150	3622.3	2870.9	10074.3	10077	10905.5	13463.5	A9QBP0	Musa acuminata	4e-149	Photosystem Q(B) protein (Fragment)
AHTC1004882	74.7	173.2	807.7	658.4	308.7	119.9	292.9	265.8	B9HKL8	Populus trichocarpa	7e-92	Cationic amino acid transporter
AHTC1004883	6660.1	5165.8	3344.6	2456.1	5294.4	7629	9455.9	9901.3	A9PG99	Populus trichocarpa	2e-84	Predicted protein
AHTC1004885	1800.2	3184.4	1548	293.6	12943.6	4495.6	2603.1	1723.8	C6SWD9	Glycine max	5e-42	Putative uncharacterized protein
AHTC1004891	3021.2	5049.4	2414.4	5007.6	20114.7	12467.9	12221	7078.5	C6T7E3	Glycine max	3e-87	Putative uncharacterized protein
AHTC1004899	1180	1133	301.5	91.2	352.4	2586.3	1255.3	3237.8	Q8GTR3	Medicago truncatula	2e-67	Phosphate transporter PHT2-1
AHTC1004907	2096.9	1946.6	3818	2716.1	1054	1979.6	3866.8	297.4	B9HU10	Populus trichocarpa	4e-126	Predicted protein (Fragment)
AHTC1004924	454	325.7	347.9	246.2	1557.5	1503.7	1016.7	500.7	B9HK33	Populus trichocarpa	7e-37	Predicted protein
AHTC1004925	2101.5	682.9	1259.3	6913.3	4344.1	2505.4	1186.3	1667.8	Q944M5	Arabidopsis thaliana	1e-67	At3g28008/At3g28008
AHTC1004938	8501.8	14353.5	20726.4	8320.7	942.7	10186.6	19304	20408.7	B9SDM5	Ricinus communis	3e-160	Putative uncharacterized protein
AHTC1004945	5535.2	8140.8	10637.2	7351.1	831	6380.5	3155.3	9036.3	C7C6E3	Glycine max	7e-167	T-complex protein 1 subunit delta
AHTC1004947	4912.7	3066	1928.8	3570.5	2852.1	156.1	2397.6	2150.5	C6TM20	Glycine max	4e-109	Putative uncharacterized protein
AHTC1004958	1305.8	93.7	689.7	682.3	108	74.8	81.2	1392.4	Q8L5P7	Phaseolus vulgaris	1e-144	LHY protein
AHTC1004960	845.3	663.5	602.4	435.3	1403.2	1909.1	2282.3	2791.1	C6TL60	Glycine max	3e-66	Putative uncharacterized protein
AHTC1004964	2267.9	3100.6	1274.7	267.2	2547.8	3519.6	3510.8	2770.2	A5CAU2	Vitis vinifera	4e-48	Putative uncharacterized protein
AHTC1004965	2085.6	2699.3	2374.6	588.5	2335.8	3077.6	6530.3	4861.4	A5CAU2	Vitis vinifera	1e-124	Putative uncharacterized protein
AHTC1004979	5558.2	4054.6	4161.9	4359.9	657.9	3047.7	3809.5	5244	C6T9J3	Glycine max	7e-34	Putative uncharacterized protein (Fragment)
AHTC1004983	8932.9	8143.1	6512.9	10263.3	2774.5	12398.6	10403.3	1015.7	B9NFQ5	Populus trichocarpa	5e-29	Predicted protein
AHTC1004986	589.7	557.1	1606.7	2783.4	177.2	417.3	625.2	639	A5B9G3	Vitis vinifera	8e-52	Putative uncharacterized protein
AHTC1004987	1949.4	3776.3	7382.1	4270.2	15048.2	4986.9	7556	5597.8	Q5F304	Glycine max	6e-59	Beta-amylase
AHTC1004990	414.3	766.3	769.4	399.6	2448.4	1094.8	1082.4	1122.8	O04249	Arabidopsis thaliana	0	Sugar transport protein 7
AHTC1004998	467.6	457	554	560.6	2712.9	505.5	510.9	421.4	B9S397	Ricinus communis	2e-14	Ubiquitin-protein ligase
AHTC1005018	871.9	2263.9	9327.8	1949.9	372.8	470.2	1326.5	6004.4	Q8W1A1	Glycine max	1e-134	Adenosine 5'-phosphosulfate reductase
AHTC1005053	15635.4	8466.9	4976.3	14140.9	3883.6	5735.1	2551.7	5884	B7FGG5	Medicago truncatula	3e-13	Putative uncharacterized protein
AHTC1005054	123.8	222.9	227.9	66.7	46.7	397.1	698.1	694.1	B9RWD1	Ricinus communis	1e-115	Non-imprinted in Prader-Willi/Angelman syndrome region protein
AHTC1005055	532.4	478.9	304.5	165.1	804.8	2030.3	1916.3	1486.5	C6TEI0	Glycine max	2e-71	Putative uncharacterized protein
AHTC1005058	1184.1	271.1	112.6	30	1591.5	423.6	135.8	1287.4	C6TMI4	Glycine max	1e-56	Putative uncharacterized protein
AHTC1005064	413.3	294.2	101.8	23	314.4	1501.2	657	890	C6T125	Glycine max	4e-57	Putative uncharacterized protein
AHTC1005065	1841.8	1585.5	1175.4	1212.1	1279.8	3638.3	218.9	3123.8	C6TA24	Glycine max	8e-82	Putative uncharacterized protein
AHTC1005068	1291.2	1749.6	2292.7	1388.7	5178.8	2132.7	2857	2228	C6T8G8	Glycine max	8e-144	Alternative oxidase
AHTC1005070	75.7	266.7	1102.3	38.7	664.2	43.4	38.6	259.8	Q2HVN0	Medicago truncatula	6e-74	Transferase
AHTC1005074	7822.9	5114.6	3438.2	5343.1	7927.1	6414.7	2810.6	288.1	C6T0C5	Glycine max	1e-60	Putative uncharacterized protein
AHTC1005078	1049.6	779.2	159.9	45.9	3292.8	5553.2	3380.3	3112.5	B9HD17	Populus trichocarpa	4e-36	Predicted protein (Fragment)
AHTC1005081	1965.7	2081.5	343.7	1991.7	555.1	2540.1	445.2	276.8	C6TGS5	Glycine max	9e-31	Putative uncharacterized protein
AHTC1005082	3521.5	5989.7	5602.9	2894.7	828.2	4920.4	9190.9	4269.9	B9RUF4	Ricinus communis	2e-111	Peroxidase 31
AHTC1005083	4918.9	4514.8	5967.8	19374.4	4981.6	2794.2	1949.8	1602.3	Q09GR6	Arachis hypogaea	1e-123	MADS-box transcription factor
AHTC1005087	1070	1160.5	1837	3888.3	810.1	1162.9	1072.5	646.1	A2Q320	Medicago truncatula	6e-113	Epoxide hydrolase
AHTC1005089	8602.5	12595.4	30872.4	13103.7	32366.8	5026.6	7691.4	10616.9	P51851	Pisum sativum	1e-98	Pyruvate decarboxylase isozyme 2 (Fragment)
AHTC1005098	176.8	287	292.6	70.3	684.2	731.8	534.8	385.8	C6TMQ0	Glycine max	4e-65	Putative uncharacterized protein
AHTC1005100	1300.9	907.5	363.1	331.2	1477.2	3067.7	1823.5	1934.5	C6SX57	Glycine max	4e-95	Putative uncharacterized protein (Fragment)
AHTC1005102	801	1067.2	894.1	581.1	2879	1665.6	1986.2	2413.2	B7FNA7	Medicago truncatula	3e-77	Putative uncharacterized protein (Fragment)
AHTC1005111	65.9	82	405.4	25.2	3616.3	71.8	35.9	48.2	Q2HVC5	Medicago truncatula	7e-51	Cupin, RmlC-type
AHTC1005113	14189.3	10693.9	9009.3	9924.6	7722.4	10309.5	6575.6	2127.7	C6SWX3	Glycine max	5e-65	Putative uncharacterized protein
AHTC1005120	2721.4	5295.8	5021.7	3014.2	419.6	4223.9	6316	4313.8	B9RNC2	Ricinus communis	7e-138	Carboxypeptidase regulatory region-containingprotein
AHTC1005126	2734.7	4398	2667.5	2122.2	332.5	3174.1	2685.9	2347.7	Q56WZ6	Arabidopsis thaliana	9e-79	Putative uncharacterized protein At5g21160 (Fragment)
AHTC1005127	2035.7	3458.8	7703.9	2535.5	13572.9	1225.4	1409.3	3788	A5BUD0	Vitis vinifera	1e-91	Putative uncharacterized protein
AHTC1005134	1131.4	1350.2	5446	1098.3	4529.1	439.4	859.2	744.7	C6TNU6	Glycine max	2e-58	Putative uncharacterized protein
AHTC1005137	4139	5470.1	4553.3	6432	822.9	6539.1	6580.6	5687.5	A5BHN7	Vitis vinifera	6e-58	Putative uncharacterized protein
AHTC1005158	15127.4	13020.5	9993.3	11303.7	12703.1	14514.1	10267.2	649.8	B7FGG9	Medicago truncatula	1e-87	Putative uncharacterized protein
AHTC1005162	1141.9	679.9	1171	2084.1	284	1013.8	1660.6	1267.9	C6TI04	Glycine max	8e-59	Putative uncharacterized protein
AHTC1005168	4265.2	6159.6	16226.9	14285.6	22811.2	5577.8	13273.6	11519	Q53VE1	Lotus japonicus	6e-128	Ser/Thr protein kinase (Fragment)
AHTC1005171	229	243.9	315.7	212.3	725.2	839.2	825	888.9	Q6RUF6	Glycine max	6e-87	Fructose-bisphosphate aldolase
AHTC1005175	5015.5	5357.8	9922.7	10547.9	4073.8	1074	15255.8	12964.2
AHTC1005178	2446.4	2953.8	3378.2	3618.6	85.6	4237.5	5712.2	5878.9	Q8L5C7	Pisum sativum	6e-119	UDP-glucuronosyltransferase
AHTC1005180	695.3	639.3	550.4	264.5	320.5	2385.1	3990.2	4359	Q71CE5	Medicago truncatula	9e-109	Lecithine cholesterol acyltransferase-like protein
AHTC1005189	6254.6	9840.7	8956.9	2086	6364.8	4756	7430.7	11796.5	A5B782	Vitis vinifera	7e-161	Putative uncharacterized protein
AHTC1005196	27316	36333.7	17235.9	2776.3	5300.3	7026.6	4061	13279.8	B9T4Y0	Ricinus communis	2e-24	14 kDa proline-rich protein DC2.15
AHTC1005197	14595.9	19330.6	8541.1	340.2	1229.7	1869.5	946.8	6346.5	C6T0L1	Glycine max	7e-22	Putative uncharacterized protein
AHTC1005198	1329.2	1119.5	413.1	161.4	593.2	1382.7	717.7	781.3	C6T0Z4	Glycine max	2e-44	Putative uncharacterized protein
AHTC1005206	148.3	515.3	881	232	3886.2	1240.7	1644.2	1723.1	Q2MIZ7	Medicago truncatula	6e-62	Cytochrome P450 monooxygenase CYP72A66 (Fragment)
AHTC1005207	246.3	321	414.8	43	479.8	312.8	293.9	319.4	B9SJE8	Ricinus communis	3e-35	UDP-glucuronosyltransferase
AHTC1005208	170.8	438.7	1217.5	90.1	2689.2	123	68.3	357.2	Q9FUJ6	Phaseolus vulgaris	3e-94	UDP-glucosyltransferase HRA25
AHTC1005210	729.8	378.4	981.1	1363.5	327.6	610.2	499.9	103.3	B9N4U2	Populus trichocarpa	9e-140	2-oxoglutarate-dependent dioxygenase
AHTC1005211	656.1	38.8	131.9	285.8	139.3	117.9	97.7	80.4	B9SYV2	Ricinus communis	5e-16	Cysteine proteinase inhibitor
AHTC1005213	1141	1955.7	5100	4965.9	162	1800.8	5068.4	3637.6	A2Q370	Medicago truncatula	3e-99	Glycoside hydrolase, family 17; Virulence factor, pectin lyase fold; X8
AHTC1005216	1994.2	662.8	340	511	4851.5	3239.6	1541.4	2315.9	B9MWC4	Populus trichocarpa	8e-29	Predicted protein
AHTC1005223	8936.5	13135.2	12641.1	8531.9	5079.2	10965.8	15820.1	555.4	B9SXB6	Ricinus communis	0	Aconitase
AHTC1005224	8446.1	8224	6224	1435.7	2816.1	9922.8	12836.3	11403.3	C6TCJ0	Glycine max	3e-129	Putative uncharacterized protein
AHTC1005233	11498.8	14729.6	9507.1	6659	1691.1	12181.7	10884.3	7832.9	B9S3N5	Ricinus communis	1e-52	Cell elongation protein diminuto
AHTC1005239	2646.5	2988.8	2078.6	1248	4390.9	6307.3	9490.7	7620.7	Q9MUE2	Nicotiana tabacum	2e-109	S-adenosyl-L-methionine Mg-protoporphyrin IX methyltranserase
AHTC1005249	1581.9	2697.1	2825.7	2816.3	114.6	2822.5	3717.5	1639.8	C6ZRZ8	Glycine max	0	Leucine-rich repeat transmembrane protein kinase
AHTC1005268	3120.7	3019.4	1485.7	1878.7	708.7	3765	2500.3	2232.9	Q8L844	Arabidopsis thaliana	9e-72	Pentatricopeptide repeat-containing protein At5g42310, mitochondrial
AHTC1005272	1352.5	1331.9	802.8	538.4	819.1	819.7	686.5	2229.9	B9SA89	Ricinus communis	4e-75	UPF0497 membrane protein 14
AHTC1005278	4525.2	6318.7	5682.8	3084.3	914.2	5268.7	7354.5	6108.7	Q41008	Pisum sativum	2e-24	Acetyl-coenzyme A carboxylase carboxyl transferase subunit alpha, chloroplastic
AHTC1005291	144.2	614.5	829.9	99	23400.2	29.6	18.8	113.7	C6T3V7	Glycine max	1e-37	Putative uncharacterized protein
AHTC1005293	1145.7	2503.3	2563.1	796.2	439.5	3527.7	8354.6	3689.9	B9HP68	Populus trichocarpa	4e-146	Predicted protein
AHTC1005298	1248.5	1594.1	2196.9	2020.1	925.5	1524.5	475.3	2461.5	B9SFV5	Ricinus communis	5e-98	Poly(A) polymerase alpha
AHTC1005300	228.6	204.5	151.9	396.3	479.7	655.3	828.7	462.7	B9IGU2	Populus trichocarpa	2e-41	Cytochrome P450
AHTC1005303	306.4	217.5	306.3	116.6	2463.8	185.1	79.3	73.8	O49235	Glycine max	9e-84	2,4-D inducible glutathione S-transferase
AHTC1005305	502.9	451.6	1373.5	717.1	3482.1	222.9	444.8	573	Q2HVB6	Medicago truncatula	1e-44	Protein F1K23.6
AHTC1005312	150.2	55.4	88.5	611.8	306.3	77.8	30.3	28.8
AHTC1005316	533.1	268.5	144.2	175.3	626.4	100.8	23.7	49.7	C6T1E7	Glycine max	5e-19	Putative uncharacterized protein
AHTC1005320	19917.2	17902.7	11027.2	18747.4	3252.1	22952	10496.5	7799.8	B9HYG6	Populus trichocarpa	2e-67	Predicted protein
AHTC1005325	992.4	2174.9	4229.1	63	4894.3	1382.2	809.8	1911.2	C6SW07	Glycine max	6e-103	Putative uncharacterized protein
AHTC1005330	1448.1	1295.3	3100.6	743.7	4020.8	2315.7	3105.1	3449.3	B9SDF8	Ricinus communis	2e-123	RNA polymerase sigma factor rpoD
AHTC1005332	934.4	1349.3	1317.7	1068.2	201.6	928.5	1295.4	1643.6	A5ANA6	Vitis vinifera	1e-14	Putative uncharacterized protein
AHTC1005335	5490.4	6074.4	5327.7	3553.9	827.5	4137.3	4772.6	6272.4	C6TE24	Glycine max	5e-112	Putative uncharacterized protein
AHTC1005341	3105.5	3787.3	5865.4	3179.5	17146.4	3250.6	4575.2	4038.5	Q40249	Lactuca sativa	2e-173	Alcohol dehydrogenases homologous
AHTC1005348	1370.4	2035.5	7860.1	5373.9	22129.7	1958.4	2640.5	1660	B9RQU1	Ricinus communis	5e-123	Putative uncharacterized protein
AHTC1005350	77.7	112.3	152.8	58.3	432.7	55.9	28.2	46.5	B9N1D9	Populus trichocarpa	3e-11	50S ribosomal protein L33
AHTC1005356	179.8	165.9	647	919.8	111.8	217.4	261.7	221.7	A9JQY7	Elaeis guineensis var. tenera	2e-88	AP2 protein
AHTC1005358	1136.3	839	299.8	642.1	1678.5	3266.2	1452.2	926.7	C6T2K6	Glycine max	4e-15	Putative uncharacterized protein
AHTC1005363	4190.3	3822.8	3172.8	4588.4	988.3	4298.5	5011.1	3541	B9GYT4	Populus trichocarpa	5e-32	Predicted protein
AHTC1005366	2223.6	2182.7	5599.2	6001.1	798.5	1767.2	5410	296.5	B9I0B4	Populus trichocarpa	9e-100	Predicted protein
AHTC1005380	1894.3	2204.1	3449.3	2091.8	5790.6	1842.6	2824.9	8700.3	B9SWF7	Ricinus communis	4e-69	Abc transporter
AHTC1005391	12021.9	4869.4	823	98.9	2995.8	10730.3	3635.1	1338.4	C6TCP4	Glycine max	4e-12	Putative uncharacterized protein
AHTC1005392	3175.6	4794.1	12110.1	5270.4	13179.8	2659	5807.5	5792	Q8L7J5	Glycine max	2e-168	Pyruvate kinase
AHTC1005398	345.4	519.5	391	687.2	49.6	821	909	959.5	C6T8D0	Glycine max	3e-89	Putative uncharacterized protein
AHTC1005408	2977.6	2021.9	2461.4	1858.3	667.9	3280.2	3282.9	4379.7	B9T1H8	Ricinus communis	0	Phosphoethanolamine n-methyltransferase
AHTC1005410	347.9	391.6	1003.3	1128.9	301.5	345.6	189.3	770	B9R9U5	Ricinus communis	5e-50	Ubiquitin-protein ligase
AHTC1005417	3221.2	3468.6	2551.6	2882.2	437.5	2858.1	2708.6	3045.2	B9HTQ6	Populus trichocarpa	1e-82	Predicted protein
AHTC1005421	1853.6	808.6	694.1	179.7	1611.1	993	506.7	911.9	C6TB61	Glycine max	3e-49	Putative uncharacterized protein
AHTC1005422	724.8	1430.1	14196.3	2233.4	7183.9	373.5	1146	1695.4	Q84V95	Lotus corniculatus	2e-141	Pyruvate decarboxylase 1
AHTC1005424	1944	3305.9	2614.9	1806.3	277.3	1703.2	2665.1	2310.1	A9UFC5	Jatropha curcas	5e-116	Acyl-ACP thioesterase
AHTC1005428	12453.4	12827.8	12119	5145.6	2795.2	11201.6	10577.9	17356.8	Q8W558	Amorpha fruticosa	1e-89	4-coumarate:CoA ligase
AHTC1005442	1373.3	1297.1	304.3	351.8	4372.7	4733	2420.8	2121.6	C6TBG8	Glycine max	1e-91	Putative uncharacterized protein
AHTC1005449	346	60.6	402.8	37.7	1616.3	44.4	411.9	327.4
AHTC1005455	1255.8	1162.1	3979.9	6332.6	226.5	1006.1	2640.5	1572.8	C6TAL3	Glycine max	8e-101	Putative uncharacterized protein
AHTC1005463	3762.8	4332.5	2800.7	2307.4	533	3441.6	2727	2310.6	C6TC38	Glycine max	5e-116	Putative uncharacterized protein
AHTC1005476	2081.6	692.5	1048.7	747.7	22059.1	1805	954.8	893.4	B9I9M6	Populus trichocarpa	4e-43	Predicted protein
AHTC1005486	548.3	384.7	1218.3	525.4	1064.4	223.8	340.9	2366.1	C6TIU8	Glycine max	1e-94	Putative uncharacterized protein
AHTC1005489	1060.2	1678	2917.7	2229.7	534.8	2214.2	359.4	3013.4	C6TBA7	Glycine max	5e-27	Putative uncharacterized protein
AHTC1005500	823.4	1068.6	1065.5	1060.6	4976.3	3203.9	3226.2	1986	C6T8B8	Glycine max	3e-123	Putative uncharacterized protein
AHTC1005514	1924.2	2421.3	3317.2	3135.7	419.7	2115.1	3632.1	3754.2	B9HT19	Populus trichocarpa	1e-154	Predicted protein
AHTC1005520	501.6	558.8	1554.6	762.4	2350.1	415	969.9	1057.2	Q9FGH9	Arabidopsis thaliana	4e-127	AT5g58430/mqj2_20
AHTC1005523	11229.3	11497.3	10433.5	8616	6660.3	10821.9	11607.1	273	B9N8M6	Populus trichocarpa	2e-82	6,7-dimethyl-8-ribityllumazine synthase
AHTC1005535	1739.7	1594.5	5150.9	13351.5	1452.4	1684.6	3316.1	2685.9	A5ATM0	Vitis vinifera	4e-24	Putative uncharacterized protein
AHTC1005536	696.5	769.9	3744.3	1841.2	5357.5	207.9	431.5	803.5	B0ZS79	Prunus armeniaca	2e-101	Pyruvate decarboxylase
AHTC1005542	719.1	262.2	1040.8	142	527	358	534.2	3501.8	O48918	Glycine max	3e-74	CYP71A10
AHTC1005543	1962.3	958.8	1526.7	265.7	631.2	1122.2	1006.7	4395.5	O48918	Glycine max	4e-69	CYP71A10
AHTC1005546	2718.2	1704.8	528.6	265.3	3297	4144.4	2476.5	2533.5	B7FMG8	Medicago truncatula	4e-64	Putative uncharacterized protein
AHTC1005553	1501.7	1639.2	15791.3	1746.6	779.6	1429.6	1766.2	1583.7	B9N401	Populus trichocarpa	4e-54	Predicted protein
AHTC1005558	99.3	170.1	69.7	42	622.3	919.1	1175.7	534.2	B7FMI1	Medicago truncatula	9e-128	Putative uncharacterized protein
AHTC1005559	7327.1	8673	3702.3	482.9	23650.6	15204	9294	6353	C6SZP8	Glycine max	3e-50	UPF0497 membrane protein 10
AHTC1005562	156.1	631.1	143.1	252.8	34.7	184.3	135.2	123.2	B9N1U7	Populus trichocarpa	6e-55	Putative uncharacterized protein (Fragment)
AHTC1005565	10681.1	9892.2	12285.1	16779.7	2374.8	11512.3	10363.2	6501.4	B9I5T9	Populus trichocarpa	7e-119	Predicted protein
AHTC1005567	1047.6	343.7	174.2	74.9	3219.6	1022.5	469.5	895	C6SZD5	Glycine max	7e-29	Putative uncharacterized protein
AHTC1005584	5818.3	3941.8	2148.6	2682.3	7177.7	5638.3	161.4	2347.2	B6VB01	Arachis hypogaea	4e-99	Auxin binding protein 1
AHTC1005588	851.6	2465.5	2538.1	1838.6	192.1	2274.6	2093.4	5055.7	C6TAQ7	Glycine max	2e-105	Putative uncharacterized protein
AHTC1005589	1089.1	1263.5	1476.8	52.9	4272.1	1041.6	889.4	1010.9	C6TK61	Glycine max	5e-145	Putative uncharacterized protein
AHTC1005597	2774.4	2322.4	1136.3	610	12364	3237.7	1018.8	1420.8	B7FIZ6	Medicago truncatula	8e-50	Putative uncharacterized protein
AHTC1005600	399.2	101.1	129.1	174.9	852	586.8	193.1	362.3	Q2XSI1	Glycine latifolia	1e-23	Seed maturation protein
AHTC1005605	5907.1	8678.8	5517.1	4199.4	1219.1	6925.7	5745.9	5079.1	C5YRE5	Sorghum bicolor	5e-43	Putative uncharacterized protein Sb08g020610
AHTC1005606	1314.9	2389.1	1550.4	827.3	166.7	1629.7	1857	1489.4	B9RHT6	Ricinus communis	2e-172	Pyrophosphate-energized membrane proton pump
AHTC1005610	239.8	193.4	285.4	158.7	38	374.3	465.9	527.5	B5SX65	Medicago truncatula	2e-45	Proanthocyanidin-specific UDP-glycosyltransferase
AHTC1005616	821.7	1412.8	815.2	918.7	4597.6	4595.5	3706.9	1282.7	C6T829	Glycine max	3e-08	Putative uncharacterized protein
AHTC1005618	15619.2	17661	31970.5	36578.4	1339.1	23524.1	27032.6	17376	B9T3K3	Ricinus communis	4e-117	Protein P21
AHTC1005631	3018.2	1606.6	6096.5	2284.2	18484.7	255.4	535.1	1486.9	B9HDD4	Populus trichocarpa	8e-69	Predicted protein
AHTC1005643	902.6	1621.5	614.5	939.6	317.9	287.2	236.7	236.4	C6TBK5	Glycine max	2e-165	Putative uncharacterized protein
AHTC1005660	326	253.3	288.4	677.3	279.1	324.1	149.3	135.1
AHTC1005662	961.9	1836.6	2448.6	1433.4	385.5	1099.5	2735.9	276.7	A5ADC4	Vitis vinifera	0	Putative uncharacterized protein
AHTC1005663	2797.8	2358.7	4873.4	5348.2	629.3	1770.1	3928.9	5931.3	A9PGH4	Populus trichocarpa	0	Putative uncharacterized protein
AHTC1005677	362.8	185.2	172.5	39.3	323.4	291.7	267.3	514.8	B9GSQ9	Populus trichocarpa	1e-70	Predicted protein
AHTC1005680	2550.1	4273.7	5700.2	5756.7	310.8	2813.8	5683.3	4710.7	B9T0N9	Ricinus communis	8e-52	Putative uncharacterized protein
AHTC1005681	403.4	337.7	218.3	226.3	297	1208.8	904.3	777.2	B9S1I7	Ricinus communis	2e-81	Putative uncharacterized protein
AHTC1005685	2564.5	3142.3	3450.2	2746.3	1089.4	3566.3	3425.6	316.7	A5BMX4	Vitis vinifera	3e-103	Putative uncharacterized protein
AHTC1005691	97.7	28.2	14.6	16.5	237.8	644	260.9	176.8	C6T3F6	Glycine max	1e-67	Putative uncharacterized protein
AHTC1005695	2961.2	1807.9	632.2	344.1	4664.8	6423.9	3338.5	2925	C6TAU7	Glycine max	4e-15	Putative uncharacterized protein
AHTC1005703	519	2059.9	6072.2	1623.9	95.2	1452.8	7353.1	12828.7	Q9FRX6	Antirrhinum majus	1e-12	Aureusidin synthase
AHTC1005708	14018.1	8513.5	17639.7	6003.4	27933	2743.7	3390.7	14033.6	B9IAC0	Populus trichocarpa	1e-26	Predicted protein
AHTC1005713	3757.4	3938.6	2473.1	827.6	6752.2	6778.6	4067	3526.6	Q8S9A7	Phaseolus angularis	5e-81	Glucosyltransferase-2
AHTC1005714	158.4	286.8	2342.2	88.1	1208.4	873.7	1445.4	717.9	Q8S9A7	Phaseolus angularis	7e-66	Glucosyltransferase-2
AHTC1005716	2739.1	3194.1	1496	1114.8	382.4	2679.3	1882	1224.7	Q9XGC0	Vigna unguiculata	2e-107	Starch synthase isoform SS III
AHTC1005717	4696.8	4451.2	8765.7	8411.5	6906.8	211.9	8745.5	8378.7	B9HFS4	Populus trichocarpa	4e-43	Predicted protein
AHTC1005720	870.7	1500.4	1419.5	811.9	22.4	832.1	389	1199.8	B9SCJ0	Ricinus communis	2e-70	Xyloglucan endotransglucosylase/hydrolase protein 2,
AHTC1005724	538.2	444.1	698.1	2098.9	295.7	579.8	285.7	263.7	C6SVW1	Glycine max	6e-31	Non-specific lipid-transfer protein
AHTC1005726	730.4	432.1	923.4	86.7	3693.5	466.4	352	279.5	C6T8R3	Glycine max	6e-59	Putative uncharacterized protein
AHTC1005727	327.6	153.8	487	48.7	1988.8	192.5	188.3	110.8	C6TJT0	Glycine max	2e-102	Putative uncharacterized protein
AHTC1005731	6266.7	608.6	2750.2	3118.7	1184.1	253.2	326	5838.6	Q0PJG8	Glycine max	6e-49	MYB transcription factor MYB123 (Fragment)
AHTC1005736	16223.6	15976.9	21135.9	19609.2	12462.4	15028.8	20516.4	1060	Q6W2J3	Lotus japonicus	2e-138	VDAC1.3
AHTC1005751	1999.5	1643.1	1893.2	1225.2	8942.4	4457.7	3947.9	3203	O49857	Glycine max	1e-133	Epoxide hydrolase
AHTC1005757	197.3	100.8	194.2	143.5	7631.4	424	162.2	200.2	C6T3N9	Glycine max	4e-47	Putative uncharacterized protein
AHTC1005759	1937.6	1814.1	3339.9	1943.7	16536.7	1709.8	1481.9	1805.5	B9HNU3	Populus trichocarpa	1e-42	Predicted protein
AHTC1005764	2794.8	1796.4	750.5	126.4	493	6951.8	4818.3	5425.3	B9GK70	Populus trichocarpa	3e-101	Predicted protein (Fragment)
AHTC1005765	128.8	211	640.7	421.5	47.6	202.7	158.3	275.5	A5ASV7	Vitis vinifera	8e-97	Putative uncharacterized protein
AHTC1005770	16623.7	13378.7	12648.9	16149.8	4072.3	13002.5	13401.2	11673.6	B9RLY4	Ricinus communis	1e-48	Putative uncharacterized protein
AHTC1005773	4379.1	4772.1	3721.8	5091.8	3183.4	4470.9	3861.1	148.7	C6TM04	Glycine max	1e-72	Putative uncharacterized protein
AHTC1005781	15374.7	11565.5	19322.8	22666.6	13559.1	17301.7	18870.8	5438.4
AHTC1005783	596.7	660.1	1080.5	4036.7	666.3	677.1	570.8	697.2	B9RLM2	Ricinus communis	4e-53	Transcription factor
AHTC1005789	1088.1	1333.8	2694.5	5825.2	201.1	523.3	369.4	350.8	C6TC48	Glycine max	7e-71	Putative uncharacterized protein
AHTC1005801	4593.7	5812.4	6159.1	4034.6	3011.1	5754.3	988.9	6710.6	B9RI64	Ricinus communis	3e-22	Selenoprotein O
AHTC1005805	6164.8	5510.9	7001.3	10265.9	1184.7	6646.3	7031.6	4415.7	C6T8P3	Glycine max	3e-97	Putative uncharacterized protein
AHTC1005807	583.4	353.1	270.9	157	87.5	1423.6	625.1	98.8	C6TI76	Glycine max	8e-69	Putative uncharacterized protein
AHTC1005813	1034.1	1487.3	1511.6	4579.4	3470.4	1367.4	965.8	921.2
AHTC1005821	8618.2	3965.7	4897.9	1137.4	7107.6	1229.7	410	1984	C6T5K9	Glycine max	2e-59	Putative uncharacterized protein
AHTC1005822	192.2	229.4	382.1	189.6	137.1	732	1325.8	1333.7	Q5DW42	Phaseolus vulgaris	0	Phototropin
AHTC1005829	2587.8	1988.7	1561.4	2071.6	78.4	420.9	317.5	1039.6	C6TE91	Glycine max	1e-150	Putative uncharacterized protein
AHTC1005830	8137.7	7003.9	3729.5	4964.7	8973.5	8419.4	461.1	5634.4	C6T4A5	Glycine max	6e-44	Putative uncharacterized protein
AHTC1005841	2675.6	3417.8	4386.3	1322.1	736	2686.4	5722.4	7864.1	C9W981	Arachis hypogaea	2e-176	Phosphoenolpyruvate carboxylase
AHTC1005842	2064.5	2199.1	2473.4	685.4	376.2	1810.8	2779.5	4097.3	C9W981	Arachis hypogaea	3e-96	Phosphoenolpyruvate carboxylase
AHTC1005843	497.9	336.8	1137.7	6647.5	1335.4	864.6	389.1	791.3	Q93XA4	Phaseolus vulgaris	1e-08	Homeodomain leucine zipper protein HDZ2
AHTC1005853	542.3	564.3	276	295	2198.4	1659.2	745.3	504.5	B9RQW6	Ricinus communis	3e-38	Putative uncharacterized protein
AHTC1005866	27608.7	22399.6	14781.4	17648.8	5761.5	21933.7	15251.8	11981	C6T463	Glycine max	5e-16	Putative uncharacterized protein
AHTC1005870	1600.4	1566.8	987.9	179.1	119	2600.2	2021.5	2434.9	B9P614	Populus trichocarpa	2e-91	Predicted protein
AHTC1005878	1342.9	823.4	504.7	477.2	4330.6	3587.3	1618	1484.4	C6T2J1	Glycine max	1e-17	Putative uncharacterized protein
AHTC1005880	1210.1	1126.7	1063.1	935.4	288	1065.9	1390	1288.2	C6TG65	Glycine max	4e-101	Putative uncharacterized protein (Fragment)
AHTC1005882	5623.1	7589.5	5782.5	4556.2	867.1	3364.4	4733.8	5318.5	B9R8F3	Ricinus communis	9e-139	ATP synthase subunit beta vacuolar,
AHTC1005888	8486.5	10544.9	9814.9	442.1	275.7	14961.9	16979.9	15373.1	Q9XFL3	Phaseolus vulgaris	2e-109	Peroxidase 1 (Fragment)
AHTC1005892	5013.9	4152.7	2563	712	3267.9	4287	2553.7	4257.3	B7FHM1	Medicago truncatula	3e-96	Putative uncharacterized protein
AHTC1005906	973	1325.1	3396	4035.2	786.3	1077.8	3666.2	190.6	B9IMY0	Populus trichocarpa	4e-50	Predicted protein
AHTC1005922	1649.9	2139.1	2114.4	1626.7	2754.1	1343.6	366.9	1407.3	B7FLX6	Medicago truncatula	5e-126	Putative uncharacterized protein
AHTC1005925	540.4	444.9	473.4	117.5	142.9	1291.1	1931.9	1682.6	B9SUM4	Ricinus communis	7e-73	UDP-glucosyltransferase
AHTC1005928	3150.2	4621.6	2663.2	1565.9	700.6	2922.3	2795.6	2815.4	A9RFD3	Physcomitrella patens subsp. patens	4e-172	Predicted protein
AHTC1005930	6958	5752	13922	10823	1562.4	9414.9	18394.8	17811.2	B5BT05	Glycyrrhiza uralensis	5e-93	Cytochrome P450 monooxygenase
AHTC1005934	162.3	154.7	284	253	1211.6	247.8	220.3	359.3	B9I0W3	Populus trichocarpa	6e-101	Predicted protein
AHTC1005948	1295	1362.6	3008.8	1654.7	4750.8	1151.3	497.8	906.8	B9RH27	Ricinus communis	4e-17	Transcription factor
AHTC1005950	467.2	623.1	774.9	268.6	1994.3	1006.5	1198.6	1251	A4QJT3	Olimarabidopsis pumila	5e-112	Photosystem I P700 chlorophyll a apoprotein A1
AHTC1005956	424	721.9	841.7	865.5	2362.4	1069.9	975.3	915.8
AHTC1005965	136.1	101.7	144	102.7	1182.6	146.3	171	247.2	Q4ZJF7	Glycine max	6e-139	Tyrosine aminotransferase
AHTC1005975	3079.3	3429.3	3520.9	2248.2	464.4	3260.5	3587.5	246.3	Q9AXK3	Medicago sativa	4e-162	Sucrose-phosphate synthase
AHTC1005976	5700.2	7301.9	4655.7	555.5	10841	7722	4216.7	6020.1	B9HUR5	Populus trichocarpa	1e-70	Predicted protein
AHTC1005980	161.6	262.8	427.5	209.7	21	167.4	429.5	238	A2Q1A6	Medicago truncatula	2e-124	DNA polymerase V
AHTC1005981	3530.1	4416.1	2952	2625.8	530.5	3892.6	3496.2	2487	A2Q1A6	Medicago truncatula	3e-39	DNA polymerase V
AHTC1005985	8461.4	9184.5	5094.9	6171.1	5858.2	311.7	4468	6707.5	C6TDJ7	Glycine max	1e-42	Putative uncharacterized protein
AHTC1005988	153.1	175.7	302.3	152.5	836.9	203.2	149.3	124.5	B9SKF6	Ricinus communis	1e-55	1-phosphatidylinositol-4-phosphate 5-kinase
AHTC1005989	107.3	103.8	320.9	47.9	1436.4	21.1	285.7	138.1	B9GY11	Populus trichocarpa	2e-35	Predicted protein
AHTC1005992	1310.3	1636.3	671.8	50.8	1180	4308	5216	5496.2	Q8SKU2	Pisum sativum	7e-12	Tic62 protein
AHTC1005996	4609.6	5278.3	13529.9	9578.9	7323.9	4085.3	1738.7	9211.9	B9SVQ9	Ricinus communis	3e-89	Putative uncharacterized protein
AHTC1006010	394.8	191.1	102.7	472.1	153.2	160.1	90.5	56.8
AHTC1006038	1352.5	1514.4	1973.8	2209.5	2794.1	1051.5	333.9	1880.1	C6T955	Glycine max	9e-125	Putative uncharacterized protein
AHTC1006047	377.2	349.9	998.9	1694.8	2484.1	637.8	471.6	1566.9	D0PPG4	Glycine max	3e-103	PAS/LOV protein A
AHTC1006051	369.7	676.5	608.6	793.2	2484.9	1960.9	2866.7	985.9	C6T829	Glycine max	7e-55	Putative uncharacterized protein
AHTC1006060	2667.9	777	381.2	169.1	2067.2	1807.2	786.8	1583.8	C6TB00	Glycine max	6e-27	Putative uncharacterized protein
AHTC1006063	1965.8	636.8	669.2	510.1	10327.7	1165.7	618.8	1091.1	C6TEE3	Glycine max	1e-79	Putative uncharacterized protein
AHTC1006066	231	382.3	315.2	343.4	35.3	374.4	369.9	434.5	B9RL27	Ricinus communis	6e-14	Leucine-rich repeat protein
AHTC1006069	426.8	507	704.9	700.8	54.1	514.8	778.4	445	A5C0A8	Vitis vinifera	8e-115	Putative uncharacterized protein
AHTC1006079	529.7	535.7	2731.7	269.4	343.9	319	111.8	419.6
AHTC1006084	599	786.2	1789.3	80.4	3341.2	117.4	50.9	314.2
AHTC1006089	1804.7	1460.5	1318.5	1395.6	8546.5	1967.4	1499.2	1623.9	B9DG96	Arabidopsis thaliana	3e-29	AT1G33290 protein
AHTC1006090	73.9	84.3	932.7	100.9	526.2	91.6	118.8	122.1	A5B524	Vitis vinifera	9e-128	Putative uncharacterized protein
AHTC1006092	2026.4	2145.5	870.1	1461.2	442.2	2168.9	805.3	456.3
AHTC1006095	77.7	156	159.4	174.1	259.6	521.8	889.8	176.1	B9RLC9	Ricinus communis	1e-167	Rubisco subunit binding-protein beta subunit, rubb,
AHTC1006101	10426.7	15841	8315.4	1902.2	1105.4	10756.9	7425.4	9448.2	B9HFT4	Populus trichocarpa	1e-21	Predicted protein
AHTC1006103	149.2	174.9	385	238.1	36.1	69.9	337.4	219.3	O04697	Pisum sativum	1e-38	DNA-binding protein PD2
AHTC1006107	5081.2	5719.6	7070.9	6437.9	7283.3	5983.6	298.2	7235.1	B9H838	Populus trichocarpa	1e-117	Predicted protein
AHTC1006121	1684.8	1312.4	1535.2	1289.8	1405.9	1263.1	1172.4	75.3	C6SWI0	Glycine max	2e-95	Putative uncharacterized protein
AHTC1006123	6206.6	3853.1	2013.1	4730.5	4512.7	399.1	3858	3846.4	C6THL6	Glycine max	3e-114	Putative uncharacterized protein
AHTC1006124	1915.5	2787.2	341.4	1328.2	941.6	1950.2	3439.4	2986.6	B9HRN7	Populus trichocarpa	0	Adenylyl cyclase-associated protein
AHTC1006131	17295.6	22420.3	23007.4	18825.2	3351.7	20649.8	32971.6	26478	B7FLF1	Medicago truncatula	2e-140	Putative uncharacterized protein
AHTC1006133	736.7	2134.4	312.1	280.9	3852.4	6893.7	5262.7	1544.7	D4P2Z3	Polygonum sibiricum	9e-29	Cysteine protease inhibitor
AHTC1006135	3349.1	4016.9	3579.4	2415.5	740.8	4236.3	4887.6	5490.5	A6NA79	Medicago truncatula	3e-20	Protein phosphatase 2c
AHTC1006137	12508.2	9029.7	8088.1	4106.2	23484.1	7106.2	1916.4	7944.9	C6T597	Glycine max	2e-19	Putative uncharacterized protein
AHTC1006149	1141.4	4015.3	3938.1	1784.1	1884.8	1446.3	2557.4	7894.3	A9YTW6	Lotus japonicus	7e-103	Major intrinsic protein NIP5;1
AHTC1006159	16950.7	18079.1	16686.5	22987.4	22458.6	1082	18422.8	18439.5	C0L2U6	Arachis hypogaea	3e-17	Putative RNA-directed DNA polymerase
AHTC1006166	2368.7	2278.3	3139.6	4437.5	2609.7	2221.2	3486.1	406.1	B9IQ65	Populus trichocarpa	1e-125	Predicted protein
AHTC1006170	1160.1	2306.5	3038	2498.1	117.6	1159.6	4769.1	4461.4	C6T987	Glycine max	8e-95	Putative uncharacterized protein
AHTC1006179	397.6	748.6	432.9	273.2	424.6	1493.9	1736.5	778.9	B9SYY0	Ricinus communis	3e-107	Trigger factor
AHTC1006180	3073.3	2212.7	1537	827.3	1523.9	3384	6121.1	3707.7	A5AQA2	Vitis vinifera	3e-134	Putative uncharacterized protein
AHTC1006189	7457.7	8434.1	7156.2	12743	1310.7	8614.2	10037.4	7625.6	Q84L76	Pyrus communis	2e-134	Expansin
AHTC1006196	13687.4	15839.7	16064.7	16715.4	2937.5	14797.1	17732.1	17545.3	Q58J24	Glycine max	1e-56	Putative plastid glucose 6 phosphate/phosphate translocator
AHTC1006200	347.9	369.9	840.8	444.2	81.4	265.5	540.7	413.3	B9RKB3	Ricinus communis	3e-70	Putative uncharacterized protein
AHTC1006205	148.9	47.8	103.8	1754.6	137.5	61.1	49.9	40.9
AHTC1006208	2331.2	1231.8	1430.4	2598.8	1926.1	1770	90.9	1268.8	C6T0A3	Glycine max	8e-65	Putative uncharacterized protein
AHTC1006209	5162.9	7993.4	7367.4	8247.3	4228.4	6396.6	8094.5	253.3	A5CBT2	Vitis vinifera	1e-25	Ubiquitin carboxyl-terminal hydrolase
AHTC1006214	1624.7	1198.7	623	565	3056.5	1123	155.7	759.5	C6SWK0	Glycine max	6e-11	Putative uncharacterized protein
AHTC1006222	52	65.1	80.8	39.8	435.7	106.3	61.3	60.7
AHTC1006246	8454.6	10631.5	12981	7769.5	1077.7	5145.5	10552.4	9652.9	C6TI41	Glycine max	3e-116	Putative uncharacterized protein
AHTC1006261	2372.4	3002.1	372.9	83.5	416.7	11010.2	6795.6	3550	C6T195	Glycine max	9e-58	Putative uncharacterized protein
AHTC1006266	752.8	392.1	380.8	1533	1898	1612.6	981.4	985.7	B9T3Z3	Ricinus communis	1e-55	Ubiquitin-protein ligase
AHTC1006272	1028.7	1195.2	1985.6	1323.5	763	1874	2828.8	216.6	A5BL97	Vitis vinifera	3e-60	Putative uncharacterized protein
AHTC1006273	523.2	807.8	1536.2	983	436.6	1313.4	216.9	2203.5	B9RF45	Ricinus communis	2e-99	Amidase
AHTC1006274	95.8	103.9	274.8	195.3	131.3	648	320.4	276.4	B9RG46	Ricinus communis	8e-120	Putative uncharacterized protein
AHTC1006276	196.9	154.8	335.1	191	947.8	160.2	157.5	271.9	A5AV95	Vitis vinifera	5e-16	Putative uncharacterized protein
AHTC1006281	2312.7	812.1	5453.3	5912.1	5666.3	139.6	342.3	3987.9	Q0PJB9	Glycine max	1e-78	MYB transcription factor MYB131 (Fragment)
AHTC1006282	8907	5697.5	4839.8	1245.2	6031.2	6550.5	3398.6	6371
AHTC1006283	557.7	476	353.8	336.7	931.7	1298.3	1440.9	2190.2	B9RLT3	Ricinus communis	8e-58	DNA binding protein
AHTC1006293	1760.9	1409.4	732.8	468.4	125.6	2016.4	1114.7	778.1	B9SVU9	Ricinus communis	1e-31	Ubiquitin-protein ligase
AHTC1006297	1493.3	1601.4	926.7	590.4	2449.7	5652.9	3159.7	3305.9	B7FN42	Medicago truncatula	1e-63	Putative uncharacterized protein
AHTC1006298	1079.3	1008	415.6	189.5	2549.1	5277.3	2571.9	2942.6	B7FN42	Medicago truncatula	7e-64	Putative uncharacterized protein
AHTC1006319	1316.1	4048.4	7389.2	1277.5	1229.3	5039.2	14359.6	10709.6	B9SB04	Ricinus communis	2e-132	Reticuline oxidase
AHTC1006329	384.4	520.7	677.7	611.9	60	302.5	492.6	443.3	B9SDN5	Ricinus communis	6e-82	Transferase, transferring glycosyl groups
AHTC1006337	2001	1841.8	2119	186.1	12512.8	414.3	99.4	275.3
AHTC1006347	194.4	270.9	698	672.2	36.5	283.1	658.8	517.3	B9HRE6	Populus trichocarpa	4e-41	Predicted protein
AHTC1006356	246	292.5	640.2	187.7	2790.4	315.7	876.1	416.1	A6Y9V5	Cercidiphyllum japonicum	0	Ycf2
AHTC1006377	1355.4	603.1	689.1	563.2	3423.7	2070.8	2479.7	3917.2	B9RKP8	Ricinus communis	5e-77	Pentatricopeptide repeat-containing protein
AHTC1006386	1240.9	655	427.6	1381	2029.5	1117.6	70.3	380.2
AHTC1006391	31271.8	22407.3	16439.7	8581	32862.1	11506.9	3626.5	1297.1	C6T1K2	Glycine max	4e-76	Putative uncharacterized protein
AHTC1006406	1088	1302.8	1212.1	2152.1	1569.2	3951	5029.9	1319.8	C6T715	Glycine max	1e-40	Putative uncharacterized protein
AHTC1006412	2020.6	2219	1343.9	342.4	9275.4	2444.1	1755.4	3487.2	B9P630	Populus trichocarpa	5e-65	Predicted protein
AHTC1006416	701.5	624.3	1154.9	1324.7	58.6	1573.4	2929.9	3180.6	B9RJM0	Ricinus communis	4e-60	UDP-glucuronosyltransferase
AHTC1006425	2311.8	3229.6	2971.6	2423.4	412.3	2749.4	3180.9	2384.7	B9RDP2	Ricinus communis	2e-72	Dead box ATP-dependent RNA helicase
AHTC1006429	288.6	223.3	266.5	130.6	296.1	713.3	1213.2	453.8	B9HRT8	Populus trichocarpa	3e-135	Predicted protein
AHTC1006446	172.3	157.2	295.2	130.9	732.4	291.8	400.3	191	B9PAK3	Populus trichocarpa	5e-41	Predicted protein (Fragment)
AHTC1006447	174.3	191.4	388.7	1104.7	37.5	267	280.7	314	A1YGR2	Maclura pomifera	1e-33	Glycosyltransferase UGT72B9
AHTC1006448	449.6	402.5	280.6	172.4	971	1565.3	1253.2	1517	B9HVN2	Populus trichocarpa	1e-141	Predicted protein (Fragment)
AHTC1006453	246.1	280.2	868.7	443.8	5530.3	189.1	248.6	272.9	B9HJX1	Populus trichocarpa	1e-120	Predicted protein
AHTC1006456	1233.4	2582.5	5331.6	3200.7	389.1	717.2	980.9	2618.1	Q0GXX3	Medicago truncatula	0	Auxin conjugate hydrolase
AHTC1006465	798.6	1465.4	3011.6	333.5	3295.3	503.4	439.9	1243.5	A8C976	Canavalia gladiata	8e-06	Forisome
AHTC1006478	214.2	131.5	42.5	24.6	8523.4	186.3	35.7	79.6	Q39820	Glycine max	2e-57	Hsp22.5
AHTC1006486	2944.9	3248.5	7235.6	2682.4	792	1779.2	1669.5	2505.8	Q2PMD5	Glycine max	5e-45	FAD-linked oxidoreductase 1
AHTC1006503	917.4	1586.6	1240.2	127.6	392.6	1588.8	1970.7	2170.8	A5AQ90	Vitis vinifera	3e-67	Putative uncharacterized protein
AHTC1006507	466.8	363.2	275.5	128.2	68.3	339.6	295.4	168.2	B9R7R9	Ricinus communis	7e-11	Putative uncharacterized protein
AHTC1006519	1270.3	676.3	565.5	491.4	8208.4	569.6	319.6	401.9	B7FJD2	Medicago truncatula	2e-85	Putative uncharacterized protein
AHTC1006520	1320.8	1696	1195.8	2291.7	1013.2	210.7	1717.8	1656.5	B0ZZ80	Arachis hypogaea	7e-136	Tobamovirus multiplication protein (Fragment)
AHTC1006529	6590.2	7208.3	8308.9	8133.5	5716.6	7267.5	7981.4	412.3	B9MYM1	Populus trichocarpa	1e-106	Predicted protein
AHTC1006532	1888.6	2276.2	2909.8	1717.8	363.7	1416.3	1800.1	1144.7	Q69F96	Phaseolus vulgaris	0	Reversibly glycosylated protein
AHTC1006538	7461.6	7537.5	9217.4	7152.5	575.6	8228	12391.1	8669.2	Q4U4M3	Arachis hypogaea	8e-121	Subtilisin-like protease (Fragment)
AHTC1006542	725.7	611.2	1139.4	886.8	135.8	917.6	1433.2	2102.9	B9RDT5	Ricinus communis	0	Sialin
AHTC1006552	1019.9	620.4	882.3	3062.9	143.8	641.8	270.1	149.1	Q9ZWP8	Vigna radiata	2e-49	Cytokinin-specific binding protein
AHTC1006558	6763.7	5986.5	3375.7	2227	316	6077.6	2316.7	2422.5	A9NKI0	Picea sitchensis	5e-45	Putative uncharacterized protein
AHTC1006563	11132.1	9725.6	8179.6	3095.7	15007.1	16150.6	13286.9	19957.7	C6T4D8	Glycine max	2e-84	Putative uncharacterized protein
AHTC1006569	2368.4	2713.7	2886.7	3912	535.7	3090.6	4044.5	2099.4	B3IX45	Lotus japonicus	6e-149	Transcription factor CPP
AHTC1006570	578.4	384.1	183.4	151	699.3	1546.5	315.3	155.7
AHTC1006576	2593.6	1863.9	3443.1	1921.8	9162.1	403.1	339.7	2352.9	B9IFX5	Populus trichocarpa	4e-57	Predicted protein
AHTC1006577	5494.5	6467.8	3780	2184.4	1372.5	4529.3	2417.6	4626.4	B9S0E6	Ricinus communis	2e-50	Putative uncharacterized protein
AHTC1006582	3011.2	1329.5	411	162.2	5397.4	9028.5	4999.4	4198.4	B7FLH5	Medicago truncatula	1e-76	Putative uncharacterized protein
AHTC1006589	453.6	122.6	440.4	49	1015.9	67.1	39.4	73.8	Q9ZTZ3	Glycine max	3e-54	24 kDa seed maturation protein
AHTC1006596	2388.3	3764.9	2919.8	1499.3	139.8	2528.3	7531.2	1775.3	A9P983	Populus trichocarpa	4e-175	Predicted protein
AHTC1006612	117	137.6	274.5	125.1	42.5	829.3	435.3	215.7	A7XWR9	Glycine max	2e-97	N3 protein
AHTC1006616	10328.7	8813.7	5216.1	7656.4	1677.4	9621.9	5446	3866.4	C6SVL3	Glycine max	2e-60	Putative uncharacterized protein
AHTC1006620	446.4	295	170	47.4	1944.3	1958.9	2205.5	2536.1	C6TBX9	Glycine max	4e-116	Putative uncharacterized protein
AHTC1006622	1579.4	2550.4	1200.1	1806.7	12580	4793.7	3279.3	944	C6TDV9	Glycine max	6e-66	Putative uncharacterized protein
AHTC1006625	4763.6	5111.7	6633.7	4598	969.5	4674.6	8516.9	3269.4	B9HG11	Populus trichocarpa	5e-52	Predicted protein
AHTC1006636	624.1	639.1	1243.5	1561.9	399.2	899.3	981.4	316.6	B9RRC1	Ricinus communis	6e-45	Putative uncharacterized protein
AHTC1006640	236.6	94	277	24.2	256.6	110.1	175.6	1610.7	B9RIL8	Ricinus communis	0	RNA polymerase sigma factor rpoD
AHTC1006647	7199.2	3649.1	4801.1	779.3	8146.1	3273.5	3154.5	5218.1	B9HJS0	Populus trichocarpa	2e-43	Predicted protein
AHTC1006659	10099.2	9184.8	7477.7	9606.1	13802.1	8612.4	1001.3	7372.8	C6SW38	Glycine max	1e-95	Putative uncharacterized protein
AHTC1006660	3717.1	1791.9	2158.4	5515.1	3050.6	2070.6	1443.7	1287.5	Q8LJS0	Glycine max	9e-56	Putative uncharacterized protein
AHTC1006667	4839.4	3755.9	3321.2	2670.5	31092.4	1655	866.5	3421.1	C6TNH7	Glycine max	3e-46	Putative uncharacterized protein
AHTC1006673	288	718.6	812.9	293.8	12.2	296.8	753.9	562.8	B9GUA2	Populus trichocarpa	1e-73	Predicted protein
AHTC1006675	990	1213.7	904.7	854	338.8	1478.5	1540.4	101.9	B9N126	Populus trichocarpa	2e-114	Predicted protein
AHTC1006677	5136.2	5380.5	1943.5	494.6	10394.8	5040.9	2844.5	2450.3	B7FN73	Medicago truncatula	3e-33	Putative uncharacterized protein
AHTC1006685	191.8	419.1	285.2	232.8	2253.1	2095.7	1214.1	148.5
AHTC1006686	628.5	946	6558.3	9714.1	847.4	250.2	413.2	587.9	B9RF22	Ricinus communis	2e-63	Branched-chain amino acid aminotransferase
AHTC1006694	614.2	1188.5	799.7	1033.8	4094.6	2171.3	2446.7	989.3	B9S9P7	Ricinus communis	2e-25	Putative uncharacterized protein
AHTC1006695	168.7	621.8	381.3	123.8	30.2	143	73.4	88
AHTC1006696	1543.2	1706.3	730.5	80.4	282.6	844.4	196.1	2091.6	Q8VZX7	Medicago truncatula	8e-76	1-aminocyclopropanecarboxylic acid oxidase
AHTC1006699	459.3	617.2	368.5	736.2	100.8	573	254.1	307.6	Q2HSK0	Medicago truncatula	2e-28	Transcriptional factor B3
AHTC1006701	223	679.3	105.3	20	67.9	1446.4	1497.3	1014.4	C6TN15	Glycine max	4e-72	Putative uncharacterized protein
AHTC1006709	252.6	741.6	301	404.8	908	3873.2	4665.7	1966	C6TLU9	Glycine max	7e-100	Putative uncharacterized protein
AHTC1006721	128.6	153.9	135.1	67.6	781.5	284.2	204.7	193.3	B9T5L5	Ricinus communis	9e-84	Oxidoreductase
AHTC1006735	1286.1	2016.8	2436.3	3201.4	6441.3	4205.2	7519.7	4566.9	B9GLC5	Populus trichocarpa	2e-120	Cytochrome P450
AHTC1006737	276	342.9	498	401.4	23.3	323.3	367.3	248.2	C6TBA5	Glycine max	6e-72	Putative uncharacterized protein
AHTC1006746	1101.5	980.4	2544.4	455.7	1766	198.6	128.2	603.8
AHTC1006747	242.5	96.5	66.7	102.5	422.2	658.2	285.8	189.5	A5B749	Vitis vinifera	6e-57	Putative uncharacterized protein
AHTC1006750	4792.4	3503	2313.4	1286.1	932.6	3103.3	1857.6	1909.6
AHTC1006761	314.9	583.9	635.1	566.1	18.5	411.9	936.8	815.3	B9N349	Populus trichocarpa	2e-82	White-brown-complex ABC transporter family (Fragment)
AHTC1006764	3983.5	4462.7	4129.1	2945.4	682.8	3893.5	3503.2	2578.8	C6TJW8	Glycine max	2e-74	Putative uncharacterized protein
AHTC1006765	461	167.2	147.3	181.4	3756.2	860.2	1021.2	3329.3
AHTC1006768	4649.4	3551.8	3711.7	4393.6	3054.4	3536.3	527.8	4355.7	C6T4Y6	Glycine max	9e-45	Putative uncharacterized protein
AHTC1006772	1385.2	2314.9	1364.9	607.3	1061.8	5392.3	6680.7	3423.9
AHTC1006774	783.1	1243.2	1944	673.2	385.9	1870	3296.8	2731.2	B9RLT7	Ricinus communis	0	Dimethylaniline monooxygenase
AHTC1006776	4034.7	4451.2	6301.8	4234.8	470.7	223.4	3924.7	3953.3	A2Q5F4	Medicago truncatula	4e-106	Glycosyl transferase, family 8
AHTC1006789	1177.8	1282.8	941.3	995.6	683.8	1334.2	986.2	207.2
AHTC1006790	415.2	234.5	460.7	232.9	2337.7	435.9	568.8	301.4
AHTC1006797	2817.1	3446.5	12697	9802.4	665.4	2429.7	7722.7	10613.8	B5LAT0	Capsicum annuum	7e-79	Putative arogenate dehydratase
AHTC1006812	683.2	788.3	858.1	599.6	4492.9	266.8	1466.6	1289.2	B9I741	Populus trichocarpa	5e-45	Predicted protein
AHTC1006816	3504	2500.7	2698.7	2644.8	578.1	1415.2	1372.1	2716.5	B9H1G0	Populus trichocarpa	6e-31	Predicted protein
AHTC1006818	7579.7	5401.9	5075	1738.9	4519.2	8704.8	8096.3	7324.2	A9PDU2	Populus trichocarpa	2e-79	Predicted protein
AHTC1006826	67.2	175.9	262.9	100.2	35.5	122.3	333.3	407	Q9FRU5	Glycine max	2e-113	Nitrate transporter NRT1-2
AHTC1006831	151.5	104.7	103	73.8	1107.5	130.7	69.8	134
AHTC1006834	262.4	316.7	625	524.8	42.1	341.4	530	403.9	B9R9Y2	Ricinus communis	5e-134	WD-repeat protein
AHTC1006840	3107.8	2703.3	3559.5	681.7	7723.8	625	194.5	494.9
AHTC1006850	410.2	241.4	428.1	1038.7	73.2	472.8	380.6	449.1	B9RZ39	Ricinus communis	2e-82	Transcription factor
AHTC1006855	2032.7	2458.2	3769.3	753	4522	2974.6	2698.9	4928.1	C6THS0	Glycine max	5e-113	Putative uncharacterized protein
AHTC1006865	1829.7	2048.7	814.2	385	1409.7	3181.7	2355.9	2346.1	B9I863	Populus trichocarpa	5e-107	Predicted protein
AHTC1006872	2347.4	5209.8	1698.6	258.4	1851.9	3587.5	810.2	2476.2
AHTC1006881	437	691.9	252.8	102.9	100.5	617.7	212.9	189.5
AHTC1006882	4562.3	7368.5	6229.4	1865	3053.3	2916.9	2290.3	7834.6
AHTC1006893	1579.1	1910.8	1611.6	618	1681.7	1284.4	1195.3	2789.2	A7YGK6	Populus tremula x Populus alba	5e-86	Sulfate transporter
AHTC1006908	7325.9	6906.2	5931	4805.1	1517.2	7284.8	6139.1	4947.7	B9RAB2	Ricinus communis	6e-26	Protein DEK
AHTC1006909	2696.8	2489.6	3869.5	5712.8	569.1	2587.6	4283.5	4523.4	A5C6Q3	Vitis vinifera	3e-85	Putative uncharacterized protein
AHTC1006915	3611.8	2187.9	937.6	1112.7	7101.5	7260.5	4747.2	5846.5	C6T175	Glycine max	7e-46	Putative uncharacterized protein
AHTC1006920	2495.1	2968.5	2220.2	1092.3	3450.7	3655.4	4083.9	4693.2	B9SX01	Ricinus communis	4e-15	Lysosomal pro-X carboxypeptidase
AHTC1006929	6417.2	4020.5	3831.1	6190	9455.3	3507.1	1734.9	1423	C6T793	Glycine max	3e-87	Putative uncharacterized protein
AHTC1006931	1166.2	1966.2	1836.2	1602.8	220.1	1137.1	1438	1584.4	O64910	Pisum sativum	1e-78	Glucose-6-phosphate/phosphate-translocator
AHTC1006943	2005.7	1833.2	1548.9	727.1	5235.6	1966.7	3497	6377.9	B9H7F3	Populus trichocarpa	3e-88	Predicted protein (Fragment)
AHTC1006944	3256.5	4640	8284.5	320.6	736.8	1851.6	1965.4	2485.4	C6TM81	Glycine max	1e-114	Putative uncharacterized protein
AHTC1006947	5133.9	4690.8	5568.5	3859.5	1035.5	3739.1	6787.2	6262	Q5I212	Arachis hypogaea	6e-44	Putative root-knot resistance protein
AHTC1006956	1164.6	1014.1	1634.9	1494	10281.5	1309.6	1163.2	1427.6	C6T834	Glycine max	2e-93	Protein-L-isoaspartate O-methyltransferase
AHTC1006959	5142	4355.6	945.2	2026.4	1222.3	4247.6	2414.1	1287	B9SXY0	Ricinus communis	1e-84	Putative uncharacterized protein
AHTC1006970	63.7	138	290.2	65.4	1968.8	103.5	74.9	199.9	Q2HRJ8	Medicago truncatula	2e-92	Progesterone 5-beta-reductase
AHTC1006971	90	154.4	640.1	142.3	3010	137.1	138	455.6	Q2HRJ8	Medicago truncatula	5e-79	Progesterone 5-beta-reductase
AHTC1006973	534.4	907.6	900.3	782.3	90.1	826.7	1162.2	854.7	B9RTN2	Ricinus communis	3e-130	ATP-dependent helicase NAM7
AHTC1006975	554.5	337.1	520.5	331.4	926.2	602.6	1278.6	1976.4	B9RKP8	Ricinus communis	2e-122	Pentatricopeptide repeat-containing protein
AHTC1006989	133.5	74.6	218.8	40	1426.9	43.8	152.4	104.2	Q949J4	Solanum lycopersicum	4e-125	Putative copia-like polyprotein
AHTC1006995	8600.8	7264	7214.7	2434.7	17677.2	5322.3	1499.6	4554.1	C6SX69	Glycine max	2e-14	Putative uncharacterized protein
AHTC1007001	1191.8	1177.2	3503.5	2122.7	10352.3	1891.8	2357.9	2496.6	B9H4R1	Populus trichocarpa	6e-77	Predicted protein
AHTC1007011	1006	1132.9	3215.6	848.7	1163	440.7	650.7	1595.9	B9N753	Populus trichocarpa	6e-77	Predicted protein
AHTC1007017	1120.1	1030.6	2128.4	1647	13147.6	2092	1720.7	1460.5	Q5F305	Glycine max	0	Beta-amylase
AHTC1007025	15174.1	21329.7	11164.1	4169.4	19468	19321.1	16514.7	18500.8	Q6T1D0	Quercus suber	2e-118	Peroxidase
AHTC1007026	664	1253.7	1047	84.9	114.5	1126.7	2232.3	1192	C6T8C1	Glycine max	5e-84	Putative uncharacterized protein
AHTC1007039	4179.1	4910.1	1234.5	1899.3	941.3	6143	2234.6	1625.8	C6TKF5	Glycine max	1e-06	Putative uncharacterized protein
AHTC1007042	1508.3	2268	2363	1380.1	250.2	2368.2	2567.7	1870.1	A4Q7M2	Medicago truncatula	0	CPSF A subunit, C-terminal; WD40-like
AHTC1007043	1524.2	1523.9	603.5	513.9	318.9	1784.5	874.6	967.2	Q8S996	Phaseolus angularis	8e-59	Glucosyltransferase-13 (Fragment)
AHTC1007044	285.3	247.4	195.1	289.3	1159.8	612.2	421.9	173.8	C6SZM5	Glycine max	8e-39	Putative uncharacterized protein
AHTC1007047	177.8	232.3	377.6	241.4	778.5	144.8	251.5	319.6	B9R7R1	Ricinus communis	4e-20	Protein phosphatase 2c
AHTC1007053	1142	243.4	1315.9	626	1016.4	89.7	72.3	639.9	B9SE02	Ricinus communis	4e-80	Serine/threonine-protein kinase Nek8
AHTC1007055	1908	2150	2981.6	2839.7	1942.2	2241.2	3041	424.3	C6T103	Glycine max	7e-44	Putative uncharacterized protein (Fragment)
AHTC1007062	529.8	1190.4	8005.9	2761.4	8118	857.8	1624.5	1663.2	C6TN65	Glycine max	6e-14	Putative uncharacterized protein (Fragment)
AHTC1007066	197	270.2	924.3	264.1	415.9	211.3	163.6	229.5	A5BDE5	Vitis vinifera	4e-13	Putative uncharacterized protein
AHTC1007067	1354.9	2155.6	2520	2063.9	325.2	2954.7	327.4	2592	B9HRG3	Populus trichocarpa	1e-39	Predicted protein
AHTC1007079	4322.2	2860.1	2330.8	2451.8	6362	143.4	1858.5	1839.9	Q9ZS85	Arabidopsis thaliana	5e-14	T4B21.1 protein
AHTC1007095	1353.4	2008.3	2584.8	1028.8	154.3	1287	480.3	2440.2	C6ZRU8	Glycine max	1e-69	S-locus lectin protein kinase family protein
AHTC1007105	4428.2	7003.2	7775.7	4531.3	796.4	6027.8	9338.7	8144.1	B9HF49	Populus trichocarpa	5e-63	Predicted protein
AHTC1007108	2767.2	2525.6	3763.9	3131.3	720.3	3187.9	3954.1	388.6
AHTC1007109	951.2	949.2	962.8	579.6	184.3	1495.6	1752.5	1589.6	B9RMZ7	Ricinus communis	1e-128	Putative uncharacterized protein
AHTC1007118	203.9	267	835.3	532	26	340.1	940.8	924.4	B9GJG5	Populus trichocarpa	2e-30	Predicted protein
AHTC1007123	2793.2	5080.4	2732.3	1643.4	486	4091.1	3221	4176.8	A5BH92	Vitis vinifera	3e-112	Putative uncharacterized protein
AHTC1007126	300	221.5	179.9	27	669	586.2	570	1125.2
AHTC1007128	527.6	664.1	1691.6	1847.6	98.4	597.6	1251.1	851.1	A5BC28	Vitis vinifera	1e-30	Putative uncharacterized protein
AHTC1007135	1609.5	1344.7	1370.7	2375	18586.7	1064.7	274.2	357.1	B9RQR2	Ricinus communis	1e-07	Putative uncharacterized protein
AHTC1007138	6694.9	6770.9	4986.9	358.7	208.6	5394.6	4583.9	3668.5	B9SRG9	Ricinus communis	3e-98	Brix domain containing protein
AHTC1007153	1585.7	1352.4	1238.9	1591.6	360.1	1330.4	912.8	791.8	A5AQJ6	Vitis vinifera	3e-85	Putative uncharacterized protein
AHTC1007166	12804	548.3	1790.5	1172.3	937.6	657.1	1376.7	990.7	A9YWQ9	Medicago truncatula	6e-55	Zinc finger protein
AHTC1007169	3163.4	4412.6	5089.4	3806.7	1661.3	4063.5	411.3	5570.4	B9IIV8	Populus trichocarpa	0	Predicted protein
AHTC1007175	1651.8	3381.4	6465.2	3128.4	319.9	1449.1	2535	4168.5	P31531	Glycine max	5e-110	1-aminocyclopropane-1-carboxylate synthase
AHTC1007177	3792.2	3939.5	7952	9088.5	839.8	3692.5	5808.6	4310.6	P93557	Sesbania rostrata	3e-62	Mitotic cyclin
AHTC1007186	4618.9	3536.4	2139.9	312.3	216.3	3318.8	1349.1	2129
AHTC1007187	1404.3	1811.4	8783.5	783.2	28068.4	314.7	238.3	545.4	C6T8N2	Glycine max	6e-127	Putative uncharacterized protein
AHTC1007190	158	519.1	313.7	357.9	330.3	1069.8	1257.2	620.9	B9RDN8	Ricinus communis	0	Glutathione-regulated potassium-efflux system protein kefB
AHTC1007211	240.9	317.7	1212.1	142.9	82.2	73.1	184.4	981.8	B9S4B5	Ricinus communis	0	Oligopeptide transporter
AHTC1007214	6199.7	5307.4	2989.8	2767.4	7265.8	5525.9	2621.6	130.6	Q9SPB9	Glycine max	1e-80	Ubiquitin carrier protein
AHTC1007215	14	17.5	57	19.4	4101.7	62.5	68.5	89.6	C6TBJ8	Glycine max	3e-91	Putative uncharacterized protein (Fragment)
AHTC1007222	1369	1111.2	1199.4	3188.7	265.5	107.2	1896.8	1161.5	B9H247	Populus trichocarpa	6e-21	Predicted protein
AHTC1007224	102.2	50.6	464.8	174	956.7	49.9	389.6	265.3	A5B5G7	Vitis vinifera	2e-06	Putative uncharacterized protein
AHTC1007227	10810.6	6251.3	4736.7	11562.6	11503.2	432	6494.2	6117.6	A9PI92	Populus trichocarpa	1e-21	Predicted protein
AHTC1007229	346.3	616.1	1221.7	877.1	81.2	386.9	1184.2	1103.6	B9MXP1	Populus trichocarpa	8e-140	Predicted protein
AHTC1007231	593.8	591.2	352	668.2	205.2	256.5	133.3	151	C6TFS6	Glycine max	5e-22	Putative uncharacterized protein
AHTC1007232	2695.8	3213.2	5635.1	1129.2	456.3	2708	2509.3	4830	Q8S564	Glycine max	1e-135	4-coumarate:coenzyme A ligase
AHTC1007234	1548.3	1645.2	2512.4	2150.2	262.7	2270.6	2819.5	2763.4	A2Q294	Medicago truncatula	1e-100	Lecithin:cholesterol acyltransferase
AHTC1007237	1652.9	1546.8	3632.2	2867.3	379.3	1588.7	3276	3016.5	B9RM34	Ricinus communis	3e-122	Phosphatidylcholine-sterol O-acyltransferase
AHTC1007241	660.6	1532.8	226.4	37.3	1525.6	1660.1	1335	517	O48928	Glycine max	9e-69	Cytochrome P450 77A3
AHTC1007255	367.4	481.3	875.9	2032.3	25.5	667.8	153.5	833.2	B9RI84	Ricinus communis	2e-34	Putative uncharacterized protein
AHTC1007261	6294.6	6887.8	5777.9	6545.6	1074.3	6453.7	5927.6	4790.1	B9RTE2	Ricinus communis	9e-71	Phosphatidylcholine transfer protein
AHTC1007262	89.2	27	102.4	51.3	526.8	21.2	129.4	166.8
AHTC1007266	1540.1	2742.7	2055.1	2011.6	334.5	2508.6	3009.8	283.2	B9SC52	Ricinus communis	6e-28	Putative uncharacterized protein
AHTC1007270	979.7	1279.2	1102.7	2304.5	84.2	1289.1	1468.9	931.4	B9T732	Ricinus communis	4e-55	Putative uncharacterized protein (Fragment)
AHTC1007271	183.6	208.6	405.6	192.8	14	150	428.4	221.9	B9RIC0	Ricinus communis	2e-177	Origin recognition complex subunit
AHTC1007280	329.3	532.9	1567.8	1275.8	37.4	564.5	1106.7	563	C6TAL8	Glycine max	1e-78	Putative uncharacterized protein
AHTC1007292	84.8	95.9	51.3	30.3	161.9	348.2	303.4	435.4	B9GQC4	Populus trichocarpa	5e-79	Predicted protein
AHTC1007293	10337.2	6514.4	7700.8	3391.4	22601.9	2427.5	1802.8	1244.2	Q9FVL0	Medicago sativa	1e-72	Non-symbiotic hemoglobin 1
AHTC1007298	1704.5	2658.7	6435.9	4554.3	855	1159.7	57.8	3525.2	B9N7A7	Populus trichocarpa	4e-64	Predicted protein
AHTC1007300	3994.2	5234.7	5091.2	5414.2	985	5357	6077.3	4841.4	B9SNT9	Ricinus communis	2e-121	Trehalose-6-phosphate synthase
AHTC1007312	4377.4	3928	4432.9	2049.3	7976.6	1583.2	373.2	687.8	C6TFL7	Glycine max	6e-14	Putative uncharacterized protein
AHTC1007313	363	23.7	21.2	8.6	38.3	1287.3	556.9	65.9	C6SYW7	Glycine max	2e-09	Putative uncharacterized protein
AHTC1007315	4386.3	3665.1	3660.9	1143.6	2260.9	1573.9	684.9	2992.9	A0FIJ7	Citrus sinensis	1e-56	Ca2+-binding protein
AHTC1007322	6536.5	8815.5	17032.6	872.4	130.6	5765.3	10243.7	20012.6	Q2MJ15	Medicago truncatula	7e-103	Cytochrome P450 monooxygenase CYP92A29
AHTC1007336	1767.9	1260.1	3799.3	2734.6	3684	803	871.7	2252.8	Q43457	Glycine max	3e-86	Heat shock transcription factor 34
AHTC1007342	1315.3	800.8	1581.2	948.4	198.9	699.3	1543.2	1203.4	B9RSL1	Ricinus communis	5e-97	Putative uncharacterized protein
AHTC1007347	79.1	173.9	64	62.5	349.1	441.6	262.6	350.6	C6SWI5	Glycine max	4e-46	Putative uncharacterized protein
AHTC1007357	339.9	593.8	1218	211.6	562.5	436.4	188.1	476.2	C6TDV6	Glycine max	2e-55	Putative uncharacterized protein (Fragment)
AHTC1007360	4908.3	7786.8	8549.4	5625.8	866.2	6010.3	5983.5	7025.9	C6TK68	Glycine max	1e-88	Putative uncharacterized protein
AHTC1007366	7337.6	6952.9	4278.3	2369.9	7858.4	1940.1	401.4	3567.7	C6T024	Glycine max	1e-22	Putative uncharacterized protein
AHTC1007369	178.4	266.9	1341.2	100.8	112.3	23.1	29.3	278.8	B9RJR8	Ricinus communis	3e-82	Flavonol synthase/flavanone 3-hydroxylase
AHTC1007371	1170.8	1989.3	5594.6	1631.3	3743.3	1018.8	878.9	2352.5	Q9LKY3	Glycine max	1e-114	Pti1 kinase-like protein
AHTC1007385	2932	3989.8	4482.2	2893.9	626	3081.5	5347	4096.2	B9N856	Populus trichocarpa	8e-172	ABC transporter family protein
AHTC1007386	916.8	829.3	1920.9	1865	148.5	842.2	1189.6	878	B9GFY6	Populus trichocarpa	4e-87	Predicted protein
AHTC1007388	3665.7	2696.4	2543.5	2282.1	19306.4	7717.5	4854.1	2414.2	C6T2T0	Glycine max	2e-29	Putative uncharacterized protein
AHTC1007391	117.6	307.6	432.9	276.6	18.3	344.6	396.7	323.4	A9UFY5	Medicago sativa	8e-95	Truncated eukaryotic initiation translation factor 4 G III
AHTC1007395	338	360.8	394.9	244.5	483	399.5	39.9	219.7	B9IDE1	Populus trichocarpa	1e-45	Predicted protein (Fragment)
AHTC1007400	3911.3	5986.6	2663.1	2301.3	527.7	5389.7	3884	3478.5	C6KF42	Gossypium hirsutum	4e-57	Cellulose synthase catalytic subunit (Fragment)
AHTC1007401	115.3	38.2	243.4	58.9	1188.8	26.3	249.1	121.3	Q2AA50	Asparagus officinalis	7e-174	Retrotransposon gag protein
AHTC1007421	191.6	149.5	263.2	523.1	163.7	114.9	101.1	99.3
AHTC1007423	3292.8	4500.9	1461.6	835.2	631.3	4735.9	1354.1	1657.4	B7FKI5	Medicago truncatula	2e-35	Putative uncharacterized protein
AHTC1007432	6734.5	5417.8	2631.3	6780.8	6135.1	489.5	4159.7	3615.2	A9PAI7	Populus trichocarpa	2e-22	Predicted protein
AHTC1007433	703.8	421.4	560.1	365.2	3133.5	397	134.9	205.7
AHTC1007450	6025.1	5300.3	7547.4	1371.1	811.1	6909.3	8062.1	8419.2	A5BXX3	Vitis vinifera	2e-13	Putative uncharacterized protein
AHTC1007463	3950.8	6938.1	9046.7	2104.2	1682.5	1987.6	1376.1	7119.2	Q6V3B0	Populus tremula x Populus alba	2e-55	Adenosine 5' phosphosulfate reductase
AHTC1007467	1687.2	2354.1	1980.9	1015.4	105.7	1986.9	1489.5	1498.3	B9MVJ1	Populus trichocarpa	1e-34	Lysine/histidine transporter
AHTC1007472	996.5	905	672.5	271.7	5246.3	1331.4	1648.8	1780.2	C6TLD9	Glycine max	1e-81	Putative uncharacterized protein
AHTC1007482	2246.7	2969.2	1102.2	1045.9	2694.3	5680.9	4546.6	3248.1	B9I5M2	Populus trichocarpa	6e-39	Predicted protein
AHTC1007483	1689.9	2275.8	1663.2	1452.4	117.1	3861.7	3315	1978.8	C6ZRV2	Glycine max	1e-17	Leucine-rich repeat receptor-like protein kinase
AHTC1007493	8601	7604.9	1698.8	323.7	13048.4	22821.6	18198.4	16382.7	C6TEI1	Glycine max	5e-43	Putative uncharacterized protein
AHTC1007497	2351.4	2991.4	3474	2694.2	1043.9	2724.9	159.2	4677.3	C6TGL3	Glycine max	2e-09	Putative uncharacterized protein
AHTC1007501	202.4	325	741.1	303.9	2079.7	374.5	879.7	535.2	D3WAX0	Aucuba japonica	4e-148	RNA polymerase beta subunit protein
AHTC1007503	937.5	3168.9	3431.7	1674.5	15666.4	7715.9	6638.7	1412.2	C6SVW7	Glycine max	5e-79	Putative uncharacterized protein
AHTC1007504	205.6	265.5	953.8	530.2	903.6	157.1	722.9	613.1	C6T9Z3	Glycine max	3e-118	Putative uncharacterized protein
AHTC1007505	2485.3	1591.2	1113.7	627	3134	3992.4	3109.9	2888	B9RF91	Ricinus communis	1e-105	Putative uncharacterized protein
AHTC1007511	665.7	748.6	715.6	535	146.3	835.6	570.7	515	C0Z3E4	Arabidopsis thaliana	1e-81	AT3G63400 protein
AHTC1007516	1515.7	1357.9	605.6	57.5	1971.6	4511.1	4168.1	1818.2	C6TKY3	Glycine max	1e-113	Putative uncharacterized protein
AHTC1007533	2372.5	2259.6	3169	2491.1	519.9	2427.8	4165.4	2122.6	B9GZ20	Populus trichocarpa	1e-110	Predicted protein
AHTC1007534	18917.3	13309.1	4923.5	4093.9	9319	8513.6	1144.5	5929.9	B9I103	Populus trichocarpa	2e-16	Predicted protein
AHTC1007536	238.3	394.3	1088.2	1512.8	1950.1	1400.6	1588.3	744.2	B9SYK3	Ricinus communis	8e-68	Putative uncharacterized protein
AHTC1007544	253.5	314.7	756.1	416.1	128.8	366.6	1067.3	1750.8	B7FNA7	Medicago truncatula	2e-51	Putative uncharacterized protein (Fragment)
AHTC1007556	3796.7	4524.4	3338.3	2081.6	319.2	3223.3	3576.6	2210.6	B9GNU4	Populus trichocarpa	6e-51	Predicted protein
AHTC1007563	723.9	2090	3762.2	1545.8	148.6	219.6	428.8	1414.8	C6TJW0	Glycine max	7e-79	Putative uncharacterized protein
AHTC1007570	356.6	378.4	770	1109.3	1652.4	658.9	325.9	178	B4UWD2	Arachis hypogaea	1e-67	Myo-inisitol oxygenase (Fragment)
AHTC1007573	3399.4	1830.7	2085.1	1065.5	392.1	1597.8	1246.2	1701.9	Q2V3C9	Arabidopsis thaliana	5e-20	Putative uncharacterized protein At4g32180.2
AHTC1007574	1794.9	1457.7	4350.8	13191.5	2151.3	736.1	528.3	935.1
AHTC1007577	151.1	220	565.4	152.1	4910.2	64	109.1	165.7	P26413	Glycine max	2e-155	Heat shock 70 kDa protein
AHTC1007582	514.2	368.2	699	937.1	627.6	467.4	42.3	405.7	Q8LF02	Arabidopsis thaliana	4e-41	At1g73090
AHTC1007583	452.9	791.5	188.8	178.7	1310.2	4550	1094.4	688.6	A3FF19	Pisum sativum	5e-17	Phloem specific protein (Fragment)
AHTC1007588	9404.3	6005.4	4755.6	5930.6	8983	12049.7	8893.1	523.1	C6T0A2	Glycine max	1e-64	Putative uncharacterized protein
AHTC1007596	587.3	825.2	992.5	642.2	2508.2	1379.7	1488.9	1320.4	B9GX98	Populus trichocarpa	2e-25	Cytochrome P450
AHTC1007604	11531.9	12781.7	12882.2	7562.7	7478.6	1282.6	11511.4	10250.2	B7FMA8	Medicago truncatula	5e-28	Putative uncharacterized protein (Fragment)
AHTC1007605	2660.1	4426.7	5370	978.8	9229.2	1055.4	312.9	2872.5	B9SQZ7	Ricinus communis	8e-37	Amino acid transporter
AHTC1007607	10438.7	13133.3	20085.4	15525	1524.6	11776.1	26236.5	21761	Q9ZWQ5	Vigna mungo	1e-49	UDP-glycose:flavonoid glycosyltransferase
AHTC1007610	19.4	272.8	54.9	84.2	318.5	7949.8	3873.7	24.6	C6TFJ2	Glycine max	2e-64	Putative uncharacterized protein
AHTC1007632	1057.6	574.7	549.4	605.3	251.2	1020.2	763.1	672.6	C6TH33	Glycine max	2e-94	Putative uncharacterized protein
AHTC1007635	12885.7	10583.8	10638.1	14621.1	2445.2	18063.5	22587.1	13544.3	B9RZS9	Ricinus communis	5e-47	Transcription factor
AHTC1007648	3519.8	7801.3	16783.8	4479.3	8793.2	1972.5	2681.2	5299.6	B9IGH2	Populus trichocarpa	2e-60	Predicted protein
AHTC1007650	959.3	1006	545.3	132.2	772.1	1806	2227.9	552.1	B7FLT1	Medicago truncatula	1e-94	Putative uncharacterized protein
AHTC1007662	10130.4	3941.2	3335	3326.3	14359.6	2423.1	2025.6	368.4	B9IJ76	Populus trichocarpa	6e-24	Predicted protein
AHTC1007666	21451.8	20096.2	28131.4	5243.3	47718.1	6078	1513.3	5680.6	C6TC19	Glycine max	9e-46	Putative uncharacterized protein
AHTC1007670	1384	2044.2	2224.4	1039	1223.5	895.6	451.3	1468.1	C6TDI4	Glycine max	7e-28	Putative uncharacterized protein
AHTC1007671	3111.9	1788	1885.9	3798.5	1834	2093.7	1876.7	348.2	Q8LBZ1	Arabidopsis thaliana	3e-26	At5g22875
AHTC1007676	295.1	2320.3	1287	1371.5	2122.1	8852.1	1257.4	2625.9	B9SEC2	Ricinus communis	4e-133	Protein GIGANTEA
AHTC1007680	510.6	1540.3	7838.5	871.3	3898.4	191.1	323.1	3598.6	C6TMW9	Glycine max	1e-99	Putative uncharacterized protein
AHTC1007685	2369.9	2211.6	6078.6	226.4	20114.3	797.5	166	436.8	C6T1F8	Glycine max	2e-29	Putative uncharacterized protein
AHTC1007691	112.5	149	231.7	286.9	563.8	111.1	191.9	246.4	B9GQK5	Populus trichocarpa	1e-54	Predicted protein
AHTC1007702	1770.2	2931.8	3216.8	1672.9	301.2	2164.9	3595.8	2845.1	A2Q1G7	Medicago truncatula	5e-49	HEAT
AHTC1007716	1797.4	3007.7	1711.9	1096.2	301.4	4088.1	3026.2	2509.9
AHTC1007717	8739.9	10256	9282.7	10458.8	6106.1	8536.3	1944.4	8300.1	Q53VM1	Lotus japonicus	6e-34	Ser/Thr protein kinase
AHTC1007719	15381.6	18244.3	13747.4	12473.9	26622.8	21226	708	13957.2	C6TBG5	Glycine max	2e-35	Putative uncharacterized protein
AHTC1007736	1035.6	1857.5	5640	2091.8	2260.7	547.8	421.8	2578.4	A1XP41	Hevea brasiliensis	5e-172	Putative 1-deoxy-D-xylulose 5-phosphate synthase
AHTC1007744	6242.7	6669.3	5276.7	4194.6	1325.4	8109.2	6673.5	7368.6	C6TKC2	Glycine max	6e-24	Putative uncharacterized protein
AHTC1007755	286.9	450	119	250.1	4174	8218.2	2089.1	721.6	C6TLX2	Glycine max	1e-57	Putative uncharacterized protein
AHTC1007757	424.4	201.4	60.1	29.8	232	1042.2	635.4	312.6	C6TK00	Glycine max	4e-42	Putative uncharacterized protein
AHTC1007764	43.8	54.7	57	30.7	114.2	615	129.4	127.8	Q0PKY2	Glycine max	5e-106	Endo-1,4-beta-mannanase
AHTC1007766	1021.7	1557.4	763.4	131.8	1001.6	2874.7	3170.8	7244.7	Q5UB06	Medicago truncatula	6e-63	Wound-inducible chloroplast terpene synthase 3
AHTC1007770	112.9	142.2	117.4	48.7	858	1165.1	894.2	382	C6TIX9	Glycine max	3e-94	Putative uncharacterized protein
AHTC1007780	49	181.2	492.6	145.9	647.6	164	413.3	271.2	B9SX30	Ricinus communis	2e-93	Isopropylmalate synthase
AHTC1007796	5097.3	2887.7	2745.3	2835.1	919.7	2578.6	2127.4	2004.3	C6T2J4	Glycine max	2e-89	Putative uncharacterized protein
AHTC1007799	5126.9	5745.3	4591.3	6142.7	501.2	6519.9	7856.5	5328.2	B9NA36	Populus trichocarpa	1e-115	Predicted protein
AHTC1007803	162.6	176.2	205.6	85	106.1	215.1	141.4	406.7	P26969	Pisum sativum	4e-81	Glycine dehydrogenase [decarboxylating], mitochondrial
AHTC1007810	6551.2	9887.7	2963.6	664.3	3109.4	3281.9	1150.1	2668.3
AHTC1007813	671.1	770.8	740.1	1277.6	158.2	1006.8	760.9	1023.8	C0M0P7	Glycine max	1e-109	With no lysine kinase
AHTC1007830	487.6	312.1	2052.2	454.5	907.6	1057.2	1099.2	1939.7	D5LMF6	Ammopiptanthus nanus	1e-114	Galactinol synthase
AHTC1007843	3220.2	4677.7	6116.4	4519.3	478.1	4282.7	7695.4	5902.2	Q70I39	Lotus japonicus	2e-70	Coatomer alpha subunit-like protein
AHTC1007846	546.9	746.9	472.8	180.8	84.9	2754.3	2351.7	1603.5	B9SA07	Ricinus communis	5e-52	Oxygen-evolving enhancer protein 3-1, chloroplast
AHTC1007848	3354.1	4644.7	3383.9	3121.4	625.1	3556.9	2966.4	4147.1
AHTC1007851	1354.3	907.7	972.6	1313.6	5444.5	1884.6	1356.9	1161.8	B9GR29	Populus trichocarpa	6e-30	Predicted protein
AHTC1007855	2070.6	2511.2	1455.5	575.1	79.2	2726.2	4596	4062.6	Q2HRK7	Medicago truncatula	1e-123	Protease-associated PA; Proteinase inhibitor I9, subtilisin propeptide
AHTC1007859	23116.2	21682.3	16526.8	6742.4	11464.8	7536.9	1203.4	12759.8	C6TEA0	Glycine max	8e-44	Putative uncharacterized protein
AHTC1007869	1014.6	966	640.9	755.4	676.5	1000.8	739.1	44.2	B9H7P9	Populus trichocarpa	2e-14	Predicted protein
AHTC1007872	5812.6	3852.4	2864.2	8235.3	681.5	6304.4	8037.3	7577.2	C6T361	Glycine max	1e-98	Putative uncharacterized protein
AHTC1007876	5133.6	4310.4	4235.3	1122.9	376	2758.2	5170.4	6485	Q71EW8	Glycine max	0	Methionine synthase
AHTC1007877	16645.4	16592.6	17277.4	5419.7	33826.5	11704.5	4040.3	10242.1	C6TLC8	Glycine max	1e-47	Putative uncharacterized protein
AHTC1007892	599.3	814.8	865.9	987.5	118.5	710.5	933	606	Q1ACB4	Glycine max	3e-93	Homogentisate phytyltransferase VTE2-1
AHTC1007894	376.3	217.5	501.5	477.6	118.8	4263.8	3177.4	283.8	Q9ZUY4	Arabidopsis thaliana	2e-23	Expressed protein
AHTC1007921	3603.2	3687.9	2335.1	2158.1	338.9	2615	935.4	1537.5	C6TF06	Glycine max	2e-73	Putative uncharacterized protein
AHTC1007928	654	341.7	296	181.9	3454.4	727.7	226.1	425.1	C6SWX9	Glycine max	2e-66	Putative uncharacterized protein
AHTC1007935	65.8	190.6	86.5	56.2	1800.5	974.4	185.8	163.9	C6TBU9	Glycine max	3e-106	Putative uncharacterized protein
AHTC1007937	9684.3	7250.2	6950.4	2827.5	2433	418.3	2814.7	4729.1	C6SXU9	Glycine max	1e-40	Putative uncharacterized protein
AHTC1007940	1521.5	1639.1	1710.9	1213.8	247.3	1523.5	1501.6	897.8	A5AJR8	Vitis vinifera	2e-63	Putative uncharacterized protein
AHTC1007945	526.9	768.8	1974.7	815.2	223.7	570.3	462.1	754.6	B2Y2T3	Trifolium repens	2e-89	Cytochrome P450 (Fragment)
AHTC1007948	946.1	783.9	1598.2	1655.2	253.7	276.6	254.6	618.4	Q2HRI0	Medicago truncatula	3e-101	Immunoglobulin/major histocompatibility complex; 2OG-Fe(II) oxygenase
AHTC1007954	2509.4	3437	2458.9	2096.1	340.2	2507	1854.3	1778.6	B9HZ63	Populus trichocarpa	1e-35	Predicted protein
AHTC1007956	373.9	869.8	2099.7	734.1	1264	638.1	483	976.8	B9RDG2	Ricinus communis	6e-21	ATP binding protein
AHTC1007964	6986.3	6791	6666.7	8846.7	1170.9	7276.3	10036.5	8461.9	B9R7Q4	Ricinus communis	1e-37	BRASSINAZOLE-RESISTANT 1 protein
AHTC1007982	251.7	516.8	665.5	476.6	50.4	2048.5	701.4	244.1
AHTC1007995	20447.8	18348.3	18216.8	1612.8	10396.3	12751.2	13919.7	25335.4	B7FKM1	Medicago truncatula	2e-71	Putative uncharacterized protein
AHTC1008002	349.4	399.2	728.3	1220.8	7763.2	1238.3	1234.2	351.2	B9HQW6	Populus trichocarpa	3e-72	Predicted protein
AHTC1008013	254.3	255.3	154.5	79.4	370.6	754.1	672.9	625.8	B9SRR3	Ricinus communis	3e-112	Putative uncharacterized protein
AHTC1008018	2264.6	1226.9	817.9	585.9	447.4	2154.3	1778.6	1337.8	Q2HTY2	Medicago truncatula	4e-35	Putative uncharacterized protein
AHTC1008022	685.8	970.6	454.7	620.7	36.5	1697.2	1883.2	872.8	B9GGI8	Populus trichocarpa	2e-151	Predicted protein
AHTC1008024	1417.5	1945.7	1965.9	815.3	274.7	1302.6	1611.1	1389.3	Q84XA4	Vigna unguiculata	3e-138	Aminoimidazolecarboximide ribonucleotide transformylase/inosine monophosphate cyclohydrolase
AHTC1008028	21733	24827	28707.8	23300.3	4091.3	23338.8	33150.4	29876.1	Q9ZWQ5	Vigna mungo	3e-90	UDP-glycose:flavonoid glycosyltransferase
AHTC1008037	2827.7	5446.6	24188.9	16408.2	700.2	1942.5	2671.1	11298.2	C6T8B9	Glycine max	9e-56	Putative uncharacterized protein (Fragment)
AHTC1008048	6217.4	7303.4	8086.1	4146.9	4944.9	982.1	206.8	1275.2	B9GH62	Populus trichocarpa	8e-57	Predicted protein
AHTC1008052	23182.2	29384.9	31247.6	12050.7	2329.4	18018.9	29600.2	26531.2	O65749	Cicer arietinum	7e-145	Primary amine oxidase
AHTC1008057	1141.7	2571.2	6452.9	621.2	6617.9	860.6	319.9	2666.9	C6TH39	Glycine max	2e-93	Putative uncharacterized protein
AHTC1008061	472.2	974.2	635	168.1	787.5	1654	1867.8	1907	D5MAP5	Lathyrus sativus	5e-151	Photosystem I P700 chlorophyll a apoprotein A1
AHTC1008070	409.5	391.8	2340.3	4497.8	389.4	287	377.9	341.7	B9S8K6	Ricinus communis	2e-41	Protein ASYMMETRIC LEAVES2
AHTC1008072	2435.6	1447.7	505.4	439	2900.2	4686.1	2464.5	2159.8	C6SXN7	Glycine max	5e-51	Putative uncharacterized protein
AHTC1008074	1332.6	2357.5	6743.5	5105	160	1266.5	4320.3	4905.9	A7WM73	Arabidopsis thaliana	5e-80	Beta-N-acetylhexosaminidase
AHTC1008078	1310.5	1029.2	1566.6	655	7762.1	1589.5	3877.1	3759.2	C6TLD9	Glycine max	4e-88	Putative uncharacterized protein
AHTC1008081	3369.5	2504.1	2694.9	337.5	1961.6	3459.6	7478.8	10789.7	B9HG84	Populus trichocarpa	2e-74	Predicted protein
AHTC1008087	1917.7	2906.7	1384.1	1154.8	125.4	2741.4	2496.5	1505	B9HFH2	Populus trichocarpa	5e-57	Predicted protein
AHTC1008110	3157.2	4083.5	2327.3	2248.1	774.4	3495	2369.8	2308	B9HQ13	Populus trichocarpa	4e-47	Predicted protein
AHTC1008116	3900.2	4960.8	6568	4048.7	3429.3	3457.9	255.5	5481.8	B9MXJ1	Populus trichocarpa	2e-35	Predicted protein (Fragment)
AHTC1008119	181.4	345.3	88.7	23.1	1449.5	1029.5	906.6	1543.4	C6SY07	Glycine max	6e-102	Putative uncharacterized protein
AHTC1008127	97.2	238.4	1031.3	74.8	9623.8	87.8	70.9	118.3	Q2HVC5	Medicago truncatula	1e-87	Cupin, RmlC-type
AHTC1008137	1694.5	1856.7	2202.5	2410	1867.8	2017.1	2367.2	245.6	B9RET3	Ricinus communis	1e-53	5'->3' exoribonuclease
AHTC1008141	4111.9	7471	11481	771.4	20513.5	2129.9	1291.1	5643.5	C6TEE7	Glycine max	8e-85	Putative uncharacterized protein
AHTC1008145	3012.1	2368.4	3965.7	3299.5	3529.7	405.2	4772.6	4297.1	B9H8S4	Populus trichocarpa	3e-51	Predicted protein
AHTC1008148	3453.4	4410	8524.2	3634.2	18471	5155.9	5482.7	4142.5	C6TEB4	Glycine max	3e-117	Putative uncharacterized protein
AHTC1008159	45.9	28.8	232.5	28.8	1298.5	25	223.1	87	Q1RU36	Medicago truncatula	1e-07	Putative uncharacterized protein
AHTC1008165	560.1	210.5	63.3	43.9	73.2	178.4	108.7	64.7
AHTC1008168	6138.5	4747.1	14598	10254.7	7634.8	1530.1	903.1	2207.9	C6T5K9	Glycine max	7e-55	Putative uncharacterized protein
AHTC1008172	3132.3	5376.8	2556.8	2637.5	2347.3	6204.9	412.1	2712	A5AF28	Vitis vinifera	1e-11	Putative uncharacterized protein
AHTC1008178	902.8	1284	1287.6	995.2	176.9	785.9	1034.4	999.4
AHTC1008179	2113.1	795.3	815.5	408.3	2827.7	1534.5	1193.4	1673.6	C6TM99	Glycine max	1e-15	Putative uncharacterized protein
AHTC1008180	238	229.7	81.1	48.1	828	818.5	365	378.9	C6T516	Glycine max	2e-20	Putative uncharacterized protein
AHTC1008186	2851.4	2342.1	1034.9	271.9	1242.2	4232.1	3145	2813.9
AHTC1008187	1160.8	1685.2	4398.3	1443.8	392.6	1638.6	6243.8	9675.6	A0ZNJ7	Pyrus communis	9e-113	Cellulase1
AHTC1008191	6045	7354	9340.2	587	1300.3	5890.9	8491	15841.4	C6T8T2	Glycine max	0	Putative uncharacterized protein
AHTC1008206	658.9	1037.8	4111.7	2506	146.5	579.7	4119.2	3177.4	A5C6I1	Vitis vinifera	5e-116	Putative uncharacterized protein
AHTC1008216	77.9	50	95.9	169.4	473.2	56	22	24.6
AHTC1008219	2684.6	2722	3573.3	692.3	121.9	3302.6	3484.2	2769.3	Q9SAL0	Arabidopsis thaliana	1e-43	At1g79380/T8K14_20
AHTC1008232	871.4	570	1051.2	963.4	346	497.7	842.1	100.2	B9RN56	Ricinus communis	3e-107	Peptide chain release factor,
AHTC1008242	557.9	424.9	282.4	60.1	181.8	522.3	448.5	642.5	B9MXT6	Populus trichocarpa	9e-54	Predicted protein (Fragment)
AHTC1008252	1974.8	2669.2	2694.1	3611.4	265.9	2898.1	3006.8	1646.8	B9I4K7	Populus trichocarpa	4e-112	Predicted protein
AHTC1008261	504.8	529.7	850.2	201.3	1494.5	419.9	986.6	831.9	Q09WV7	Morus indica	3e-130	Protein ycf2
AHTC1008267	761.1	1286.3	1138.7	999.1	129	1013.4	1534.4	1139.7	A2Q3L5	Medicago truncatula	2e-82	Zinc finger, CCCH-type
AHTC1008268	1553.4	2745.6	5879.9	870.7	3199.3	1346.3	3370.8	5117.6	C6ZS00	Glycine max	4e-44	Disease resistance protein/LRR protein-related protein
AHTC1008273	189.2	495.9	495.7	222.1	36.4	197.1	465.7	421.8	B9GRP4	Populus trichocarpa	1e-50	Predicted protein
AHTC1008280	2069.3	1737	3077	188.8	166.8	1630.1	982.2	1703.5	Q5DVT3	Mimosa pudica	1e-110	Tonoplast intrinsic protein 1;2
AHTC1008295	20878.6	22470.6	32091.9	7207	5943.6	23894.4	33455.7	34655.5	C6T9C8	Glycine max	2e-21	Putative uncharacterized protein
AHTC1008299	354	323	535	639.3	123.9	630.1	367	101.1	B9RRC2	Ricinus communis	4e-18	Putative uncharacterized protein
AHTC1008305	1942.2	1685.4	4346.5	11233.1	1847.3	2029	2072.3	1447.8	C6T8L2	Glycine max	5e-21	Putative uncharacterized protein
AHTC1008311	3995.8	5115	3992.2	3772.9	3430.5	12579.6	20394.1	20968.1	B2ZUU2	Lotus japonicus	1e-102	Beta-glucosidase D7 (Fragment)
AHTC1008318	486.1	611.8	1054.9	200.9	533.2	402.9	158	382.6	B5TV63	Camellia sinensis	7e-62	Senescence-related protein
AHTC1008323	3688.3	4308.6	6266.1	1065.8	4619.7	1536.5	1754.4	4540.4	P12628	Phaseolus vulgaris	3e-137	NADP-dependent malic enzyme
AHTC1008324	1730.6	1250.7	5051.2	10216	782.6	1688.2	2760.4	2156.3	B9S0E1	Ricinus communis	6e-83	Pectate lyase,
AHTC1008326	7249.8	6080.2	3176.7	4217.4	10311.4	244.2	5885.9	6530.4	A1YIQ6	Solanum lycopersicum	3e-60	Putative zinc transporter
AHTC1008341	901	589.1	1191.2	396.9	4548.3	666.8	573.4	701.2	C6TG42	Glycine max	1e-42	Putative uncharacterized protein
AHTC1008342	4376.7	3122.2	1724.8	2433.5	884.4	1961.4	942.8	1064.5	B9RVM3	Ricinus communis	7e-09	Putative uncharacterized protein
AHTC1008348	1465.9	1354	1166.4	1040	254.3	2476.2	3049.5	993.4	B9HSL5	Populus trichocarpa	1e-93	Predicted protein
AHTC1008354	468.9	634.8	135.3	149.3	78.3	1424	428.5	202.6	B9RNM3	Ricinus communis	9e-77	Amine oxidase
AHTC1008356	739.3	727.2	198.7	157	363.1	1871.4	3077.3	457.6	C6TNU9	Glycine max	3e-82	Putative uncharacterized protein
AHTC1008360	3900.4	4202.8	5464.5	3072.1	363.5	2893.4	4389.8	4123.7	B9SLH2	Ricinus communis	2e-109	Dihydrolipoamide acetyltransferase component of pyruvate dehydrogenase
AHTC1008367	14	22.4	48.8	56.4	691.8	89.1	49.8	27
AHTC1008369	1831.3	1833.6	5270.9	2902.1	438.6	1054.3	3386.3	3833.4	B9SMX7	Ricinus communis	4e-88	Serine hydroxymethyltransferase
AHTC1008370	1036.2	1424.4	1468.1	2097.9	152.6	1344.6	1709.9	1198.2	A2Q422	Medicago truncatula	2e-173	Putative uncharacterized protein
AHTC1008373	2306	2556.9	4576.3	3717.6	403.5	2413	4212.5	3285.6	B9HKQ7	Populus trichocarpa	3e-85	Predicted protein
AHTC1008374	1525.2	1049.2	1334.8	2644.6	2464.5	369.2	288.9	423.7
AHTC1008378	2820.4	3226.4	3366.8	2269.9	1262.2	2937.2	3636.9	232.2	B9REF1	Ricinus communis	2e-115	Pentatricopeptide repeat-containing protein
AHTC1008383	7302.9	8136.7	6623.2	4653	1678.6	7616.5	7310.8	5861.9	B9H2U0	Populus trichocarpa	3e-66	Predicted protein
AHTC1008384	10808.6	8435.2	4326.6	7161.5	2357.4	8919.5	4619.8	3661.2	C6TEC8	Glycine max	3e-97	Putative uncharacterized protein
AHTC1008395	67.7	155.2	1332.6	193.4	60.5	124.4	566.2	1025.3	A9XUG6	Gossypium hirsutum	5e-61	Beta-ketoacyl-CoA synthase
AHTC1008399	719.1	521.6	363.1	1718.7	1773.4	2351.3	1069.9	783.6	C6TFV3	Glycine max	7e-29	Putative uncharacterized protein
AHTC1008400	197.2	38	334.2	48.8	1048.1	53.1	233.1	270.1
AHTC1008401	14715.1	12413.8	5611.7	15984.6	937.7	12903.2	9985.7	12041.2	C6TBA4	Glycine max	2e-50	Putative uncharacterized protein
AHTC1008402	485.6	617.7	1162.5	1033.1	288.4	556.8	860.1	233	C6TMG7	Glycine max	2e-44	Putative uncharacterized protein
AHTC1008405	92.3	219.4	301.3	83.2	834.4	43	14	114.9	C5YGE1	Sorghum bicolor	2e-07	Putative uncharacterized protein Sb06g016530
AHTC1008435	531.8	389.9	170.5	115.5	235.3	1841.7	933.4	832.6	C6TFZ4	Glycine max	3e-72	Putative uncharacterized protein
AHTC1008441	614.4	455.4	252.4	990.7	423.6	49.5	891.7	973.4	B7FJD8	Medicago truncatula	9e-106	Putative uncharacterized protein
AHTC1008444	4836.4	4014.5	8095.8	2955.2	21971.5	5301.9	2968.1	1870	C6T3M9	Glycine max	3e-108	Putative uncharacterized protein
AHTC1008448	5526.4	6566.3	7986.6	4500.9	914	5771.3	9664.4	6638.4	B9RT10	Ricinus communis	5e-168	Helicase
AHTC1008463	1760.4	1785.7	1149.9	954.1	333.2	2211	2163.9	1870.3	B9S5C3	Ricinus communis	6e-46	Ethylene-overproduction protein
AHTC1008468	4764.4	9942	8818	2591.3	6901.2	9830.3	10671.7	13801.7	B9HJB2	Populus trichocarpa	1e-57	Predicted protein
AHTC1008480	960.4	760.9	285.8	315.4	129.8	1349.4	884.2	431.5	Q700D2	Arabidopsis thaliana	3e-77	Zinc finger protein JACKDAW
AHTC1008482	1024.1	1892.5	2708.4	368.3	127.9	1693	3212.8	2410.1	B9SWJ4	Ricinus communis	1e-60	Putative uncharacterized protein
AHTC1008487	413.4	162.8	296.7	644.1	809	192.5	192.4	141.3	B9SVL5	Ricinus communis	9e-73	Signal transducer
AHTC1008491	126.1	1038.5	164.6	40.5	777	4195.1	2887.5	914.8	B7FJI9	Medicago truncatula	8e-72	Putative uncharacterized protein
AHTC1008497	4134.1	4743.2	3772.2	2115.4	4349.4	10689.4	14084.9	15161.9	Q4U3W3	Glycine max	6e-68	Beta-amylase
AHTC1008511	7018.4	5442.8	3472.8	4355.2	6047.3	412.4	2173.6	5490.4	B9SWW7	Ricinus communis	1e-73	ARF GTPase activator
AHTC1008513	308.9	730.8	1057.4	235.4	55.3	230.6	976.9	1667.6	B9GH83	Populus trichocarpa	5e-109	Predicted protein
AHTC1008517	556.7	425.8	236.1	245.8	2567.8	1154.7	636	286	B9T6W7	Ricinus communis	2e-11	R2r3-myb transcription factor
AHTC1008523	3714.6	2974	5559.9	3727.1	7289.9	298.8	3050.5	3097.5	Q8L7F7	Arabidopsis thaliana	1e-67	Putative uncharacterized protein At2g45005
AHTC1008531	2404.2	2062.4	2193.1	1957.1	485.9	1600.2	1686.2	2107.4	B9HFF7	Populus trichocarpa	3e-64	Predicted protein
AHTC1008548	6350	8422.5	4755.8	6274.8	9716	11440.9	443.7	3285.3
AHTC1008552	9257.3	6010.3	4696.5	470.3	253.3	9331.2	6965.8	4195.9	B9T6J4	Ricinus communis	3e-88	Thymidine kinase
AHTC1008556	1915.1	2195.6	5395.8	3492.9	4961.6	552	1013.4	4765.1	B7FLD3	Medicago truncatula	1e-91	Putative uncharacterized protein
AHTC1008562	2038.5	1923.1	12220.6	1906.7	2714.6	295.4	2153.8	1800.3	Q43111	Phaseolus vulgaris	1e-95	Pectinesterase 3
AHTC1008565	1977.6	808.5	406.8	195.9	298.1	835.4	281.4	558.2
AHTC1008567	3208.9	4126.2	3756.5	744.2	5044.6	1140.5	190.7	1164.9	C6T3C6	Glycine max	9e-32	Putative uncharacterized protein
AHTC1008581	612.7	522.8	266.6	167.3	1083.9	1121.9	691.7	939.6	A9PES3	Populus trichocarpa	2e-112	Putative uncharacterized protein
AHTC1008588	2305.7	3005	3664.5	2087.3	516.5	2392.9	4551.1	3875.7	B9STM4	Ricinus communis	6e-122	Nodulation receptor kinase
AHTC1008590	407.4	862.7	856.6	1313.9	88.1	91.7	2129.7	1250.6	B9HZU6	Populus trichocarpa	0	Predicted protein
AHTC1008593	3231.8	3280.8	3418.3	3754.7	156.4	3547.1	4662	386.5	C6TLE5	Glycine max	1e-159	Putative uncharacterized protein
AHTC1008606	651.3	1111.7	332.7	402.3	76.5	397.2	367.3	424.7	B9IJ05	Populus trichocarpa	1e-46	Predicted protein
AHTC1008620	4120.3	2490.4	1057.2	586.9	1519.4	4908.7	3186.9	5154.1	B9S293	Ricinus communis	1e-51	Putative uncharacterized protein
AHTC1008626	30	22.1	27.4	17.6	1351	145.2	68	79.1	A2Y5G2	Oryza sativa subsp. indica	9e-96	Putative uncharacterized protein
AHTC1008628	4284.4	4178.9	3142.3	2138.8	6865.3	199.2	2894.4	3122.4	C6T2J8	Glycine max	4e-73	Putative uncharacterized protein
AHTC1008630	1828	1608.3	2492.4	8389.5	159.2	1501.5	2416.9	1721.6	Q949K1	Solanum lycopersicum	2e-13	Putative uncharacterized protein
AHTC1008631	214.7	90.6	164.2	176.4	194.2	462	286.2	96.1	Q2HUM2	Medicago truncatula	2e-134	Oxysterol-binding protein
AHTC1008636	2912	3287.7	3596	3457.1	619.2	3426.8	3575.3	2268.3	A2Q370	Medicago truncatula	4e-65	Glycoside hydrolase, family 17; Virulence factor, pectin lyase fold; X8
AHTC1008642	6668	7059.7	5395.1	5153	1591.9	6839.8	6234.6	6087.1	C6TK74	Glycine max	5e-30	Putative uncharacterized protein
AHTC1008645	2391.2	1935.5	2493.1	2061.6	894.8	1321.6	508.9	1092.1	C6TER3	Glycine max	9e-103	Putative uncharacterized protein
AHTC1008648	1334.2	1869.9	2269.8	1165.3	302.9	1358.5	1612.6	1432.4	A5BDZ1	Vitis vinifera	2e-132	Putative uncharacterized protein
AHTC1008652	6301.8	4307.6	5001.1	4887.3	10029.5	4212.2	2115.2	233.5	B9N3Z7	Populus trichocarpa	5e-11	Predicted protein
AHTC1008653	6328	4930.3	2487.6	2329	1275.7	6972.2	5404.2	3762.2	B9H745	Populus trichocarpa	8e-44	Predicted protein
AHTC1008654	240.7	258.5	2131.8	420.9	1211.7	424.7	1615.8	2046.9	B9SDF8	Ricinus communis	6e-55	RNA polymerase sigma factor rpoD
AHTC1008665	2974.6	2895.4	2011.2	468.8	2337.5	4984	4064	3078.6	C6TAP7	Glycine max	5e-57	Putative uncharacterized protein
AHTC1008673	2091	2129.3	1979.5	1131.3	419.4	1984.3	1870.2	2021	Q75T80	Phaseolus vulgaris	8e-70	Starch synthase I
AHTC1008685	31.4	20	104	25.3	448	13.5	109.2	35.3	Q2HUN6	Medicago truncatula	2e-60	RNA-directed DNA polymerase (Reverse transcriptase); Ribonuclease H
AHTC1008698	5824.5	5411	7818.9	7175.2	6167.2	5130.6	6872.1	374.4	C6T7D0	Glycine max	3e-83	Putative uncharacterized protein
AHTC1008700	103.3	184.8	543.7	705.6	69.2	198.3	238.5	136.9	C6TLD3	Glycine max	6e-65	Putative uncharacterized protein
AHTC1008702	11076.5	14623.3	8555.5	8268.1	3730.5	13846.1	418.6	9257.1	Q41102	Phaseolus vulgaris	5e-18	Phaseolin G-box binding protein PG2 (Fragment)
AHTC1008715	462.5	623.7	1441.2	405.2	2570.1	612.5	1033.9	1359.2	Q0H950	Glycine max	1e-62	Lethal leaf spot 1-like protein
AHTC1008716	3667.2	2385	3392.8	5185.1	7702.1	1620.8	831	566.1	B9SIF3	Ricinus communis	9e-23	Putative uncharacterized protein
AHTC1008734	596.9	1275.4	2765.7	738.5	1743.5	378.7	265.6	1375.7	Q84K47	Arabidopsis thaliana	7e-61	ABC transporter A family member 2
AHTC1008739	243.5	558	2470.8	612.2	155.1	202.5	543.6	1476	B9MUR6	Populus trichocarpa	5e-133	Predicted protein
AHTC1008740	483.4	684.3	1042.6	1341.1	105	830.3	1201.9	771.7	B9GQY2	Populus trichocarpa	2e-66	Predicted protein
AHTC1008741	431.4	341	185	163	76.3	848.1	254.7	161.6	B9SPR9	Ricinus communis	6e-91	Putative uncharacterized protein
AHTC1008757	886.5	460	780	1570.7	1423.9	576	78.4	732.1	B9SGJ1	Ricinus communis	3e-06	Protein phosphatase 2c
AHTC1008758	991.7	557.5	332.7	624.2	9068.7	2954.3	1257	838.3	C6T752	Glycine max	4e-60	Putative uncharacterized protein
AHTC1008761	2432.6	1195.6	5729.5	7105.4	50.8	1456	956.7	1870.6	Q2HRH3	Medicago truncatula	1e-46	Gibberellin regulated protein
AHTC1008773	8998.7	10538.5	10404.1	8069.5	5216.4	10855.5	12294	727	B9RU20	Ricinus communis	1e-144	Pectinesterase-2
AHTC1008779	1553.1	1000.2	473.6	192.6	2416	2911.4	3221.8	1823.4	B9R9G4	Ricinus communis	1e-96	Dihydrodipicolinate reductase
AHTC1008781	9121.2	9461.8	11006.1	9483	7120.1	9041.4	12381.9	1374.2	B7FJS8	Medicago truncatula	8e-82	Putative uncharacterized protein
AHTC1008789	210	154.6	246.9	68.7	43.8	356.2	323.8	940	B7FN89	Medicago truncatula	3e-79	Putative uncharacterized protein
AHTC1008796	1694	2007.1	1018	1374	5313	9235.5	5544.1	1236.4	B9GJ96	Populus trichocarpa	3e-20	Predicted protein (Fragment)
AHTC1008806	1783.9	1379.5	1253.8	775.9	9223.1	1059.2	322	311.9	C6T378	Glycine max	5e-28	Putative uncharacterized protein
AHTC1008813	216.3	262	347	136.7	2419.9	153.9	280.5	529.2	B9GV15	Populus trichocarpa	2e-76	Predicted protein
AHTC1008816	4264.5	5926.2	13128.9	5812.3	1057.2	420.6	5746.7	4010.7	B2ZUU2	Lotus japonicus	2e-94	Beta-glucosidase D7 (Fragment)
AHTC1008822	1533.4	1629.6	5844.6	1592.2	301.8	1092.6	3967.8	7277.5	Q8W558	Amorpha fruticosa	2e-101	4-coumarate:CoA ligase
AHTC1008831	2440.9	2288	3039	4262.5	1177.4	137.1	3745.6	3351.3	C6T9R6	Glycine max	1e-96	Putative uncharacterized protein
AHTC1008833	1030	711.2	1264.5	1266.9	217.8	987.1	1818.4	1433.7	B9GHH2	Populus trichocarpa	5e-154	Predicted protein
AHTC1008834	444.6	442.2	381.1	357.8	31	523.7	478.5	296	B9GIJ4	Populus trichocarpa	1e-09	Predicted protein
AHTC1008835	67.8	66.7	39.7	21	481.8	55.2	49.1	35.6
AHTC1008836	46.9	24.4	37.4	35.1	673.6	36.2	30.8	22.7
AHTC1008838	2541.3	3265.6	3552	1868.8	567.8	2756.2	3583.8	2816.7	B9HQK6	Populus trichocarpa	1e-36	Predicted protein
AHTC1008841	2449.2	2383.1	6277.6	7618.4	507	2785.5	6368.9	4443.7	B9T648	Ricinus communis	3e-77	Putative uncharacterized protein
AHTC1008844	485.3	677.6	574.3	416.6	339.7	1947.9	1782.6	2232.8	B9SQW7	Ricinus communis	4e-28	Eukaryotic translation initiation factor 3 subunit
AHTC1008848	1260.5	2105	1691.3	793.8	264.7	1400.6	1181.5	1084.3	Q9AXQ2	Cucumis melo	2e-154	Mitochondrial processing peptidase beta subunit
AHTC1008850	156.3	304.8	1008.6	421.2	29.9	393.3	914.2	786.9	Q39833	Glycine max	1e-84	Alfa-carboxyltransferase
AHTC1008852	13878.6	15474.4	12127.8	6662.3	12454.9	5568.1	1007.8	9584.9	C6T3K2	Glycine max	2e-39	Putative uncharacterized protein
AHTC1008854	15230.6	34943.9	20054.7	7946.4	18166.6	6441.2	5372.1	19840.8	B6CAM2	Glycine max	1e-19	Matrix metalloproteinase
AHTC1008862	60.7	69.1	77.3	111.8	1232.2	68	45.8	47.7
AHTC1008864	2600.8	8401.5	11004.2	1162	5490.6	9254.3	14124.3	18667	B9HJB3	Populus trichocarpa	7e-76	Predicted protein
AHTC1008869	11823.8	11160.7	7379.3	5218.2	1375.1	13593.7	11846.4	8809.3	D4Q9Z4	Glycine max	4e-32	UDP-galactose:SBMG-galactosyltransferase
AHTC1008873	1588.3	39.8	828.2	49.7	8248.9	36.9	777.3	1517.9
AHTC1008874	765.6	1081.9	1078	1394.1	1978.9	1379.7	98.9	1059.1	A7BID0	Glycine max	1e-76	Malonyl-CoA:isoflavone 7-O-glucoside-6''-O-malonyltransferase
AHTC1008875	1962.8	2170.7	2692.1	5693.5	785	2017	1688.8	1337.5	B9RX03	Ricinus communis	3e-67	Putative uncharacterized protein
AHTC1008890	5518.8	7003.8	4540.3	4510.2	905.5	5393.9	7036	6060.3	B9INK3	Populus trichocarpa	4e-78	Predicted protein
AHTC1008896	747.4	2013.6	1255.9	643.8	4034.2	2418.8	3871.7	1430.8	C6TGE6	Glycine max	7e-87	Putative uncharacterized protein
AHTC1008901	1783.5	2189.6	2287.5	713	1720.8	708.4	134.7	776.6	C6TNM7	Glycine max	7e-21	Putative uncharacterized protein
AHTC1008903	3857.2	4506.6	5615.5	4144.6	694.5	3092.8	4601.4	4267.2	B9RXJ9	Ricinus communis	1e-106	Glucan endo-1,3-beta-glucosidase
AHTC1008908	1574.3	1328.5	1492.6	3768.2	288	2246.8	2739.2	1759.4	B9S3V0	Ricinus communis	9e-62	Protein binding protein
AHTC1008911	3106.7	2633.9	776.3	1449.9	12012.7	10700.9	4060.9	2945.1	B9P6F3	Populus trichocarpa	9e-20	Predicted protein
AHTC1008919	734.9	1348.6	1539.7	708.8	164.2	1043.3	942.4	1259.7	B9RBE3	Ricinus communis	2e-145	Coatomer gamma subunit
AHTC1008925	2255.8	948.1	376.1	196.2	704.3	1618.7	661.5	889.6
AHTC1008926	50.1	30.5	18.1	25	33.5	483.4	120.2	134.1	B9R9T1	Ricinus communis	1e-90	Peroxisomal biogenesis factor
AHTC1008936	3612.4	4653.2	14074.9	4635	458.6	2451.9	6155.4	4987.4	B9H5A4	Populus trichocarpa	1e-91	Predicted protein
AHTC1008937	5919.6	2129.3	1006.5	4182.3	2686.4	255.1	1335.3	1771.4
AHTC1008942	3950.6	5157.1	3143.5	1696.2	430	3414.2	170.6	1998.8
AHTC1008949	1067.6	606.5	860.3	2528.4	275.9	705.3	579.1	608.7	Q94ES0	Pisum sativum	4e-55	AAA-metalloprotease FtsH
AHTC1008961	530.2	677.8	736	64.3	532.6	437	296	387.5	B9RNA7	Ricinus communis	1e-53	Glycerol-3-phosphate acyltransferase
AHTC1008965	2593.3	1892.8	759.9	182	1769.6	6732.7	4680.5	6846.5
AHTC1008970	3763.6	3628.6	727.7	647.8	6767.3	13153.1	8145.9	5951.4	B9SA76	Ricinus communis	4e-26	Putative uncharacterized protein
AHTC1008980	2028.3	2669	4708	3995.6	331.2	1773.6	4850	3981.6	Q2PF02	Trifolium pratense	6e-159	Putative uncharacterized protein
AHTC1008988	9579.9	6487	2552.6	1159.2	7911.7	12871.6	6946.8	10682.9	C6T1U0	Glycine max	5e-31	Putative uncharacterized protein
AHTC1008989	1370.7	1065.6	381.6	46.1	2859.1	3229.2	1953.2	2687.9	C6TK41	Glycine max	4e-100	Putative uncharacterized protein
AHTC1008991	1976.7	3233.6	8247.3	4235	202.5	1637.5	9526.4	7429.9	B9RBD0	Ricinus communis	2e-124	Eukaryotic translation initiation factor 3 subunit
AHTC1008996	300.8	198.6	82.1	46.8	24.6	579.9	494	374.1	B9RNR9	Ricinus communis	2e-32	Aspartic proteinase nepenthesin-2
AHTC1009006	604.5	1252.5	2057.1	2083.5	344.5	1396.5	175.2	2189.7	B9RDT1	Ricinus communis	1e-147	Minor histocompatibility antigen H13
AHTC1009014	1117.2	488.7	789.9	2870.3	710	3535.5	1337.5	923.7	C6TCC8	Glycine max	2e-43	Putative uncharacterized protein
AHTC1009021	3530.2	2110.7	381.5	496.9	654.3	3402.7	1516.1	1108.5	A5C567	Vitis vinifera	9e-07	Putative uncharacterized protein
AHTC1009025	908.7	1167	1554.7	1237	199.3	1444.3	2098.1	1591.1	B9GJR2	Populus trichocarpa	2e-93	Predicted protein
AHTC1009026	283.3	399.7	939.1	1118.1	45.6	404.9	568.3	714.1	C0JJJ2	Glycine max	1e-33	Rpp4 candidate 3
AHTC1009033	907.5	1430.4	1356	1398.7	100.3	1969	1439.6	1241.1	B9I195	Populus trichocarpa	2e-47	Predicted protein
AHTC1009039	1181.1	1302.3	1613.6	1424.1	292	1490.3	1704.1	1283.9	A9PBV1	Populus trichocarpa	6e-58	Putative uncharacterized protein
AHTC1009040	587	711.1	1123.5	1186.7	103.9	954	1349.6	1123.7	Q1EDY7	Medicago truncatula	6e-34	SAM dependent isoflavone 7-O-methyltransferase
AHTC1009053	535.5	312.4	799.8	274.5	7902.4	770.2	391.9	387.2	B9GZ34	Populus trichocarpa	3e-73	Predicted protein
AHTC1009055	1547.1	1476.7	2571.4	5405.9	681.1	1895.9	1925.4	1232.1	C6ZRT4	Glycine max	1e-74	Serine/threonine-specific protein kinase-like protein
AHTC1009060	9359.5	12135.6	8916.9	4870.5	960.2	8884.5	10652.2	7923.7	A9PHF2	Populus trichocarpa	1e-98	Putative uncharacterized protein
AHTC1009061	596.4	406.5	948	1679.6	147.6	924.1	917.3	630	C6SZH1	Glycine max	3e-47	Putative uncharacterized protein
AHTC1009072	1852	1115	826.7	338.8	1378.6	2556.8	1242.6	1758.9	A9PID2	Populus trichocarpa	6e-92	Putative uncharacterized protein
AHTC1009082	1626.3	1720.1	3048	2795.3	6929.6	2541.8	2024.9	3197.1	C6TC84	Glycine max	5e-140	Putative uncharacterized protein
AHTC1009088	5177.9	5730.5	4238.8	345.4	281.6	5369.1	2870.3	2798.8	C6T5B5	Glycine max	3e-69	Putative uncharacterized protein (Fragment)
AHTC1009094	276.1	54.4	627.3	44.2	3850	25	802	348.1
AHTC1009097	14200.6	11513.3	19708	14222	16265.9	13407.6	18617.7	569.6	Q2MJ17	Medicago truncatula	5e-57	Cytochrome P450 monooxygenase CYP72A65
AHTC1009101	793.2	365	1118.7	238.3	3121.2	182.3	87.6	201.2
AHTC1009104	1492.9	2129.8	2783.9	1803.1	348.1	1934	3163.1	2497.2	B9GXQ6	Populus trichocarpa	4e-135	Predicted protein
AHTC1009108	1281.1	1311.8	4555.6	3259.9	178.6	1152.4	4368.5	2637	B9I3V7	Populus trichocarpa	3e-72	Predicted protein
AHTC1009128	640.4	1258.2	1352.6	882.3	91.5	761.3	1051.2	646.7	A7Y7E1	Stylosanthes hamata	1e-111	Delta-8 lipid desaturase
AHTC1009129	2561.8	4035.9	2802.8	2341	520.7	4567.9	4208	2476.6	B6CG42	Solanum lycopersicum	4e-111	L04
AHTC1009134	1265.5	1623.8	2083.1	2665.2	411.3	2003.3	309	2397.3	B9NDH8	Populus trichocarpa	2e-51	Predicted protein
AHTC1009138	4024.5	3686.5	7294.6	9701.3	753.6	3057.6	7740.2	7309.7	B9S4C0	Ricinus communis	7e-63	Putative uncharacterized protein
AHTC1009154	4448.2	6886.5	12052	5108	7887.5	1956.7	1696	8490.1	B9GU19	Populus trichocarpa	6e-75	Predicted protein
AHTC1009160	1906.7	3019.1	5634.8	1827.5	1461.4	1767.6	3617	7580.5	C6TCW1	Glycine max	5e-136	Putative uncharacterized protein
AHTC1009161	1227.9	1381.1	527.2	346.7	3031.7	2072.2	1421.6	1577.6	C6TNU1	Glycine max	2e-45	Putative uncharacterized protein
AHTC1009162	6905.3	5123.8	4973.6	2968.1	1520.8	5565.3	6620.9	7498.9	B9S2F5	Ricinus communis	4e-60	Putative uncharacterized protein
AHTC1009163	1948.2	973.7	588.7	618.9	365.8	1489.9	728.2	986.8	C6SWA3	Glycine max	1e-47	Acyl carrier protein
AHTC1009166	729	643.5	781.8	1330.9	33.9	897.5	769.4	921	C0M0P7	Glycine max	2e-12	With no lysine kinase
AHTC1009195	1030.4	979.8	2925.6	3291.3	169.8	1127.9	216.2	1435.1	Q9S957	Medicago falcata	2e-71	Cyclin A homolog
AHTC1009196	12627.9	10673.1	9008.2	1065.9	2032.3	10402	9016.6	15277.8	B9SKA9	Ricinus communis	7e-114	Putative uncharacterized protein
AHTC1009198	678.9	340	732.6	319.4	23065.2	245.9	64.1	158.8	C6T3M6	Glycine max	3e-28	Putative uncharacterized protein
AHTC1009199	1173.9	397.4	1303.3	1260.8	974.6	232	206.3	1540.6	B9H0C1	Populus trichocarpa	1e-78	Predicted protein
AHTC1009203	73.8	223.6	264.5	522.8	296.8	264.7	222.1	164.5	Q0GR68	Zea perennis	4e-23	NADH dehydrogenase subunit 2
AHTC1009210	401.2	371.2	538.9	500.2	122.5	2550.9	1504.9	249.5	C6SV80	Glycine max	1e-61	Putative uncharacterized protein
AHTC1009218	55.7	12.4	112	20.9	1124	14.6	121.7	94	A5C6F8	Vitis vinifera	9e-68	Putative uncharacterized protein
AHTC1009219	7590.6	12005.5	8353.3	2302.6	7501.8	9738.5	11776.1	17040.2	B7FHM1	Medicago truncatula	6e-111	Putative uncharacterized protein
AHTC1009236	485.6	1003.6	2384.2	745.7	3238.1	521.7	485.2	1599.7	A2Q5W6	Medicago truncatula	1e-166	UDP-glucuronosyl/UDP-glucosyltransferase
AHTC1009240	1532.6	979.5	771.7	319.7	5514.4	246.7	59.8	352.4	B9GEP2	Populus trichocarpa	1e-05	Predicted protein
AHTC1009248	1827.1	2629.5	2404.5	253.9	3852.1	2773.5	6608.7	14112	D4N5G1	Glycine max	3e-83	Rubisco activase
AHTC1009249	102.5	97	328.5	456.3	3171	275.5	44.8	117.6
AHTC1009251	1849	2840.4	1710.8	1447.9	269.6	2298	2217	1730.2	B9HMD2	Populus trichocarpa	1e-155	Predicted protein
AHTC1009259	121.2	82.7	244.7	47	1852.6	76.5	225.2	155.7	C5NNT6	Oryza sativa subsp. indica	1e-95	Putative retrotransposon protein
AHTC1009288	4273.9	4519.6	3445.3	5155.5	4856.4	2980.2	3319.8	547.8
AHTC1009292	4858.6	5379.5	4958.5	6007.6	8037.2	4720	957.7	4268.8	C0L2V9	Arachis hypogaea	8e-23	Putative reverse transcriptase
AHTC1009297	284.7	539.5	607.4	318.9	47.7	549.7	745.2	561	B9S916	Ricinus communis	1e-86	Pattern formation protein
AHTC1009299	34.4	33.2	109.6	466.8	104.1	28.7	24.1	21.3	Q533R8	Lotus japonicus	2e-53	MADS box protein AGL11
AHTC1009312	689.3	714.3	567.8	521.3	661.4	167.2	462.8	452
AHTC1009314	223.4	302.3	729.8	765.4	88.6	261.6	217.2	173.2	B9RW84	Ricinus communis	5e-48	Putative uncharacterized protein
AHTC1009317	490.4	309.2	558.7	1574.1	636.7	663.6	438.4	385.4	B8AIQ4	Oryza sativa subsp. indica	2e-10	Putative uncharacterized protein
AHTC1009319	1022.9	488	1003.2	936.3	6999.4	537.2	924.5	673.8
AHTC1009322	605.9	807.2	774	414	147.8	610.6	686	464.1	A5C628	Vitis vinifera	7e-62	Putative uncharacterized protein
AHTC1009323	2093.5	1660.7	4086	2403.1	2880.7	1227.9	2408.4	228.7	B9RXG6	Ricinus communis	7e-94	Putative uncharacterized protein
AHTC1009324	1412.1	944.1	398	400.3	285.4	1214.3	487.4	355.7
AHTC1009333	1994.6	1162.7	658.3	272.2	13327.9	5190.9	1185.7	974	C6TDA4	Glycine max	7e-42	Putative uncharacterized protein
AHTC1009341	403.5	454.2	453.9	144.9	2138.8	243	139	202.1	B9RW54	Ricinus communis	2e-31	Putative uncharacterized protein
AHTC1009349	1155.6	1125.7	1364.8	1059.3	18725.6	2038.8	1189.8	910.7	P93499	Phaseolus vulgaris	4e-30	DnaJ-like protein (Fragment)
AHTC1009367	1220	1416.8	3062.5	264.1	253.7	1606.1	2284.7	2366.6	A0ZNJ9	Pyrus communis	3e-110	Pectinesterase
AHTC1009379	2164.9	2170.5	2344.6	1683.8	2073.4	395.5	5390.2	5356.3	Q9ST62	Solanum tuberosum	6e-74	External rotenone-insensitive NADPH dehydrogenase
AHTC1009380	1681.2	2099.6	1364.7	1826.8	293.2	1955.3	1286.7	1336.7
AHTC1009390	694.9	491.5	1511.8	2540	116.6	852.7	2038	1410.9	B9SWA5	Ricinus communis	4e-41	Putative uncharacterized protein
AHTC1009396	728.2	635.6	827	1275.1	3512.5	569.1	434.8	607.7	A2Q377	Medicago truncatula	8e-13	Nucleic acid-binding, OB-fold
AHTC1009397	1159.6	2056.4	1933.9	1094.5	256	1544.4	2755.8	3092.3	A6NA79	Medicago truncatula	8e-104	Protein phosphatase 2c
AHTC1009399	335.2	2015.5	767.4	420.6	640.3	308.4	571.5	420.2	B7FLB7	Medicago truncatula	4e-65	Putative uncharacterized protein (Fragment)
AHTC1009400	473.2	298.4	231.8	150.6	1692.1	987.3	1115.2	1368.3	B9RKP8	Ricinus communis	9e-62	Pentatricopeptide repeat-containing protein
AHTC1009406	1909.8	1720.1	3066.4	3281.1	299.3	2013.7	2569.9	2150.2	B9HFE5	Populus trichocarpa	1e-06	Predicted protein
AHTC1009411	1033.7	1400.4	2790.4	9473.2	242.4	1590.3	2070.9	1155	B9MW22	Populus trichocarpa	9e-10	Predicted protein
AHTC1009412	774.7	240.8	471.7	390.9	83.7	487.4	405.1	255.5	B9GRQ6	Populus trichocarpa	2e-29	Predicted protein
AHTC1009421	108.7	151.3	187.6	223.8	108.6	536.9	1278.2	345.7	B9IB56	Populus trichocarpa	8e-125	Predicted protein
AHTC1009422	4340.2	3173.9	3356.4	2128.4	884.7	5202.7	5203.1	4694.6	O65780	Cyamopsis tetragonoloba	2e-60	UDP-glucose 4-epimerase GEPI42
AHTC1009425	2446.8	4607.9	2616.1	959.7	3135.8	2950.7	2970	4033.6	B9I812	Populus trichocarpa	3e-40	Predicted protein
AHTC1009429	761.5	1122	456.6	50.2	1884.2	944.7	747.4	675.9	B9R6V0	Ricinus communis	5e-27	Squalene monooxygenase
AHTC1009440	113.1	92.1	150	71.8	1475.6	75.3	118.1	67.8	B9N736	Populus trichocarpa	2e-06	Predicted protein
AHTC1009450	720.8	1241.6	909.8	435.7	130.6	1545.1	1240.9	831.1	B9IFZ2	Populus trichocarpa	1e-122	Predicted protein
AHTC1009453	204.1	456.7	857.6	180.9	31.8	417.2	990	796.6	B9I9S5	Populus trichocarpa	6e-130	Multidrug resistance protein ABC transporter family
AHTC1009465	1808.6	2158	2507.6	1734.4	235.1	1796.2	2583.4	450.4	Q2LJM3	Malus domestica	6e-124	Putative receptor kinase
AHTC1009470	777.1	279.6	544.3	312.9	2798	355.4	240.3	1433.7	B9MSS7	Glycine max	3e-31	Zinc finger protein CONSTANS-LIKE 2
AHTC1009482	149.7	151.9	264.9	102.6	649.6	51.8	184.1	118.4
AHTC1009489	2417.9	2565	1400.6	199.2	1916.1	2270.8	1052.7	1351.7	C6T543	Glycine max	1e-37	Putative uncharacterized protein
AHTC1009497	5438.8	6574.8	11148.2	21584.6	1098.6	6802.2	7252.9	7677.9	B9SP60	Ricinus communis	3e-44	Endo-1,4-beta-glucanase
AHTC1009505	613.2	302.5	213.8	125.3	1323.5	128.2	668.6	889.2	D3GDL2	Camellia sinensis	5e-34	Putative one-helix protein
AHTC1009506	1055.3	817.8	601.1	566.5	153.2	1331.8	1138.2	965.2	B9RBL3	Ricinus communis	1e-29	Leucine-rich repeat protein
AHTC1009512	458.8	905.9	715.9	354.6	81.6	494.5	286.9	578.7	Q41101	Phaseolus vulgaris	2e-37	Phaseolin G-box binding protein PG1
AHTC1009513	1093.6	1171.8	1931.9	1191.3	400.5	437.2	476	1825	B9STH7	Ricinus communis	4e-69	Auxin-induced protein 5NG4
AHTC1009514	5190.3	5235	8904.8	7349.3	2633.4	1667.3	1271.4	6098.1	Q8S8Z7	Glycine max	9e-97	Syringolide-induced protein B15-3-5
AHTC1009521	3679.6	1113.9	1064.8	3189.6	4593.3	1271.2	689.3	656	C6SXG6	Glycine max	7e-23	Putative uncharacterized protein
AHTC1009526	1550.2	1927.6	2083.8	1786.2	208.7	2042.4	1508.6	1126.1	B9I0F7	Populus trichocarpa	7e-23	Predicted protein
AHTC1009530	1364.4	1480.7	1666.2	1734.6	6198.7	3187.5	2111.6	1450.8	B9H0Q8	Populus trichocarpa	4e-106	Predicted protein (Fragment)
AHTC1009538	2418.5	2539.6	968.9	479.6	102.2	2638.6	1336.4	1441.2
AHTC1009542	145.1	124	54.5	18	676.3	694.5	175.7	241.7
AHTC1009543	13984.8	12600.1	14229	5021.7	17019.2	7069.6	3329.7	11406	C6TMI3	Glycine max	1e-101	Putative uncharacterized protein
AHTC1009547	2965.4	3902.7	2625.4	1530.2	675.3	2442.2	2611.7	2026.4	B7FHV2	Medicago truncatula	2e-61	Putative uncharacterized protein
AHTC1009555	5799.8	3348	1664.1	5111.3	1045.2	4367.6	1469.3	2890.7	Q9MBG5	Arabidopsis thaliana	4e-17	Probable calcium-binding protein CML30
AHTC1009573	4020	4071	3892.6	2021.3	355.7	4108.3	4642	5552.1	C6TGA7	Glycine max	2e-47	Putative uncharacterized protein
AHTC1009575	3302.3	3078.6	6264.5	4960.3	3648.3	1858.9	2323.6	284.1	C6ZRU2	Glycine max	8e-30	Protein kinase
AHTC1009578	402.9	850.6	1366.6	506.5	63.9	446.6	1034.9	105.4	B9R930	Ricinus communis	1e-132	Pentatricopeptide repeat-containing protein
AHTC1009582	901.7	1473.7	1086.8	739.2	129.2	1482.4	1106	984.2	B9H0N9	Populus trichocarpa	1e-81	Predicted protein
AHTC1009588	91.4	38.5	185.5	40.9	545.7	67.8	118.5	107.8
AHTC1009589	6887.7	6076.5	4966.6	1547.3	402.5	10477.1	10822	7429.2	B9ICY8	Populus trichocarpa	7e-40	Predicted protein
AHTC1009620	197.2	342.4	1305	237.4	1949.8	150	387.5	1326.7	B7FLT7	Medicago truncatula	2e-101	Putative uncharacterized protein (Fragment)
AHTC1009622	5660.3	1065.4	5205	3887.9	10139.4	626.7	557.5	2453.9	C6T0D5	Glycine max	6e-51	Putative uncharacterized protein
AHTC1009632	122.9	198	627.1	117.6	811.8	124.7	272.2	326.8	C6T8P9	Glycine max	2e-20	Putative uncharacterized protein (Fragment)
AHTC1009638	33.3	19	110	26.3	1048.1	32.7	107.2	38.6	Q9C697	Arabidopsis thaliana	2e-81	Reverse transcriptase
AHTC1009643	185.3	254.2	303.8	84.8	158.3	443.5	780.9	602	A5BGJ5	Vitis vinifera	3e-43	Putative uncharacterized protein
AHTC1009658	2375.8	2781	3357.9	1644.8	2532.2	2877.9	3306.4	258.7	C6TJ08	Glycine max	6e-126	Putative uncharacterized protein
AHTC1009660	426	175.6	128.8	290	3947	150.6	417	473	B9NIP3	Populus trichocarpa	5e-45	Predicted protein
AHTC1009666	59.2	48	93.4	140.6	442.5	104.1	38.9	35.4	B9GEY2	Populus trichocarpa	3e-41	Predicted protein
AHTC1009668	205.3	265.7	433.4	264.3	70.6	624.1	1152.5	1137.3	Q2MJ17	Medicago truncatula	2e-119	Cytochrome P450 monooxygenase CYP72A65
AHTC1009669	99.3	110.9	340.8	100.7	1399	69.5	125.9	181.9	Q2V4B7	Arabidopsis thaliana	2e-69	Putative heat shock protein
AHTC1009674	865.7	706.3	1704.3	10584.2	480.2	2917.8	3257.8	1601.1	Q9FGW7	Arabidopsis thaliana	1e-07	Emb|CAB62340.1
AHTC1009675	159.7	224.7	1362	107.1	6633.1	120.6	77	83.1	B9RNA5	Ricinus communis	4e-66	Long-chain-fatty-acid CoA ligase
AHTC1009676	396.6	364.2	448.8	406	94.7	362.6	305.3	267.5	B9T2A2	Ricinus communis	4e-25	Putative uncharacterized protein
AHTC1009678	194.7	313.5	676.7	3317.2	14.8	105.9	211.2	225.7	O04280	Phaseolus vulgaris	1e-141	Gibberellin 20-oxidase
AHTC1009681	2025.9	2870.9	3949.8	1729.9	159.7	1412.2	2648.8	2589.9	B9IKT8	Populus trichocarpa	1e-78	Anion exchanger family protein
AHTC1009682	2229.2	1799.8	3893.1	1005.3	15427.5	1000.3	486.2	525.8	Q8VWX5	Cucumis sativus	5e-19	Ribosome-like protein (Fragment)
AHTC1009691	760.4	1172.3	2477.2	5479	678.5	748.2	690.5	511.9	C6TL70	Glycine max	2e-125	Putative uncharacterized protein
AHTC1009694	256.4	390.7	870.8	532.7	29.6	323.5	973.6	771.5	B9I0C7	Populus trichocarpa	1e-142	Predicted protein
AHTC1009698	209.7	342.5	1360.3	653.7	356.8	163.5	279.2	715.2	C6ZRU2	Glycine max	3e-87	Protein kinase
AHTC1009707	575.3	1376.4	4577.8	811.1	195.7	205.6	260.8	995.4	B9I2C6	Populus trichocarpa	1e-32	Predicted protein
AHTC1009713	468.4	328.4	1137.2	3521.6	262	358.8	318.7	319.8	B9RV70	Ricinus communis	5e-62	Histidine-containing phosphotransfer protein
AHTC1009714	823.5	1708.8	1545.9	384	717.8	3388.1	4771.3	2690.4	B9GJG0	Populus trichocarpa	3e-107	Predicted protein
AHTC1009721	3033.8	3674.4	2979.7	940.5	9072.2	2225.4	613.9	4306.3	C6T1L6	Glycine max	1e-53	Putative uncharacterized protein
AHTC1009726	926.6	583.8	311.3	200.8	2074.3	3537.5	1927.2	2741	B3H4A8	Arabidopsis thaliana	2e-07	Putative uncharacterized protein At4g16380.1
AHTC1009732	4903.6	3407.4	2607.2	1477.4	15360.8	5517.6	6691.8	7350.9	B9GTQ0	Populus trichocarpa	2e-84	Predicted protein
AHTC1009751	2132.9	2279.1	2712.1	912.2	6590.2	7433.3	4995.5	4174.1	B9W4T4	Phaseolus vulgaris	2e-53	Putative polygalacturonase-inhibiting protein
AHTC1009757	2086.6	3010.7	2697.6	1286.5	385.7	1639.2	2768.6	2616.9	B9SN36	Ricinus communis	2e-108	Protein SEY1
AHTC1009758	922.1	1061.7	1376.9	464.8	1574.8	470.6	223.9	497.4	B9GKJ3	Populus trichocarpa	4e-17	Predicted protein
AHTC1009762	2154.4	2631.9	7209.2	5446	58.2	1212.4	1876.6	2420.4	B9RKG6	Ricinus communis	5e-98	Pectinesterase
AHTC1009769	53	24	340	44.8	812.2	25.7	317.8	74.1	Q2AA10	Asparagus officinalis	2e-10	Putative uncharacterized protein
AHTC1009774	361.6	303.1	511.4	390.2	6925.4	470.5	488.6	152.7	B9IB31	Populus trichocarpa	3e-10	Bile acid:Na+ symporter family protein
AHTC1009782	2786.1	2389.9	2776.1	5455.4	677.5	3202.9	1906.8	1017.7	C6T6E2	Glycine max	5e-63	Putative uncharacterized protein
AHTC1009793	392.8	296.8	448.6	422	1039.7	166.1	83.8	88.5
AHTC1009795	65.7	52.5	79.2	46	674.9	40.4	60.7	168
AHTC1009798	90.8	766.1	648.5	439.7	61	18.6	20	74.6	C6THR7	Glycine max	2e-41	Putative uncharacterized protein
AHTC1009803	2116.4	3307.7	1362.4	3794.1	9120.5	8937.1	4296.3	1710.8	C6T245	Glycine max	2e-06	Putative uncharacterized protein
AHTC1009805	413.5	190.6	48.2	10.8	1633.3	1424	803.6	93.6	B9H9Q2	Populus trichocarpa	2e-56	Predicted protein
AHTC1009809	5366.9	5027.5	6099.5	2948.5	1329.1	4564.7	5761.2	8235	Q49N13	Glycine max	2e-96	Putative receptor-like protein kinase 3
AHTC1009821	807.9	473.6	127.3	52.8	149	588	155.6	156.7
AHTC1009827	1583.4	2538.7	1481.1	788.1	199.2	1967.5	1941	1929.6	A4UTS0	Pisum sativum	5e-86	Chloroplast glutamate/malate translocator (Fragment)
AHTC1009829	1708.4	4565.1	4827.7	129.5	770.7	1556.3	1270.2	3462.3	B9R7V1	Ricinus communis	4e-62	Acyltransferase
AHTC1009833	5975.1	5970.6	5494.1	4202.9	5610.5	442.1	4011.6	3995.6
AHTC1009840	92.2	21.9	512.2	20.9	1798.7	24.3	654.7	97
AHTC1009844	2244.9	1283.2	742.3	2409.1	391.8	2370.5	856.2	463.9	C6TCK8	Glycine max	3e-30	Putative uncharacterized protein
AHTC1009848	2880.3	2148.3	1221.8	898.9	918.4	831.6	270.9	1361.7	C6TLX6	Glycine max	1e-10	Putative uncharacterized protein
AHTC1009853	5927.1	4496.4	1669.8	3678	3137.6	4004.7	2288.2	858.3
AHTC1009861	4678.2	3976.2	3241	4968	5298	935.5	4911.8	4265.9	B9GM76	Populus trichocarpa	5e-89	ZIP transporter
AHTC1009862	4932.7	4835.5	6089.1	8906.8	1159.6	5081.2	6665.1	4612.4	Q39879	Glycine max	3e-56	Mitotic cyclin a2-type
AHTC1009864	1150.8	2313.6	4298	2385.7	11023.9	2670.3	4155.7	2925.4	Q5F304	Glycine max	4e-42	Beta-amylase
AHTC1009868	1156.8	957.9	1306.4	92.8	7397.7	514.7	165.4	384.7	C6SZN1	Glycine max	5e-10	Putative uncharacterized protein
AHTC1009869	4570.5	4728.4	4253.9	3872.9	3358.4	5791.7	5607.6	714.1	B7FNH3	Medicago truncatula	1e-07	Putative uncharacterized protein
AHTC1009873	3278.3	2379.6	1964.6	868.2	746.6	1563.6	1104.5	2240.6
AHTC1009886	321.7	1103.1	247.3	165	3033.9	4110.4	2643.7	577.5	Q9ZVE7	Arabidopsis thaliana	1e-16	Expressed protein
AHTC1009888	294.6	361.6	355.1	199.4	1401.2	689.7	700.5	757.8	A5BZ40	Vitis vinifera	7e-104	Putative uncharacterized protein
AHTC1009891	781.6	1139.4	3591.3	2810.8	184.5	1035.4	2902.8	2778	D3GBV0	Lotus japonicus	5e-113	Reduced leaflet 1
AHTC1009896	377.2	172.2	137.3	96.4	394.5	688.9	182	243.2	Q84MZ5	Medicago sativa	1e-14	Galactinol synthase
AHTC1009901	2024.3	2803.8	3435.4	2531.1	502.8	3430.8	4413.9	3243	B9RIV3	Ricinus communis	2e-20	Putative uncharacterized protein
AHTC1009904	220.4	174.5	154.8	84.2	2327.6	120.5	49.7	52.5	A2Q3W2	Medicago truncatula	5e-15	Glycosyl transferase, family 8
AHTC1009910	436.5	121.4	122.1	343.8	322.6	824.1	232.7	176.4	B9I6C3	Populus trichocarpa	7e-28	Predicted protein (Fragment)
AHTC1009917	4233.9	4732.5	4340.2	3480.7	750.8	4398.2	4895.9	3880.9	B9RQN8	Ricinus communis	2e-35	Kif4
AHTC1009920	1328.6	1982.6	1097.1	1262.4	278.1	1828.1	910	717.6
AHTC1009921	4902.7	3736.2	2227.6	4381	1260.6	3320.3	2216.6	1015.8	C6T1A5	Glycine max	1e-36	Putative uncharacterized protein
AHTC1009928	463.2	623.7	1019	407.3	94.8	396.4	702	572.8	B9GL61	Populus trichocarpa	2e-37	Inner membrane protein
AHTC1009930	3661.8	1593.8	1293.8	702.8	28718.9	3655	1676.5	2361.5	B9HC70	Populus trichocarpa	2e-47	Predicted protein
AHTC1009935	3481.1	257.8	69.5	13.5	295.2	7367.1	3440.3	629.4
AHTC1009936	468.6	371.5	215.3	218	18.5	2845	1381.6	400.6
AHTC1009943	2470.7	2126.2	7907.6	5110.6	2143.4	917.2	1438.8	4760.6	B9SD96	Ricinus communis	5e-40	Calmodulin binding protein
AHTC1009960	855.4	202.8	998.5	180.2	3811	109.8	826.8	597.7
AHTC1009963	419.1	328.1	679.8	274.6	90.2	603	653.7	609.9	C6TM16	Glycine max	7e-22	Putative uncharacterized protein
AHTC1009970	2996.1	2369.5	1611.7	592.7	1541.7	3083.5	399.7	1968.2	Q5NKI1	Oryza sativa subsp. japonica	6e-66	MYB18 protein
AHTC1009982	109.1	147	555.9	314.9	15.2	133.9	347.5	389.6	B9ID26	Populus trichocarpa	2e-80	Predicted protein
AHTC1009990	489.4	1553.4	1514.2	265.6	461	987.2	323.7	1748.2	C6TGA8	Glycine max	4e-65	Putative uncharacterized protein
AHTC1009999	8643.7	5723.3	3204.3	386.8	3419.3	4904.8	1989.8	4028.9
AHTC1010005	2197.9	2674.5	2083	1752.2	538.7	2431.3	2158.8	1730.4	B9S1U5	Ricinus communis	7e-41	Cytosine-specific methyltransferase
AHTC1010016	205.4	428.8	568.1	411.4	37.9	411.5	660.7	379.3	B9HZW2	Populus trichocarpa	1e-94	Predicted protein
AHTC1010018	3429.9	3362.7	2390	343.6	473	4172	1453.8	2481.4	C6SXM7	Glycine max	1e-38	Putative uncharacterized protein
AHTC1010041	2618.2	2657.9	2633.1	2903.6	80.4	2575.9	2831.4	2185.6	A5B9S0	Vitis vinifera	1e-51	Putative uncharacterized protein
AHTC1010042	781.9	593.9	257.1	135	1575.9	3294.4	2825.6	2464.5	B9H5B1	Populus trichocarpa	3e-15	Predicted protein
AHTC1010044	991.8	661.2	182	94.7	2227.6	4167.1	2496.1	1596.2	B7FIT8	Medicago truncatula	1e-75	Putative uncharacterized protein (Fragment)
AHTC1010049	1109.5	1278.3	2666.5	1948.4	9279.7	1099.5	1673.9	1464.8	B9GKN4	Populus trichocarpa	3e-70	F-box family protein
AHTC1010056	2223.3	3622.2	3855	2928.2	530.9	3208.6	4274.4	3959.6	B9SAY0	Ricinus communis	6e-173	Protein phosphatases pp1 regulatory subunit
AHTC1010058	352.2	239	476.2	550.5	837.8	295.8	315.8	91.4
AHTC1010060	2069.1	2504.2	961.3	349.6	4511.4	3490.9	4392.6	3164.6	B9HKT3	Populus trichocarpa	7e-43	Predicted protein
AHTC1010064	2167.9	2134.2	1559	2328.5	327	2470.6	1700.9	1871.7
AHTC1010065	178.7	202.8	263.6	312.2	767.2	98.8	361.9	203.6
AHTC1010068	348.6	297.1	456.7	386.1	1423.9	229.8	328.3	398.4	B9HNK7	Populus trichocarpa	6e-44	Predicted protein
AHTC1010069	1120.6	902.2	528.3	262.2	2589.9	2503.1	3370.4	2773.5	Q6QM26	Citrus sinensis	2e-86	Epsilon lycopene cyclase
AHTC1010075	483	898.5	2147.4	2404.9	2262.7	752.2	2021.2	1598.7	D5I3A1	Citrullus lanatus	2e-136	Ribosomal protein S3
AHTC1010080	931.1	1563.9	1759.1	1232.3	93.3	1795.9	2428.1	1639.7	B9H7H1	Populus trichocarpa	2e-82	Predicted protein
AHTC1010082	5220.3	5900.6	4441.5	6057.6	1123.7	6608.4	6435.9	4213.7	C6ZRM0	Glycine max	5e-44	Receptor protein kinase
AHTC1010083	575.8	420.7	506	239.4	9270.3	253.8	111.7	114.9	B9HJX1	Populus trichocarpa	3e-37	Predicted protein
AHTC1010085	2460.5	2933.8	2951.7	943.4	1778.6	721	497.7	1184.5	C6TIQ5	Glycine max	2e-97	Putative uncharacterized protein
AHTC1010086	122.4	84.4	114.5	682.7	157.3	135.2	72.3	148.3	C6SWZ4	Glycine max	1e-24	Putative uncharacterized protein
AHTC1010088	74	890	1606.9	267.9	904.9	94.8	59	783.8	C6TJ74	Glycine max	3e-103	Putative uncharacterized protein
AHTC1010114	2062.1	2307.6	2382.3	2224.2	274.1	2816.6	2896.9	2267.1	B9S250	Ricinus communis	2e-55	ATP binding protein,
AHTC1010116	164.5	112.9	125.1	137.1	175.5	1552.5	482.8	318.9	A9PJ65	Populus trichocarpa x Populus deltoides	6e-73	Putative uncharacterized protein
AHTC1010119	983.9	2272.5	1780.4	1054.3	823.1	4084.7	7210.3	3744.5	B9N3Y9	Populus trichocarpa	1e-139	Predicted protein
AHTC1010121	750.8	939.9	1100.4	277.8	1573.3	565.8	160.7	343.5	B9MU66	Populus trichocarpa	1e-171	Jumonji domain protein
AHTC1010129	4374.4	5781.1	3974.4	3486	661.4	6283.5	6315.9	430.7
AHTC1010131	1176.3	697	837.3	158	780.7	749.8	325	902.6	B9SWB9	Ricinus communis	2e-45	Protein binding protein
AHTC1010132	638.7	402.9	4007.8	3594.3	85.5	344.4	901.3	1717.6	B9S5T3	Ricinus communis	3e-11	Nuclear transcription factor Y subunit A-3
AHTC1010134	837.7	498.5	225.6	105.8	902	865.9	465.3	476.7	A5B4M9	Vitis vinifera	6e-69	Putative uncharacterized protein
AHTC1010135	158.6	98.2	185.5	60.7	1334.3	81.2	176.2	77.6
AHTC1010139	2958.8	3985.2	1774.1	1431.1	623.8	4704.2	3198.1	2195.1	B9S1H7	Ricinus communis	4e-22	Pentatricopeptide repeat-containing protein
AHTC1010158	1341.6	1553	1664.5	1816.9	241.7	1452.1	1718.2	1439	B9IIE6	Populus trichocarpa	6e-27	Predicted protein
AHTC1010165	8959.8	10443.9	6052.7	8052.6	3024.4	2542.6	10683.3	8722.2	B9RC89	Ricinus communis	3e-88	ATP binding protein
AHTC1010187	8365.1	7046.6	2875.3	5397.7	2024.7	7324.2	3311.5	2325.1	C6TLX0	Glycine max	5e-24	Putative uncharacterized protein
AHTC1010191	1620	1737.4	2018.3	1127.6	298.5	1272.8	1620.8	1132.5
AHTC1010208	384.3	298.4	202.8	147.9	968.2	1004.2	743.3	900.9	B9SMR0	Ricinus communis	1e-26	Hydrolase
AHTC1010209	1513	1077.2	1826.2	3106.9	261.5	998.2	936.5	872.2	Q00M66	Glycine max	2e-61	Remorin
AHTC1010211	180.9	562.6	1346	137.7	37.2	861	1142.6	2287.5	A5BZS5	Vitis vinifera	4e-104	Putative uncharacterized protein
AHTC1010220	78	81.3	37.6	21.1	612.2	214.3	240.7	516.7	B7FJU1	Medicago truncatula	1e-25	Putative uncharacterized protein
AHTC1010231	1351.1	694.5	708.5	1463.8	1197	812.3	663.3	261.9
AHTC1010236	5769.6	10328.7	6883.8	3035	1081.9	7396.1	8254.6	5928.7	A9PEF1	Populus trichocarpa	7e-116	Predicted protein
AHTC1010237	650.6	707.2	645.4	742.4	251.3	873	654.9	113	B9N8T8	Populus trichocarpa	8e-105	Predicted protein (Fragment)
AHTC1010239	135.7	17.4	261.9	22	2582.7	14.8	250	124
AHTC1010243	11779.5	7951	6254.8	4734.9	11323.2	4690.1	1489.8	4095.5	C6T393	Glycine max	4e-84	Putative uncharacterized protein
AHTC1010244	86.2	32.6	443.6	34	2499.7	21	524.6	132	Q949K9	Cicer arietinum	2e-117	Putative polyprotein (Fragment)
AHTC1010249	601.5	1085	996.2	327.1	1421.2	700.9	2010	1532.8	B9HBH5	Populus trichocarpa	1e-110	Predicted protein
AHTC1010252	2147.1	2608.5	3293.4	2336.5	505.3	2120.8	3320	2387	B9GUQ1	Populus trichocarpa	5e-76	Predicted protein
AHTC1010254	715.1	682.5	2195.3	2736.9	381.2	615.6	1110.9	663	B9H4U8	Populus trichocarpa	1e-48	SAUR family protein
AHTC1010261	7175.7	7018.8	4655.2	2476.6	1267	8144.9	4009.3	8539.2	B3FES2	Eriobotrya japonica	3e-30	Phenylalanine ammonia lyase 1 (Fragment)
AHTC1010262	2123	1592.3	788.7	275.7	108.1	2360	2821.5	1708.3	B9SEG2	Ricinus communis	5e-88	ATP-binding cassette transporter
AHTC1010275	3571.1	4632.7	2669.3	3967.3	275.2	5199.5	4241.7	3205.6	B9RYA1	Ricinus communis	8e-22	Interleukin-1 receptor-associated kinase
AHTC1010286	2031.4	1997.9	2785.8	312.4	158.6	1531.9	1317.4	881.7	B9I5P6	Populus trichocarpa	3e-23	Predicted protein
AHTC1010289	4006.9	5112.1	7806.2	8898.3	5785.2	5326.8	640	5642.4	B9SP49	Ricinus communis	7e-80	Putative uncharacterized protein
AHTC1010295	366.1	301.5	180	531.7	2411.5	1843.5	1146.7	822.1	P32290	Phaseolus aureus	1e-10	Catalase
AHTC1010296	1371.1	1302.9	1410.9	1312.3	193.8	1892.3	2967.1	1829.5	B9RYE4	Ricinus communis	3e-49	Myosin heavy chain, fast skeletal muscle, embryonic
AHTC1010297	3141.2	4690.5	1141.1	908.5	245.2	211.3	2096.2	3422.9	A7YGI2	Populus tremula x Populus alba	2e-65	Sulfate transporter (Fragment)
AHTC1010303	461.5	316.7	513.9	419.2	1933.6	830.8	552.4	601.8	B9RVD1	Ricinus communis	2e-44	F-box/LRR-repeat protein
AHTC1010313	2339.3	2379.4	2585.5	2318.9	371	2432.6	3959.3	3328.9	C6T1A3	Glycine max	1e-41	Putative uncharacterized protein
AHTC1010315	65.5	33.4	105.8	33.1	823.8	38.9	57.6	170.9
AHTC1010317	613.5	583.3	627.8	1423.8	1454.2	565.2	265.7	291.7	B9SFF7	Ricinus communis	5e-31	Transmembrane BAX inhibitor motif-containing protein
AHTC1010325	102.6	47.5	110.3	146	633.1	107	48.6	69.9
AHTC1010332	9104.7	5318.9	3477.7	10015.5	10037.4	7671.2	3709.8	2499.2	Q8LCM7	Arabidopsis thaliana	2e-11	Putative uncharacterized protein
AHTC1010334	11993.4	11237.5	7338.6	1032.5	8450	13248.9	463.7	11325.5	B0ZB57	Humulus lupulus	1e-30	O-methyltransferase 3
AHTC1010338	2244.7	4202.1	2300	571.6	3140.8	6519.1	3242.5	3584.7	A5BA71	Vitis vinifera	2e-18	Putative uncharacterized protein
AHTC1010349	216.3	87.8	181.9	153.5	1329.7	186.8	157.2	183.5
AHTC1010354	215.7	193	199.6	187.1	1422.4	197.2	186.8	197.3	C6T3K6	Glycine max	2e-58	Putative uncharacterized protein (Fragment)
AHTC1010357	1561.9	2022.5	2093.5	2777.1	370.9	2475.1	1964.7	1414	B9S8E5	Ricinus communis	5e-35	Replication factor C / DNA polymerase III gamma-tau subunit
AHTC1010358	3161.7	4375.9	2689.7	1685.5	692.5	3610.6	2512.5	2588.6	C0L2V4	Arachis hypogaea	2e-40	Putative Na+/H+ antiporter
AHTC1010360	1540	2056.4	1393.8	619.5	3352.4	475.9	131.1	968.5	B9N9M3	Populus trichocarpa	9e-32	AP2/ERF domain-containing transcription factor
AHTC1010369	3206	4817.6	1951.5	961.3	6301.9	3882.9	466.3	2418
AHTC1010370	761.4	814.6	2046.9	1484.7	3620	785.8	2818.8	2146.2	B9RSZ5	Ricinus communis	1e-44	Phosphoric diester hydrolase
AHTC1010376	18564.3	15949.3	14033.9	2144.7	17507.9	12750.9	17830.7	29793.2	B9RN94	Ricinus communis	1e-81	Putative uncharacterized protein
AHTC1010383	6566.9	5421.5	4435.2	6880.5	890.6	6704.8	3561.7	3057.8	C6SV64	Glycine max	1e-38	Putative uncharacterized protein
AHTC1010384	3175.5	2530.3	1894.8	2352.5	664.7	3168.9	3119.4	1684.7	Q8LGG6	Arabidopsis thaliana	2e-35	Putative uncharacterized protein
AHTC1010393	1703.5	1418.2	1853	1994.4	724.4	1311.1	174.2	1338.5	A5BK22	Vitis vinifera	6e-49	Putative uncharacterized protein
AHTC1010402	141.8	398.2	371.2	87.8	310.2	799.3	1472	1293	B9T343	Ricinus communis	7e-33	Ubiquitin ligase protein cop1
AHTC1010404	1443.6	597.8	841.3	3437.8	513.6	1049.2	1123.5	755.8	B9SVC2	Ricinus communis	2e-33	Auxin response factor
AHTC1010410	4078.4	3540.4	3220.9	2368.2	19815.7	2988.4	679.8	2424.4	Q9FNH0	Arabidopsis thaliana	2e-06	Gb|AAF02136.1
AHTC1010413	1911.2	2783.9	3372.2	2837.4	480.3	2603.5	228.9	2904.8	B9NDN5	Populus trichocarpa	1e-122	Predicted protein (Fragment)
AHTC1010422	9242.2	7682.3	2909.5	1955.8	1980.9	7607.8	2911.2	3246.4	C6SZ96	Glycine max	3e-96	Putative uncharacterized protein
AHTC1010425	21.9	16.8	50.6	20.4	686.8	18	24.8	24.8	C5YBL4	Sorghum bicolor	4e-115	Putative uncharacterized protein Sb06g000660
AHTC1010430	216.6	543.9	520.6	67.9	7173	343.8	211	492.6	B9RKM6	Ricinus communis	5e-51	Putative uncharacterized protein
AHTC1010435	533.3	210.2	848.3	613	2581.1	304.5	452.1	438.1	A5CAV1	Vitis vinifera	2e-76	Putative uncharacterized protein
AHTC1010439	457.1	340.3	246.1	414.1	1600.5	1474.2	800	621.9	C6SXC4	Glycine max	2e-26	Putative uncharacterized protein
AHTC1010455	482.4	742.6	114.1	27.9	3187.4	3636.2	2426.1	722.2	C6TMH7	Glycine max	4e-95	Putative uncharacterized protein
AHTC1010457	162.1	187.2	406.4	752.8	713	218.9	290.5	349.7	C6T534	Glycine max	6e-06	Putative uncharacterized protein (Fragment)
AHTC1010465	756.4	964.8	1817.7	1333.1	85.9	864.1	1716.5	880.1	B9RF59	Ricinus communis	1e-89	Kinesin-3
AHTC1010480	460.7	750.7	405.9	422.6	4608.8	2670.9	1594.6	818	Q9FNV7	Robinia pseudoacacia	7e-39	Auxin-repressed protein
AHTC1010495	303.5	327.2	255.3	1099.8	733	1606.8	2120.3	1432.8
AHTC1010496	547.2	994.5	1628.9	1113.6	127	717.8	1770.2	1337.6	B9GXF7	Populus trichocarpa	1e-39	Predicted protein
AHTC1010510	2482.5	3387.1	3109.4	1681.2	337.7	3027.6	3073.3	2437.1	A5BRS2	Vitis vinifera	3e-98	Putative uncharacterized protein
AHTC1010512	3349.9	2435.8	1343	1944.1	785.3	2988	843.2	879.1	B7FIG4	Medicago truncatula	7e-84	Putative uncharacterized protein (Fragment)
AHTC1010519	2818.5	2002.6	213.1	441.9	1863.5	6504.8	3140.2	2673.2	C6T3M3	Glycine max	2e-06	Putative uncharacterized protein
AHTC1010520	623.7	377.2	495.2	1472.9	792.1	672.3	368	336.5	C6TDQ2	Glycine max	1e-52	Putative uncharacterized protein
AHTC1010523	945.3	750	1002.9	120.5	819.2	878.9	614.5	1180.8	B9SRD3	Ricinus communis	2e-31	Putative uncharacterized protein
AHTC1010525	15856.4	17048.2	20782	15282.8	6491.2	951.2	26395.5	25185.2	Q94FT5	Fragaria ananassa	3e-110	Pectate lyase (Fragment)
AHTC1010531	5163	2975.7	2620	5226.5	8402.9	5637.7	283.4	309.8	Q6NMD4	Arabidopsis thaliana	6e-65	At3g24730
AHTC1010532	2208.7	3757.9	1609.7	633	2993.2	5524.6	3347.7	3100.5	C9WGL2	Vernicia fordii	3e-39	Putative glycerol-3-phosphate acyltransferase
AHTC1010544	600.2	501.8	572.4	474.2	4007.9	613.9	489.7	566.4	C6TD78	Glycine max	5e-110	Putative uncharacterized protein
AHTC1010547	319.4	513.7	761	992	76.6	309.7	877	815.6	A4PSE1	Medicago truncatula	2e-17	YT521-B-like protein
AHTC1010550	321.4	144.5	288	331.6	1732.2	122.1	185.8	237.6	B9HPE8	Populus trichocarpa	1e-109	Cytochrome P450 (Fragment)
AHTC1010555	511.8	914.4	498.7	395	158.2	151.6	495.1	354.7	B9SS02	Ricinus communis	1e-12	DNA binding protein
AHTC1010568	976.5	1109.8	496	110.8	209.3	1017.8	821.2	1301.1
AHTC1010569	842.6	1123.7	3982.6	3944.1	247.1	938.4	872.6	2812.1	B9RH61	Ricinus communis	2e-63	Ribosomal RNA methyltransferase
AHTC1010580	14289.5	14939.6	8387.8	10178.4	3405.4	13040.6	4779.8	6404.1
AHTC1010585	53.7	31.4	84.9	27.8	1428.9	21.1	65.8	82.2	C0L2V6	Arachis hypogaea	9e-42	Putative uncharacterized protein
AHTC1010595	516.8	387.1	675.5	962.5	128.9	578.3	633.5	541.2	B9R7J8	Ricinus communis	7e-30	Putative uncharacterized protein
AHTC1010599	55.2	58.4	2199.1	298.6	22.2	62.7	260	214.8	A2Q6A7	Medicago truncatula	7e-15	Cyclin-like F-box
AHTC1010604	1398.9	1703.1	785.4	228.4	351.4	3033.4	1635.8	1158.2
AHTC1010613	2733.8	410.7	2389.4	2698.1	2058.3	2493.4	1918.2	1862.6	B9S430	Ricinus communis	2e-35	Putative uncharacterized protein
AHTC1010616	62.7	166.7	460.3	111.9	110.2	62.4	76.2	233.8	A5ADA9	Vitis vinifera	1e-66	Putative uncharacterized protein
AHTC1010624	167.9	350	1819.9	470.7	3211.3	319.2	716.9	1001	B9GVV4	Populus trichocarpa	9e-34	Predicted protein
AHTC1010628	1717.1	2095	973.8	81.8	3521	2992.2	5628	3763.6	C9WA67	Glycine max	7e-44	AP2 domain-containing transcription factor 9
AHTC1010636	1332.8	1568.5	2278.9	2000.6	230.3	1521.6	288.2	1753.9	B9HYH7	Populus trichocarpa	1e-81	Tubulin gamma complex-associated protein
AHTC1010638	502.6	382.4	258	356.2	718.9	233.5	62.3	147.5
AHTC1010645	1392.5	176.8	1004.4	230	6018.4	166.2	942.8	498.9	Q2HW87	Medicago truncatula	2e-48	RNA-directed DNA polymerase (Reverse transcriptase); Zinc finger, CCHC-type; Peptidase aspartic, active site; Retrotransposon gag protein
AHTC1010652	628.7	791.4	1262.5	1494.4	116.6	764.7	989	773	B7FM13	Medicago truncatula	4e-99	Putative uncharacterized protein
AHTC1010653	736.7	387.8	563.5	124.2	3131.5	2471.1	1539.9	2325	Q9SWB3	Glycine max	2e-22	Seed maturation protein PM39 (Fragment)
AHTC1010657	1417.7	1618.8	1278.4	741	184	1290.1	1994.1	1291.6	B9RLK0	Ricinus communis	5e-90	Glycosyltransferase QUASIMODO1
AHTC1010661	826.9	1402.8	2089.1	932.3	65.8	1089.2	2640.3	1814.2	B9SNY7	Ricinus communis	2e-135	Peptidase
AHTC1010662	94.3	117.1	271.1	246.2	1802	531.4	613.7	332.8	C6TGD8	Glycine max	6e-57	Putative uncharacterized protein
AHTC1010664	14530.4	16018.4	7464.6	687	8402.5	12889.7	6325.9	13467.4	C6SZJ5	Glycine max	5e-16	Putative uncharacterized protein
AHTC1010667	245	755.6	150.4	432.8	480.3	1834.1	1207.1	117.5	C6TB46	Glycine max	7e-31	Putative uncharacterized protein
AHTC1010674	826.2	1437	2329.7	1220.9	99.7	841.1	2896.9	1537.4	B0LUQ7	Pisum sativum	7e-170	Minichromosome maintenance 4 protein
AHTC1010687	1600.4	1193.2	953.5	333.1	833.8	1145.6	629.2	1548.3	B9GST4	Populus trichocarpa	2e-12	Predicted protein
AHTC1010691	2263.4	1184.8	2920.3	4645.1	2540.6	1309.4	907.6	1019.4
AHTC1010692	1765	3392.2	3612.5	2719.2	328.2	2993.1	4201.8	3711.4	B9SKF9	Ricinus communis	6e-87	Eukaryotic translation initiation factor 4g
AHTC1010699	1374.5	2717.6	2028.2	1505.6	1234.3	2263.8	189.2	1833.3	B7FLC7	Medicago truncatula	7e-26	Putative uncharacterized protein
AHTC1010703	151.5	168.9	198.8	240.7	2791	154.4	104.7	124.4
AHTC1010706	1242.5	1864.5	1575.5	494.8	14114.3	1172.4	316.3	954.8	B9S612	Ricinus communis	3e-10	Putative uncharacterized protein
AHTC1010707	2858.2	3121.4	2028	2757.4	686.2	2100.3	948.1	2252.2
AHTC1010716	1114.6	767.9	852.9	653.2	2765	535.2	193.5	463.8	C6ZS29	Glycine max	3e-56	TIR-NBS-LRR type disease resistance protein
AHTC1010720	3699.6	3758.6	1456	172.4	1164.8	1913.1	1552.7	3071.3	Q5VLJ5	Hevea brasiliensis	4e-68	1-aminocyclopropane-1-carboxylate oxidase
AHTC1010724	1481.1	1757.8	708.7	158.7	5057.4	5795.1	5976.4	6657.6	B9RBZ1	Ricinus communis	2e-66	Putative uncharacterized protein
AHTC1010730	246.3	561.4	846.4	460.2	23.3	363.4	876.9	647.3	Q70I39	Lotus japonicus	4e-85	Coatomer alpha subunit-like protein
AHTC1010738	3986.3	1153.7	2781	3733.9	3731	4636.1	3232.8	3885.3	B9GQP2	Populus trichocarpa	4e-60	Predicted protein (Fragment)
AHTC1010741	14003.3	17344.6	11468.2	6959.9	3351.6	15208.8	14119.9	10449.9	B9RNV4	Ricinus communis	4e-15	Endosomal P24A protein
AHTC1010743	1325.9	1045.8	3281.2	7641.5	1995.3	546.6	370.8	760.1
AHTC1010744	83	304	614.2	222.4	72.7	52.6	109.1	385.6	A5BPY3	Vitis vinifera	3e-42	Putative uncharacterized protein
AHTC1010749	4827.9	5363.6	7452.9	1872.8	2369.9	3170.1	7615.7	7603.1	B9SR96	Ricinus communis	1e-153	Glutamate decarboxylase
AHTC1010751	164.8	267.2	359.6	839	38.3	340.3	669.1	793.7	C6TA98	Glycine max	1e-115	Putative uncharacterized protein
AHTC1010752	277.8	101.5	162.6	846.8	521.3	63.7	38.2	45
AHTC1010763	1686.7	2363.3	746.3	305.4	58.2	2926.5	1687.4	2295.4	Q2HV71	Medicago truncatula	8e-39	Protease-associated PA; Proteinase inhibitor I9, subtilisin propeptide
AHTC1010766	1200	2249	2379.5	1473.2	167	2007.5	3144.2	2491.3	B9V282	Medicago truncatula	5e-162	Plastid carbamoylphosphate synthetase large subunit
AHTC1010772	1789.5	1791.9	668.5	687.8	261	1809.2	875.1	744.1
AHTC1010778	380.8	784.4	687.6	697.8	82.7	562.4	541.5	588	A5BSX9	Vitis vinifera	1e-149	Putative uncharacterized protein
AHTC1010789	2191.9	1830.2	1009.2	2865.2	70.7	1393.6	610	382.6	Q2HUL0	Medicago truncatula	3e-16	Putative uncharacterized protein
AHTC1010792	134.3	74.1	1001.1	137.8	4687.8	83.3	180.4	291.1	A5AZ88	Vitis vinifera	2e-13	Putative uncharacterized protein
AHTC1010800	1118.7	827.9	1604.5	298.8	954.5	515.8	357.9	817	C6TMT7	Glycine max	4e-93	Putative uncharacterized protein
AHTC1010805	526.3	916.7	3764.5	1669	2809.8	796.7	1692.3	2421	B9GTB2	Populus trichocarpa	1e-90	Predicted protein
AHTC1010807	1415.2	2751.5	4458.4	1718.3	7938.9	1085.4	915.6	2463.8	B0LUR3	Glycine max	1e-12	Transcription factor
AHTC1010813	3094.6	3705.5	6325	2663.3	2328.8	319.9	3505.9	2500.9	B9RD41	Ricinus communis	7e-101	Structural constituent of nuclear pore
AHTC1010815	74.2	238.6	170.1	662.4	19	15.2	12.7	20.3	C6SW93	Glycine max	4e-41	Putative uncharacterized protein
AHTC1010819	3218.1	4547.2	9015.8	3095.6	9561	1897.2	2066.5	3125.5	B7FMB5	Medicago truncatula	3e-51	Putative uncharacterized protein
AHTC1010831	3503.6	4712.8	12355.7	3047.6	5388.1	1968.3	2602.9	8956	C6TBW3	Glycine max	3e-137	Putative uncharacterized protein
AHTC1010836	823.7	1053.3	1598.1	1059	92.4	998.5	1296.1	930	Q3E999	Arabidopsis thaliana	3e-130	Putative uncharacterized protein At5g20420.1
AHTC1010847	175.2	119.5	93.4	140.9	174.3	521.1	255.4	216
AHTC1010861	1019.8	1216.5	2009.1	1081	237.7	896.4	1825.6	1607.1	B9RWT5	Ricinus communis	7e-85	Dead box ATP-dependent RNA helicase
AHTC1010869	3598.4	3170.5	1666.7	384.4	1097.7	3084.5	2051.9	2304.3	C6SWD2	Glycine max	2e-50	Putative uncharacterized protein
AHTC1010894	5350.4	3989.1	3445.2	3456.5	5775.7	724.3	4872.7	3530.8
AHTC1010896	625.4	1304.1	2238.5	1570.2	3739.5	1288	2830.6	2169.7	B9NFD7	Populus trichocarpa	3e-60	Predicted protein
AHTC1010897	65.9	155.4	819.7	382.8	18.7	1545.3	1594.5	161.3	Q00M73	Glycine max	2e-53	Membrane protein-like protein
AHTC1010898	104.9	81.2	305.8	688.5	105.8	78.2	64.1	53	C0JP32	Lotus japonicus	9e-36	Putative basic helix-loop-helix protein BHLH15
AHTC1010904	2716.6	2951	2756.7	2809.6	212.1	2840.7	2698.1	2823.9	B7FLR5	Medicago truncatula	2e-19	Putative uncharacterized protein (Fragment)
AHTC1010906	66.8	71.5	36.1	20.2	488.4	79	62.4	82.6	C6T1Y5	Glycine max	2e-08	Putative uncharacterized protein
AHTC1010908	84.3	21.7	342	30.4	2018.5	44.6	373.8	110.3	Q0ZCD0	Populus trichocarpa	1e-08	Integrase
AHTC1010911	270.5	1365.1	318.9	436.3	273.7	253.9	260	260	B9NAA9	Populus trichocarpa	3e-64	Predicted protein
AHTC1010912	2550.3	2516.8	3531.3	1459.8	1508.9	4681.3	6017.4	5846.8	Q5K3Q6	Glycine max	3e-90	Delta 1-pyrroline-5-carboxylate synthetase (Fragment)
AHTC1010917	314.7	973.2	1208.7	176.9	153.6	194.4	109.1	345.8	P53391	Stylosanthes hamata	3e-127	High affinity sulfate transporter 1
AHTC1010920	206.4	107.7	107.2	17	209.1	422.5	121.6	130.2	B7FIG4	Medicago truncatula	7e-51	Putative uncharacterized protein (Fragment)
AHTC1010923	51.6	20.4	188.4	15.5	949.4	21.6	197.4	42.8	Q0ZCD0	Populus trichocarpa	9e-75	Integrase
AHTC1010924	294.3	172.8	166.9	649.6	348.5	427.2	151.2	99.6	Q0JA80	Oryza sativa subsp. japonica	3e-11	Os04g0612100 protein (Fragment)
AHTC1010927	793.5	978.1	653	133.1	86.1	445.4	333.4	665.6	B9SGP0	Ricinus communis	6e-106	O-methyltransferase
AHTC1010930	1608	1682.5	998.7	2027.4	74.8	2492.1	1875.4	1359.7	C6ZS06	Glycine max	3e-50	Leucine-rich repeat family protein / extensin family protein
AHTC1010936	4056.1	3724	4116.9	2349.9	1320.5	2428.4	1000.4	3968.8	C4NXC0	Salvia miltiorrhiza	5e-44	1-deoxy-D-xylulose 5-phosphate synthase 2
AHTC1010937	3300.4	3722	6880.2	3176.7	17945.5	3432.9	3565.8	5473	C6TBW2	Glycine max	2e-69	Putative uncharacterized protein
AHTC1010945	328.7	847.3	2867.4	858.4	2610.7	636	1388.2	852.1	O22512	Glycine max	4e-115	Grr1
AHTC1010955	3282.3	3328.9	2824.6	3766.8	147.6	2707.7	3942	3154.9	A9XP39	Sonneratia apetala	1e-45	Phospholipid/glycerol acyltransferase family protein (Fragment)
AHTC1010962	2092.1	2457.9	2871.8	1722.8	2065.3	2341.3	331.6	2468.5	D3G9M3	Glycine max	2e-52	Vascular associated death 1
AHTC1010963	1640.3	871.2	118.3	21.3	2090.6	1479.7	786.7	819.7	Q2HTT3	Medicago truncatula	2e-44	Helix-loop-helix DNA-binding
AHTC1010965	266	414.3	157.6	109.5	91.7	695	883.8	847.2	C6T9P2	Glycine max	8e-47	Putative uncharacterized protein
AHTC1010972	4432.3	13781.7	25062.3	19906.3	396.8	2558.2	9710.4	11808.1	A7J0K9	Chamaebatiaria millefolium	1e-64	Putative polyphenol oxidase (Fragment)
AHTC1010984	1597.6	1532.9	932.7	1170.9	235.3	1525.5	1389.1	1122.8	B9GHK8	Populus trichocarpa	1e-10	Ubiquitin carboxyl-terminal hydrolase (Fragment)
AHTC1010993	9717.5	7462.8	4413.9	905.5	21563.2	1849	639.6	3144.9	C6TDU4	Glycine max	4e-39	Putative uncharacterized protein
AHTC1010995	2728	604	321.3	250.6	346.2	1023	629.6	1226
AHTC1010998	898.7	1803.4	11971	935.9	6528.2	559.7	359.9	2273.1	B9IGA2	Populus trichocarpa	4e-78	Predicted protein
AHTC1011015	2614.9	5008.8	5602.5	5349.3	233.9	4666.2	4469.8	3057.4	C6TLZ6	Glycine max	2e-45	Putative uncharacterized protein
AHTC1011018	1921.1	2401.4	1074	788.5	423.7	1390.1	914.3	732.3	B9I111	Populus trichocarpa	2e-59	Predicted protein
AHTC1011019	2614.5	1755.7	2861.6	1460.9	530.5	182.3	1976.9	1303.6	B9IMH9	Populus trichocarpa	2e-73	Predicted protein
AHTC1011025	194.2	243.4	251	232.6	1077.3	557	411.7	162.5	B9RKQ9	Ricinus communis	5e-64	Sugar transporter
AHTC1011041	2723	3382.2	8227.4	6198.7	1530.2	2266.6	7068.3	904.8	B9TB62	Ricinus communis	8e-100	Putative uncharacterized protein
AHTC1011048	26.1	15.3	87.8	15.8	1272.4	13.8	93.3	47
AHTC1011060	1179.4	1188.9	852.8	767.1	146.8	1448.2	1554.2	853.9	B9GGR6	Populus trichocarpa	8e-06	Predicted protein
AHTC1011067	293.1	500.6	878.6	473.3	43.4	379.8	740.6	855	Q5CCP8	Pyrus pyrifolia	6e-143	Beta-galactosidase
AHTC1011070	1032.1	512.4	646	909.1	4439.6	819.6	435.7	639.8	B9MTW8	Populus trichocarpa	2e-43	Predicted protein
AHTC1011071	2987	7042.6	14972.1	12241.9	433.1	5629.1	15923.4	12922.4	B9GU52	Populus trichocarpa	3e-85	Predicted protein
AHTC1011077	13182.7	13119.8	17065.4	6958.6	705.7	10835.5	10573.3	18748.5	C6T5D9	Glycine max	7e-69	Putative uncharacterized protein
AHTC1011080	619.9	1143.3	1751.4	389.3	1895.7	467.1	400.2	871.4	B9S5M1	Ricinus communis	4e-08	Putative uncharacterized protein
AHTC1011096	500.4	548.5	1693.2	2533.4	2790.2	665.3	1755.4	1682.6	C6TE16	Glycine max	5e-27	Putative uncharacterized protein
AHTC1011099	411	175.8	91.8	86.5	1022.5	733	293	715.5	C6SZC1	Glycine max	5e-47	Putative uncharacterized protein
AHTC1011112	32.9	107.6	617.4	230.2	6520	67.9	26.8	44.8	C6T1B3	Glycine max	4e-43	Putative uncharacterized protein (Fragment)
AHTC1011118	6527.6	6175	10936.8	1494.8	37657.5	3076.4	582.5	998.4	C6T1J7	Glycine max	3e-58	Putative uncharacterized protein
AHTC1011121	2431.5	1999.8	9067.8	2012.2	1934.9	363.5	1646	1623.5
AHTC1011143	32.4	17.7	235.5	25.1	496.5	14	269.3	27.7
AHTC1011146	748.1	962.1	1855.3	2073.3	3685.9	1134	1701.8	1590.4	Q2PF04	Trifolium pratense	4e-108	Putative transporter-like protein
AHTC1011151	613.1	767.8	2010.3	1445.7	145.4	570.3	1685.1	1493.3	B9RMS2	Ricinus communis	2e-86	Protein binding protein
AHTC1011154	653.8	764.7	685.9	1855.5	69.1	1101.8	1165.2	720	B9RI84	Ricinus communis	3e-176	Putative uncharacterized protein
AHTC1011158	510.2	580	944.2	741.6	120.4	713.8	1006.3	793.3	Q9ZRY4	Lotus japonicus	4e-104	NDX1 homeobox protein
AHTC1011160	2147	822.4	138.8	22.5	1907.3	5790.8	4098.4	776.8	C6TFS0	Glycine max	7e-91	Putative uncharacterized protein
AHTC1011164	1561.6	1942	2352.5	861.2	2898	416.1	176.8	889.1	B9SA70	Ricinus communis	4e-50	Ammonium transporter
AHTC1011166	251.1	374.5	877.5	506.9	55.8	354.2	292.9	589.8	Q9SYM4	Arabidopsis thaliana	2e-136	Alpha,alpha-trehalose-phosphate synthase [UDP-forming] 1
AHTC1011172	2521	2967.2	5063.4	1175.3	5682	3462.1	3799.5	6793.5	C6THS0	Glycine max	3e-35	Putative uncharacterized protein
AHTC1011173	2988.3	2435	2525.2	4393.1	623.4	3685.4	3458.4	2128.7
AHTC1011179	862.7	821.1	280.1	161.7	320.7	2237.5	1825.8	1827.7	C6T9P2	Glycine max	7e-32	Putative uncharacterized protein
AHTC1011180	2220.7	1474.9	1675.4	1883.4	2183.7	1326.6	1276.4	461	C6THT0	Glycine max	2e-156	Putative uncharacterized protein
AHTC1011181	1164.4	425.1	331.3	1153.4	622	404.9	227.9	139
AHTC1011200	836.8	691.8	1247.6	1495.9	3556.5	530.7	750.4	1060.1	C6SXW1	Glycine max	2e-11	Putative uncharacterized protein
AHTC1011205	20696.4	24268.1	18381	14890.2	4268	21689	19011.8	14301.6	C6TKH2	Glycine max	1e-20	Putative uncharacterized protein
AHTC1011215	782.2	461.9	698	772	1512.3	238.7	107.8	215.9	B9HE03	Populus trichocarpa	2e-65	Predicted protein
AHTC1011221	311.6	477	1297.9	406.7	841.9	219.8	291.4	659.4	B9R9S6	Ricinus communis	1e-51	Glycerol-3-phosphate transporter
AHTC1011223	1504.4	2141.4	802.6	1095	92.9	1999.2	1236	715.9	B9H9A6	Populus trichocarpa	9e-66	Predicted protein
AHTC1011226	551.1	396.9	614.4	267.2	705.2	252.4	249.1	24.8	C6TB16	Glycine max	3e-27	Putative uncharacterized protein
AHTC1011227	1564.9	2178.5	1730.7	260.9	557.1	2394.7	2281.3	2075.6	Q84Y03	Gossypium hirsutum	1e-91	Cysteine protease
AHTC1011228	497.5	614.6	615.7	721.4	104.5	567.5	535.4	555.6	B9HW33	Populus trichocarpa	3e-139	Predicted protein (Fragment)
AHTC1011229	351	689.8	252.9	61	239.2	2373.4	2621.3	2622.9	B9SBI2	Ricinus communis	2e-20	Eukaryotic translation initiation factor 3 subunit
AHTC1011230	4293.6	5227.1	3381	788.8	2610	6150.7	6078.3	5852.4	Q6TQT1	Medicago truncatula	4e-109	Dihydroflavanol-4-reductase 1
AHTC1011232	99.7	27.7	392.9	24.8	2297.8	50.2	433.1	189.2	A5AUA6	Vitis vinifera	3e-62	Putative uncharacterized protein
AHTC1011233	343.7	152.9	626.9	46.4	4187.4	81.5	568	852.4
AHTC1011239	3138.5	2971.8	3705.9	2679.8	755.7	2417.2	3938.3	2917.4	B9N1J3	Populus trichocarpa	1e-35	Predicted protein
AHTC1011243	967.6	1525.1	1601.6	127.4	88.3	1146.8	1220.4	1301.5	B9S919	Ricinus communis	8e-68	Putative uncharacterized protein
AHTC1011254	16666.5	15014.4	9107.3	6594.9	18626.8	6908	1376.9	9404.4	C6TF30	Glycine max	1e-26	Putative uncharacterized protein
AHTC1011269	205.5	196.8	320.3	392.5	1015.3	224.3	133.2	249.2	B9RS15	Ricinus communis	5e-81	Poly(A) polymerase beta
AHTC1011272	1923.8	1021.7	882.5	1000.6	1154.9	812.9	529.2	65.1
AHTC1011308	1009.1	995.6	567.4	134.3	50.6	1803.8	1378.8	674	B9S4N7	Ricinus communis	6e-79	Nucleic acid binding protein
AHTC1011319	2138.5	1380.3	1956.4	686	3435.3	742.7	327.8	1586.1	O65846	Medicago sativa	8e-45	Serine/threonine-protein phosphatase
AHTC1011323	8736.6	8034.5	3202.9	1532.8	20362.5	13171.1	9818.8	9038.4	C6T516	Glycine max	1e-18	Putative uncharacterized protein
AHTC1011324	1120	416.4	152	93.4	1504	1309.4	653.7	665	Q9SWS4	Glycine max	1e-43	Ripening related protein
AHTC1011328	5004.7	3270.1	1694.6	2230.1	3650.1	1295.7	249.6	1580.1
AHTC1011332	123	94.8	1044	93	2380.3	40.9	1247.9	164.9	Q96467	Hordeum vulgare	6e-40	Putative uncharacterized protein
AHTC1011334	664.1	646.5	1974.7	4693	254.9	729.3	842.8	751.2	C6T7L9	Glycine max	1e-86	Putative uncharacterized protein
AHTC1011335	6044.7	4176.3	5044.8	975.7	1088.1	3744.3	3588.2	3425.7	B9GX20	Populus trichocarpa	2e-17	Predicted protein
AHTC1011336	759	950.9	2273.6	1114.2	151	520.4	1598.7	1325.9	B9IQK3	Populus trichocarpa	1e-38	Predicted protein
AHTC1011337	5536	6810	7663.4	8292.1	990.3	5684.5	10604.5	8865.4	Q9M5Q1	Pisum sativum	2e-97	Galactoside 2-alpha-L-fucosyltransferase
AHTC1011340	379.7	664.8	629.9	602.8	65.8	490.4	663.1	553	Q9M5Q1	Pisum sativum	5e-72	Galactoside 2-alpha-L-fucosyltransferase
AHTC1011343	174.1	145.6	218.2	102.4	873.7	89.5	161.4	154.6
AHTC1011345	2443.4	2595.6	3519	2487.6	13720.5	4865.3	4863.2	4039.8	A9PJ93	Populus trichocarpa x Populus deltoides	3e-28	Putative uncharacterized protein
AHTC1011346	1132.5	1503.5	2234.7	1752.4	183.6	1321	2157.1	2168	A5AR14	Vitis vinifera	3e-147	Putative uncharacterized protein
AHTC1011349	1813.1	2002.8	1376.7	967.9	403.7	1600.6	1545.4	1477.6	B9RXF7	Ricinus communis	2e-104	Serine/threonine-protein kinase PBS1
AHTC1011361	415.8	836.6	1015	987.1	81.3	631.4	521.3	2243.6	O48601	Glycine max	1e-109	NADPH:isoflavone reductase
AHTC1011365	1692	4107.3	5141.9	3017.7	331.2	3114.3	6085.6	5421.8	C6ZRT0	Glycine max	2e-175	FERONIA receptor-like kinase
AHTC1011370	1817.4	1350.4	1669.5	1519.1	354.1	1640.1	1658.8	1549.5	B9I1P4	Populus trichocarpa	1e-62	Predicted protein
AHTC1011371	993.8	417.3	753.3	566.7	182	274.5	169.6	158.3	B9GIN8	Populus trichocarpa	1e-08	Predicted protein
AHTC1011372	3555.1	2819	7529.6	2543.6	5126.9	1550.1	632.8	3017.7	C6TNM3	Glycine max	6e-71	Putative uncharacterized protein
AHTC1011380	1719.5	1939.9	1939.7	2760.1	5290.1	903.8	677.7	190.8	A9PJC7	Populus trichocarpa x Populus deltoides	5e-10	Putative uncharacterized protein
AHTC1011386	481.5	266.8	255	52.8	471.1	292.8	110.9	230.2	B9RSS3	Ricinus communis	1e-87	Endo-1,3-1,4-beta-d-glucanase
AHTC1011387	6028.2	7137.2	8292.2	7180.4	1466	5220.8	7909.5	6734.8	B9S541	Ricinus communis	4e-08	GTP-binding protein-plant
AHTC1011395	1493.3	1419.5	1158.2	1161.2	203.8	1354	1195.4	644.8	B9HVL9	Populus trichocarpa	2e-64	Predicted protein
AHTC1011402	3654.1	3874.7	5274.5	1749.8	15436.9	1072.9	1154.5	2740.6	A5BXD0	Vitis vinifera	1e-54	Putative uncharacterized protein
AHTC1011405	2527.6	2483.2	2055.4	2396.4	2090.9	6117.4	8375.5	5384.9	B9S0J0	Ricinus communis	7e-68	RNA polymerase sigma factor rpoD
AHTC1011412	153	217.4	678	439.7	102	293.6	867.4	104.1	B9RTE8	Ricinus communis	2e-73	Putative uncharacterized protein
AHTC1011415	4061.6	7874.1	10183.5	2000.1	3563.1	3515.2	2387.8	5101.3	B9MXF3	Populus trichocarpa	3e-78	Predicted protein
AHTC1011429	1796.7	3641.9	8796.8	4359.8	14188.6	2001.9	1974.9	3469.8	C6TBY9	Glycine max	1e-59	Putative uncharacterized protein
AHTC1011432	3480.2	4582.1	4546.3	2816.8	2055.1	1976.3	989.8	2008.9	B9S3I1	Ricinus communis	8e-18	Eukaryotic translation initiation factor 2c
AHTC1011434	187.3	360.6	812.7	286.4	44.6	234.8	958.9	1069.2	D2DF32	Glycine max	4e-47	PAD4
[truncated: 4,205 more rows]

## Sheet: D1 VS L1
List of differentially expressed genes of subterranean pods versus aerial pods at the 1 day after marked.
ProbeSetID	D1/L1 Ration	Uniprot NO.	Species	E-value	Description
AHTC1018866	6.54307	C6TA94	Glycine max	1e-81	Putative uncharacterized protein
AHTC1001578	6.25996	C5XL26	Sorghum bicolor	4e-42	Putative uncharacterized protein Sb03g001950
AHTC1027180	6.00831	Q01HW5	Oryza sativa	3e-32	B0616E02-H0507E05.7 protein
AHTC1020077	5.949
AHTC1003731	5.7675	B7FLG1	Medicago truncatula	3e-32	Putative uncharacterized protein
AHTC1016151	5.72983	D0R6J1	Malus domestica	4e-42	1,3-beta-glucan synthase
AHTC1027250	5.72558	C6TJ36	Glycine max	3e-46	Putative uncharacterized protein
AHTC1029264	5.68234	C6TA94	Glycine max	3e-72	Putative uncharacterized protein
AHTC1020755	5.64568	C6TDR7	Glycine max	8e-45	Putative uncharacterized protein
AHTC1007322	5.64477	Q2MJ15	Medicago truncatula	7e-103	Cytochrome P450 monooxygenase CYP92A29
AHTC1032402	5.62962	B9H330	Populus trichocarpa	2e-26	Predicted protein
AHTC1030838	5.62139	C6TA30	Glycine max	1e-58	Putative uncharacterized protein
AHTC1008761	5.58108	Q2HRH3	Medicago truncatula	1e-46	Gibberellin regulated protein
AHTC1028491	5.53936	B7FJ67	Medicago truncatula	7e-07	Putative uncharacterized protein
AHTC1026208	5.37876	B9T7D4	Ricinus communis	8e-64	Endo-1,4-beta-xylanase A
AHTC1022182	5.37428	C6TNI6	Glycine max	5e-59	Putative uncharacterized protein
AHTC1004817	5.33005	B9S0G0	Ricinus communis	9e-63	Putative uncharacterized protein
AHTC1005720	5.27967	B9SCJ0	Ricinus communis	2e-70	Xyloglucan endotransglucosylase/hydrolase protein 2
AHTC1003591	5.24993	Q9SP13	Pisum sativum	4e-96	Nucleoside diphosphate kinase
AHTC1035875	5.24868
AHTC1018845	5.22978
AHTC1027542	5.22927	B9RZC6	Ricinus communis	2e-20	Lysophosphatidic acid acyltransferase
AHTC1016625	5.21934	B9SVH8	Ricinus communis	2e-96	Cystathionine gamma-synthase
AHTC1033523	5.2177	A5B5M9	Vitis vinifera	9e-52	Putative uncharacterized protein
AHTC1009762	5.21136	B9RKG6	Ricinus communis	5e-98	Pectinesterase
AHTC1002251	5.19686	B4UWA4	Arachis hypogaea	3e-44	Putative uncharacterized protein
AHTC1008552	5.19153	B9T6J4	Ricinus communis	3e-88	Thymidine kinase
AHTC1003677	5.18152	A2Q3F3	Medicago truncatula	7e-82	Putative uncharacterized protein
AHTC1004729	5.17522	Q70EW1	Glycine max	1e-142	Diamine oxidase (Copper amino oxidase)
AHTC1029861	5.17206	Q94KI6	Pisum sativum	6e-93	Polygalacturonase
AHTC1030741	5.12987	Q8S8Z6	Glycine max	2e-81	Syringolide-induced protein 13-1-1
AHTC1015504	5.06173	A5B2U7	Vitis vinifera	3e-52	Putative uncharacterized protein
AHTC1019410	5.05854	A5JTQ2	Medicago varia	1e-35	Beta-xylosidase/alpha-L-arabinofuranosidase 1
AHTC1005829	5.0445	C6TE91	Glycine max	1e-150	Putative uncharacterized protein
AHTC1010041	5.02599	A5B9S0	Vitis vinifera	1e-51	Putative uncharacterized protein
AHTC1025355	5.01577	B9R7A4	Ricinus communis	3e-09	Putative uncharacterized protein
AHTC1007138	5.0042	B9SRG9	Ricinus communis	3e-98	Brix domain containing protein
AHTC1010789	4.95338	Q2HUL0	Medicago truncatula	3e-16	Putative uncharacterized protein
AHTC1005888	4.94411	Q9XFL3	Phaseolus vulgaris	2e-109	Peroxidase 1
AHTC1012916	4.92053
AHTC1024661	4.91058	B9SDZ8	Ricinus communis	6e-83	ATP binding protein
AHTC1032489	4.90555	C6TFL1	Glycine max	3e-78	Putative uncharacterized protein
AHTC1034852	4.88021	C6T8M6	Glycine max	8e-27	Putative uncharacterized protein
AHTC1010763	4.85764	Q2HV71	Medicago truncatula	8e-39	Protease-associated PA; Proteinase inhibitor I9, subtilisin propeptide
AHTC1002853	4.85375	C6TDX7	Glycine max	1e-96	Putative uncharacterized protein
AHTC1005178	4.83692	Q8L5C7	Pisum sativum	6e-119	UDP-glucuronosyltransferase
AHTC1033557	4.83623	A5BHI0	Vitis vinifera	1e-23	Putative uncharacterized protein
AHTC1025979	4.82823	Q949G6	Medicago falcata	5e-32	Beta-tubulin
AHTC1032530	4.81885
AHTC1036530	4.81836		Glycine max		Putative uncharacterized protein
AHTC1031095	4.81672	B9RKG6	Ricinus communis	5e-48	Pectinesterase
AHTC1016540	4.79942	A9PAB2	Populus trichocarpa	6e-07	Predicted protein
AHTC1000508	4.76271	A9YWS0	Medicago truncatula	0	Serine hydroxymethyltransferase
AHTC1036165	4.74097		Glycine max		Putative uncharacterized protein
AHTC1001864	4.73921	B9SGX2	Ricinus communis	1e-107	WD-rePisum sativumt protein
AHTC1035265	4.73485	D3YBF2	Trifolium repens	1e-17	Zinc finger (GATA type) family protein
AHTC1002252	4.72259	B4UWA4	Arachis hypogaea	7e-68	Putative uncharacterized protein
AHTC1029959	4.71386	B9GVU9	Populus trichocarpa	2e-122	Predicted protein
AHTC1007855	4.70911	Q2HRK7	Medicago truncatula	1e-123	Protease-associated PA; Proteinase inhibitor I9, subtilisin propeptide
AHTC1002321	4.68123	C6SWM7	Glycine max	9e-58	Putative uncharacterized protein
AHTC1013635	4.6744
AHTC1009936	4.65918
AHTC1016110	4.65775	C6TAD2	Glycine max	7e-51	Putative uncharacterized protein
AHTC1024504	4.65631
AHTC1031885	4.64905	C6TG83	Glycine max	9e-79	Putative uncharacterized protein
AHTC1001591	4.61777	Q2HTN2	Medicago truncatula	1e-122	Peptidase A1, pepsin
AHTC1035988	4.5984	B9I8Z3	Populus trichocarpa	6e-66	Predicted protein
AHTC1033667	4.5961	A5BAV0	Vitis vinifera	1e-27	Putative uncharacterized protein
AHTC1001338	4.5908	C6SVD3	Glycine max	2e-59	Putative uncharacterized protein
AHTC1001469	4.58831	C6SYR7	Glycine max	1e-53	Putative uncharacterized protein
AHTC1012313	4.57177	B9R864	Ricinus communis	4e-90	ATRAD3,
AHTC1030187	4.57007	C6SYG9	Glycine max	8e-32	Putative uncharacterized protein
AHTC1033068	4.56539	C6T3Y8	Glycine max	2e-09	Putative uncharacterized protein
AHTC1009538	4.56477
AHTC1006673	4.55908	B9GUA2	Populus trichocarpa	1e-73	Predicted protein
AHTC1000286	4.55112
AHTC1027317	4.52585	B9II79	Populus trichocarpa	4e-54	Predicted protein
AHTC1019119	4.47934	C5G5Y4	Phaseolus angularis	2e-85	Xyloglucan endotraglucosylase/hydrolase
AHTC1010955	4.4748	A9XP39	Sonneratia apetala	1e-45	Phospholipid/glycerol acyltransferase family protein
AHTC1024433	4.46333
AHTC1008219	4.46113	Q9SAL0	Arabidopsis thaliana	1e-43	At1g79380/T8K14_20
AHTC1029761	4.45585	C6SX05	Glycine max	2e-60	Putative uncharacterized protein
AHTC1032855	4.43043	A9PJG1	Populus trichocarpa	4e-47	Putative uncharacterized protein
AHTC1009166	4.42615	C0M0P7	Glycine max	2e-12	With no lysine kinase
AHTC1010930	4.42521	C6ZS06	Glycine max	3e-50	Leucine-rich rePisum sativumt family protein / extensin family protein
AHTC1006558	4.42001	A9NKI0	Picea sitchensis	5e-45	Putative uncharacterized protein
AHTC1007186	4.41625
AHTC1015809	4.39936	A4UTR9	Pisum sativum	2e-34	Chloroplast pentose phosphate translocator
AHTC1032169	4.39486	Q5JBR5	Ipomoea batatas	6e-75	Anionic peroxidase swpa5
AHTC1033607	4.37505
AHTC1013024	4.37049	B9N349	Populus trichocarpa	1e-111	White-brown-complex ABC transporter family
AHTC1008593	4.36869	C6TLE5	Glycine max	1e-159	Putative uncharacterized protein
AHTC1016133	4.36701
AHTC1003605	4.33788	C6SZI5	Glycine max	5e-72	Putative uncharacterized protein
AHTC1031559	4.32704	A9P6A4	Medicago truncatula	8e-21	Ethylene-responsive transcription factor 1A
AHTC1031381	4.32238	C6T196	Glycine max	2e-41	Non-specific lipid-transfer protein
AHTC1011308	4.31751	B9S4N7	Ricinus communis GN=RCOM_0990360 PE=4 SV=1	6e-79	Nucleic acid binding protein
AHTC1021457	4.30583	Q4U4M3	Arachis hypogaea	4e-34	Subtilisin-like protease
AHTC1024238	4.30159
AHTC1010262	4.29632	B9SEG2	Ricinus communis	5e-88	ATP-binding cassette transporter
AHTC1018702	4.2813	C6TMZ3	Glycine max	3e-66	Putative uncharacterized protein
AHTC1023742	4.27626	Q94F40	Arabidopsis thaliana	1e-15	GDSL esterase/lipase At1g28600
AHTC1002331	4.26485	C6F1T7	Glycine max	5e-151	Protein kinase
AHTC1029567	4.24976	B9IP09	Populus trichocarpa	4e-22	Predicted protein
AHTC1003773	4.23784	Q2PMQ3	Glycine max	6e-164	DNA-directed RNA polymerase subunit alpha
AHTC1008022	4.23278	B9GGI8	Populus trichocarpa	2e-151	Predicted protein
AHTC1028756	4.22804	Q39833	Glycine max	6e-29	Alfa-carboxyltransferase
AHTC1011077	4.22353	C6T5D9	Glycine max	7e-69	Putative uncharacterized protein
AHTC1027095	4.22322	B9H9V9	Populus trichocarpa	3e-09	Predicted protein
AHTC1031172	4.22247	Q6NLT8	Arabidopsis thaliana	1e-57	At1g53530
AHTC1031501	4.21073
AHTC1009088	4.20056	C6T5B5	Glycine max	3e-69	Putative uncharacterized protein
AHTC1020662	4.19575	C6TBA4	Glycine max	1e-15	Putative uncharacterized protein
AHTC1018641	4.18588	A2Q5F4	Medicago truncatula	4e-110	Glycosyl transferase, family 8
AHTC1021761	4.17321	B9S3N7	Ricinus communis	6e-73	Glutamate receptor 3 plant
AHTC1012036	4.15575	A5B3M2	Vitis vinifera	3e-50	Putative uncharacterized protein
AHTC1016919	4.15391
AHTC1014695	4.15262
AHTC1025886	4.14778	C6T723	Glycine max	2e-71	Putative uncharacterized protein
AHTC1016396	4.14748	C6TG14	Glycine max	8e-24	Putative uncharacterized protein
AHTC1030330	4.14329	Q0PJI8	Glycine max	5e-43	MYB transcription factor MYB127
AHTC1034348	4.1399	C6ZJB5	Pueraria lobata	7e-84	UGT4
AHTC1001133	4.13855	Q38IA6	Glycine max	0	Asparagine synthetase
AHTC1016385	4.12868	B9SRD6	Ricinus communis	7e-89	Putative uncharacterized protein
AHTC1035209	4.10584	A5B787I	Vitis vinifera	1e-12	Putative uncharacterized protein
AHTC1004272	4.10026	B9S4C9	Ricinus communis	3e-84	Putative uncharacterized protein
AHTC1009589	4.09689	B9ICY8	Populus trichocarpa	7e-40	Predicted protein
AHTC1006596	4.09423	A9P983	Populus trichocarpa	4e-175	Predicted protein
AHTC1025570	4.09191	Q0WP84	Arabidopsis thaliana	3e-98	Putative uncharacterized protein At4g02680
AHTC1006761	4.08799	B9N349	Populus trichocarpa	2e-82	White-brown-complex ABC transporter family
AHTC1024944	4.083	B9RCN4	Ricinus communis	2e-06	DNA binding protein
AHTC1003290	4.07435	C6TN96	Glycine max	8e-98	Putative uncharacterized protein
AHTC1027663	4.06853
AHTC1031705	4.06649	B9HLT0	Populus trichocarpa	6e-15	Predicted protein
AHTC1036016	4.06601	B9S1U3	Ricinus communis	6e-49	Transcription factor
AHTC1031354	4.05481	B9HNA9	Populus trichocarpa	2e-103	Ubiquitin-activating enzyme E1
AHTC1013278	4.0533	B7FLX1	Medicago truncatula	6e-87	Putative uncharacterized protein
AHTC1026883	4.04055	C6T201	Glycine max	3e-57	Non-specific lipid-transfer protein
AHTC1028497	4.03997	Q70MR5	Glycine max	2e-69	Ornithine decarboxylase
AHTC1033872	4.02798	B7FLZ4	Medicago truncatula	2e-23	Putative uncharacterized protein
AHTC1033453	4.02659	C6TDG4	Glycine max	6e-55	Putative uncharacterized protein
AHTC1017936	4.02522	B9N354	Populus trichocarpa	2e-41	Predicted protein
AHTC1030855	4.02372	B9HFP6	Populus trichocarpa	2e-113	Predicted protein
AHTC1001672	4.02031	Q948X4	Medicago sativa	1e-84	Glutathione S-transferase
AHTC1011223	4.01758	B9H9A6	Populus trichocarpa	9e-66	Predicted protein
AHTC1018063	4.01526	B9S3X5	Ricinus communis	4e-98	Shikimate dehydrogenase
AHTC1026380	4.01117
AHTC1030274	4.00915	B9T5V6	Ricinus communis	1e-135	ATP binding protein
AHTC1027008	4.00661	B9RFH2O	Ricinus communis	7e-135	DNA helicase hus2
AHTC1022865	3.9976	Q9SMK9	Cicer arietinum	3e-149	Phenylalanine ammonia-lyase 2
AHTC1029879	3.99757	B9H6P8	Populus trichocarpa	7e-49	Endoplasmic reticulum [ER]-type calcium ATPase
AHTC1007467	3.99701	B9MVJ1	Populus trichocarpa	1e-34	Lysine/histidine transporter
AHTC1003476	3.99505	Q39879	Glycine max	6e-50	Mitotic cyclin a2-type
AHTC1033245	3.98592	Q70KY0	Arachis hypogaea	8e-27	9-cis-epoxycarotenoid dioxygenase
AHTC1025348	3.98558	Q2HTQ3	Medicago truncatula	5e-42	Granulin; Peptidase C1A, papain
AHTC1023966	3.98365	B9HNA2	Populus trichocarpa	2e-62	Predicted protein
AHTC1008401	3.97196	C6TBA4	Glycine max	2e-50	Putative uncharacterized protein
AHTC1022337	3.96608
AHTC1026223	3.96544	B9S9N4	Ricinus communis	2e-09	Putative uncharacterized protein
AHTC1021553	3.96543	Q0WM82	Arabidopsis thaliana	4e-38	Putative ABC transporter
AHTC1015330	3.95333	B9SSF2	Ricinus communis	2e-67	Pectinesterase
AHTC1027347	3.95234	C6TBS8	Glycine max	4e-62	Putative uncharacterized protein
AHTC1018712	3.9444	B9MW63	Populus trichocarpa	1e-66	Predicted protein
AHTC1008087	3.93498	B9HFH2	Populus trichocarpa	5e-57	Predicted protein
AHTC1015979	3.93041	B9R9K9	Ricinus communis	2e-10	Cucumisin,
AHTC1022163	3.92464
AHTC1013032	3.92443	B9REZ2	Ricinus communis	2e-19	Ubiquitin-protein ligase BRE1A
AHTC1018285	3.91043
AHTC1015629	3.90341
AHTC1029103	3.8975	Q0WT14	Arabidopsis thaliana	7e-26	Alpha galactosyltransferase protein
AHTC1017982	3.89718
AHTC1034289	3.89296	C1KA92	Populus trichocarpa	7e-54	Peroxidase
AHTC1013057	3.89135	C6KXH6	Glycine max	6e-26	Protein disulfide isomerase L-3b
AHTC1011873	3.8734	B9S0G9	Ricinus communis	4e-128	Multidrug resistance protein 1, 2
AHTC1023840	3.86065	A9PHF2	Populus trichocarpa	3e-141	Putative uncharacterized protein
AHTC1033734	3.85446
AHTC1007483	3.85059	C6ZRV2	Glycine max	1e-17	Leucine-rich rePisum sativumt receptor-like protein kinase
AHTC1017442	3.84758	B5BSX1	Glycyrrhiza uralensis	3e-06	Cytochrome P450 88D6
AHTC1007255	3.84635	B9RI84	Ricinus communis	2e-34	Putative uncharacterized protein
AHTC1008834	3.84078	B9GIJ4	Populus trichocarpa	1e-09	Predicted protein
AHTC1012929	3.83221	D2D582	Medicago truncatula	3e-106	GT2
AHTC1036147	3.82602	B9R8L9	Ricinus communis	3e-59	Ribosome biogenesis protein tsr1
AHTC1001344	3.82542	A9PI36	Populus trichocarpa	6e-30	Predicted protein
AHTC1021933	3.81922	Q9ZPM6	Nepenthes alata	1e-65	Amino acid transporter
AHTC1006293	3.80905	B9SVU9	Ricinus communis	1e-31	Ubiquitin-protein ligase
AHTC1012572	3.80129	C6T201	Glycine max	9e-58	Non-specific lipid-transfer protein
AHTC1031124	3.79188	B9RUP8	Ricinus communis	6e-103	Multidrug resistance protein 1, 2,
AHTC1031524	3.78997	Q2PF38	Trifolium pratense	1e-43	Putative uncharacterized protein
AHTC1005249	3.78673	C6ZRZ8N	Glycine max	0	Leucine-rich rePisum sativumt transmembrane protein kinase
AHTC1024442	3.78446	B9SBF8	Ricinus communis	3e-44	Importin-alpha re-exporter
AHTC1014450	3.78255	C6ZRU4	Glycine max	3e-55	Leucine-rich rePisum sativumt transmembrane protein kinase
AHTC1029932	3.7779	B9IIB0	Populus trichocarpa	2e-45	Tubulin gamma complex-associated protein
AHTC1003510	3.77164	B9GR19	Populus trichocarpa	2e-99	Predicted protein
AHTC1007166	3.77142	A9YWQ9	Medicago truncatula	6e-55	Zinc finger protein
AHTC1007876	3.77112	Q71EW8	Glycine max	0	Methionine synthase
AHTC1025772	3.75563	Q2PF38	Trifolium pratense	3e-44	Putative uncharacterized protein
AHTC1034902	3.75234	B9T8B9	Ricinus communis	2e-39	DNA binding protein,
AHTC1033318	3.75006	A5BHI0I	Vitis vinifera	4e-14	Putative uncharacterized protein
AHTC1005870	3.74926	B9P614	Populus trichocarpa	2e-91	Predicted protein
AHTC1024236	3.74761
AHTC1000516	3.74166	B7FHF6	Medicago truncatula	4e-30	Putative uncharacterized protein
AHTC1034060	3.72781	Q70MR5	Glycine max	4e-49	Ornithine decarboxylase
AHTC1003511	3.72686	B9GR19	Populus trichocarpa	1e-82	Predicted protein
AHTC1026394	3.72651	B9SR49	Ricinus communis	1e-54	DNA binding protein
AHTC1014085	3.72089
AHTC1029961	3.71805	B9IE63	Populus trichocarpa	1e-32	Predicted protein
AHTC1009678	3.71647	O04280	Phaseolus vulgaris	1e-141	Gibberellin 20-oxidase
AHTC1007271	3.71161	B9RIC0	Ricinus communis	2e-177	Origin recognition complex subunit
AHTC1024750	3.70655	A2Q3G0	Medicago truncatula	8e-75	Heat shock protein DnaJ
AHTC1010275	3.69768	B9RYA1	Ricinus communis	8e-22	Interleukin-1 receptor-associated kinase
AHTC1033760	3.69674	C0JP27	Lotus japonicus	9e-16	Putative basic helix-loop-helix protein BHLH5
AHTC1006538	3.69644	Q4U4M3	Arachis hypogaea	8e-121	Subtilisin-like protease
AHTC1002068	3.69312	A5C5Z7	Vitis vinifera	2e-86	Putative uncharacterized protein
AHTC1010286	3.6792	B9I5P6	Populus trichocarpa	3e-23	Predicted protein
AHTC1010297	3.679	A7YGI2	Populus tremula	2e-65	Sulfate transporter
AHTC1010904	3.67887	B7FLR5	Medicago truncatula	2e-19	Putative uncharacterized protein
AHTC1013679	3.67738	B9SJH8	Ricinus communis	6e-76	Brassinosteroid LRR receptor kinase
AHTC1003734	3.67379	B9RXP8	Ricinus communis	5e-145	Glucose-6-phosphate/phosphate translocator 2, chloroplast
AHTC1036383	3.67176
AHTC1013642	3.66984	C6SYT2	Glycine max	9e-21	Putative uncharacterized protein
AHTC1023956	3.66881	Q9FL08	Arabidopsis thaliana	5e-53	At5g40240
AHTC1009681	3.66478	B9IKT8	Populus trichocarpa	1e-78	Anion exchanger family protein
AHTC1029950	3.65844	B9IGV9	Populus trichocarpa	2e-54	Predicted protein
AHTC1010661	3.65244	B9SNY7	Ricinus communis	2e-135	Peptidase,
AHTC1020329	3.64867	B9H9F7	Populus trichocarpa	3e-104	Predicted protein
AHTC1004727	3.64847	A9PFH9	Populus trichocarpa	1e-117	Putative uncharacterized protein
AHTC1023623	3.63934	B9T4I5	Ricinus communis	4e-63	Putative uncharacterized protein
AHTC1012230	3.63504	C6F190	Glycine max	1e-67	NBS-LRR disease-resistance protein scn3r1
AHTC1015761	3.63499	B9SKF9	Ricinus communis	6e-91	Eukaryotic translation initiation factor 4g
AHTC1012634	3.63332	B7FIG2	Medicago truncatula	5e-67	Putative uncharacterized protein
AHTC1008280	3.63311	Q5DVT3	Mimosa pudica	1e-110	Tonoplast intrinsic protein 1;2
AHTC1014768	3.62793
AHTC1000856	3.62158	A8Y903	Populus trichocarpa	2e-116	D1-type cyclin
AHTC1012726	3.62124
AHTC1029788	3.6177	B9RHD8	Ricinus communis	6e-17	ATP binding protein
AHTC1002959	3.61586	Q9FVC2	Glycine soja	2e-96	Apyrase GS52
AHTC1023356	3.61544	P52902	Pisum sativum	3e-12	Pyruvate dehydrogenase E1 component subunit alpha, mitochondrial
AHTC1008996	3.60984	B9RNR9	Ricinus communis	2e-32	Aspartic proteinase nepenthesin-2
AHTC1012698	3.60226
AHTC1003485	3.60044	Q2HZY0	Glycine max	2e-144	Endo-1,4-beta-glucanase
AHTC1027382	3.59949
AHTC1014334	3.59837	C6TG21	Glycine max	2e-09	Putative uncharacterized protein
AHTC1004958	3.59564	Q8L5P7	Phaseolus vulgaris	1e-144	LHY protein
AHTC1015284	3.59207
AHTC1002366	3.58971	B9H6A4	Populus trichocarpa	2e-56	Predicted protein
AHTC1018604	3.58653	C0M0P7	Glycine max	2e-60	With no lysine kinase
AHTC1017343	3.58201	Q2HRU3	Medicago truncatula	8e-73	TGF-beta receptor, type I/II extracellular region
AHTC1006416	3.58148	B9RJM0	Ricinus communis	4e-60	UDP-glucuronosyltransferase
AHTC1015978	3.57911	A5AZU5	Vitis vinifera	8e-81	Putative uncharacterized protein
AHTC1007556	3.57207	B9GNU4	Populus trichocarpa	6e-51	Predicted protein
AHTC1005197	3.56916	C6T0L1	Glycine max	7e-22	Putative uncharacterized protein
AHTC1033768	3.56836	B9SC51	Ricinus communis	1e-38	Putative uncharacterized protein
AHTC1024612	3.56463
AHTC1006737	3.56363	C6TBA5	Glycine max	6e-72	Putative uncharacterized protein
AHTC1009935	3.55957
AHTC1021917	3.5527
AHTC1032469	3.54693	Q9FFY2	Arabidopsis thaliana	1e-18	Emb|CAB86673.1
AHTC1005618	3.54393	B9T3K3	Ricinus communis	4e-117	Protein P21
AHTC1026593	3.54299	O04695	Pisum sativum	2e-63	DNA-binding PD1-like protein
AHTC1012233	3.5407
AHTC1007270	3.54001	B9T732	Ricinus communis	4e-55	Putative uncharacterized protein
AHTC1016783	3.5367	B9N043	Populus trichocarpa	2e-14	Predicted protein
AHTC1033808	3.53281	C6TKW6	Glycine max	2e-49	Putative uncharacterized protein
AHTC1025756	3.5323	B9T7D4	Ricinus communis	2e-24	Endo-1,4-beta-xylanase A
AHTC1018978	3.52178
AHTC1019842	3.5214	Q8L5Q2	Cicer arietinum	2e-42	Putative cytochrome P450 monooxygenase
AHTC1008630	3.52112	Q949K1	Solanum lycopersicum	2e-13	Putative uncharacterized protein
AHTC1032226	3.51793	C6T4Y4	Glycine max	3e-54	Putative uncharacterized protein
AHTC1027535	3.51361	B9GUH0	Populus trichocarpa	1e-10	Predicted protein
AHTC1034886	3.51326	B9ID94	Populus trichocarpa	1e-50	Cytochrome P450
AHTC1014307	3.51118	B9HM76	Populus trichocarpa	7e-51	Predicted protein
AHTC1025713	3.50422	C6TH66	Glycine max	4e-23	Putative uncharacterized protein
AHTC1009573	3.49845	C6TGA7	Glycine max	2e-47	Putative uncharacterized protein
AHTC1032305	3.49769	C6SZ46	Glycine max	8e-53	2-C-methyl-D-erythritol 2,4-cyclodiphosphate synthase
AHTC1018999	3.49602
AHTC1027292	3.48596	B9STN2	Ricinus communis	9e-141	Eukaryotic translation initiation factor 2c
AHTC1011015	3.48275	C6TLZ6	Glycine max	2e-45	Putative uncharacterized protein
AHTC1022918	3.48186
AHTC1015916	3.48167	B9N7H6	Populus trichocarpa	3e-101	Predicted protein
AHTC1010972	3.48164	A7J0K9	Chamaebatiaria millefolium	1e-64	Putative polyphenol oxidase
AHTC1016812	3.4765	C6TAP5	Glycine max	9e-61	Putative uncharacterized protein
AHTC1025513	3.47379
AHTC1001341	3.47254	Q75VD5	Lithocarpus lucidus	0	Ribulose bisphosphate carboxylase large chain
AHTC1023392	3.47113	B7FMK9	Medicago truncatula	3e-38	Putative uncharacterized protein
AHTC1031099	3.47033	B9HQN0	Populus trichocarpa	5e-44	Predicted protein
AHTC1029923	3.46809	Q65XS5	Oryza sativa subsp. japonica	9e-108	BC10 protein
AHTC1034778	3.45913	A9PAZ7	Populus trichocarpa	5e-42	Predicted protein
AHTC1013280	3.45787	B9GMH5	Populus trichocarpa	1e-39	Predicted protein
AHTC1025530	3.45779	B9GEL0	Populus trichocarpa	3e-36	Predicted protein
AHTC1011243	3.45447	B9S919	Ricinus communis	8e-68	Putative uncharacterized protein
AHTC1032054	3.45192
AHTC1026991	3.44404	B9H6I1	Populus trichocarpa	4e-59	Predicted protein
AHTC1034058	3.43689
AHTC1027119	3.43219	B9HDY6	Populus trichocarpa	6e-56	Predicted protein
AHTC1023909	3.4277	B9SP26	Ricinus communis	4e-34	Plant origin recognition complex subunit
AHTC1008360	3.42345	B9SLH2	Ricinus communis	2e-109	Dihydrolipoamide acetyltransferase component of pyruvate dehydrogenase
AHTC1013710	3.4199	Q39448	Cicer arietinum	2e-14	Specific tissue protein 2
AHTC1016168	3.41876	B9T7Y7	Ricinus communis	6e-69	Mitogen-activated protein kinase kinase kinase
AHTC1034517	3.4119	Q93YX6	Medicago truncatula	2e-73	Type IIB calcium ATPase
AHTC1007921	3.41015	C6TF06	Glycine max	2e-73	Putative uncharacterized protein
AHTC1010730	3.40088	Q70I39	Lotus japonicus	4e-85	Coatomer alpha subunit-like protein
AHTC1004454	3.4006	B9IFA9	Populus trichocarpa	6e-132	Predicted protein
AHTC1031393	3.39961	B9T4I5	Ricinus communis	7e-40	Putative uncharacterized protein
AHTC1027127	3.39838	B9R824	Ricinus communis	4e-39	Auxin-induced protein 5NG4
AHTC1026539	3.39726	B9GN43	Populus trichocarpa	1e-44	Predicted protein
AHTC1000956	3.39502	C6TL20	Glycine max	2e-173	Putative uncharacterized protein
AHTC1013273	3.38788	C6TJT0	Glycine max	3e-123	Putative uncharacterized protein
AHTC1002716	3.3832	C6TIH1	Glycine max	2e-144	Putative uncharacterized protein
AHTC1027167	3.37449	B9H8N7	Populus trichocarpa	3e-57	Predicted protein
AHTC1002877	3.3712	C6TD40	Glycine max	1e-06	Putative uncharacterized protein
AHTC1034853	3.36908	B9I7T5	Populus trichocarpa	6e-52	Predicted protein
AHTC1018084	3.36644	B9SSL4	Ricinus communis	2e-116	Ubiquitin-protein ligase
AHTC1014376	3.36021	C6SVN0	Glycine max	3e-18	Putative uncharacterized protein
AHTC1032655	3.35826	C6T9N5	Glycine max	3e-31	Putative uncharacterized protein
AHTC1007799	3.35466	B9NA36	Populus trichocarpa	1e-115	Predicted protein
AHTC1028408	3.35162	C5YXL9	Sorghum bicolor	1e-71	Putative uncharacterized protein Sb09g019610
AHTC1015545	3.34796	B5TX61	Prunus persica	2e-82	Lipoxygenase
AHTC1012340	3.33953	A5C9V5	Vitis vinifera	2e-36	Putative uncharacterized protein
AHTC1016763	3.33901	B9MZD8	Populus trichocarpa	2e-26	Predicted protein
AHTC1021826	3.32997	B9ID20	Populus trichocarpa	3e-69	Predicted protein
AHTC1024537	3.32992	C6T9G1	Glycine max	7e-26	Putative uncharacterized protein
AHTC1029471	3.32098	B9HHA9	Populus trichocarpa	7e-82	DNA polymerase
AHTC1010080	3.31895	B9H7H1	Populus trichocarpa	2e-82	Predicted protein
AHTC1012820	3.31676	C6TMK4	Glycine max	6e-77	Putative uncharacterized protein
AHTC1008052	3.31501	O65749	Cicer arietinum	7e-145	Primary amine oxidase
AHTC1011539	3.31152	C6TNR6	Glycine max	3e-20	Putative uncharacterized protein
AHTC1016223	3.31104	B9SPK3	Ricinus communis	9e-136	Copper amine oxidase
AHTC1015540	3.30819	B9H744	Populus trichocarpa	9e-15	Predicted protein
AHTC1033619	3.3044
AHTC1006170	3.30242	C6T987	Glycine max	8e-95	Putative uncharacterized protein
AHTC1031413	3.29968	A6XNC7	Medicago truncatula	5e-41	(Iso)flavonoid glycosyltransferase
AHTC1033921	3.2995	B9RUZ0	Ricinus communis	5e-63	Hydrolase
AHTC1030010	3.29482	A2Q4U9	Medicago truncatula	7e-139	C2
AHTC1003630	3.29134	C6SX05	Glycine max	4e-59	Putative uncharacterized protein
AHTC1016618	3.29088	B9SR49	Ricinus communis	3e-26	DNA binding protein
AHTC1004608	3.28888	C6TFL8	Glycine max	6e-70	Putative uncharacterized protein
AHTC1008991	3.28683	B9RBD0	Ricinus communis	2e-124	Eukaryotic translation initiation factor 3 subunit
AHTC1009060	3.28505	A9PHF2	Populus trichocarpa	1e-98	Putative uncharacterized protein
AHTC1026428	3.2814	B9GGR0	Populus trichocarpa	5e-08	Predicted protein
AHTC1018580	3.27991	B9SUI4	Ricinus communis	4e-68	Oligopeptide transporter
AHTC1026998	3.2767	C6SX85	Glycine max	3e-31	Putative uncharacterized protein
AHTC1001308	3.27584	A2YFR4	Oryza sativa subsp. indica	2e-22	Putative uncharacterized protein
AHTC1035167	3.27558	B9SRI1	Ricinus communis	5e-22	Putative uncharacterized protein
AHTC1029936	3.2754	B9RPL4	Ricinus communis	1e-69	Putative uncharacterized protein
AHTC1028337	3.27374	Q2PEY0	Trifolium pratense	3e-67	Putative ras-GTPase-activating protein SH3-domain binding protein
AHTC1019966	3.27352	A2XAR1	Oryza sativa subsp. indica	2e-33	Proliferating cell nuclear antigen
AHTC1024257	3.27311	B9SM67	Ricinus communis	4e-49	Putative uncharacterized protein
AHTC1029525	3.27209	B9HJI5	Populus trichocarpa	2e-78	Predicted protein
AHTC1029965	3.27186	B9GMZ6	Populus trichocarpa	1e-123	Predicted protein
AHTC1013214	3.26905	Q9FRU2	Glycine max	9e-72	Nitrate transporter NRT1-5
AHTC1024487	3.26876	B9GR19	Populus trichocarpa	5e-35	Predicted protein
AHTC1030462	3.26773	B9HT95	Populus trichocarpa	7e-84	Predicted protein
AHTC1012755	3.26614	B7FJ06	Medicago truncatula	2e-30	Putative uncharacterized protein
AHTC1016390	3.2657	C6ZRU4	Glycine max	2e-51	Leucine-rich rePisum sativumt transmembrane protein kinase
AHTC1004013	3.26536
AHTC1032759	3.26197
AHTC1029283	3.24748	B3GNI3	Pisum sativum	6e-76	Minichromosome maintenance 5 protein
AHTC1007313	3.24529	C6SYW7	Glycine max	2e-09	Putative uncharacterized protein
AHTC1011154	3.2429	B9RI84	Ricinus communis	3e-176	Putative uncharacterized protein
AHTC1006101	3.23765	B9HFT4	Populus trichocarpa	1e-21	Predicted protein
AHTC1012503	3.237	B9T6G8	Ricinus communis	6e-136	Nodulation receptor kinase
AHTC1016751	3.23666	B9SU31	Ricinus communis	9e-06	Villin 1-4
AHTC1035199	3.2339	C6T9Z0	Glycine max	2e-32	Putative uncharacterized protein
AHTC1031794	3.23332	B9SH92	Ricinus communis	1e-10	Polygalacturonase
AHTC1016062	3.23107	B9N4P4	Populus trichocarpa	4e-10	Predicted protein
AHTC1018547	3.22759	B9GVZ4	Populus trichocarpa	3e-31	Predicted protein
AHTC1036718	3.22742		Glycine max		Putative uncharacterized protein
AHTC1024856	3.22699	A5BES1	Vitis vinifera	3e-34	Putative uncharacterized protein
AHTC1020822	3.22474	B9HAK7	Populus trichocarpa	2e-17	Predicted protein
AHTC1035031	3.2225
AHTC1018169	3.22153	B9GIK9	Populus trichocarpa	6e-64	DNA-directed RNA polymerase
AHTC1016033	3.21911	B9HKS6	Populus trichocarpa	4e-58	Predicted protein
AHTC1002691	3.21885	B2KL33	Gossypium hirsutum	1e-129	Xyloglucan endotransglycosylase
AHTC1013825	3.21664	B9H285	Populus trichocarpa	5e-24	Predicted protein
AHTC1004230	3.21524	B9T173	Ricinus communis	1e-132	Receptor protein kinase CLAVATA1
AHTC1014545	3.21375
AHTC1003486	3.21081	Q2HZY0	Glycine max	2e-46	Endo-1,4-beta-glucanase
AHTC1016945	3.2107	B9IE53	Populus trichocarpa	1e-17	Predicted protein
AHTC1032831	3.21018	Q6RX69	Petunia hybrida	9e-15	Expansin-1
AHTC1018402	3.21016	A5BTE9	Vitis vinifera	5e-49	Putative uncharacterized protein
AHTC1009412	3.21012	B9GRQ6	Populus trichocarpa	2e-29	Predicted protein
AHTC1020666	3.2096
AHTC1018144	3.20956	B9RQC8	Ricinus communis	3e-59	Mitochondrial processing peptidase alpha subunit
AHTC1010927	3.20423	B9SGP0	Ricinus communis	6e-106	O-methyltransferase
AHTC1008942	3.19952
AHTC1017971	3.19881	B5BSX1	Glycyrrhiza uralensis	3e-32	Cytochrome P450 88D6
AHTC1019496	3.19766
AHTC1003912	3.1974	C6T8K0	Glycine max	1e-137	Putative uncharacterized protein
AHTC1013411	3.19729	Q2Z1Z1	Prunus mume	2e-62	Hypothetical salt-inducible protein
AHTC1004339	3.19538	Q2HVN0	Medicago truncatula	7e-73	Transferase
AHTC1025461	3.19513	B9R7R9	Ricinus communis	1e-24	Putative uncharacterized protein
AHTC1013173	3.18391	C6T3C3	Glycine max	8e-08	Putative uncharacterized protein
AHTC1009033	3.17817	B9I195	Populus trichocarpa	2e-47	Predicted protein
AHTC1004938	3.17293	B9SDM5	Ricinus communis	3e-160	Putative uncharacterized protein
AHTC1003688	3.17255	A5APA3	Vitis vinifera	2e-65	Putative uncharacterized protein
AHTC1023763	3.17034	A5B2K7	Vitis vinifera	2e-08	Putative uncharacterized protein
AHTC1033265	3.16774	B9R8S3	Ricinus communis	1e-66	Sugar transporter
AHTC1025376	3.16288	B9HSH7	Populus trichocarpa	4e-36	Predicted protein
AHTC1017735	3.15999
AHTC1016027	3.15887
AHTC1035081	3.15792	P26969	Pisum sativum	2e-80	Glycine dehydrogenase [decarboxylating], mitochondrial
AHTC1032535	3.15777	C6TGA7	Glycine max	7e-64	Putative uncharacterized protein
AHTC1010836	3.15698	Q3E999	Arabidopsis thaliana	3e-130	Putative uncharacterized protein At5g20420.1
AHTC1033804	3.15503	A5AZH8	Vitis vinifera	3e-11	Putative uncharacterized protein
AHTC1012783	3.15283	C6TA94	Glycine max	8e-84	Putative uncharacterized protein
AHTC1016565	3.14983	B9RDZ4	Ricinus communis	1e-12	Putative uncharacterized protein
AHTC1018805	3.14806	Q1SKW7	Medicago truncatula	2e-15	Putative uncharacterized protein
AHTC1020514	3.14739	Q2HS93	Medicago truncatula	6e-19	FBD
AHTC1016862	3.14706	Q9C9Q8	Arabidopsis thaliana	1e-69	Probable pectin methyltransferase QUA2
AHTC1036407	3.14611
AHTC1001562	3.14139	Q2PEZ7	Trifolium pratense	3e-152	Putative cytochrome P450
AHTC1010465	3.13892	B9RF59	Ricinus communis	1e-89	Kinesin-3
AHTC1007280	3.13764	C6TAL8	Glycine max	1e-78	Putative uncharacterized protein
AHTC1024573	3.13576	B9RKI0	Ricinus communis	1e-55	Putative uncharacterized protein
AHTC1014422	3.13317	Q2HVC0	Medicago truncatula	2e-31	Protein kinase
AHTC1007095	3.13258	C6ZRU8	Glycine max	1e-69	S-locus lectin protein kinase family protein
AHTC1029814	3.12898
AHTC1030519	3.12526	B9S2J2	Ricinus communis	7e-52	Metalloendoproteinase 1,
AHTC1031680	3.12498	B9N527	Populus trichocarpa	5e-44	Predicted protein
AHTC1016629	3.12035	B9N354	Populus trichocarpa	3e-40	Predicted protein (Fragment)
AHTC1021911	3.11786	B9MT81	Populus trichocarpa	8e-71	Predicted protein
AHTC1007573	3.11601	Q2V3C9	Arabidopsis thaliana	5e-20	Putative uncharacterized protein At4g32180.2
AHTC1009694	3.11533	B9I0C7	Populus trichocarpa	1e-142	Predicted protein
AHTC1034540	3.11446	C6TKW6	Glycine max	2e-29	Putative uncharacterized protein
AHTC1031998	3.11407
AHTC1026474	3.11391	B9N7B1	Populus trichocarpa	1e-31	Predicted protein
AHTC1016705	3.10989	B9SM61	Ricinus communis	6e-25	Ubiquitin-conjugating enzyme E2,
AHTC1016300	3.1077	B9HKJ7	Populus trichocarpa	2e-31	Predicted protein
AHTC1018951	3.107
AHTC1031157	3.10677	Q5MJ55	Pisum sativum	9e-37	AT-rich element binding factor 1
AHTC1008869	3.10405	D4Q9Z4	Glycine max	4e-32	UDP-galactose:SBMG-galactosyltransferase
AHTC1012736	3.10213	C6THR7	Glycine max	1e-142	Putative uncharacterized protein
AHTC1017566	3.10177
AHTC1019353	3.10143	B9S7A5	Ricinus communis	4e-63	Putative uncharacterized protein
AHTC1006776	3.09971	A2Q5F4	Medicago truncatula	4e-106	Glycosyl transferase, family 8
AHTC1021447	3.09552	Q8GV76	Medicago truncatula	3e-72	Auxin efflux carrier protein
AHTC1019516	3.09396	Q9LHJ9	Arabidopsis thaliana	4e-46	Probable protein phosphatase 2C 38
AHTC1017278	3.09273	C6TFS0	Glycine max	2e-76	Putative uncharacterized protein
AHTC1007872	3.09236	C6T361	Glycine max	1e-98	Putative uncharacterized protein
AHTC1025091	3.0905	Q2HUT2	Medicago truncatula	1e-92	Amino acid/polyamine transporter II
AHTC1008606	3.09	B9IJ05	Populus trichocarpa	1e-46	Predicted protein
AHTC1016206	3.08222	B9RH64	Ricinus communis	2e-08	Putative uncharacterized protein
AHTC1017759	3.07982	B9HQW5	Populus trichocarpa	1e-39	Predicted protein
AHTC1029929	3.07872	Q9MB42	Glycyrrhiza glabra	3e-106	Beta-amyrin synthase
AHTC1004979	3.07866	C6T9J3	Glycine max	7e-34	Putative uncharacterized protein (Fragment)
AHTC1025172	3.07703
AHTC1029978	3.07597	B9HIT4	Populus trichocarpa	6e-109	Predicted protein
AHTC1029926	3.07335	B9HNR6	Populus trichocarpa	4e-11	DNA topoisomerase 2
AHTC1023029	3.06927	Q2HSI2	Medicago truncatula	1e-05	Protein kinase
AHTC1001876	3.06391	B9HYG6	Populus trichocarpa	2e-66	Predicted protein
AHTC1008074	3.05837	A7WM73	Arabidopsis thaliana	5e-80	Beta-N-acetylhexosaminidase
AHTC1015381	3.05668	C6TEH1	Glycine max	1e-34	Putative uncharacterized protein
AHTC1027075	3.05568	B9IJ05	Populus trichocarpa	2e-62	Predicted protein
AHTC1022230	3.05329
AHTC1013817	3.05189	A7UQT2	Medicago truncatula	9e-34	Helix-loop-helix DNA-binding
AHTC1010674	3.05102	B0LUQ7	Pisum sativum	7e-170	Minichromosome maintenance 4 protein
AHTC1026285	3.05064
AHTC1012075	3.04969	C6TNY4	Glycine max	4e-12	Putative uncharacterized protein (Fragment)
AHTC1023499	3.0484	B9IKF4	Populus trichocarpa	2e-96	Dicer-like protein (Fragment)
AHTC1005126	3.04011	Q56WZ6	Arabidopsis thaliana	9e-79	Putative uncharacterized protein At5g21160 (Fragment)
AHTC1024995	3.03956	A5BEM9	Vitis vinifera	4e-58	Putative uncharacterized protein
AHTC1033413	3.03953	C6TN77	Glycine max	2e-68	Putative uncharacterized protein
AHTC1004850	3.0393	Q0PJI3	Glycine max	9e-79	MYB transcription factor MYB139
AHTC1005680	3.03658	B9T0N9	Ricinus communis	8e-52	Putative uncharacterized protein
AHTC1033712	3.03468	B9HWK9	Populus trichocarpa	4e-34	Predicted protein
AHTC1018582	3.03427	C6SXX6	Glycine max	1e-09	Putative uncharacterized protein
AHTC1017600	3.03286	C6TL20	Glycine max	5e-58	Putative uncharacterized protein
AHTC1036629	3.032		Vitis vinifera		Putative uncharacterized protein
AHTC1030085	3.03186	A5AF08	Vitis vinifera	8e-46	Putative uncharacterized protein
AHTC1026682	3.0306	Q2HVD0	Medicago truncatula	3e-34	IQ calmodulin-binding region
AHTC1017102	3.03015	B9T6P0	Ricinus communis	4e-22	Putative uncharacterized protein
AHTC1034898	3.02958	B9S2F5	Ricinus communis	5e-52	Putative uncharacterized protein
AHTC1011624	3.02904	B9SP26	Ricinus communis	1e-42	Plant origin recognition complex subunit,
AHTC1033141	3.02135	B9I086	Populus trichocarpa	1e-27	Predicted protein (Fragment)
AHTC1025930	3.02126
AHTC1002293	3.01956	B6CEX8	Arachis hypogaea	1e-35	Non-specific lipid-transfer protein
AHTC1029794	3.01387	Q2HT12	Medicago truncatula	6e-88	Cellulose synthase
AHTC1002953	3.0113	B9HTU5	Populus trichocarpa	4e-97	Predicted protein (Fragment)
AHTC1002391	3.01118	C6T0J0	Glycine max	3e-78	Putative uncharacterized protein
AHTC1015747	3.0065	B9I4B2	Populus trichocarpa	2e-105	Predicted protein
AHTC1011060	3.00644	B9GGR6	Populus trichocarpa	8e-06	Predicted protein
AHTC1008482	3.00152	B9SWJ4	Ricinus communis	1e-60	Putative uncharacterized protein
AHTC1021823	3.00092
AHTC1029423	3.00013	B9RY12	Ricinus communis	2e-07	Putative uncharacterized protein
AHTC1027572	2.99463	B9S764	Ricinus communis	8e-13	ATP binding protein,
AHTC1002494	2.99423	C6TK66	Glycine max	2e-32	Putative uncharacterized protein
AHTC1016853	2.99415	B4UW52	Arachis hypogaea	5e-45	Putative nitrilase-associated protein (Fragment)
AHTC1009827	2.99065	A4UTS0	Pisum sativum	5e-86	Chloroplast glutamate/malate translocator (Fragment)
AHTC1031490	2.98623	B9IML0	Populus trichocarpa	4e-52	Predicted protein
AHTC1027761	2.98497	B9S563	Ricinus communis	4e-79	Serine/threonine-protein kinase PBS1,
AHTC1005606	2.97989	B9RHT6	Ricinus communis	2e-172	Pyrophosphate-energized membrane proton pump,
AHTC1015778	2.97984	A9ZMZ7	Hevea brasiliensis	1e-45	Hydroxymethylglutaryl-CoA synthase
AHTC1006069	2.97914	A5C0A8	Vitis vinifera	8e-115	Putative uncharacterized protein
AHTC1010995	2.97811
AHTC1008936	2.9777	B9H5A4	Populus trichocarpa	1e-91	Predicted protein
AHTC1013055	2.97744	Q2HRU3	Medicago truncatula	6e-85	TGF-beta receptor, type I/II extracellular region
AHTC1002581	2.97686
AHTC1022219	2.97636	B9I195	Populus trichocarpa	2e-50	Predicted protein
AHTC1019212	2.97575	B9RXG3	Ricinus communis	9e-26	Putative uncharacterized protein
AHTC1006246	2.97179	C6TI41	Glycine max	3e-116	Putative uncharacterized protein
AHTC1033857	2.97086	C6SYG9	Glycine max	4e-13	Putative uncharacterized protein
AHTC1032374	2.97068	C6T827	Glycine max	3e-48	Putative uncharacterized protein
AHTC1007118	2.96929	B9GJG5	Populus trichocarpa	2e-30	Predicted protein
AHTC1027498	2.96748
AHTC1020508	2.96192	B5BSX0	Lotus japonicus	3e-15	Cytochrome P450 88D5
AHTC1023379	2.96076	B9SSQ8	Ricinus communis	2e-51	Glycerophosphoryl diester phosphodiesterase,
AHTC1034953	2.95823	C6T6Z8	Glycine max	3e-58	Putative uncharacterized protein (Fragment)
AHTC1024642	2.95779	B9SRI1	Ricinus communis	2e-17	Putative uncharacterized protein
AHTC1012177	2.95739	C6T2W2	Glycine max	8e-07	Putative uncharacterized protein
AHTC1016339	2.95731	B9RY28	Ricinus communis	2e-26	Cationic amino acid transporter,
AHTC1017238	2.95709	A5BX96	Vitis vinifera	7e-74	Putative uncharacterized protein
AHTC1004214	2.95683	B7FKL8	Medicago truncatula	1e-77	Putative uncharacterized protein
AHTC1033913	2.9567	B9I057	Populus trichocarpa	1e-19	Predicted protein
AHTC1024634	2.95634	B9I526	Populus trichocarpa	4e-28	Predicted protein
AHTC1030019	2.95521
AHTC1011875	2.9485	B9SDG0	Ricinus communis	9e-48	Putative uncharacterized protein
AHTC1023856	2.94642	B9SSJ2	Ricinus communis	8e-19	Putative uncharacterized protein
AHTC1026933	2.94562	B9I7T2	Populus trichocarpa	3e-16	Predicted protein
AHTC1010657	2.94556	B9RLK0	Ricinus communis	5e-90	Glycosyltransferase QUASIMODO1,
AHTC1009465	2.94328	Q2LJM3	Malus domestica	6e-124	Putative receptor kinase
AHTC1032016	2.94277	C6T2I0	Glycine max	1e-79	Putative uncharacterized protein
AHTC1005980	2.94179	A2Q1A6	Medicago truncatula	2e-124	DNA polymerase V
AHTC1025334	2.94131	B9GRL1	Populus trichocarpa	4e-49	Predicted protein
AHTC1016558	2.94025	B9HXC6	Populus trichocarpa	2e-104	Predicted protein (Fragment)
AHTC1004855	2.93805	D5MAF8	Trifolium repens	3e-175	Plastid lipoamide dehydrogenase
AHTC1008165	2.93483
AHTC1004869	2.93435	A5BZB0	Vitis vinifera	5e-85	Putative uncharacterized protein
AHTC1015829	2.93289
AHTC1031394	2.93238	B9RMI4	Ricinus communis	6e-14	GDP-mannose transporter,
AHTC1015961	2.93034
AHTC1027449	2.92865
AHTC1013700	2.92632	B9H921	Populus trichocarpa	5e-18	Predicted protein
AHTC1000850	2.92553	B9SBN5	Ricinus communis	0	Rubisco subunit binding-protein beta subunit, rubb,
AHTC1015435	2.92305	B9S545	Ricinus communis	1e-66	Putative uncharacterized protein
AHTC1024631	2.92001	B9T721	Ricinus communis	1e-111	Aspartic proteinase nepenthesin-2,
AHTC1018479	2.91893	B6DXL3	Malus domestica	1e-67	Putative auxin response factor ARF16
AHTC1035148	2.91815	A5C117	Vitis vinifera	5e-52	Putative uncharacterized protein
AHTC1023424	2.91546	B9SN36	Ricinus communis	5e-78	Protein SEY1,
AHTC1017744	2.91479	C6TL20	Glycine max	1e-62	Putative uncharacterized protein
AHTC1016666	2.91398	B9SF03	Ricinus communis	2e-07	Putative uncharacterized protein
AHTC1004719	2.91392	Q38M71	Solanum tuberosum	1e-144	UDP-glucose:protein transglucosylase-like
AHTC1023731	2.9134
AHTC1010114	2.91161	B9S250	Ricinus communis	2e-55	ATP binding protein,
AHTC1017776	2.90869	B9SMI5	Ricinus communis	2e-30	Putative uncharacterized protein
AHTC1018410	2.90562	B9SKM4	Ricinus communis	7e-96	Putative uncharacterized protein
AHTC1020007	2.90285
AHTC1015275	2.90151	C6T5U8	Glycine max	4e-06	Putative uncharacterized protein
AHTC1026966	2.90051
AHTC1010132	2.90027	B9S5T3	Ricinus communis	3e-11	Nuclear transcription factor Y subunit A-3,
AHTC1013689	2.89807
AHTC1019702	2.89348	A5AYT0	Vitis vinifera	4e-34	Putative uncharacterized protein
AHTC1016203	2.89344	A5AP33	Vitis vinifera	3e-56	Putative uncharacterized protein
AHTC1029550	2.89343	C6TBA5	Glycine max	7e-38	Putative uncharacterized protein
AHTC1029479	2.89341	C6TGY6	Glycine max	3e-24	Putative uncharacterized protein
AHTC1007450	2.89298	A5BXX3	Vitis vinifera	2e-13	Putative uncharacterized protein
AHTC1009526	2.89291	B9I0F7	Populus trichocarpa	7e-23	Predicted protein
AHTC1008252	2.89249	B9I4K7	Populus trichocarpa	4e-112	Predicted protein
AHTC1033047	2.89208	B9RB14	Ricinus communis	1e-79	Boron transporter,
AHTC1024250	2.892
AHTC1026544	2.8917
AHTC1017310	2.89157	B9R869	Ricinus communis	2e-36	Myosin heavy chain, striated muscle,
AHTC1007400	2.88999	C6KF42	Gossypium hirsutum	4e-57	Cellulose synthase catalytic subunit (Fragment)
AHTC1016395	2.88947	B9HGN1	Populus trichocarpa	2e-57	Predicted protein
AHTC1030884	2.8884	B9S4H4	Ricinus communis	1e-36	Receptor protein kinase CLAVATA1,
AHTC1019240	2.88839	B9S1S3	Ricinus communis	5e-48	Electron carrier,
AHTC1008480	2.88781	Q700D2	Arabidopsis thaliana	3e-77	Zinc finger protein JACKDAW
AHTC1031332	2.88629	C6TNY8	Glycine max	6e-43	Putative uncharacterized protein (Fragment)
AHTC1025757	2.88549	B9GTD8	Populus trichocarpa	5e-95	Elongation factor Tu
AHTC1007954	2.88294	B9HZ63	Populus trichocarpa	1e-35	Predicted protein
AHTC1010383	2.88234	C6SV64	Glycine max	1e-38	Putative uncharacterized protein
AHTC1016711	2.88195	A2Q370	Medicago truncatula	3e-76	Glycoside hydrolase, family 17; Virulence factor, pectin lyase fold; X8
AHTC1030448	2.88033	O04695	Pisum sativum	2e-07	DNA-binding PD1-like protein (Fragment)
AHTC1005417	2.8802	B9HTQ6	Populus trichocarpa	1e-82	Predicted protein
AHTC1004858	2.87944	A5CAU3	Vitis vinifera	4e-11	Putative uncharacterized protein
AHTC1034802	2.87815
AHTC1010510	2.87792	A5BRS2	Vitis vinifera	3e-98	Putative uncharacterized protein
AHTC1028869	2.87462	A2Q5F4	Medicago truncatula	2e-14	Glycosyl transferase, family 8
AHTC1011395	2.8733	B9HVL9	Populus trichocarpa	2e-64	Predicted protein
AHTC1035630	2.87304	A5C0U3	Vitis vinifera	2e-33	Putative uncharacterized protein
AHTC1030088	2.87126
AHTC1029627	2.87079	B9T2A2	Ricinus communis	7e-39	Putative uncharacterized protein
AHTC1036087	2.87041
AHTC1023891	2.8681	B9HV78	Populus trichocarpa	1e-18	Predicted protein
AHTC1034389	2.86559	B9SN83	Ricinus communis	1e-06	Putative uncharacterized protein
AHTC1001794	2.86517
AHTC1034791	2.86363	B9RSI5	Ricinus communis	5e-96	Spike-1,
AHTC1026376	2.86347
AHTC1010018	2.85834	C6SXM7	Glycine max	1e-38	Putative uncharacterized protein
AHTC1003802	2.85706	C6SYD4	Glycine max	1e-42	Putative uncharacterized protein
AHTC1032421	2.84978	B7FHL1	Medicago truncatula	1e-66	Putative uncharacterized protein
AHTC1018508	2.84898	B9RNP7	Ricinus communis	3e-38	Transferase, transferring glycosyl groups,
AHTC1025378	2.84818	B9RJS5	Ricinus communis	1e-27	Purine transporter,
AHTC1035932	2.84761	B4UW60	Arachis hypogaea	7e-49	DREB-like protein
AHTC1020751	2.8456	B9RM18	Ricinus communis	2e-48	Anthranilate N-benzoyltransferase protein,
AHTC1028988	2.84542	A5BH78	Vitis vinifera	5e-53	Putative uncharacterized protein
AHTC1010766	2.84478	B9V282	Medicago truncatula	5e-162	Plastid carbamoylphosphate synthetase large subunit
AHTC1001075	2.84473	B9I4H9	Populus trichocarpa	0	Predicted protein
AHTC1009108	2.84291	B9I3V7	Populus trichocarpa	3e-72	Predicted protein
AHTC1009982	2.84277	B9ID26	Populus trichocarpa	2e-80	Predicted protein
AHTC1004738	2.84213	A5BV75	Vitis vinifera	2e-130	Putative uncharacterized protein (Fragment)
AHTC1028276	2.84205	A9PLA3	Populus trichocarpa	1e-34	AP2/ERF domain-containing transcription factor
AHTC1020934	2.84204	A5AIM4	Vitis vinifera	2e-67	Putative uncharacterized protein
AHTC1005716	2.8404	Q9XGC0	Vigna unguiculata	2e-107	Starch synthase isoform SS III
AHTC1017949	2.83762	B9STK1	Ricinus communis	1e-50	Cellulose synthase,
AHTC1017068	2.83645	C6TH50	Glycine max	1e-93	Putative uncharacterized protein
AHTC1023560	2.83599	C6ZRN0	Glycine max	4e-44	Protein kinase family protein
AHTC1015815	2.83422
AHTC1015484	2.82679	B9MXB7	Populus trichocarpa	7e-23	Predicted protein
AHTC1035475	2.82643	A2Q374	Medicago truncatula	2e-41	Gibberellin regulated protein
AHTC1006552	2.82601	Q9ZWP8	Vigna radiata	2e-49	Cytokinin-specific binding protein
AHTC1001919	2.82505	B9T4Y0	Ricinus communis	8e-23	14 kDa proline-rich protein DC2.15,
AHTC1019679	2.82326	B9GL42	Populus trichocarpa	2e-121	Predicted protein
AHTC1003243	2.82321	D4Q9Z4	Glycine max	4e-113	UDP-galactose:SBMG-galactosyltransferase
AHTC1026377	2.82278	A2ICR1	Vigna radiata	7e-115	TAN1
AHTC1021858	2.82274	B9RK15	Ricinus communis	8e-76	Sodium-bile acid cotransporter,
AHTC1010296	2.82244	B9RYE4	Ricinus communis	3e-49	Myosin heavy chain, fast skeletal muscle, embryonic,
AHTC1027837	2.82232	C6ZRS2	Glycine max	6e-52	Serine/threonine kinase-like protein
AHTC1004543	2.82223	C6SXF0	Glycine max	3e-71	Putative uncharacterized protein
AHTC1005463	2.81948	C6TC38	Glycine max	5e-116	Putative uncharacterized protein
AHTC1005213	2.81647	A2Q370	Medicago truncatula	3e-99	Glycoside hydrolase, family 17; Virulence factor, pectin lyase fold; X8
AHTC1030397	2.81418
AHTC1003114	2.81259	B8A2K5	Zea mays	1e-48	Putative uncharacterized protein
AHTC1019055	2.81191	B9S916	Ricinus communis	2e-46	Pattern formation protein,
AHTC1018389	2.80973	Q2LAL4	Glycine max	4e-46	Cytochrome P450 monooxygenase CYP83E8
AHTC1005424	2.80937	A9UFC5	Jatropha curcas	5e-116	Acyl-ACP thioesterase
AHTC1029435	2.80934	B9SVB9	Ricinus communis	9e-104	Putative uncharacterized protein
AHTC1031104	2.80714	A5B3W3	Vitis vinifera	5e-24	Putative uncharacterized protein
AHTC1004599	2.80674	D4Q9Z4	Glycine max	2e-90	UDP-galactose:SBMG-galactosyltransferase
AHTC1009128	2.80641	A7Y7E1	Stylosanthes hamata	1e-111	Delta-8 lipid desaturase
AHTC1025726	2.80522	D5ADG9	Picea sitchensis	2e-57	Putative uncharacterized protein
AHTC1027412	2.80513	B9SUE1	Ricinus communis	1e-128	ATP binding protein,
AHTC1034380	2.80473	A5BSP5	Vitis vinifera	5e-68	Putative uncharacterized protein
AHTC1016010	2.80323	B9INZ0	Populus trichocarpa	8e-58	Cl-channel clc-7
AHTC1029634	2.80272	A5AGU0	Vitis vinifera	3e-30	Putative uncharacterized protein
AHTC1009582	2.80256	B9H0N9	Populus trichocarpa	1e-81	Predicted protein
AHTC1033915	2.80252	B9RDE3	Ricinus communis	4e-63	Cytohesin 1, 2, 3,
AHTC1022187	2.79962
AHTC1005398	2.79872	C6T8D0	Glycine max	3e-89	Putative uncharacterized protein
AHTC1030805	2.79855	C6T2J2	Glycine max	1e-43	Putative uncharacterized protein
AHTC1002058	2.79734	Q39448	Cicer arietinum	5e-48	Specific tissue protein 2 (Fragment)
AHTC1030744	2.79238	A7LHI0	Glycine max	8e-19	WRKY43 (Fragment)
AHTC1004663	2.79204	A5AKV2	Vitis vinifera	6e-153	Putative uncharacterized protein
AHTC1034982	2.79199	C6T3H2	Glycine max	7e-33	Putative uncharacterized protein (Fragment)
AHTC1014457	2.79018	A5BJU2	Vitis vinifera	7e-10	Putative uncharacterized protein
AHTC1026174	2.78965	B9MVA8	Populus trichocarpa	5e-16	Predicted protein
AHTC1003628	2.78781	B9SQQ0	Ricinus communis	6e-141	Taxadien-5-alpha-ol O-acetyltransferase,
AHTC1011071	2.78595	B9GU52	Populus trichocarpa	3e-85	Predicted protein
AHTC1011751	2.78542	B9MZ59	Populus trichocarpa	2e-84	Predicted protein
AHTC1009506	2.78424	B9RBL3	Ricinus communis	1e-29	Leucine-rich rePisum sativumt protein,
AHTC1002069	2.78337	B9HUC1	Populus trichocarpa	4e-55	Predicted protein
AHTC1014257	2.78319	Q6W2J3	Lotus japonicus	2e-31	VDAC1.3
AHTC1036095	2.78252	B9H6Q2	Populus trichocarpa	4e-19	AP2 domain-containing transcription factor
AHTC1027368	2.78227	B9MYX4	Populus trichocarpa	3e-72	Predicted protein
AHTC1018311	2.78171
AHTC1016685	2.77906
AHTC1004215	2.77848	C6TC36	Glycine max	8e-24	Putative uncharacterized protein
AHTC1009251	2.77793	B9HMD2	Populus trichocarpa	1e-155	Predicted protein
AHTC1010772	2.77715
AHTC1007607	2.77548	Q9ZWQ5	Vigna mungo	1e-49	UDP-glycose:flavonoid glycosyltransferase
AHTC1016076	2.77418	B9S2D7	Ricinus communis	1e-130	AMP deaminase,
AHTC1017950	2.77358
AHTC1006507	2.7734	B9R7R9	Ricinus communis	7e-11	Putative uncharacterized protein
AHTC1031440	2.76929	B9SNT9	Ricinus communis	1e-39	Trehalose-6-phosphate synthase,
AHTC1035789	2.76853	C6ZRQ1	Glycine max	5e-13	Protein kinase family protein
AHTC1029622	2.76811	B7FL76	Medicago truncatula	1e-86	Putative uncharacterized protein
AHTC1017749	2.76784
AHTC1016061	2.76592
AHTC1005233	2.76549	B9S3N5	Ricinus communis	1e-52	Cell elongation protein diminuto,
AHTC1017247	2.76499	Q5CCP8	Pyrus pyrifolia	1e-98	Beta-galactosidase
AHTC1003849	2.76358	A2Q3Z8	Medicago truncatula	2e-125	Pectinesterase
AHTC1008370	2.76355	A2Q422	Medicago truncatula	2e-173	Putative uncharacterized protein
AHTC1010984	2.76336	B9GHK8	Populus trichocarpa	1e-10	Ubiquitin carboxyl-terminal hydrolase (Fragment)
AHTC1022882	2.76276	B9RB33	Ricinus communis	4e-24	Putative uncharacterized protein
AHTC1026433	2.75931
AHTC1019492	2.7588
AHTC1015879	2.75728
AHTC1025732	2.7571	C9W981	Arachis hypogaea	3e-96	Phosphoenolpyruvate carboxylase
AHTC1016600	2.75639	Q2LAH6	Glycine max	8e-28	Endo-1,4-beta-glucanase (Fragment)
AHTC1032586	2.75557	B4UW62	Arachis hypogaea	2e-22	Embryo-abundant protein EMB (Fragment)
AHTC1011067	2.75555	Q5CCP8	Pyrus pyrifolia	6e-143	Beta-galactosidase
AHTC1029569	2.75428	B9HZ63	Populus trichocarpa	1e-06	Predicted protein
AHTC1029517	2.75401	A5XEM2	Medicago truncatula	8e-83	Putative RNA binding protein
AHTC1007843	2.75163	Q70I39	Lotus japonicus	2e-70	Coatomer alpha subunit-like protein
AHTC1030918	2.75141
AHTC1027544	2.75114	C6TCV8	Glycine max	1e-87	Putative uncharacterized protein
AHTC1033865	2.74971	Q70I39	Lotus japonicus	4e-89	Coatomer alpha subunit-like protein
AHTC1026549	2.74761	B9SQ34	Ricinus communis	7e-31	Protein binding protein,
AHTC1013380	2.74734	C6TEU5	Glycine max	2e-49	Putative uncharacterized protein
AHTC1026255	2.74612	C6TGA7	Glycine max	8e-72	Putative uncharacterized protein
AHTC1021961	2.74334
AHTC1026577	2.74236
AHTC1002514	2.73787	C6SX60	Glycine max	7e-29	Putative uncharacterized protein
AHTC1005807	2.73731	C6TI76	Glycine max	8e-69	Putative uncharacterized protein
AHTC1028414	2.7365	B7FLA9	Medicago truncatula	1e-69	Putative uncharacterized protein (Fragment)
AHTC1014245	2.73613	C6T5W4	Glycine max	3e-18	Putative uncharacterized protein
AHTC1004945	2.73563	C7C6E3	Glycine max	7e-167	T-complex protein 1 subunit delta
AHTC1018111	2.73464	B8B8S5	Oryza sativa subsp. indica	1e-81	Putative uncharacterized protein
AHTC1034206	2.7345	B9S3N7	Ricinus communis	5e-12	Glutamate receptor 3 plant,
AHTC1005981	2.73431	A2Q1A6	Medicago truncatula	3e-39	DNA polymerase V
AHTC1016156	2.73329
AHTC1024542	2.7315
AHTC1005335	2.7301	C6TE24	Glycine max	5e-112	Putative uncharacterized protein
AHTC1008565	2.72967
AHTC1005975	2.72906	Q9AXK3	Medicago sativa	4e-162	Sucrose-phosphate synthase
AHTC1010064	2.72902
AHTC1029881	2.7272	B9HMX1	Populus trichocarpa	3e-36	Predicted protein
AHTC1025531	2.72694	B9S4C9	Ricinus communis	6e-91	Putative uncharacterized protein
AHTC1012942	2.72666
AHTC1010129	2.72557
AHTC1007342	2.7252	B9RSL1	Ricinus communis	5e-97	Putative uncharacterized protein
AHTC1031020	2.72356	B9GTK4	Populus trichocarpa	4e-19	Predicted protein
AHTC1021608	2.72096
AHTC1020864	2.72075	B9MUG9	Populus trichocarpa	8e-44	Predicted protein
AHTC1029882	2.71456	A5BED0	Vitis vinifera	1e-106	Putative uncharacterized protein
AHTC1025252	2.7134	Q9M7W7	Arabidopsis thaliana	1e-53	MJK13.21 protein
AHTC1035146	2.71292	B9H1A0	Populus trichocarpa	3e-79	Predicted protein
AHTC1031850	2.7123	C6T1I7	Glycine max	1e-54	Putative uncharacterized protein
AHTC1006066	2.71099	B9RL27	Ricinus communis	6e-14	Leucine-rich rePisum sativumt protein,
AHTC1016905	2.70701	B9ILI5	Populus trichocarpa	7e-15	Predicted protein
AHTC1014744	2.70399
AHTC1035907	2.7039	B9RLU5	Ricinus communis	1e-75	ATP binding protein,
AHTC1024441	2.70216
AHTC1013705	2.70141	B9SPX7	Ricinus communis	3e-70	RNA binding protein,
AHTC1004374	2.69897	C6TA87	Glycine max	5e-84	Putative uncharacterized protein
AHTC1029145	2.69812	C6ZS29	Glycine max	3e-18	TIR-NBS-LRR type disease resistance protein
AHTC1005120	2.6973	B9RNC2	Ricinus communis	7e-138	Carboxypeptidase regulatory region-containingprotein,
AHTC1025357	2.69725	A5AIW3	Vitis vinifera	2e-23	Putative uncharacterized protein
AHTC1005882	2.69708	B9R8F3	Ricinus communis	9e-139	ATP synthase subunit beta vacuolar,
AHTC1003705	2.6968	O64910	Pisum sativum	3e-104	Glucose-6-phosphate/phosphate-translocator
AHTC1035373	2.69466	C6TNX3	Glycine max	5e-53	Putative uncharacterized protein
AHTC1023506	2.69465
AHTC1013277	2.69162	B5BSX1	Glycyrrhiza uralensis	2e-50	Cytochrome P450 88D6
AHTC1025933	2.69116	C6TH56	Glycine max	3e-22	Putative uncharacterized protein
AHTC1025912	2.6901	C6TDG4	Glycine max	2e-78	Putative uncharacterized protein
AHTC1014907	2.69008	Q9SND6	Arabidopsis thaliana	2e-12	Protein kinase-like protein
AHTC1015923	2.68947
AHTC1007846	2.68824	B9SA07	Ricinus communis	5e-52	Oxygen-evolving enhancer protein 3-1, chloroplast,
AHTC1029371	2.68791	B9I6X2	Populus trichocarpa	2e-55	Predicted protein
AHTC1007391	2.68781	A9UFY5	Medicago sativa	8e-95	Truncated eukaryotic initiation translation factor 4 G III
AHTC1002875	2.68771	B9RCE0	Ricinus communis	1e-98	Aminopeptidase,
AHTC1025476	2.68731	B9IL57	Populus trichocarpa	1e-121	DNA-directed RNA polymerase
AHTC1029016	2.68664	B9RMI4	Ricinus communis	3e-06	GDP-mannose transporter,
AHTC1013826	2.68642	B9H1B1	Populus trichocarpa	6e-18	Predicted protein
AHTC1009453	2.68453	B9I9S5	Populus trichocarpa	6e-130	Multidrug resistance protein ABC transporter family
AHTC1018390	2.68327
AHTC1024681	2.68208	B7FLQ5	Medicago truncatula	3e-83	Putative uncharacterized protein
AHTC1012926	2.68192	B9SHD1	Ricinus communis	4e-66	BRASSINTEROID INSENSITIVE 1-associated receptor kinase 1,
AHTC1013072	2.68189	Q76FZ8	Pisum sativum	2e-75	Brassinosteroid receptor
AHTC1033273	2.68093	B9SBG8	Ricinus communis	2e-24	Aspartic proteinase nepenthesin-1,
AHTC1018178	2.68014
AHTC1006329	2.67875	B9SDN5	Ricinus communis	6e-82	Transferase, transferring glycosyl groups,
AHTC1018459	2.6761	A4ZGS2	Glycine max	1e-23	Transcription factor bZIP83 (Fragment)
AHTC1009406	2.67379	B9HFE5	Populus trichocarpa	1e-06	Predicted protein
AHTC1017968	2.67366	C0JJG7	Glycine max	2e-113	Dehydration responsive protein
AHTC1022586	2.67143
AHTC1025451	2.67112	D2D582	Medicago truncatula	9e-74	GT2
AHTC1017097	2.67017	C6SXX1	Glycine max	1e-14	Putative uncharacterized protein
AHTC1011502	2.6684	B9SM64	Ricinus communis	2e-116	Putative uncharacterized protein
AHTC1025729	2.66722
AHTC1018799	2.66662
AHTC1019733	2.6665
AHTC1020952	2.66367	B9RIJ6	Ricinus communis	3e-13	Kinase,
AHTC1025264	2.66286	B9RHZ1	Ricinus communis	1e-27	Ccaat-binding transcription factor,
AHTC1021707	2.66203	A5JNJ5	Glycine max	2e-14	Dehydration-responsive element binding protein 6
AHTC1023944	2.66171	B9I9F7	Populus trichocarpa	2e-96	Predicted protein
AHTC1032458	2.66068	B9SSC5	Ricinus communis	3e-33	Putative uncharacterized protein
AHTC1005610	2.65915	B5SX65	Medicago truncatula	2e-45	Proanthocyanidin-specific UDP-glycosyltransferase
AHTC1028330	2.6584	Q45NL2	Medicago sativa	8e-68	Putative UDP-N-acetylglucosamine pyrophosphorylase (Fragment)
AHTC1004182	2.65788	P46278	Medicago varia	9e-50	G2/mitotic-specific cyclin-2
AHTC1035282	2.65764
AHTC1010313	2.65666	C6T1A3	Glycine max	1e-41	Putative uncharacterized protein
AHTC1009578	2.65649	B9R930	Ricinus communis	1e-132	Pentatricopeptide rePisum sativumt-containing protein,
AHTC1033271	2.65595	P51820	Glycine max	9e-24	Bifunctional dihydrofolate reductase-thymidylate synthase
AHTC1028439	2.65594	A5BD19	Vitis vinifera	1e-63	Putative uncharacterized protein
AHTC1004433	2.65551	A4GK73	Nicotiana tabacum	8e-102	Sphingolipid delta-8 desaturase
AHTC1019454	2.65139	A9PL48	Populus trichocarpa	4e-07	AP2/ERF domain-containing transcription factor
AHTC1035537	2.65041	B9SUI4	Ricinus communis	7e-93	Oligopeptide transporter,
AHTC1032368	2.64637	B9I113	Populus trichocarpa	2e-34	Predicted protein
AHTC1012216	2.64571	Q2HVN0	Medicago truncatula	7e-36	Transferase
AHTC1030309	2.64552	C6TNS5	Glycine max	5e-111	Putative uncharacterized protein
AHTC1012550	2.64523	B9GT20	Populus trichocarpa	1e-109	Predicted protein
AHTC1014197	2.64396
AHTC1032027	2.64395	B9DFT3	Arabidopsis thaliana	2e-21	AT2G35610 protein
AHTC1016675	2.64255	B9RNV9	Ricinus communis	2e-73	DNA-directed RNA polymerase
AHTC1024859	2.64234	Q6R4U3	Hevea brasiliensis	1e-86	PPase
AHTC1029255	2.64193	B9IKP8	Populus trichocarpa	3e-64	Predicted protein
AHTC1013362	2.64145
AHTC1017151	2.64094	B9S555	Ricinus communis	6e-30	Serine/threonine protein kinase,
AHTC1006834	2.6397	B9R9Y2	Ricinus communis	5e-134	WD-rePisum sativumt protein,
AHTC1029614	2.63915	B9IAS1	Populus trichocarpa	1e-39	Predicted protein
AHTC1012505	2.63818
AHTC1020655	2.63778	B4XH34	Glycine max	1e-07	Putative 3'(2'),5'-bisphosphate nucleotidase (Fragment)
AHTC1026149	2.63693	C6TH66	Glycine max	4e-50	Putative uncharacterized protein
AHTC1009026	2.63612	C0JJJ2	Glycine max	1e-33	Rpp4 candidate 3
AHTC1020457	2.63605
AHTC1009196	2.63541	B9SKA9	Ricinus communis	7e-114	Putative uncharacterized protein
AHTC1034126	2.63484	B9SUU6	Ricinus communis	8e-21	Receptor serine/threonine kinase,
AHTC1023968	2.63474	B9GL80	Populus trichocarpa	1e-18	High mobility group family
AHTC1026195	2.63184	O49859	Glycine max	5e-58	Cytochrome P450 82A4
AHTC1017496	2.63131	B9RZV0	Ricinus communis	1e-36	Putative uncharacterized protein
AHTC1029148	2.62875	O24308	Pisum sativum	5e-108	DNA topoisomerase 2
AHTC1004409	2.62698	B9RL27	Ricinus communis	2e-116	Leucine-rich rePisum sativumt protein,
AHTC1007386	2.62611	B9GFY6	Populus trichocarpa	4e-87	Predicted protein
AHTC1011346	2.62473	A5AR14	Vitis vinifera	3e-147	Putative uncharacterized protein
AHTC1018301	2.62421
AHTC1025849	2.6238	C6T8D0	Glycine max	2e-08	Putative uncharacterized protein
AHTC1023861	2.6237	C6T2Z1	Glycine max	2e-53	Putative uncharacterized protein
AHTC1022595	2.62337
AHTC1011854	2.62332	B9TFK9	Ricinus communis	1e-40	Putative uncharacterized protein
AHTC1023882	2.62271	B9IBY9	Populus trichocarpa	2e-78	Predicted protein
AHTC1006616	2.62232	C6SVL3	Glycine max	2e-60	Putative uncharacterized protein
AHTC1007940	2.62109	A5AJR8	Vitis vinifera	2e-63	Putative uncharacterized protein
AHTC1002513	2.61932	C6TKT8	Glycine max	4e-73	Putative uncharacterized protein
AHTC1023217	2.61899	P15792	Phaseolus vulgaris	6e-94	Protein kinase PVPK-1
AHTC1029339	2.61832	Q2HTL3	Medicago truncatula	2e-105	WD40-like
AHTC1015772	2.61798
AHTC1024366	2.61674	B9N244	Populus trichocarpa	7e-18	Predicted protein
AHTC1013073	2.61536
AHTC1008980	2.61465	Q2PF02	Trifolium pratense	6e-159	Putative uncharacterized protein
AHTC1005320	2.61458	B9HYG6	Populus trichocarpa	2e-67	Predicted protein
AHTC1013293	2.61415	B9IGV9	Populus trichocarpa	6e-33	Predicted protein
AHTC1026834	2.61293	A0EJF1	Medicago truncatula	6e-21	Beta-glucan-binding protein 2
AHTC1011549	2.61236
AHTC1025934	2.61202
AHTC1022902	2.61061
AHTC1012029	2.61003	B9SQP2	Ricinus communis	8e-147	Clathrin heavy chain,
AHTC1026567	2.60988	B9IJ27	Populus trichocarpa	2e-35	Predicted protein (Fragment)
AHTC1024357	2.60979	B9T9K4	Ricinus communis	1e-11	Putative uncharacterized protein
AHTC1024050	2.60897
AHTC1008890	2.60761	B9INK3	Populus trichocarpa	4e-78	Predicted protein
AHTC1030245	2.60701	A5BJT8	Vitis vinifera	4e-88	Putative uncharacterized protein
AHTC1019202	2.60592
AHTC1003120	2.60528	B9SGZ4	Ricinus communis	6e-31	Glucan endo-1,3-beta-glucosidase,
AHTC1027623	2.60469	A5BDX2	Vitis vinifera	2e-16	Putative uncharacterized protein
AHTC1016478	2.60342	B9N7I0	Populus trichocarpa	2e-92	Predicted protein
AHTC1031806	2.60263	B9SSE3	Ricinus communis	2e-18	DNA binding protein,
AHTC1029343	2.60158	B9S9N8	Ricinus communis	2e-88	Protein cdcH,
AHTC1009195	2.60108	Q9S957	Medicago falcata	2e-71	Cyclin A homolog
AHTC1004702	2.60019	B9HW02	Populus trichocarpa	9e-78	Predicted protein
AHTC1006816	2.59971	B9H1G0	Populus trichocarpa	6e-31	Predicted protein
AHTC1022766	2.59912
AHTC1026289	2.59674	C5X729	Sorghum bicolor	8e-18	Putative uncharacterized protein Sb02g000330
AHTC1016635	2.59659	C6TNC1	Glycine max	3e-33	Putative uncharacterized protein
AHTC1008448	2.59612	B9RT10	Ricinus communis	5e-168	Helicase,
AHTC1002434	2.59609	B9RH26	Ricinus communis	1e-22	Putative uncharacterized protein
AHTC1034825	2.59471	A5BN50	Vitis vinifera	1e-88	Putative uncharacterized protein
AHTC1022844	2.59454
AHTC1028281	2.59285	C6TH63	Glycine max	2e-41	Putative uncharacterized protein
AHTC1007042	2.59175	A4Q7M2	Medicago truncatula	0	CPSF A subunit, C-terminal; WD40-like
AHTC1030017	2.59164	B9RUG8	Ricinus communis	8e-57	Amino acid permease,
AHTC1027838	2.59083	B9S048	Ricinus communis	9e-57	Replication factor C / DNA polymerase III gamma-tau subunit,
AHTC1022396	2.5903	B9HZT3	Populus trichocarpa	1e-71	Cytochrome P450
AHTC1030945	2.58985	B7FM23	Medicago truncatula	1e-38	Putative uncharacterized protein
AHTC1014096	2.58787
AHTC1012557	2.5869	B9H8R1	Populus trichocarpa	1e-99	Predicted protein
AHTC1017943	2.58678
AHTC1034340	2.58649	Q7Y077	Brassica napus	9e-52	Amino acid permease 1
AHTC1016399	2.58531	B9GK02	Populus trichocarpa	3e-88	Predicted protein
AHTC1029539	2.58523	Q8H6S8	Pisum sativum	1e-54	Translation initiation factor
AHTC1024109	2.58498
AHTC1022812	2.58343	B9GKM6	Populus trichocarpa	5e-42	Cytochrome P450
AHTC1008354	2.58268	B9RNM3	Ricinus communis	9e-77	Amine oxidase,
AHTC1013357	2.5801	C6FF60	Glycine max	1e-90	Leucine-rich rePisum sativumt family protein/protein kinase family protein
AHTC1024351	2.57931
AHTC1028904	2.57928	C6ZRT5	Glycine max	1e-67	Leucine-rich rePisum sativumt transmembrane protein kinase
AHTC1000133	2.57844	B9IC18	Populus trichocarpa	9e-94	Predicted protein
AHTC1009297	2.57737	B9S916	Ricinus communis	1e-86	Pattern formation protein,
AHTC1007964	2.57695	B9R7Q4	Ricinus communis	1e-37	BRASSINAZOLE-RESISTANT 1 protein,
AHTC1007716	2.57592
AHTC1013340	2.57579	C6TDH7	Glycine max	2e-56	Putative uncharacterized protein
AHTC1024425	2.57536	B9SBP3	Ricinus communis	8e-87	Lysyl-tRNA synthetase
AHTC1031518	2.57528	A5B2N6	Vitis vinifera	2e-36	Putative uncharacterized protein
AHTC1009390	2.5747	B9SWA5	Ricinus communis	4e-41	Putative uncharacterized protein
AHTC1026598	2.57444
AHTC1012388	2.57409	B9IKV7	Populus trichocarpa	2e-165	Cellulose synthase
AHTC1033127	2.57398
AHTC1002245	2.57312
AHTC1017159	2.57259
AHTC1004074	2.57233	Q8LBA3	Arabidopsis thaliana	2e-46	Phosphoserine aminotransferase
AHTC1006973	2.56868	B9RTN2	Ricinus communis	3e-130	ATP-dependent helicase NAM7,
AHTC1027727	2.56709	B9GR57	Populus trichocarpa	4e-49	Predicted protein
AHTC1027349	2.56664	C6THU5	Glycine max	2e-59	Putative uncharacterized protein
AHTC1028745	2.56449	C6TH51	Glycine max	2e-59	Putative uncharacterized protein
AHTC1007232	2.56255	Q8S564	Glycine max	1e-135	4-coumarate:coenzyme A ligase
AHTC1008267	2.56101	A2Q3L5	Medicago truncatula	2e-82	Zinc finger, CCCH-type
AHTC1025470	2.55976	B9SHG9	Ricinus communis	3e-19	Putative uncharacterized protein
AHTC1007234	2.5591	A2Q294	Medicago truncatula	1e-100	Lecithin:cholesterol acyltransferase
AHTC1026707	2.55888	B9T6T6	Ricinus communis	5e-53	Purine permease,
AHTC1018009	2.55606	C0Z2C3	Arabidopsis thaliana	1e-18	AT5G58430 protein
AHTC1007702	2.5551	A2Q1G7	Medicago truncatula	5e-49	HEAT
AHTC1011775	2.55355	Q8LDT5	Arabidopsis thaliana	9e-70	Putative uncharacterized protein
AHTC1030186	2.55308	Q40192	Lotus japonicus	2e-92	RAB11B
AHTC1036648	2.55295				Putative uncharacterized protein
AHTC1018328	2.55255	A5AWX2	Vitis vinifera	1e-78	Primary amine oxidase
AHTC1029241	2.55192	B9T432	Ricinus communis	3e-98	Bipolar kinesin KRP-130,
AHTC1007261	2.55065	B9RTE2	Ricinus communis	9e-71	Phosphatidylcholine transfer protein,
AHTC1017293	2.55057
AHTC1004419	2.55011	B9RJ63	Ricinus communis	4e-104	Aminotransferase ybdL,
AHTC1004254	2.54783	B9HLK4	Populus trichocarpa	0	Predicted protein
AHTC1011956	2.54778	B9SWC0	Ricinus communis	9e-60	RNA m5u methyltransferase,
AHTC1011918	2.5469	B9GT92	Populus trichocarpa	5e-81	Predicted protein
AHTC1014164	2.54663	B4UWA8	Arachis hypogaea	6e-93	Hypoxanthine phosphoribosyltransferase
AHTC1016098	2.54503
AHTC1018793	2.54502
AHTC1029731	2.54469	B9T619	Ricinus communis	9e-12	1-deoxyxylulose-5-phosphate synthase,
AHTC1002732	2.54451	B9N7H6	Populus trichocarpa	0	Predicted protein
AHTC1006764	2.54444	C6TJW8	Glycine max	2e-74	Putative uncharacterized protein
AHTC1012713	2.54265	B9GGW2	Populus trichocarpa	3e-40	Predicted protein
AHTC1017304	2.53972	C6TMZ1	Glycine max	3e-19	Putative uncharacterized protein
AHTC1007026	2.53617	C6T8C1	Glycine max	5e-84	Putative uncharacterized protein
AHTC1025250	2.53608
AHTC1036542	2.53595				Peroxidase 1
AHTC1002358	2.53551	P49208	Pisum sativum	2e-31	50S ribosomal protein L1, chloroplastic (Fragment)
AHTC1015987	2.53496	A9PFL0	Populus trichocarpa	1e-07	Putative uncharacterized protein
AHTC1035750	2.53472	A5BA41	Vitis vinifera	3e-35	Putative uncharacterized protein
AHTC1010636	2.53277	B9HYH7	Populus trichocarpa	1e-81	Tubulin gamma complex-associated protein
AHTC1010209	2.53267	Q00M66	Glycine max	2e-61	Remorin
AHTC1012071	2.53265
AHTC1002941	2.53207	C6TGB2	Glycine max	2e-154	Putative uncharacterized protein
AHTC1016316	2.53189	B0BLI5	Lotus japonicus	1e-96	CM0216.390.nc protein
AHTC1011340	2.52879	Q9M5Q1	Pisum sativum	5e-72	Galactoside 2-alpha-L-fucosyltransferase
AHTC1014588	2.52749
AHTC1008348	2.52715	B9HSL5	Populus trichocarpa	1e-93	Predicted protein
AHTC1012379	2.52641	C0LYY9	Pisum sativum	4e-88	Minichromosome maintenance 2 protein
AHTC1035044	2.52496	Q2HZ18	Glycine max	8e-50	Polygalacturonase (Fragment)
AHTC1029032	2.52469	B9I4H9	Populus trichocarpa	7e-06	Predicted protein
AHTC1015327	2.5231	B9RWA6	Ricinus communis	2e-31	Gibberellin receptor GID1,
AHTC1007123	2.52297	A5BH92	Vitis vinifera	3e-112	Putative uncharacterized protein
AHTC1026621	2.52263	Q6L8U0	Cucumis sativu	2e-33	Auxin response factor 4
AHTC1009380	2.51939
AHTC1009844	2.51839	C6TCK8	Glycine max	3e-30	Putative uncharacterized protein
AHTC1029443	2.51695	B9GSV1	Populus trichocarpa	2e-62	Predicted protein
AHTC1000222	2.51521	Q06H23	Arachis hypogaea	4e-84	Ubiquitin carrier protein
AHTC1004851	2.51486	B9SYQ1	Ricinus communis	3e-52	R2r3-myb transcription factor,
AHTC1008373	2.51458	B9HKQ7	Populus trichocarpa	3e-85	Predicted protein
AHTC1027584	2.51422	O65780	Cyamopsis tetragonoloba	6e-37	UDP-glucose 4-epimerase GEPI42
AHTC1019141	2.51343	C7F7H9	Solanum tuberosum	1e-12	Soluble starch synthase
AHTC1019023	2.51141
AHTC1022036	2.51087	B9RNE8	Ricinus communis	1e-47	DNA replication licensing factor MCM7,
AHTC1023888	2.51011	A0EJF1	Medicago truncatula	5e-72	Beta-glucan-binding protein 2
AHTC1034870	2.50965	A5C449	Vitis vinifera	8e-85	Putative uncharacterized protein
AHTC1006261	2.5093	C6T195	Glycine max	9e-58	Putative uncharacterized protein
AHTC1006189	2.50843	Q84L76	Pyrus communis	2e-134	Expansin
AHTC1003946	2.5066	B7FLX8	Medicago truncatula	2e-144	Putative uncharacterized protein
AHTC1021388	2.50592
AHTC1000091	2.50504	A7LNF7	Glycine max	5e-41	Sucrose-phosphate synthase (Fragment)
AHTC1018284	2.5049
AHTC1017734	2.50421
AHTC1030450	2.50411	B9R9I1	Ricinus communis	2e-80	Alcohol dehydrogenase,
AHTC1025345	2.50347	B9HXG9	Populus trichocarpa	2e-70	Predicted protein
AHTC1018846	2.50345	B9HUC1	Populus trichocarpa	7e-17	Predicted protein
AHTC1005764	2.50296	B9GK70	Populus trichocarpa	3e-101	Predicted protein (Fragment)
AHTC1002808	2.50257	B9MVU0	Populus trichocarpa	0	Predicted protein (Fragment)
AHTC1007360	2.50239	C6TK68	Glycine max	1e-88	Putative uncharacterized protein
AHTC1034049	2.50198	A5AP36	Vitis vinifera	1e-41	Putative uncharacterized protein
AHTC1010261	2.50174	B3FES2	Eriobotrya japonica	3e-30	Phenylalanine ammonia lyase 1 (Fragment)
AHTC1035133	2.5012	C6TCA0	Glycine max	1e-32	Putative uncharacterized protein
AHTC1008741	2.49911	B9SPR9	Ricinus communis	6e-91	Putative uncharacterized protein
AHTC1009040	2.49787	Q1EDY7	Medicago truncatula	6e-34	SAM dependent isoflavone 7-O-methyltransferase
AHTC1024375	2.49731	B9HSB6	Populus trichocarpa	5e-33	Predicted protein
AHTC1025439	2.49557	B9IK68	Populus trichocarpa	6e-08	Predicted protein
AHTC1009917	2.49547	B9RQN8	Ricinus communis	2e-35	Kif4,
AHTC1025042	2.49534	B9GTH6	Populus trichocarpa	3e-41	Predicted protein
AHTC1013713	2.49462	Q9SRZ9	Arabidopsis thaliana	3e-38	F12P19.7
AHTC1032041	2.49422	B0LUR7	Glycine max	4e-14	Transcription factor
AHTC1027356	2.49335	C6TBR4	Glycine max	2e-57	Putative uncharacterized protein
AHTC1012518	2.49254	C6T534	Glycine max	5e-49	Putative uncharacterized protein (Fragment)
AHTC1029970	2.4921	B9RVY3	Ricinus communis	9e-111	Cleavage and polyadenylation specificity factor,
AHTC1009512	2.49144	Q41101	Phaseolus vulgaris	2e-37	Phaseolin G-box binding protein PG1
AHTC1036280	2.49066				Putative uncharacterized protein
AHTC1031327	2.48875	Q6JJ28	Ipomoea trifida	3e-38	Putative pentatricopeptide rePisum sativumt-containing protein
AHTC1004559	2.48849	A2Q567	Medicago truncatula	0	Amine oxidase
AHTC1003375	2.48787	Q9ZWQ5	Vigna mungo	0	UDP-glycose:flavonoid glycosyltransferase
AHTC1011455	2.48785	A5C1R0	Vitis vinifera	8e-97	Putative uncharacterized protein
AHTC1031941	2.48785	A9P904	Populus trichocarpa	9e-25	Putative uncharacterized protein
AHTC1003401	2.48766	B7FGB1	Medicago truncatula	2e-119	Putative uncharacterized protein (Fragment)
AHTC1025865	2.48726	A2Q381	Medicago truncatula	3e-32	Putative uncharacterized protein
AHTC1006425	2.4871	B9RDP2	Ricinus communis	2e-72	Dead box ATP-dependent RNA helicase,
AHTC1006850	2.48616	B9RZ39	Ricinus communis	2e-82	Transcription factor,
AHTC1011337	2.48287	Q9M5Q1	Pisum sativum	2e-97	Galactoside 2-alpha-L-fucosyltransferase
AHTC1006695	2.48239
AHTC1035293	2.48223	A5BVU0	Vitis vinifera	4e-17	Putative uncharacterized protein
AHTC1008513	2.4819	B9GH83	Populus trichocarpa	5e-109	Predicted protein
AHTC1036213	2.48003				Cytochrome P450 (Fragment)
AHTC1004441	2.47877	O23792	Nicotiana tabacum	2e-39	CND41, chloroplast nucleoid DNA binding protein
AHTC1004852	2.47876	Q53B73	Glycine max	5e-93	Putative chalcone isomerase 3
AHTC1031250	2.47829	C6F190	Glycine max	4e-35	NBS-LRR disease-resistance protein scn3r1
AHTC1020890	2.4777	B9RVH4	Ricinus communis	1e-89	Putative uncharacterized protein
AHTC1013740	2.47668	B9S213	Ricinus communis	8e-91	Cellulose synthase A catalytic subunit 3 [UDP-forming],
AHTC1035269	2.47521	B9IB28	Populus trichocarpa	1e-43	Predicted protein
AHTC1007105	2.47519	B9HF49	Populus trichocarpa	5e-63	Predicted protein
AHTC1012746	2.47448	B9SRI1	Ricinus communis	3e-18	Putative uncharacterized protein
AHTC1011335	2.47386	B9GX20	Populus trichocarpa	2e-17	Predicted protein
AHTC1017138	2.4736	A9PBE4	Populus trichocarpa	9e-20	Putative uncharacterized protein
AHTC1008903	2.47342	B9RXJ9	Ricinus communis	1e-106	Glucan endo-1,3-beta-glucosidase,
AHTC1010158	2.47282	B9IIE6	Populus trichocarpa	6e-27	Predicted protein
AHTC1009555	2.47226	Q9MBG5	Arabidopsis thaliana	4e-17	Probable calcium-binding protein CML30
AHTC1020191	2.47145	B9IE05	Populus trichocarpa	1e-95	Predicted protein (Fragment)
AHTC1005455	2.47082	C6TAL3	Glycine max	8e-101	Putative uncharacterized protein
AHTC1018246	2.47061	C6FF67	Glycine max	5e-58	PK-LRR-TM resistance protein
AHTC1007796	2.47042	C6T2J4	Glycine max	2e-89	Putative uncharacterized protein
AHTC1012047	2.4692	B8XPP5	Betula luminifera	0	Cellulose synthase
AHTC1031670	2.46892	B9HH93	Populus trichocarpa	2e-28	Predicted protein
AHTC1035170	2.46866	C6T559	Glycine max	1e-37	Putative uncharacterized protein
AHTC1021562	2.4679	O04697	Pisum sativum	9e-47	DNA-binding protein PD2
AHTC1024323	2.46446
AHTC1012062	2.46443	Q70I39	Lotus japonicus	4e-80	Coatomer alpha subunit-like protein
AHTC1009450	2.4641	B9IFZ2	Populus trichocarpa	1e-122	Predicted protein
AHTC1026726	2.4637	A5BY93	Vitis vinifera	2e-09	Putative uncharacterized protein
AHTC1019227	2.46203
AHTC1018406	2.46198	B9RS37	Ricinus communis	2e-97	Catalytic,
AHTC1029497	2.46025	C6T8N8	Glycine max	2e-52	Putative uncharacterized protein (Fragment)
AHTC1029578	2.45992	C6T4K3	Glycine max	1e-56	Putative uncharacterized protein
AHTC1001816	2.45974	C6TBS9	Glycine max	4e-92	Putative uncharacterized protein
AHTC1021160	2.45966	B9IPA7	Populus trichocarpa	3e-12	Predicted protein
AHTC1012898	2.45915	C6FF68	Glycine max	2e-147	ATP binding/protein serine/threonine kinase
AHTC1016142	2.4584	B9MXT5	Populus trichocarpa	1e-48	Predicted protein
AHTC1024217	2.45689	B9I5Y5	Populus trichocarpa	5e-109	Predicted protein
AHTC1003715	2.4564	C6TI63	Glycine max	1e-143	Putative uncharacterized protein
AHTC1005842	2.45621	C9W981	Arachis hypogaea	3e-96	Phosphoenolpyruvate carboxylase
AHTC1003203	2.45559	B9SF33	Ricinus communis	0	Putative uncharacterized protein
AHTC1018917	2.45211	B9HW67	Populus trichocarpa	8e-53	Predicted protein
AHTC1008908	2.4508	B9S3V0	Ricinus communis	9e-62	Protein binding protein,
AHTC1024752	2.45053	B9I668	Populus trichocarpa	2e-53	Predicted protein
AHTC1006696	2.44927	Q8VZX7	Medicago truncatula	8e-76	1-aminocyclopropanecarboxylic acid oxidase
AHTC1021732	2.44893	B9N158	Populus trichocarpa	1e-58	Auxin efflux carrier component
AHTC1011371	2.4489	B9GIN8	Populus trichocarpa	1e-08	Predicted protein
AHTC1024420	2.44843	B9SZ34	Ricinus communis	1e-58	Putative uncharacterized protein
AHTC1033481	2.4483	C6TKJ8	Glycine max	1e-46	Putative uncharacterized protein
AHTC1012576	2.44807	B9GPQ8	Populus trichocarpa	2e-107	Predicted protein (Fragment)
AHTC1005703	2.44724	Q9FRX6	Antirrhinum majus	1e-12	Aureusidin synthase
AHTC1019360	2.44668
AHTC1029982	2.44508	Q8GT22	Pyrus communis	4e-125	Vacuolar proton-inorganic pyrophosphatase
AHTC1014412	2.44477	C6SZU2	Glycine max	2e-32	Putative uncharacterized protein
AHTC1018234	2.44476
AHTC1025367	2.44453	C6TID5	Glycine max	7e-22	Putative uncharacterized protein
AHTC1020989	2.44391	B9GLG3	Populus trichocarpa	1e-68	Predicted protein
AHTC1012883	2.44369	D0VEB0	Nicotiana tabacum	7e-49	Putative uncharacterized protein (Fragment)
AHTC1031216	2.4423	B9GLP7	Populus trichocarpa	3e-11	Predicted protein
AHTC1017129	2.44212	B9HKS0	Populus trichocarpa	9e-08	Predicted protein (Fragment)
AHTC1004075	2.44055	C6TA95	Glycine max	1e-102	Putative uncharacterized protein
AHTC1010191	2.4403
AHTC1035241	2.44	C6SY68	Glycine max	8e-15	Non-specific lipid-transfer protein
AHTC1016344	2.43979	Q2PET6	Trifolium pratense	3e-94	Putative beta-galactosidase (Fragment)
AHTC1009821	2.43877
AHTC1034182	2.43854
AHTC1025087	2.43848	B9GXF7	Populus trichocarpa	9e-57	Predicted protein
AHTC1014915	2.43826	B9SKP2	Ricinus communis	2e-58	Receptor protein kinase,
AHTC1017962	2.43824
AHTC1014573	2.43761	A9PC88	Populus trichocarpa	1e-09	Putative uncharacterized protein
AHTC1010016	2.43753	B9HZW2	Populus trichocarpa	1e-94	Predicted protein
AHTC1016669	2.43698	Q84ZW1	Pisum sativum	5e-95	Ent-kaurenoic acid oxidase
AHTC1016771	2.43661	A2Q1T0	Medicago truncatula	7e-36	Putative uncharacterized protein
AHTC1029366	2.43659	B9N870	Populus trichocarpa	2e-45	Predicted protein
AHTC1009757	2.43561	B9SN36	Ricinus communis	2e-108	Protein SEY1,
AHTC1005789	2.43552	C6TC48	Glycine max	7e-71	Putative uncharacterized protein
AHTC1029060	2.43484	O24422	Glycine max	9e-22	Desiccation protective protein LEA5
AHTC1028384	2.43448	Q8GV76	Medicago truncatula	2e-83	Auxin efflux carrier protein
AHTC1031193	2.43305	B9IKP2	Populus trichocarpa	2e-87	Predicted protein
AHTC1034039	2.43238	C6T378	Glycine max	1e-24	Putative uncharacterized protein
AHTC1009021	2.4317	A5C567	Vitis vinifera	9e-07	Putative uncharacterized protein
AHTC1010652	2.431	B7FM13	Medicago truncatula	4e-99	Putative uncharacterized protein
AHTC1001538	2.43044	B9RC08	Ricinus communis	0	Hydroxymethylglutaryl-CoA synthase,
AHTC1028618	2.42764
AHTC1010692	2.42701	B9SKF9	Ricinus communis	6e-87	Eukaryotic translation initiation factor 4g,
AHTC1004380	2.42528	B9I2G7	Populus trichocarpa	1e-163	Predicted protein
AHTC1027059	2.42481	B9T6C2	Ricinus communis	1e-41	Putative uncharacterized protein
AHTC1021865	2.4246	C5XMR7	Sorghum bicolor	4e-09	Putative uncharacterized protein Sb03g003930
AHTC1018378	2.42399	Q39810	Glycine max	2e-103	Aminoalcoholphosphotransferase
AHTC1007848	2.42379
AHTC1027245	2.42378	Q2HSE6	Medicago truncatula	2e-46	Pentatricopeptide rePisum sativumt
AHTC1007128	2.42214	A5BC28	Vitis vinifera	1e-30	Putative uncharacterized protein
AHTC1017077	2.42052	B6TJV4	Zea mays	4e-13	14-3-3-like protein A
AHTC1031896	2.41987	A9UFC5	Betula luminifera	6e-58	Acyl-ACP thioesterase
AHTC1018145	2.41957
AHTC1012540	2.41897	B9I198	Populus trichocarpa	3e-53	Predicted protein
AHTC1006542	2.41762	B9RDT5	Ricinus communis	0	Sialin,
AHTC1009138	2.41701	B9S4C0	Ricinus communis	7e-63	Putative uncharacterized protein
AHTC1019231	2.41578
AHTC1013377	2.41517
AHTC1010236	2.41488	A9PEF1	Populus trichocarpa	7e-116	Predicted protein
AHTC1006347	2.41446	B9HRE6	Populus trichocarpa	4e-41	Predicted protein
AHTC1012803	2.4137	B9IAN7	Populus trichocarpa	2e-65	Predicted protein (Fragment)
AHTC1009163	2.41319	C6SWA3	Glycine max	1e-47	Acyl carrier protein
AHTC1025307	2.41253
AHTC1018441	2.41176	B9I7A2	Populus trichocarpa	3e-71	Predicted protein
AHTC1036400	2.41037				Putative uncharacterized protein
AHTC1008028	2.40926	Q9ZWQ5	Vigna mungo	3e-90	UDP-glycose:flavonoid glycosyltransferase
AHTC1003406	2.40846	B9GQC0	Populus trichocarpa	0	Predicted protein
AHTC1016262	2.40792	C6FF71	Glycine max	6e-112	Protein kinase
AHTC1030216	2.40708	A5BEV2	Vitis vinifera	2e-123	Putative uncharacterized protein
AHTC1006931	2.40571	O64910	Pisum sativum	1e-78	Glucose-6-phosphate/phosphate-translocator
AHTC1017915	2.40496	B9H1N8	Populus trichocarpa	2e-38	Lysine/histidine transporter (Fragment)
AHTC1001014	2.40483	C6T241	Glycine max	1e-31	Putative uncharacterized protein
AHTC1005731	2.40398	Q0PJG8	Glycine max	6e-49	MYB transcription factor MYB123 (Fragment)
AHTC1008463	2.40134	B9S5C3	Ricinus communis	6e-46	Ethylene-overproduction protein,
AHTC1018615	2.39854	C6T7E0	Glycine max	3e-09	Putative uncharacterized protein
AHTC1026831	2.39831	B7FM66	Medicago truncatula	7e-18	Putative uncharacterized protein
AHTC1007635	2.39775	B9RZS9	Ricinus communis	5e-47	Transcription factor,
AHTC1033498	2.39755	C6T746	Glycine max	7e-10	Putative uncharacterized protein
AHTC1029687	2.39607	B9SIK6	Ricinus communis	7e-93	Minichromosome maintenance protein MCM,
AHTC1021292	2.39427	A5AU06	Vitis vinifera	2e-91	Putative uncharacterized protein
AHTC1002255	2.39357	B9SP45	Ricinus communis	7e-112	Eukaryotic translation initiation factor 2c,
AHTC1025051	2.39298
AHTC1020196	2.39054	A5AKZ1	Vitis vinifera	2e-60	Putative uncharacterized protein
AHTC1016271	2.3899	A5Z1Q9	Arachis ipaensis	6e-64	Ara i 2.02
AHTC1035314	2.38682	B9MVQ0	Populus trichocarpa	6e-86	Predicted protein
AHTC1008850	2.38662	Q39833	Glycine max	1e-84	Alfa-carboxyltransferase
AHTC1003983	2.38619	C6TK44	Glycine max	5e-116	Putative uncharacterized protein
AHTC1003296	2.38499	Q2HSK0	Medicago truncatula	1e-30	Transcriptional factor B3
AHTC1018883	2.38482	A5AYR5	Vitis vinifera	2e-28	Putative uncharacterized protein
AHTC1028915	2.38406	C6TAG0	Glycine max	4e-73	Putative uncharacterized protein
AHTC1003438	2.38404	A6NAB4	Vitis vinifera	2e-103	Myc2 bHLH protein
AHTC1007423	2.38288	B7FKI5	Medicago truncatula	2e-35	Putative uncharacterized protein
AHTC1018448	2.38288	B9I9V4	Populus trichocarpa	3e-90	Predicted protein
AHTC1029383	2.38277	C6TGL1	Glycine max	1e-11	Putative uncharacterized protein
AHTC1032403	2.38214
AHTC1011495	2.37983
AHTC1005805	2.37958	C6T8P3	Glycine max	3e-97	Putative uncharacterized protein
AHTC1008273	2.37833	B9GRP4	Populus trichocarpa	1e-50	Predicted protein
AHTC1012261	2.37788	Q2PEP5	Trifolium pratense	4e-100	Putative WD-40 rePisum sativumt protein (Fragment)
AHTC1013547	2.37702	A5BR01	Vitis vinifera	5e-43	Putative uncharacterized protein
AHTC1006532	2.37659	Q69F96	Phaseolus vulgaris	0	Reversibly glycosylated protein
AHTC1034320	2.37602	A5CBH9	Vitis vinifera	4e-14	Putative uncharacterized protein
AHTC1012195	2.37545	A5AL14	Vitis vinifera	1e-24	Putative uncharacterized protein
AHTC1018276	2.37527	B9RKN7	Ricinus communis	4e-88	Multidrug resistance pump,
AHTC1031342	2.37261	C6TB09	Glycine max	3e-29	Non-specific lipid-transfer protein
AHTC1027105	2.37179	A2Q2X8	Medicago truncatula	2e-106	GRAS transcription factor
AHTC1030348	2.37087	B9SA63	Ricinus communis	3e-130	Oligopeptide transporter,
AHTC1026207	2.37073	Q8LRU0	Arachis ipaensis	2e-77	Myc-like regulatory protein
AHTC1012721	2.37031	C6SZ51	Glycine max	3e-58	Putative uncharacterized protein
AHTC1007175	2.36837	P31531	Glycine max	5e-110	1-aminocyclopropane-1-carboxylate synthase
AHTC1007109	2.36775	B9RMZ7	Ricinus communis	1e-128	Putative uncharacterized protein
AHTC1008024	2.36751	Q84XA4	Vigna unguiculata	3e-138	Aminoimidazolecarboximide ribonucleotide transformylase/inosine monophosphate cyclohydrolase
AHTC1006131	2.36744	B7FLF1	Medicago truncatula	2e-140	Putative uncharacterized protein
AHTC1018919	2.36645	B9S5G3	Ricinus communis	6e-49	Ribulose bisphosphate carboxylase small chain
AHTC1007222	2.36622	B9H247	Populus trichocarpa	6e-21	Predicted protein
AHTC1015495	2.3657	A9PHG9	Populus trichocarpa	9e-55	Putative uncharacterized protein
AHTC1005196	2.36559	B9T4Y0	Ricinus communis	2e-24	14 kDa proline-rich protein DC2.15,
AHTC1034958	2.365	B9HP27	Populus trichocarpa	1e-74	Predicted protein (Fragment)
AHTC1030798	2.36478	B9T191	Ricinus communis	9e-24	Heterogeneous nuclear ribonucleoprotein 27C,
AHTC1002533	2.36468	B9RSN1	Ricinus communis	0	Chaperonin containing t-complex protein 1, zeta subunit, tcpz,
AHTC1013186	2.36332	B9SM64	Ricinus communis	1e-70	Putative uncharacterized protein
AHTC1016793	2.36319	B9T0X5	Ricinus communis	6e-63	Dead box ATP-dependent RNA helicase,
AHTC1030329	2.36216	C6SVW0	Glycine max	2e-31	Putative uncharacterized protein
AHTC1006750	2.3614
AHTC1024627	2.36098	Q8L9H9	Arabidopsis thaliana	2e-36	Putative uncharacterized protein
AHTC1025761	2.36078	A5BHU3	Vitis vinifera	5e-37	Putative uncharacterized protein
AHTC1013469	2.35977	B9P4S8	Populus trichocarpa	9e-60	Amino acid permease
AHTC1011370	2.35966	B9I1P4	Populus trichocarpa	1e-62	Predicted protein
AHTC1011838	2.35918	C6TEN2	Glycine max	1e-95	Putative uncharacterized protein
AHTC1025166	2.35899	C6TNS3	Glycine max	1e-48	Putative uncharacterized protein
AHTC1002381	2.35815	B9SP61	Ricinus communis	6e-63	21 kDa protein,
AHTC1024927	2.35787	B9GP88	Populus trichocarpa	1e-103	Predicted protein
AHTC1019858	2.35766	B9SZZ3	Ricinus communis	4e-86	Laccase,
AHTC1015754	2.3567	B9T5A8	Ricinus communis	3e-50	ATP binding protein,
AHTC1024359	2.35615
AHTC1011361	2.35404	O48601	Glycine max	1e-109	NADPH:isoflavone reductase
AHTC1011365	2.35305	C6ZRT0	Glycine max	2e-175	FERONIA receptor-like kinase
AHTC1018015	2.35207
AHTC1008178	2.35146
AHTC1002399	2.34988	A4F1S0	Clitoria ternatea	2e-156	Putative acyltransferase
AHTC1015856	2.34975
AHTC1024699	2.34888
AHTC1015957	2.34581	Q9M1J4	Arabidopsis thaliana	2e-14	Condensin complex subunit 1
AHTC1008822	2.34511	Q8W558	Arachis ipaensis	2e-101	4-coumarate:CoA ligase
AHTC1021187	2.34507	B9H6H0	Populus trichocarpa	7e-70	Predicted protein
AHTC1003737	2.34418	C6TNE5	Glycine max	2e-83	Putative uncharacterized protein
AHTC1018493	2.34234	P93156	Gossypium hirsutum	9e-126	Cellulose synthase (Fragment)
AHTC1031245	2.34006	A9PBV0	Populus trichocarpa	8e-37	Predicted protein
AHTC1032819	2.34004	B9SYQ1	Ricinus communis	4e-56	R2r3-myb transcription factor,
AHTC1008018	2.3396	Q2HTY2	Medicago truncatula	4e-35	Putative uncharacterized protein
AHTC1018624	2.33848	B9IEK6	Populus trichocarpa	5e-28	Predicted protein
AHTC1000718	2.33845	C3TS13	Cicer arietinum	4e-84	S-adenosylmethionine decarboxylase
AHTC1007892	2.33786	Q1ACB4	Glycine max	3e-93	Homogentisate phytyltransferase VTE2-1
AHTC1015990	2.33733	Q6T1C9	Quercus suber	2e-36	Phenylalanine ammonia-lyase
AHTC1025748	2.33586	B7FJT2	Medicago truncatula	2e-26	Putative uncharacterized protein
AHTC1025372	2.33296	Q9FVE7	Glycine max	4e-111	Plasma membrane Ca2+-ATPase
AHTC1026415	2.33293	B9STQ9	Ricinus communis	6e-43	DNA-3-methyladenine glycosylase,
AHTC1017273	2.33211	B9S541	Ricinus communis	4e-86	GTP-binding protein-plant,
AHTC1025758	2.33183
AHTC1030480	2.33069	C6T8Q3	Glycine max	3e-07	Putative uncharacterized protein
AHTC1005137	2.33056	A5BHN7	Vitis vinifera	6e-58	Putative uncharacterized protein
AHTC1022873	2.33053	C6SZI8	Glycine max	1e-38	Putative uncharacterized protein
AHTC1011336	2.3293	B9IQK3	Populus trichocarpa	1e-38	Predicted protein
AHTC1034233	2.32838
AHTC1030142	2.32762	C6SXS8	Glycine max	2e-25	Putative uncharacterized protein
AHTC1026172	2.32733
AHTC1029338	2.32713	B9S7L0	Ricinus communis	5e-83	Pentatricopeptide rePisum sativumt-containing protein,
AHTC1024720	2.32699	B9HT99	Populus trichocarpa	1e-16	Predicted protein
AHTC1025792	2.32695
AHTC1035500	2.32604	B9IHJ8	Populus trichocarpa	2e-68	Predicted protein (Fragment)
AHTC1029420	2.32541	B9RKI0	Ricinus communis	1e-22	Putative uncharacterized protein
AHTC1029613	2.32475	C6T7G6	Glycine max	5e-77	Putative uncharacterized protein
AHTC1012252	2.32462	Q56I14	Glycine max	4e-125	TPR-containing protein kinase
AHTC1033635	2.32294	Q5TIM8	Lotus japonicus	5e-109	Putative glycosyltransferase
AHTC1000719	2.32275	C3TS13	Cicer arietinum	1e-173	S-adenosylmethionine decarboxylase
AHTC1026524	2.32246	Q8GT59	Cicer arietinum	2e-64	Putative uncharacterized protein 276 (Fragment)
AHTC1035089	2.32193
AHTC1012814	2.32054	C1IIX2	Glycine max	1e-48	Ferric reductase defective 3a
AHTC1007982	2.31894
AHTC1008673	2.31793	Q75T80	Phaseolus vulgaris	8e-70	Starch synthase I
AHTC1011507	2.31773	B9N163	Populus trichocarpa	4e-65	Predicted protein
AHTC1025625	2.31604	B9GWT3	Populus trichocarpa	7e-52	Tir-nbs resistance protein
AHTC1002840	2.31552	B9RV85	Ricinus communis	0	Pre-mRNA-processing-splicing factor,
AHTC1016738	2.3153	B9GR19	Populus trichocarpa	1e-54	Predicted protein
AHTC1017466	2.31496	B4UWC1	Arachis hypogaea	6e-35	Little protein 1
AHTC1024315	2.31304	B9SYF4	Ricinus communis	3e-84	DNA polymerase epsilon subunit B,
AHTC1029795	2.31179	B9H405	Populus trichocarpa	3e-98	Predicted protein
AHTC1024840	2.31127	B9RZY0	Ricinus communis	5e-56	ATP binding protein,
AHTC1008653	2.31047	B9H745	Populus trichocarpa	8e-44	Predicted protein
AHTC1011928	2.31021	B9RQJ0	Ricinus communis	9e-83	Myosin-2 heavy chain, non muscle,
AHTC1006947	2.30978	Q5I212	Arachis hypogaea	6e-44	Putative root-knot resistance protein
AHTC1034304	2.30941
AHTC1024394	2.30847	B9GWP4	Populus trichocarpa	2e-20	Predicted protein
AHTC1024851	2.30802	C6TAW2	Glycine max	1e-28	40S ribosomal protein S24
AHTC1009497	2.3076	B9SP60	Ricinus communis	3e-44	Endo-1,4-beta-glucanase,
AHTC1005278	2.30738	Q41008	Pisum sativum	2e-24	Acetyl-coenzyme A carboxylase carboxyl transferase subunit alpha, chloroplastic
AHTC1008342	2.30704	B9RVM3	Ricinus communis	7e-09	Putative uncharacterized protein
AHTC1008531	2.30693	B9HFF7	Populus trichocarpa	3e-64	Predicted protein
AHTC1009324	2.3069
AHTC1017805	2.3068	A2Q297	Medicago truncatula	7e-79	Putative uncharacterized protein
AHTC1001343	2.30574	Q01899	Phaseolus vulgaris	6e-80	Heat shock 70 kDa protein, mitochondrial
AHTC1016758	2.30534	B9T2B2	Ricinus communis	1e-13	ATP binding protein,
AHTC1018138	2.30507	B9H4P5	Populus trichocarpa	8e-55	Predicted protein
AHTC1031403	2.30412	B9RS17	Ricinus communis	6e-56	Ring finger protein,
AHTC1001663	2.30377	A4F1S3	Clitoria ternatea	0	Putative acyltransferase
AHTC1031259	2.30284	C6TKR8	Glycine max	8e-48	Putative uncharacterized protein
AHTC1011019	2.30116	B9IMH9	Populus trichocarpa	2e-73	Predicted protein
AHTC1009129	2.29872	B6CG42	Solanum lycopersicum	4e-111	L04
AHTC1019422	2.29844	C6T1W8	Glycine max	4e-26	Putative uncharacterized protein
AHTC1013288	2.29753	C0JP31	Lotus japonicus	3e-06	Putative basic helix-loop-helix protein BHLH25
AHTC1017009	2.29743	A5CAC9	Vitis vinifera	8e-25	Putative uncharacterized protein
AHTC1026652	2.29683
AHTC1006625	2.29669	B9HG11	Populus trichocarpa	5e-52	Predicted protein
AHTC1036483	2.29611		Vitis vinifera		Putative uncharacterized protein
AHTC1004741	2.2956	Q1PET2	Arabidopsis thaliana	6e-10	Putative uncharacterized protein
AHTC1025382	2.2955	C6TBS9	Glycine max	7e-73	Putative uncharacterized protein
AHTC1024708	2.29473
AHTC1009422	2.29454	O65780	Cyamopsis tetragonoloba	2e-60	UDP-glucose 4-epimerase GEPI42
AHTC1019114	2.2942	B9H2S4	Populus trichocarpa	1e-30	Predicted protein (Fragment)
AHTC1029781	2.29284	B9RTT4	Ricinus communis	2e-116	Putative uncharacterized protein
AHTC1024565	2.29213
AHTC1035378	2.29205
AHTC1017787	2.29089	Q2LAL4	Glycine max	6e-21	Cytochrome P450 monooxygenase CYP83E8
AHTC1002296	2.29047	B9T2E3	Ricinus communis	2e-69	STS14 protein,
AHTC1029257	2.28996	B9HDJ0	Populus trichocarpa	4e-80	Predicted protein
AHTC1030283	2.28929	B9GMS1	Populus trichocarpa	1e-105	Predicted protein
AHTC1009928	2.28918	B9GL61	Populus trichocarpa	2e-37	Inner membrane protein
AHTC1021730	2.28859
AHTC1014515	2.28714
AHTC1035483	2.28642	B9H686	Populus trichocarpa	3e-10	Glutamate-gated kainate-type ion channel receptor subunit GluR5
AHTC1019076	2.28628	C6TAG8	Glycine max	1e-35	Putative uncharacterized protein
AHTC1027202	2.28612	B9RGT8	Ricinus communis	5e-31	Putative uncharacterized protein
AHTC1018199	2.28584	B9S2F5	Ricinus communis	1e-17	Putative uncharacterized protein
AHTC1029321	2.28525	B9H1Z9	Populus trichocarpa	4e-61	Equilibrative nucleoside transporter
AHTC1028204	2.28486
AHTC1007563	2.28413	C6TJW0	Glycine max	7e-79	Putative uncharacterized protein
AHTC1015956	2.28272	C6ZRN3	Glycine max	5e-113	Leucine-rich rePisum sativumt transmembrane protein kinase
AHTC1010211	2.28189	A5BZS5	Vitis vinifera	4e-104	Putative uncharacterized protein
AHTC1023974	2.28188	C6TA34	Glycine max	3e-110	Putative uncharacterized protein
AHTC1036179	2.28163		Populus trichocarpa		Predicted protein
AHTC1019769	2.27969	Q94KA6	Phaseolus vulgaris	5e-50	BZIP transcription factor 6
AHTC1018975	2.27889
AHTC1019225	2.2788	C6TFB3	Glycine max	4e-08	Putative uncharacterized protein
AHTC1011205	2.27774	C6TKH2	Glycine max	1e-20	Putative uncharacterized protein
AHTC1029943	2.27704	B9T7V1	Ricinus communis	4e-112	Ribonucleoside-diphosphate reductase
AHTC1005605	2.27663	C5YRE5	Sorghum bicolor	5e-43	Putative uncharacterized protein Sb08g020610
AHTC1034291	2.27473
AHTC1011653	2.27455	C6TIK5	Glycine max	5e-49	Putative uncharacterized protein
AHTC1008841	2.27236	B9T648	Ricinus communis	3e-77	Putative uncharacterized protein
AHTC1006908	2.27156	B9RAB2	Ricinus communis	6e-26	Protein DEK,
AHTC1003804	2.27018	B7FLC3	Medicago truncatula	1e-156	Putative uncharacterized protein
AHTC1002550	2.26936	C6TGY6	Glycine max	4e-122	Putative uncharacterized protein
AHTC1016957	2.26679
AHTC1000051	2.26598	A5Z1Q8	Arachis ipaensis	3e-59	Ara d 2.01
AHTC1026323	2.26582
AHTC1025023	2.26551	Q7XYX5	Medicago truncatula	6e-26	AKIN beta4 (Fragment)
AHTC1009367	2.26542	A0ZNJ9	Pyrus communis	3e-110	Pectinesterase
AHTC1024907	2.26483	A2Q1T0	Medicago truncatula	6e-33	Putative uncharacterized protein
AHTC1024920	2.26383	Q8L5P7	Phaseolus vulgaris	2e-34	LHY protein
AHTC1029398	2.26291	C6TB18	Glycine max	2e-62	Putative uncharacterized protein
AHTC1012924	2.26254	Q9M5Q1	Pisum sativum	6e-120	Galactoside 2-alpha-L-fucosyltransferase
AHTC1029186	2.26172	C0JJJ2	Glycine max	4e-37	Rpp4 candidate 3
AHTC1002390	2.26136	B9S9S6	Ricinus communis	7e-132	Putative uncharacterized protein
AHTC1018477	2.26104	A9PBG2	Populus trichocarpa	8e-21	Putative uncharacterized protein
AHTC1011173	2.26099
AHTC1008789	2.26084	B7FN89	Medicago truncatula	3e-79	Putative uncharacterized protein
AHTC1005866	2.26061	C6T463	Glycine max	5e-16	Putative uncharacterized protein
AHTC1003288	2.25983	B9SPG3	Ricinus communis	2e-74	Agglutinin-2,
AHTC1035216	2.25922	B9HMU4	Populus trichocarpa	5e-73	Predicted protein (Fragment)
AHTC1026384	2.25749	C5Z7K3	Sorghum bicolor	2e-09	Putative uncharacterized protein Sb10g008770
AHTC1007043	2.25705	Q8S996	Phaseolus angularis	8e-59	Glucosyltransferase-13 (Fragment)
AHTC1009920	2.25648
AHTC1010384	2.25614	Q8LGG6	Arabidopsis thaliana	2e-35	Putative uncharacterized protein
AHTC1000760	2.25525	B6UYK5	Betula luminifera	0	ATP synthase subunit beta
AHTC1021489	2.25498	B9GIH0	Populus trichocarpa	9e-41	Predicted protein (Fragment)
AHTC1014119	2.25333	C6T6X8	Glycine max	2e-74	Putative uncharacterized protein (Fragment)
AHTC1030192	2.25218	B9SYZ0	Ricinus communis	9e-104	Transcription initiation factor tfiid,
AHTC1019310	2.25179
AHTC1008848	2.25164	Q9AXQ2	Cucumis melo	2e-154	Mitochondrial processing peptidase beta subunit
AHTC1003950	2.25127	O63067	Glycine max	3e-176	Aspartokinase-homoserine dehydrogenase
AHTC1011228	2.25085	B9HW33	Populus trichocarpa	3e-139	Predicted protein (Fragment)
AHTC1026047	2.2495
AHTC1015744	2.24929	C6TG96	Glycine max	2e-43	Putative uncharacterized protein
AHTC1016742	2.24781
AHTC1004532	2.24709	C6TNG0	Glycine max	2e-72	Putative uncharacterized protein
AHTC1027783	2.24702	C6ZRT8	Glycine max	4e-111	Protein kinase
AHTC1036022	2.24698	C6T185	Glycine max	1e-29	Putative uncharacterized protein
AHTC1011863	2.24606	A5AKU7	Vitis vinifera	9e-94	Putative uncharacterized protein
AHTC1010139	2.24593	B9S1H7	Ricinus communis	4e-22	Pentatricopeptide rePisum sativumt-containing protein,
AHTC1029774	2.24509	C6TGA8	Glycine max	7e-27	Putative uncharacterized protein
AHTC1006909	2.24457	A5C6Q3	Vitis vinifera	3e-85	Putative uncharacterized protein
AHTC1029759	2.24378	C6TBH1	Glycine max	4e-21	Putative uncharacterized protein
AHTC1029072	2.24325	Q6RX69	Petunia hybrida	6e-79	Expansin-1
AHTC1004406	2.24319	B9S691	Ricinus communis	4e-32	50S ribosomal protein L7/L12,
AHTC1004418	2.24306
AHTC1008833	2.24173	B9GHH2	Populus trichocarpa	5e-154	Predicted protein
AHTC1001884	2.24156	C6SYF4	Glycine max	1e-72	Putative uncharacterized protein
AHTC1013071	2.24093	C6SXX6	Glycine max	8e-09	Putative uncharacterized protein
AHTC1001153	2.24089	C6SZX0	Glycine max	6e-48	Putative uncharacterized protein
AHTC1022237	2.24072
AHTC1028381	2.24048	B9N855	Populus trichocarpa	3e-121	White-brown-complex ABC transporter family (Fragment)
AHTC1029225	2.24011	B9SDN5	Ricinus communis	1e-44	Transferase, transferring glycosyl groups,
AHTC1031205	2.23912	Q39878	Glycine max	2e-29	Mitotic cyclin a2-type
AHTC1031970	2.23797	C6T651	Glycine max	2e-62	Putative uncharacterized protein
AHTC1020652	2.23784
AHTC1015876	2.23717	B9H3U9	Populus trichocarpa	4e-37	Predicted protein
AHTC1005211	2.2361	B9SYV2	Ricinus communis	5e-16	Cysteine proteinase inhibitor,
AHTC1007744	2.23572	C6TKC2	Glycine max	6e-24	Putative uncharacterized protein
AHTC1011544	2.2351	B9RGJ0	Ricinus communis	5e-32	Putative uncharacterized protein
AHTC1017386	2.23483	Q2HU33	Medicago truncatula	3e-67	Kinesin, motor region
AHTC1020616	2.23477	C6T2T9	Glycine max	7e-32	Putative uncharacterized protein
AHTC1017815	2.23468	B9RB56	Ricinus communis	8e-64	RNA-dependent RNA polymerase,
AHTC1008636	2.23345	A2Q370	Medicago truncatula	4e-65	Glycoside hydrolase, family 17; Virulence factor, pectin lyase fold; X8
AHTC1027305	2.23183	A5ATU4	Vitis vinifera	2e-89	Putative uncharacterized protein
AHTC1026322	2.23173	Q2HSV9	Medicago truncatula	1e-48	Transcriptional factor B3; Auxin response factor; Aux/IAA_ARF_dimerisation
AHTC1012410	2.23148	B9RSS7	Ricinus communis	1e-52	Big map kinase/bmk,
AHTC1019513	2.23142	B2ZHZ5	Glycine max	1e-34	Stress-induced receptor-like kinase
AHTC1031649	2.23136	B9IP09	Populus trichocarpa	7e-22	Predicted protein
AHTC1026704	2.23094	B9S377	Ricinus communis	3e-104	Ceramidase,
AHTC1013627	2.23031	C6SYD4	Glycine max	2e-52	Putative uncharacterized protein
AHTC1031395	2.22965	A5BQH7	Vitis vinifera	6e-20	Putative uncharacterized protein
AHTC1021668	2.229	Q1EBV7	Arabidopsis thaliana	5e-55	At2g26900
AHTC1035662	2.22881
AHTC1022117	2.22833	B9S9W3	Ricinus communis	7e-14	Paramyosin,
AHTC1007385	2.22768	B9N856	Populus trichocarpa	8e-172	ABC transporter family protein
AHTC1019193	2.22472	C6T3Q3	Glycine max	2e-38	Putative uncharacterized protein
AHTC1031915	2.22426	B2LWM0	Betula luminifera	3e-161	Cellulose synthase
AHTC1034187	2.22421
AHTC1018593	2.22352
AHTC1003610	2.22333
AHTC1002699	2.22215	Q84L58	Cicer arietinum	5e-154	1-aminocyclopropane-1-carboxylic acid oxidase
AHTC1018840	2.22215
AHTC1010422	2.2221	C6SZ96	Glycine max	3e-96	Putative uncharacterized protein
AHTC1010568	2.2221
AHTC1031763	2.22139
AHTC1018876	2.22088
AHTC1022273	2.22051
AHTC1006196	2.22021	Q58J24	Glycine max	1e-56	Putative plastid glucose 6 phosphate/phosphate translocator
AHTC1012996	2.2201	O81273	Glycine max	1e-72	Biotin carboxylase
AHTC1023339	2.2194	Q0PJJ2	Glycine max	1e-40	MYB transcription factor MYB109
AHTC1026788	2.21805	B9RXG3	Ricinus communis	1e-08	Putative uncharacterized protein
AHTC1013513	2.21764	B9T7P5	Ricinus communis	5e-107	Microtubule associated protein xmap215,
AHTC1000774	2.21751	C6SZM3	Glycine max	5e-78	Putative uncharacterized protein
AHTC1016090	2.21745	C6SZ30	Glycine max	6e-37	Putative uncharacterized protein
AHTC1006447	2.21739	A1YGR2	Maclura pomifera	1e-33	Glycosyltransferase UGT72B9
AHTC1008191	2.21688	C6T8T2	Glycine max	0	Putative uncharacterized protein
AHTC1025433	2.21668	B9H6I1	Populus trichocarpa	5e-47	Predicted protein
AHTC1009963	2.216	C6TM16	Glycine max	7e-22	Putative uncharacterized protein
AHTC1010082	2.21588	C6ZRM0	Glycine max	5e-44	Receptor protein kinase
AHTC1025276	2.21543	C6T054	Glycine max	2e-10	Putative uncharacterized protein
AHTC1036215	2.21531		Populus trichocarpa		Predicted protein
AHTC1020491	2.21319	B9REF5	Ricinus communis	6e-10	ATP binding protein,
AHTC1024616	2.21307	B9R8H7	Ricinus communis	4e-09	Pentatricopeptide rePisum sativumt-containing protein,
AHTC1005332	2.21245	A5ANA6	Vitis vinifera	1e-14	Putative uncharacterized protein
AHTC1012720	2.21232	B9T146	Ricinus communis	8e-88	Beta-hexosaminidase,
AHTC1019388	2.2108	B0BLA5	Lotus japonicus	3e-29	CM0545.410.nc protein (Fragment)
AHTC1003351	2.21074	B9GYJ7	Populus trichocarpa	5e-180	10-formyltetrahydrofolate synthetase
AHTC1012109	2.21073	B9HLC8	Populus trichocarpa	1e-173	Predicted protein
AHTC1000125	2.20979	C6TGA6	Glycine max	8e-115	Putative uncharacterized protein
AHTC1028461	2.20917	B9HR93	Populus trichocarpa	3e-126	Predicted protein (Fragment)
AHTC1008590	2.20879	B9HZU6	Populus trichocarpa	0	Predicted protein
AHTC1016108	2.20872	B9HC44	Populus trichocarpa	7e-55	Predicted protein
AHTC1020805	2.20645	Q2HTJ5	Medicago truncatula	8e-06	Putative uncharacterized protein
AHTC1003811	2.20615	B9RG38	Ricinus communis	2e-48	Putative uncharacterized protein
AHTC1024440	2.20606	B9MZB6	Populus trichocarpa	1e-30	Predicted protein
AHTC1003092	2.20507	C6T9Y0	Glycine max	3e-160	Putative uncharacterized protein
AHTC1029992	2.20507	B9I113	Populus trichocarpa	5e-95	Predicted protein
AHTC1034053	2.20497	B9RT26	Ricinus communis	4e-36	AMP-activated protein kinase, gamma regulatory subunit,
AHTC1014623	2.20416	C6T3Z9	Glycine max	2e-15	Putative uncharacterized protein
AHTC1003473	2.20339	C9W977	Arachis hypogaea	0	Phosphoenolpyruvate carboxylase
AHTC1010778	2.20324	A5BSX9	Vitis vinifera	1e-149	Putative uncharacterized protein
AHTC1008740	2.20316	B9GQY2	Populus trichocarpa	2e-66	Predicted protein
AHTC1036421	2.20312		Glycine max		Putative uncharacterized protein
AHTC1007266	2.20305	B9SC52	Ricinus communis	6e-28	Putative uncharacterized protein
AHTC1019777	2.20287	B7FM88	Medicago truncatula	1e-54	Putative uncharacterized protein
AHTC1030236	2.20252	B9P577	Populus trichocarpa	4e-116	Predicted protein
AHTC1033470	2.19918	B9H247	Populus trichocarpa	1e-08	Predicted protein
AHTC1001491	2.19721	B9GUP6	Populus trichocarpa	2e-39	Predicted protein
AHTC1008384	2.19688	C6TEC8	Glycine max	3e-97	Putative uncharacterized protein
AHTC1005514	2.1968	B9HT19	Populus trichocarpa	1e-154	Predicted protein
AHTC1000065	2.19664	Q647H2	Arachis hypogaea	0	Arachin Ahy-3
AHTC1029295	2.19647	Q8VX07	Phaseolus vulgaris	7e-16	Starch branching enzyme (Fragment)
AHTC1006092	2.19609
AHTC1013330	2.19581	C6ZRV8	Glycine max	5e-56	Leucine-rich rePisum sativumt transmembrane protein kinase
AHTC1019717	2.19519
AHTC1026569	2.19443	B9GHY6	Populus trichocarpa	2e-41	Predicted protein
AHTC1016459	2.19437	C7A7X9	Malus domestica	6e-90	Endo-beta-mannanase
AHTC1016951	2.19418	Q2PF02	Trifolium pratense	4e-16	Putative uncharacterized protein
AHTC1025777	2.19145	A6XNC1	Medicago truncatula	6e-51	(Iso)flavonoid glycosyltransferase
AHTC1002534	2.19133	Q2PEZ2	Trifolium pratense	0	Putative uncharacterized protein
AHTC1003417	2.19132	Q6W2J3	Lotus japonicus	7e-127	VDAC1.3
AHTC1010358	2.19078	C0L2V4	Arachis hypogaea	2e-40	Putative Na+/H+ antiporter
AHTC1034795	2.19032	B9S3S0	Ricinus communis	6e-10	Putative uncharacterized protein
AHTC1007533	2.19019	B9GZ20	Populus trichocarpa	1e-110	Predicted protein
AHTC1018451	2.18988	A5BL55	Vitis vinifera	2e-41	Putative uncharacterized protein
AHTC1009025	2.18855	B9GJR2	Populus trichocarpa	2e-93	Predicted protein
AHTC1036546	2.1883
AHTC1017789	2.18823	B9T0K7	Ricinus communis	4e-22	Transporter,
AHTC1006699	2.18752	Q2HSK0	Medicago truncatula	2e-28	Transcriptional factor B3
AHTC1016137	2.18752	Q2HTU4	Medicago truncatula	4e-63	Protein kinase; S-locus glycoprotein; Curculin-like (Mannose-binding) lectin; Apple-like
AHTC1007511	2.18637	C0Z3E4	Arabidopsis thaliana	1e-81	AT3G63400 protein
AHTC1020670	2.18507
AHTC1024584	2.18404	B9T7R5	Ricinus communis	4e-10	Putative uncharacterized protein (Fragment)
AHTC1022313	2.18297
AHTC1009162	2.1829	B9S2F5	Ricinus communis	4e-60	Putative uncharacterized protein
AHTC1002733	2.18259	B7FIQ8	Medicago truncatula	0	Putative uncharacterized protein
AHTC1011018	2.18092	B9I111	Populus trichocarpa	2e-59	Predicted protein
AHTC1027239	2.18013	Q4VZ79	Glycine max	2e-127	Glycosyltransferase
AHTC1009397	2.17941	A6NA79	Medicago truncatula	8e-104	Protein phosphatase 2c
AHTC1022801	2.17905	B9I417	Populus trichocarpa	6e-48	Predicted protein
AHTC1023427	2.17887	D0FZ14	Glycine max	8e-26	Cryptochrome1
AHTC1023885	2.17882	B9HUI4	Populus trichocarpa	2e-64	Amino acid transporter (Fragment)
AHTC1026361	2.17704	B9H3Z0	Populus trichocarpa	4e-31	Predicted protein
AHTC1027386	2.17675	B9GVU4	Populus trichocarpa	8e-21	Predicted protein
AHTC1016778	2.17666	B9RCN2	Ricinus communis	8e-87	ATP binding protein,
AHTC1006135	2.17657	A6NA79	Medicago truncatula	3e-20	Protein phosphatase 2c
AHTC1003657	2.17514	A2Q2S3	Medicago truncatula	8e-117	Glycosyl transferase, family 48 (Fragment)
AHTC1001069	2.1751	C6TKZ4	Glycine max	2e-105	Putative uncharacterized protein
AHTC1007177	2.17498	P93557	Sesbania rostrata	3e-62	Mitotic cyclin
AHTC1036690	2.17374		Glycine max		Putative uncharacterized protein
AHTC1034986	2.17303	B9T718	Ricinus communis	2e-17	Pre-rRNA-processing protein ESF1,
AHTC1004752	2.17287	B9GHJ2	Populus trichocarpa	7e-52	Predicted protein
AHTC1003738	2.17271	B9ST02	Ricinus communis	3e-75	Dihydrolipoyllysine-residue acetyltransferase component of pyruvate dehydrogenase,
AHTC1000326	2.17204	C6TLI8	Glycine max	4e-85	Putative uncharacterized protein
AHTC1030198	2.17195	C6TAQ4	Glycine max	4e-43	Putative uncharacterized protein
AHTC1029869	2.17173	B9RME0	Ricinus communis	4e-56	Putative uncharacterized protein
AHTC1023875	2.1716	C6TKY3	Glycine max	8e-65	Putative uncharacterized protein
AHTC1011166	2.17111	Q9SYM4	Arabidopsis thaliana	2e-136	Alpha,alpha-trehalose-phosphate synthase [UDP-forming] 1
AHTC1035682	2.17087	B9HAC7	Populus trichocarpa	6e-51	Predicted protein
AHTC1005562	2.17079	B9N1U7	Populus trichocarpa	6e-55	Putative uncharacterized protein (Fragment)
AHTC1031791	2.16969	Q8W4K5	Arabidopsis thaliana	5e-37	Putative uncharacterized protein At3g63300
AHTC1013333	2.16943	D3YBB5	Trifolium repens	4e-39	Galactose oxidase
AHTC1008206	2.16926	A5C6I1	Vitis vinifera	5e-116	Putative uncharacterized protein
AHTC1005565	2.16918	B9I5T9	Populus trichocarpa	7e-119	Predicted protein
AHTC1002566	2.16893	B9RNK3	Ricinus communis	0	Pyruvate dehydrogenase,
AHTC1005928	2.16878	A9RFD3	Physcomitrella patens subsp. patens	4e-172	Predicted protein
AHTC1000890	2.16825	C6ZJY7	Glycine max	0	Serine hydroxymethyltransferase
AHTC1035992	2.16822	Q2PEY0	Trifolium pratense	2e-25	Putative ras-GTPase-activating protein SH3-domain binding protein
AHTC1012068	2.168	C6TK00	Glycine max	1e-46	Putative uncharacterized protein
AHTC1011349	2.16709	B9RXF7	Ricinus communis	2e-104	Serine/threonine-protein kinase PBS1,
AHTC1016673	2.16672	P93673	Lathyrus sativus	5e-47	Phytochrome type A
AHTC1033685	2.16453	B9SQP2	Ricinus communis	5e-95	Clathrin heavy chain,
AHTC1017619	2.1636
AHTC1028492	2.16332	B9RXJ9	Ricinus communis	3e-12	Glucan endo-1,3-beta-glucosidase,
AHTC1019011	2.16272	B9RJI4	Ricinus communis	7e-45	Heat shock protein binding protein,
AHTC1033093	2.16263	B9H3B3	Populus trichocarpa	2e-43	Predicted protein
AHTC1008838	2.16213	B9HQK6	Populus trichocarpa	1e-36	Predicted protein
AHTC1008919	2.16186	B9RBE3	Ricinus communis	2e-145	Coatomer gamma subunit,
AHTC1013515	2.16128	B9GK02	Populus trichocarpa	9e-30	Predicted protein
AHTC1024061	2.1612
AHTC1014838	2.1602
AHTC1015309	2.15905	B9T842	Ricinus communis	2e-39	WD-rePisum sativumt protein,
AHTC1008588	2.15825	B9STM4	Ricinus communis	6e-122	Nodulation receptor kinase,
AHTC1026324	2.15816	B9SRG9	Ricinus communis	2e-27	Brix domain containing protein,
AHTC1000085	2.15724
AHTC1005408	2.15645	B9T1H8	Ricinus communis	0	Phosphoethanolamine n-methyltransferase,
AHTC1028413	2.15603	B9RLN2	Ricinus communis	5e-118	Replication factor A 1, rfa1,
AHTC1005428	2.15551	Q8W558	Arachis ipaensis	1e-89	4-coumarate:CoA ligase
AHTC1027051	2.15507	B9RAS3	Ricinus communis	5e-34	Cytochrome P450,
AHTC1034979	2.15495	B9IG01	Populus trichocarpa	1e-63	Predicted protein
AHTC1005930	2.15489	B5BT05	Arachis ipaensis	5e-93	Cytochrome P450 monooxygenase
AHTC1030232	2.15396	B9RN51	Ricinus communis	6e-72	Putative uncharacterized protein
AHTC1000156	2.1534	Q647H2	Arachis hypogaea	0	Arachin Ahy-3
AHTC1020785	2.15337	B9H1X3	Populus trichocarpa	7e-22	Predicted protein
AHTC1027299	2.15302	B9HR21	Populus trichocarpa	3e-29	Predicted protein
AHTC1005663	2.15259	A9PGH4	Populus trichocarpa	0	Putative uncharacterized protein
AHTC1017924	2.15257	B9GTH6	Populus trichocarpa	2e-47	Predicted protein
AHTC1035668	2.15223	B9H5R5	Populus trichocarpa	4e-22	Predicted protein
AHTC1020576	2.15211	Q9M451	Cicer arietinum	3e-30	Calmodulin-binding protein (Fragment)
AHTC1007039	2.15048	C6TKF5	Glycine max	1e-06	Putative uncharacterized protein
AHTC1028725	2.14902	B9N401	Populus trichocarpa	6e-53	Predicted protein
AHTC1029849	2.14886	C6T8T2	Glycine max	8e-68	Putative uncharacterized protein
AHTC1005588	2.14855	C6TAQ7	Glycine max	2e-105	Putative uncharacterized protein
AHTC1025554	2.1476	B9SK33	Ricinus communis	1e-19	Putative uncharacterized protein
AHTC1035465	2.14715	B9GSX6	Populus trichocarpa	2e-99	Predicted protein
AHTC1016441	2.14695	Q9AV94	Glycine max	5e-36	Putative uncharacterized protein
AHTC1026908	2.14692	Q2HV79	Medicago truncatula	2e-13	F-box protein interaction domain; Galactose oxidase, central,
AHTC1028701	2.14596	C6TEQ7	Glycine max	5e-45	Putative uncharacterized protein
AHTC1017307	2.14584
AHTC1012529	2.14506	A5AJU2	Vitis vinifera	2e-39	Putative uncharacterized protein
AHTC1006569	2.14443	B3IX45	Lotus japonicus	6e-149	Transcription factor CPP
AHTC1002982	2.14441	C6TJ34	Glycine max	3e-85	Putative uncharacterized protein
AHTC1006944	2.144	C6TM81	Glycine max	1e-114	Putative uncharacterized protein
AHTC1012090	2.14368	B9SM03	Ricinus communis	4e-69	Putative uncharacterized protein
AHTC1020166	2.14295	B9RP10	Ricinus communis	7e-42	Cysteinyl-tRNA synthetase,
AHTC1012013	2.14225	B9SFZ1	Ricinus communis	3e-43	Putative uncharacterized protein
AHTC1001547	2.14182	Q9SM59	Pisum sativum	0	Phosphoglucomutase, chloroplastic
AHTC1001459	2.14118	C6T545	Glycine max	9e-49	Putative uncharacterized protein
AHTC1023977	2.14106	A5AR37	Vitis vinifera	5e-44	Putative uncharacterized protein
AHTC1011581	2.14087	B9GNU4	Populus trichocarpa	2e-32	Predicted protein
AHTC1015509	2.14058	B9RG72	Ricinus communis	2e-19	Putative uncharacterized protein
AHTC1016000	2.14037	B9T2I5	Ricinus communis	2e-51	Putative uncharacterized protein
AHTC1031430	2.14019	C6T9H0	Glycine max	1e-54	Putative uncharacterized protein
AHTC1024714	2.13996	Q5D1M3	Populus trichocarpa	7e-91	Class III HD-Zip protein 4
AHTC1018584	2.13984	A9NN41	Picea sitchensis	3e-26	Putative uncharacterized protein
AHTC1034495	2.13974	B9HIB3	Populus trichocarpa	5e-52	Predicted protein
AHTC1008648	2.13906	A5BDZ1	Vitis vinifera	2e-132	Putative uncharacterized protein
AHTC1005268	2.13863	Q8L844	Arabidopsis thaliana	9e-72	Pentatricopeptide rePisum sativumt-containing protein At5g42310, mitochondrial
AHTC1007153	2.13861	A5AQJ6	Vitis vinifera	3e-85	Putative uncharacterized protein
AHTC1026438	2.13773	B9SPA7	Ricinus communis	6e-43	Tip120,
AHTC1034254	2.13664	C6TEG1	Glycine max	1e-56	Putative uncharacterized protein
AHTC1009873	2.1346
AHTC1009547	2.13457	B7FHV2	Medicago truncatula	2e-61	Putative uncharacterized protein
AHTC1030630	2.13418
AHTC1004046	2.13375	B9RE23	Ricinus communis	2e-51	Aspartic proteinase nepenthesin-1,
AHTC1033962	2.13357	C6T8T5	Glycine max	4e-46	Putative uncharacterized protein (Fragment)
AHTC1016281	2.13344	B9H4B7	Populus trichocarpa	5e-90	Chromatin remodeling complex subunit
AHTC1018440	2.13341	B9I4Z5	Populus trichocarpa	4e-93	Predicted protein
AHTC1016714	2.13311	B9RUB7	Ricinus communis	1e-51	Potassium transporter,
AHTC1017438	2.1329	C6TD72	Glycine max	4e-87	Putative uncharacterized protein
AHTC1025672	2.13246	Q2YE88	Glycine max	5e-15	NB-LRR type disease resistance protein Rps1-k-1
AHTC1033291	2.13233	B9NAA0	Populus trichocarpa	4e-74	Predicted protein
AHTC1026861	2.12996	C6TKU2	Glycine max	1e-26	Putative uncharacterized protein
AHTC1022308	2.12978
AHTC1018691	2.12945	A5AF73	Vitis vinifera	2e-125	Putative uncharacterized protein
AHTC1029013	2.12881
AHTC1035358	2.12788
AHTC1003940	2.12697	B9RE23	Ricinus communis	5e-106	Aspartic proteinase nepenthesin-1,
AHTC1029862	2.12634	B9S7N3	Ricinus communis	9e-119	Metalloprotease m41 ftsh,
AHTC1013657	2.12578	O64910	Pisum sativum	6e-38	Glucose-6-phosphate/phosphate-translocator
AHTC1013594	2.12514	B9RA79	Ricinus communis	2e-113	Serine carboxypeptidase,
AHTC1013457	2.12494	C6TNY8	Glycine max	2e-07	Putative uncharacterized protein (Fragment)
AHTC1007237	2.12362	B9RM34	Ricinus communis	3e-122	Phosphatidylcholine-sterol O-acyltransferase,
AHTC1016381	2.12289	B9N345	Populus trichocarpa	4e-13	Predicted protein
AHTC1015813	2.12221	C5XHG8	Sorghum bicolor	9e-10	Putative uncharacterized protein Sb03g031900
AHTC1013215	2.12211	A2Q3L5	Medicago truncatula	4e-12	Zinc finger, CCCH-type
AHTC1022863	2.12204	A5BK17	Vitis vinifera	1e-25	Putative uncharacterized protein
AHTC1008383	2.12126	B9H2U0	Populus trichocarpa	3e-66	Predicted protein
AHTC1024303	2.12064	B9T474	Ricinus communis	2e-100	Protein transport protein Sec24A,
AHTC1006881	2.11992
AHTC1023085	2.11891	B9SCN8	Ricinus communis	5e-46	Eukaryotic translation initiation factor 2c,
AHTC1020868	2.11756	B9SLY7	Ricinus communis	5e-42	Catalytic,
AHTC1022901	2.11528
AHTC1016057	2.11508
AHTC1018216	2.11407	Q9AXK3	Medicago sativa	2e-08	Sucrose-phosphate synthase
AHTC1018903	2.11303
AHTC1034822	2.11253	B9T3E4	Ricinus communis	6e-85	Dynamin,
AHTC1011682	2.11207	B9RTA1	Ricinus communis	1e-35	Chaperone binding protein,
AHTC1000468	2.11203	A5CFZ1	Hordeum vulgare var	0	Beta tubulin 8
AHTC1015821	2.11192	B9RVT9	Ricinus communis	3e-59	26S proteasome regulatory subunit rpn1,
AHTC1026827	2.11137	A5C1A2	Vitis vinifera	4e-49	Putative uncharacterized protein
AHTC1024499	2.11126	B9S250	Ricinus communis	9e-11	ATP binding protein,
AHTC1026815	2.11049
AHTC1029779	2.11045	C6TGX0	Glycine max	2e-78	Putative uncharacterized protein
AHTC1026496	2.11011	B7FI47	Medicago truncatula	4e-59	Putative uncharacterized protein
AHTC1027693	2.10998	B9H596	Populus trichocarpa	3e-107	Predicted protein
AHTC1030007	2.10882	Q2HVK6	Medicago truncatula	2e-95	Short-chain dehydrogenase/reductase SDR
AHTC1029098	2.10823	A5C3B0	Vitis vinifera	9e-52	Putative uncharacterized protein
AHTC1003848	2.10789	A2Q3Z8	Medicago truncatula	5e-89	Pectinesterase
AHTC1016808	2.10762
AHTC1011597	2.1076	B2MW33	Hevea brasiliensis	4e-60	Heat-shock protein 70
AHTC1010496	2.10675	B9GXF7	Populus trichocarpa	1e-39	Predicted protein
AHTC1020260	2.10629	B9HEK5	Populus trichocarpa	5e-73	Predicted protein
AHTC1017185	2.1061
AHTC1030257	2.10588	C6TDH7	Glycine max	4e-97	Putative uncharacterized protein
AHTC1013682	2.1054	Q9ATR0	Pisum sativum	2e-92	Brassinosteroid biosynthetic protein LKB
AHTC1023993	2.10458	B9SLR7	Ricinus communis	6e-36	Putative uncharacterized protein
AHTC1010751	2.10433	C6TA98	Glycine max	1e-115	Putative uncharacterized protein
AHTC1026312	2.10425	C6ZRT6	Glycine max	3e-75	Protein kinase
AHTC1024333	2.10308	B9RI83	Ricinus communis	1e-27	UDP-glucosyltransferase,
AHTC1001327	2.10281	C6T064	Glycine max	9e-63	40S ribosomal protein S12
AHTC1025390	2.10246	B9I0M8	Populus trichocarpa	2e-19	Predicted protein
AHTC1026249	2.10233	Q8S9A1	Phaseolus angularis	2e-14	Glucosyltransferase-8 (Fragment)
AHTC1010861	2.10094	B9RWT5	Ricinus communis	7e-85	Dead box ATP-dependent RNA helicase,
AHTC1021504	2.10078
AHTC1009104	2.10069	B9GXQ6	Populus trichocarpa	4e-135	Predicted protein
AHTC1017907	2.10045	A5B3R3	Vitis vinifera	2e-61	Putative uncharacterized protein
AHTC1019349	2.10034
AHTC1017252	2.10015	Q2HVC0	Medicago truncatula	1e-46	Protein kinase
AHTC1015810	2.09967	B9I7R8	Populus trichocarpa	5e-21	Predicted protein
AHTC1025841	2.09961	A5AEG0	Vitis vinifera	4e-20	Putative uncharacterized protein
AHTC1026103	2.09908
AHTC1012457	2.09867	C6TCT1	Glycine max	8e-103	Putative uncharacterized protein
AHTC1031421	2.09761	B9RX14	Ricinus communis	9e-57	UDP-glucuronic acid/UDP-N-acetylgalactosamine transporter,
AHTC1018965	2.09604	C0JJH4	Glycine max	4e-28	Rpp4 candidate 1
AHTC1006200	2.09545	B9RKB3	Ricinus communis	3e-70	Putative uncharacterized protein
AHTC1024967	2.09507	B9REQ9	Ricinus communis	3e-38	ATP binding protein,
AHTC1032538	2.09365	D0EP06	Glycine max	1e-28	CONSTANS-like zinc finger protein
AHTC1002460	2.09315	B9RZ35	Ricinus communis	0	Putative uncharacterized protein
AHTC1013424	2.09304	Q0PJJ2	Glycine max	1e-98	MYB transcription factor MYB109
AHTC1000554	2.09303	Q6Q384	Chenopodium quinoa	1e-103	11S seed storage globulin
AHTC1010512	2.09285	B7FIG4	Medicago truncatula	7e-84	Putative uncharacterized protein (Fragment)
AHTC1009411	2.0923	B9MW22	Populus trichocarpa	9e-10	Predicted protein
AHTC1007229	2.09201	B9MXP1	Populus trichocarpa	8e-140	Predicted protein
AHTC1001581	2.09106	Q9ZSQ5	Astragalus penduliflorus	0	Granule-bound glycogen (Starch) synthase
AHTC1017099	2.09085	A5BPA1	Vitis vinifera	7e-28	Putative uncharacterized protein
AHTC1035459	2.0905	B9RL98	Ricinus communis	4e-86	Xenotropic and polytropic murine leukemia virus receptor pho1,
AHTC1003263	2.09034	C9W979	Arachis hypogaea	0	Phosphoenolpyruvate carboxylase
AHTC1019384	2.09009	B9RS37	Ricinus communis	4e-59	Catalytic,
AHTC1009862	2.08872	Q39879	Glycine max	3e-56	Mitotic cyclin a2-type
AHTC1026336	2.0884	B9RDZ9	Ricinus communis	6e-27	Protein ABIL1,
AHTC1005082	2.08807	B9RUF4	Ricinus communis	2e-111	Peroxidase 31,
AHTC1010252	2.08729	B9GUQ1	Populus trichocarpa	5e-76	Predicted protein
AHTC1028458	2.08562	B9SQL1	Ricinus communis	2e-88	Protein translocase,
AHTC1020817	2.08516	Q6RC06	Pisum sativum	2e-53	Serine/threonine protein kinase
AHTC1007813	2.08507	C0M0P7	Glycine max	1e-109	With no lysine kinase
AHTC1015349	2.08448	C6T9P1	Glycine max	6e-80	Putative uncharacterized protein
AHTC1005363	2.08404	B9GYT4	Populus trichocarpa	5e-32	Predicted protein
AHTC1011158	2.08305	Q9ZRY4	Lotus japonicus	4e-104	NDX1 homeobox protein
AHTC1009891	2.08297	D3GBV0	Lotus japonicus	5e-113	Reduced leaflet 1
AHTC1036357	2.08198		Populus trichocarpa		Predicted protein
AHTC1006797	2.08184	B5LAT0	Capsicum annuum	7e-79	Putative arogenate dehydratase
AHTC1027869	2.08169	B9MUG6	Populus trichocarpa	5e-115	Predicted protein
AHTC1015531	2.08155	B9SKF9	Ricinus communis	2e-28	Eukaryotic translation initiation factor 4g,
AHTC1035616	2.0815	A9PCN2	Populus trichocarpa	3e-79	Putative uncharacterized protein
AHTC1027891	2.0815	B9GI96	Populus trichocarpa	2e-13	Predicted protein
AHTC1013230	2.07959	Q2HSM4	Medicago truncatula	3e-69	2OG-Fe(II) oxygenase
AHTC1027741	2.07888	B9RKH1	Ricinus communis	2e-24	Ceramide glucosyltransferase,
AHTC1024041	2.07812
AHTC1011151	2.07655	B9RMS2	Ricinus communis	2e-86	Protein binding protein,
AHTC1028849	2.07583	B9GRL4	Populus trichocarpa	1e-08	Glucose-1-phosphate adenylyltransferase
AHTC1036738	2.07558		Populus trichocarpa		Putative uncharacterized protein
AHTC1012175	2.07544	B9I5Y5	Populus trichocarpa	4e-79	Predicted protein
AHTC1030003	2.07526	A5BGZ3	Vitis vinifera	1e-105	Putative uncharacterized protein
AHTC1027131	2.07501	B9HM15	Populus trichocarpa	3e-43	Predicted protein
AHTC1007632	2.07407	C6TH33	Glycine max	2e-94	Putative uncharacterized protein
AHTC1010357	2.07404	B9S8E5	Ricinus communis	5e-35	Replication factor C / DNA polymerase III gamma-tau subunit,
AHTC1024046	2.0736	B9T479	Ricinus communis	2e-53	ATP binding protein,
AHTC1030331	2.07351
AHTC1006959	2.07271	B9SXY0	Ricinus communis	1e-84	Putative uncharacterized protein
AHTC1017149	2.07176	C6SYE5	Glycine max	3e-37	Putative uncharacterized protein
AHTC1013237	2.07082	B9R7W0	Ricinus communis	5e-62	Pentatricopeptide rePisum sativumt-containing protein,
AHTC1005880	2.07077	C6TG65	Glycine max	4e-101	Putative uncharacterized protein (Fragment)
AHTC1011434	2.07021	D2DF32	Glycine max	4e-47	PAD4
AHTC1029156	2.06957	C3TS12	Cicer arietinum	3e-57	Methionine synthase
AHTC1010580	2.06908
AHTC1032780	2.06899	C6TNZ6	Glycine max	4e-88	Putative uncharacterized protein
AHTC1032035	2.06888	B7FJN1	Medicago truncatula	1e-46	Putative uncharacterized protein
AHTC1012426	2.06731	B9IMK1	Populus trichocarpa	7e-22	Predicted protein (Fragment)
AHTC1008642	2.06648	C6TK74	Glycine max	5e-30	Putative uncharacterized protein
AHTC1010056	2.06628	B9SAY0	Ricinus communis	6e-173	Protein phosphatases pp1 regulatory subunit,
AHTC1017504	2.06619	B9RZC5	Ricinus communis	2e-99	AT14A,
AHTC1004450	2.06612	Q05G09	Lupinus albus	7e-96	Auxin efflux carrier (Fragment)
AHTC1009676	2.06543	B9T2A2	Ricinus communis	4e-25	Putative uncharacterized protein
AHTC1031338	2.06509	B9H697	Populus trichocarpa	4e-43	Predicted protein
AHTC1029185	2.06497	B9R8W4	Ricinus communis	2e-60	Putative uncharacterized protein
AHTC1031135	2.0647	A5BSP2	Vitis vinifera	2e-61	Putative uncharacterized protein
AHTC1034843	2.06365	B7FLS0	Medicago truncatula	2e-61	Putative uncharacterized protein
AHTC1017491	2.06334
AHTC1010741	2.06284	B9RNV4	Ricinus communis	4e-15	Endosomal P24A protein,
AHTC1030268	2.06248	D5LQ68	Medicago truncatula	6e-90	Nitrate transporter NRT1.1
AHTC1008369	2.06198	B9SMX7	Ricinus communis	4e-88	Serine hydroxymethyltransferase
AHTC1025081	2.06086	A5B7M1	Vitis vinifera	1e-46	Putative uncharacterized protein
AHTC1012129	2.06072
AHTC1010547	2.06064	A4PSE1	Medicago truncatula	2e-17	YT521-B-like protein
AHTC1003584	2.06047	C5Y349	Sorghum bicolor	2e-06	Putative uncharacterized protein Sb05g000950
AHTC1017354	2.06018	B9IAC2	Populus trichocarpa	4e-49	Predicted protein
AHTC1016566	2.05963	B9H073	Populus trichocarpa	6e-57	Predicted protein
AHTC1007067	2.05864	B9HRG3	Populus trichocarpa	1e-39	Predicted protein
AHTC1010707	2.05837
AHTC1027073	2.05804	C6TGY7	Glycine max	4e-74	Proliferating cell nuclear antigen
AHTC1021952	2.05754	B0BL94	Lotus japonicus	4e-150	CM0216.490.nc protein
AHTC1029900	2.05734	Q0ZPW9	Eriobotrya japonica	2e-41	CXE carboxylesterase
AHTC1004014	2.05679	A5AMS1	Vitis vinifera	1e-59	Putative uncharacterized protein
AHTC1015560	2.05429	A5C107	Vitis vinifera	7e-83	Putative uncharacterized protein
AHTC1011239	2.05413	B9N1J3	Populus trichocarpa	1e-35	Predicted protein
AHTC1021949	2.05338	Q6QIL2	Medicago truncatula	5e-85	NIP2
AHTC1013050	2.05296	B9N5A9	Populus trichocarpa	1e-102	Predicted protein
AHTC1020716	2.0528
AHTC1019073	2.05225
AHTC1021637	2.05174
AHTC1026954	2.05114	A5BJQ8	Vitis vinifera	2e-06	Putative uncharacterized protein
AHTC1033167	2.05034	B9R9J2	Ricinus communis	6e-16	Putative uncharacterized protein
AHTC1016361	2.05023
AHTC1018617	2.04937	D3YBD8	Trifolium repens	5e-79	Putative uncharacterized protein
AHTC1036660	2.04884		Populus trichocarpa		Predicted protein
AHTC1029901	2.04881	B9H697	Populus trichocarpa	4e-46	Predicted protein
AHTC1024279	2.04863	Q2HVT7	Medicago truncatula	4e-63	Putative uncharacterized protein
AHTC1001068	2.04851	C6TKZ4	Glycine max	8e-149	Putative uncharacterized protein
AHTC1035601	2.04832
AHTC1017498	2.04798	A5C5V9	Vitis vinifera	5e-80	Putative uncharacterized protein
AHTC1026630	2.04699	Q08145	Pisum sativum	5e-70	GTP-binding protein
AHTC1006103	2.04674	O04697	Pisum sativum	1e-38	DNA-binding protein PD2
AHTC1010187	2.0467	C6TLX0	Glycine max	5e-24	Putative uncharacterized protein
AHTC1014953	2.04602	B0ZSJ6	Glycine max	1e-45	Tryptophan synthase beta subunit
AHTC1024571	2.04583
AHTC1017217	2.04507	Q8H6S5	Poncirus trifoliata	7e-41	CTV.2
AHTC1020939	2.04427
AHTC1031792	2.04379	C6TP06	Glycine max	5e-62	Putative uncharacterized protein
AHTC1019456	2.04344	B9HRL2	Populus trichocarpa	4e-21	Predicted protein
AHTC1013010	2.0428
AHTC1017775	2.04246	A5BEU0	Vitis vinifera	2e-69	Putative uncharacterized protein
AHTC1025364	2.04244	B9SFK4	Ricinus communis	5e-26	Serine-threonine protein kinase, plant-type,
AHTC1030955	2.04218	C6TJ37	Glycine max	4e-34	Putative uncharacterized protein
AHTC1030366	2.04206
AHTC1026346	2.04123	Q3EDI1	Arabidopsis thaliana	7e-27	Putative uncharacterized protein At1g05950.1
AHTC1030555	2.04057	Q2PMD5	Glycine max	3e-58	FAD-linked oxidoreductase 1
AHTC1024397	2.0401
AHTC1009782	2.04001	C6T6E2	Glycine max	5e-63	Putative uncharacterized protein
AHTC1011387	2.03988	B9S541	Ricinus communis	4e-08	GTP-binding protein-plant,
AHTC1035446	2.03961	A9PFS7	Populus trichocarpa	2e-11	Putative uncharacterized protein
AHTC1022316	2.0394	B9SBD4	Ricinus communis	2e-37	ATP binding protein,
AHTC1000449	2.03862	Q71EW8	Glycine max	2e-60	Methionine synthase
AHTC1014944	2.0372	B7FJ13	Medicago truncatula	3e-80	Putative uncharacterized protein
AHTC1017912	2.03698	B9S0F9	Ricinus communis	2e-27	Putative uncharacterized protein
AHTC1009322	2.03502	A5C628	Vitis vinifera	7e-62	Putative uncharacterized protein
AHTC1026343	2.03423
AHTC1016323	2.03064	C6ZJZ5	Glycine max	2e-76	Auxin efflux carrier protein 2
AHTC1033002	2.03028	C6T8R0	Glycine max	2e-40	Putative uncharacterized protein
AHTC1005770	2.02933	B9RLY4	Ricinus communis	1e-48	Putative uncharacterized protein
AHTC1029244	2.0288	Q2PEY0	Trifolium pratense	3e-72	Putative ras-GTPase-activating protein SH3-domain binding protein
AHTC1025222	2.02862
AHTC1029382	2.0286	B9H3Z8	Populus trichocarpa	7e-98	Predicted protein
AHTC1010005	2.02855	B9S1U5	Ricinus communis	7e-41	Cytosine-specific methyltransferase
AHTC1008110	2.02745	B9HQ13	Populus trichocarpa	4e-47	Predicted protein
AHTC1020450	2.02726	B9FUP1	Oryza sativa subsp. japonica	6e-29	Putative uncharacterized protein
AHTC1035341	2.0261	Q2HUM6	Medicago truncatula	5e-32	Putative uncharacterized protein
AHTC1024183	2.0258
AHTC1004431	2.02531	C6TJA8	Glycine max	2e-114	Putative uncharacterized protein
AHTC1028563	2.02458	Q8H9B2	Betula luminifera	2e-31	T-complex protein 1 subunit alpha
AHTC1025119	2.02435	A7BIC9	Glycine max	1e-45	Malonyl-CoA:isoflavone 7-O-glucoside-6''-O-malonyltransferase
AHTC1020611	2.0237	B9SN51	Ricinus communis	4e-21	ATP binding protein,
AHTC1025533	2.02369	B9HYH7	Populus trichocarpa	6e-97	Tubulin gamma complex-associated protein
AHTC1003763	2.02356	B9I0L4	Populus trichocarpa	3e-124	Auxin efflux carrier family protein
AHTC1025699	2.02315
AHTC1034445	2.02287	A2Q2N6	Medicago truncatula	6e-07	Transcriptional factor B3
AHTC1022204	2.02205	O49552	Arabidopsis thaliana	5e-30	DNA damage-binding protein 1b
AHTC1029769	2.01987	B9HIT4	Populus trichocarpa	7e-54	Predicted protein
AHTC1030260	2.01984	Q8H1A2	Pisum sativum	2e-81	Mini-chromosome maintenance protein MCM3
AHTC1007300	2.01968	B9SNT9	Ricinus communis	2e-121	Trehalose-6-phosphate synthase,
AHTC1004094	2.0194	Q9MB42	Glycyrrhiza glabra	0	Beta-amyrin synthase
AHTC1016780	2.0193	C6T438	Glycine max	2e-49	Putative uncharacterized protein
AHTC1016140	2.01927	A5C1A2	Vitis vinifera	1e-48	Putative uncharacterized protein
AHTC1029855	2.01838
AHTC1015450	2.01817	B9R830	Ricinus communis	1e-30	Putative uncharacterized protein
AHTC1011957	2.01724	B9GZ83	Populus trichocarpa	1e-87	Predicted protein
AHTC1004300	2.01681	C7C6E3	Glycine max	6e-98	T-complex protein 1 subunit delta
AHTC1027252	2.01604	B9SCQ9	Ricinus communis	2e-69	Oxidoreductase,
AHTC1009039	2.01598	A9PBV1	Populus trichocarpa	6e-58	Putative uncharacterized protein
AHTC1015614	2.01566
AHTC1019843	2.01556	B9H1V2	Populus trichocarpa	1e-68	Predicted protein
AHTC1013209	2.01456	B8A7Y9	Oryza sativa subsp. indica	3e-30	Putative uncharacterized protein
AHTC1009061	2.01454	C6SZH1	Glycine max	3e-47	Putative uncharacterized protein
AHTC1030188	2.01396
AHTC1031544	2.0139	C6ZRQ4	Glycine max	4e-142	Leucine-rich rePisum sativumt transmembrane protein kinase
AHTC1024158	2.01379	B9MXC9	Populus trichocarpa	8e-61	Predicted protein
AHTC1008037	2.01371	C6T8B9	Glycine max	9e-56	Putative uncharacterized protein (Fragment)
AHTC1009809	2.01363	Q49N13	Glycine max	2e-96	Putative receptor-like protein kinase 3
AHTC1008816	2.01213	B2ZUU2	Lotus japonicus	2e-94	Beta-glucosidase D7 (Fragment)
AHTC1036186	2.01199		Populus trichocarpa		Putative uncharacterized protein
AHTC1016886	2.01159	Q1L5Z0	Nicotiana sylvestris	3e-122	DNA-directed RNA polymerase (Fragment)
AHTC1005053	2.00936	B7FGG5	Medicago truncatula	3e-13	Putative uncharacterized protein
AHTC1009901	2.00921	B9RIV3	Ricinus communis	2e-20	Putative uncharacterized protein
AHTC1023668	2.00914	B9H9T9	Populus trichocarpa	2e-08	Predicted protein
AHTC1005162	2.00766	C6TI04	Glycine max	8e-59	Putative uncharacterized protein
AHTC1003800	2.00746	C6SYD4	Glycine max	1e-52	Putative uncharacterized protein
AHTC1036721	2.00669		Populus trichocarpa		Predicted protein
AHTC1030704	2.00518
AHTC1005391	2.00464	C6TCP4	Glycine max	4e-12	Putative uncharacterized protein
AHTC1021844	2.00414	B9HJ66	Populus trichocarpa	2e-79	Amino acid transporter
AHTC1010595	2.00377	B9R7J8	Ricinus communis	7e-30	Putative uncharacterized protein
AHTC1012534	2.0034	B9S4L5	Ricinus communis	5e-57	Poly [ADP-ribose] polymerase,
AHTC1034908	2.00278
AHTC1012507	2.00182	A9PG99	Populus trichocarpa	4e-83	Predicted protein
AHTC1026490	2.00117	C6SYM6	Glycine max	9e-41	Putative uncharacterized protein
AHTC1012243	2.00117	C6TAV7	Glycine max	2e-36	Putative uncharacterized protein
AHTC1006577	2.00113	B9S0E6	Ricinus communis	2e-50	Putative uncharacterized protein
AHTC1000450	2.00088	Q71EW8	Glycine max	0	Methionine synthase
AHTC1017542	2.00038	B9SK20	Ricinus communis	2e-14	ATP binding protein,
AHTC1001275	-2.00013	B9I954	Populus trichocarpa	7e-52	Predicted protein
AHTC1023642	-2.0009
AHTC1005134	-2.00112	C6TNU6	Glycine max	2e-58	Putative uncharacterized protein
AHTC1015789	-2.00147	Q6PSU4	Arachis hypogaea	7e-57	Conarachin (Fragment)
AHTC1015272	-2.00153
AHTC1035738	-2.00207	C6THB2	Glycine max	1e-53	Putative uncharacterized protein
AHTC1025963	-2.00224
AHTC1034806	-2.00383	C6TCH8	Glycine max	2e-36	Putative uncharacterized protein
AHTC1005068	-2.00389	C6T8G8	Glycine max	8e-144	Alternative oxidase
AHTC1016910	-2.00404	B9SGT0	Ricinus communis	1e-17	Sensory transduction histidine kinase,
AHTC1021792	-2.00557
AHTC1003880	-2.00687	C6TFD9	Glycine max	5e-07	Putative uncharacterized protein
AHTC1007851	-2.0072	B9GR29	Populus trichocarpa	6e-30	Predicted protein
AHTC1029807	-2.00732	B9T8E7	Ricinus communis	1e-48	Monoglyceride lipase,
AHTC1030277	-2.00736	C0L2U6	Arachis hypogaea	2e-15	Putative RNA-directed DNA polymerase
AHTC1009203	-2.00752	Q0GR68	Zea perennis	4e-23	NADH dehydrogenase subunit 2
AHTC1036491	-2.0083		Solanum lycopersicum		Hexokinase
AHTC1031283	-2.00918	B9H9Q2	Populus trichocarpa	2e-47	Predicted protein
AHTC1014476	-2.0099
AHTC1024599	-2.01027	B9HLC2	Populus trichocarpa	1e-77	Predicted protein (Fragment)
AHTC1017506	-2.01066
AHTC1031201	-2.01258	Q9FVD3	Citrus sinensis	2e-110	Hexokinase
AHTC1028885	-2.0131
AHTC1023849	-2.0133	Q8H139	Arabidopsis thaliana	5e-19	Putative uncharacterized protein At2g41190 (Fragment)
AHTC1017624	-2.01521	C6TJX7	Glycine max	6e-37	Putative uncharacterized protein
AHTC1036578	-2.01619		Glycine max		Putative uncharacterized protein
AHTC1033073	-2.01702	C6T7B1	Glycine max	1e-71	Putative uncharacterized protein
AHTC1013400	-2.01716	A5C9Y2	Vitis vinifera	3e-32	Putative uncharacterized protein
AHTC1017505	-2.0183	B2Z3Y4	Arachis hypogaea	1e-42	Plasma membrane mannitol transporter (Fragment)
AHTC1036722	-2.01885		Glycine max		Putative uncharacterized protein
AHTC1036612	-2.01886		Populus trichocarpa		Predicted protein
AHTC1005853	-2.01938	B9RQW6	Ricinus communis	3e-38	Putative uncharacterized protein
AHTC1018233	-2.02034	B9RTT0	Ricinus communis	2e-29	Transporter,
AHTC1026105	-2.02068	C6TAK5	Glycine max	2e-21	Putative uncharacterized protein
AHTC1003788	-2.02129	C6SY88	Glycine max	7e-35	Putative uncharacterized protein
AHTC1015048	-2.02255	B9RRW1	Ricinus communis	7e-71	Putative uncharacterized protein
AHTC1034435	-2.02317	A5BET5	Vitis vinifera	1e-15	Putative uncharacterized protein
AHTC1007044	-2.02348	C6SZM5	Glycine max	8e-39	Putative uncharacterized protein
AHTC1014684	-2.02379
AHTC1012342	-2.02493	Q9FM98	Arabidopsis thaliana	1e-21	Genomic DNA, chromosome 5, P1 clone: MCD7
AHTC1033663	-2.02534	B9RBS8	Ricinus communis	1e-57	Putative uncharacterized protein
AHTC1012106	-2.02574	B9GY86	Populus trichocarpa	2e-61	F-box family protein
AHTC1004054	-2.02613	C6TDJ0	Glycine max	1e-87	Putative uncharacterized protein
AHTC1024747	-2.02628
AHTC1035041	-2.02758	B7FJX1	Medicago truncatula	4e-16	Putative uncharacterized protein
AHTC1019863	-2.02797	B9EX98	Oryza sativa subsp. japonica	2e-24	Putative uncharacterized protein
AHTC1015901	-2.02983	B9IEA3	Populus trichocarpa	6e-42	Predicted protein
AHTC1027379	-2.03033	Q1SKZ9	Medicago truncatula	3e-14	Zinc finger, CCHC-type
AHTC1010068	-2.03042	B9HNK7	Populus trichocarpa	6e-44	Predicted protein
AHTC1034765	-2.0325
AHTC1002693	-2.03326	C6SYH1	Glycine max	4e-36	Putative uncharacterized protein
AHTC1022473	-2.03367	Q940Y2	Arabidopsis thaliana	2e-101	At1g73920/F2P9_21
AHTC1013434	-2.03368	B9NAN4	Populus trichocarpa	2e-45	Putative uncharacterized protein
AHTC1013226	-2.03516	A5BUV9	Vitis vinifera	8e-39	Putative uncharacterized protein
AHTC1030281	-2.03592	B9H5P2	Populus trichocarpa	4e-29	Predicted protein
AHTC1033545	-2.03629	Q8VYC5	Arabidopsis thaliana	3e-41	Putative uncharacterized protein At1g18270
AHTC1003640	-2.03843	A5B0J1	Vitis vinifera	4e-82	Putative uncharacterized protein
AHTC1031626	-2.03861
AHTC1023148	-2.04176
AHTC1002845	-2.04213	C6T187	Glycine max	4e-17	Putative uncharacterized protein
AHTC1033082	-2.04388
AHTC1027686	-2.04404	B7FGS5	Medicago truncatula	1e-40	Putative uncharacterized protein
AHTC1006465	-2.04486	A8C976	Canavalia gladiata	8e-06	Forisome
AHTC1000180	-2.04496
AHTC1031169	-2.04599	B9SK27	Ricinus communis	1e-24	Putative uncharacterized protein
AHTC1004882	-2.04635	B9HKL8	Populus trichocarpa	7e-92	Cationic amino acid transporter
AHTC1014294	-2.04682	Q45W86	Arachis hypogaea	1e-16	Oleosin 2
AHTC1031780	-2.04775	B9I178	Populus trichocarpa	2e-49	Predicted protein
AHTC1018205	-2.04833	Q9XE94	Glycine max	1e-47	Geranylgeranyl hydrogenase
AHTC1003641	-2.04911	A5B0J1	Vitis vinifera	6e-95	Putative uncharacterized protein
AHTC1011452	-2.04913
AHTC1003975	-2.05046	C6TM36	Glycine max	7e-79	Putative uncharacterized protein
AHTC1005392	-2.05323	Q8L7J5	Glycine max	2e-168	Pyruvate kinase
AHTC1022177	-2.05459	B9RSZ5	Ricinus communis	2e-39	Phosphoric diester hydrolase,
AHTC1033599	-2.05518	C6TBZ8	Glycine max	2e-49	Putative uncharacterized protein
AHTC1024121	-2.05626
AHTC1014355	-2.05677
AHTC1002606	-2.05678	B9T0W2	Ricinus communis	9e-37	Peripheral-type benzodiazepine receptor,
AHTC1014184	-2.05722
AHTC1036621	-2.0627		Glycine max		Putative uncharacterized protein
AHTC1026779	-2.06473	C5Y7H4	Sorghum bicolor	9e-08	Putative uncharacterized protein Sb05g026170
AHTC1016055	-2.06542	A3DSX4	Phaseolus vulgaris	2e-64	Sucrose transport protein SUF1
AHTC1019987	-2.06588	A9QAU0	Anethum graveolens	3e-22	Ribosomal protein S2 (Fragment)
AHTC1010303	-2.06703	B9RVD1	Ricinus communis	2e-44	F-box/LRR-rePisum sativumt protein,
AHTC1026109	-2.06825
AHTC1036572	-2.06846		Trifolium repens		Galactose oxidase
AHTC1013483	-2.06931
AHTC1012704	-2.07008	B9H9G9	Populus trichocarpa	2e-39	Predicted protein
AHTC1000899	-2.07075	B4UWB6	Arachis hypogaea	7e-33	Putative late-embryogenesis protein
AHTC1028406	-2.07085	D3YBD2	Trifolium repens	8e-33	Transcription initiation factor
AHTC1028395	-2.07085	Q33BX7	Nicotiana tomentosiformis	3e-22	Putative uncharacterized protein
AHTC1034509	-2.07186	D2DW76	Phaseolus vulgaris	2e-46	Putative uncharacterized protein
AHTC1031986	-2.07221	C6T4M8	Glycine max	6e-58	Putative uncharacterized protein
AHTC1002166	-2.07365	C6TK97	Glycine max	8e-105	Putative uncharacterized protein
AHTC1021563	-2.07392
AHTC1032420	-2.07434	B9RCG7	Ricinus communis	7e-76	Big map kinase/bmk,
AHTC1024079	-2.07541	Q93XK2	Pisum sativum	5e-14	Stachyose synthase
AHTC1015350	-2.07552	C6SVT0	Glycine max	2e-61	Putative uncharacterized protein
AHTC1026405	-2.07584
AHTC1031241	-2.07815
AHTC1011402	-2.0788	A5BXD0	Vitis vinifera	1e-54	Putative uncharacterized protein
AHTC1032242	-2.08372	Q8S8Z9	Glycine max	4e-42	Syringolide-induced protein 1-3-1B
AHTC1002180	-2.08386	B9I1N8	Populus trichocarpa	0	Predicted protein
AHTC1026784	-2.08537	A5AHH6	Vitis vinifera	1e-14	Putative uncharacterized protein
AHTC1014068	-2.08735	C6T583	Glycine max	7e-09	Putative uncharacterized protein
AHTC1011200	-2.08741	C6SXW1	Glycine max	2e-11	Putative uncharacterized protein
AHTC1006446	-2.08769	B9PAK3	Populus trichocarpa	5e-41	Predicted protein (Fragment)
AHTC1010653	-2.08775	Q9SWB3	Glycine max	2e-22	Seed maturation protein PM39 (Fragment)
AHTC1035386	-2.08818
AHTC1033602	-2.09032
AHTC1030977	-2.09078	B7FIU0	Medicago truncatula	1e-23	Putative uncharacterized protein
AHTC1012559	-2.09112	B9SSS9	Ricinus communis	2e-19	WRKY transcription factor,
AHTC1009082	-2.09118	C6TC84	Glycine max	5e-140	Putative uncharacterized protein
AHTC1022102	-2.09126	B7FKV9	Medicago truncatula	3e-37	Putative uncharacterized protein
AHTC1015023	-2.09134	B9HTX2	Populus trichocarpa	1e-114	Predicted protein
AHTC1020679	-2.09154	Q9B1K6	Lotus japonicus	3e-57	Protein ycf2
AHTC1016792	-2.09241
AHTC1030621	-2.09251	A5C7P8	Vitis vinifera	2e-17	Putative uncharacterized protein
AHTC1014461	-2.09318
AHTC1005950	-2.09366	A4QJT3	Olimarabidopsis pumila	5e-112	Photosystem I P700 chlorophyll a apoprotein A1
AHTC1015692	-2.09398	B4UWB5	Arachis hypogaea	4e-77	L-asparaginase (Fragment)
AHTC1012779	-2.09409	B9RGP4	Ricinus communis	3e-10	Putative uncharacterized protein
AHTC1001186	-2.0941	C6THW8	Glycine max	3e-100	Putative uncharacterized protein
AHTC1007596	-2.09455	B9GX98	Populus trichocarpa	2e-25	Cytochrome P450
AHTC1025987	-2.09473	B9HLL9	Populus trichocarpa	9e-64	Predicted protein
AHTC1036469	-2.09542		Medicago truncatula		Putative uncharacterized protein
AHTC1035617	-2.09574	A5BLJ9	Vitis vinifera	2e-31	Putative uncharacterized protein
AHTC1030211	-2.09576
AHTC1000529	-2.09719	Q2PYP7	Arachis hypogaea	2e-76	17.3 kDa class I heat shock protein (Fragment)
AHTC1022561	-2.09766
AHTC1032024	-2.09783
AHTC1012447	-2.09788	B9T1J3	Ricinus communis	5e-07	Transcription factor HBP-1b,
AHTC1004459	-2.09828	C6TAY7	Glycine max	3e-49	Putative uncharacterized protein
AHTC1019109	-2.09862	Q8W199	Glycine max	5e-33	Serine acetyltransferase
AHTC1035155	-2.09893
AHTC1020306	-2.09994
AHTC1017975	-2.1	Q9SMV8	Arabidopsis thaliana	2e-15	Putative sigma-like transcription factor (Fragment)
AHTC1010065	-2.10197
AHTC1014717	-2.10366
AHTC1001809	-2.10464	O24301	Pisum sativum	0	Sucrose synthase 2
AHTC1011070	-2.10482	B9MTW8	Populus trichocarpa	2e-43	Predicted protein
AHTC1019445	-2.10543	C6TDA7	Glycine max	2e-09	Putative uncharacterized protein
AHTC1002957	-2.10569	C6TF91	Glycine max	8e-30	Putative uncharacterized protein
AHTC1025262	-2.10618	Q8H6Q7	Poncirus trifoliata	8e-06	CTV.22
AHTC1003174	-2.10649	C6TME1	Glycine max	7e-143	Putative uncharacterized protein
AHTC1000300	-2.10742	C6T8W8	Glycine max	3e-119	Putative uncharacterized protein
AHTC1009803	-2.10747	C6T245	Glycine max	2e-06	Putative uncharacterized protein
AHTC1001707	-2.10765	B9S5G6	Ricinus communis	7e-57	Protein kinase,
AHTC1020719	-2.11008	Q69F85	Phaseolus vulgaris	1e-21	Gag-pol polyprotein
AHTC1002586	-2.11079	A5Z1N7	Glycine max	0	4-hydroxyphenylpyruvate dioxygenase
AHTC1010645	-2.11167	Q2HW87	Medicago truncatula	2e-48	RNA-directed DNA polymerase (Reverse transcriptase); Zinc finger, CCHC-type; Peptidase aspartic, active site; Retrotransposon gag protein
AHTC1014601	-2.1123
AHTC1033249	-2.11235	C6TG06	Glycine max	3e-48	Putative uncharacterized protein
AHTC1021383	-2.1135	C6TM12	Glycine max	5e-06	Putative uncharacterized protein
AHTC1036691	-2.11582
AHTC1024243	-2.11671
AHTC1023387	-2.11692
AHTC1009482	-2.11756
AHTC1035168	-2.11997	B9N367	Populus trichocarpa	4e-48	Predicted protein
AHTC1011793	-2.12005	B1B611	Rosa hybrid cultivar	7e-59	Beta-glucosidase
AHTC1026697	-2.12005	B9GPM8	Populus trichocarpa	1e-06	Predicted protein
AHTC1002883	-2.12173	B7FI04	Medicago truncatula	1e-135	Putative uncharacterized protein
AHTC1006620	-2.12273	C6TBX9	Glycine max	4e-116	Putative uncharacterized protein
AHTC1033956	-2.12415	C6TMU0	Glycine max	1e-27	Putative uncharacterized protein
AHTC1023884	-2.12622
AHTC1002904	-2.12658	C6T229	Glycine max	2e-09	Putative uncharacterized protein
AHTC1001419	-2.12764	B4UW89	Arachis hypogaea	7e-62	Heat shock protein 2
AHTC1007047	-2.13012	B9R7R1	Ricinus communis	4e-20	Protein phosphatase 2c,
AHTC1032047	-2.13234	D5L113	Malus domestica	6e-31	AP2 domain class transcription factor
AHTC1029149	-2.13307
AHTC1020718	-2.13333
AHTC1017069	-2.13423	B9T199	Ricinus communis	6e-08	Putative uncharacterized protein
AHTC1026746	-2.13582
AHTC1007504	-2.13591	C6T9Z3	Glycine max	3e-118	Putative uncharacterized protein
AHTC1010457	-2.137	C6T534	Glycine max	6e-06	Putative uncharacterized protein (Fragment)
AHTC1013174	-2.13769	Q2HIM4	Arabidopsis thaliana	1e-25	At5g23760
AHTC1019874	-2.13913
AHTC1021927	-2.13921
AHTC1026265	-2.14057	C6T0L9	Glycine max	7e-39	Putative uncharacterized protein
AHTC1007347	-2.14151	C6SWI5	Glycine max	4e-46	Putative uncharacterized protein
AHTC1023462	-2.14152
AHTC1026734	-2.1442
AHTC1020897	-2.14759
AHTC1035111	-2.14805	B9GGC0	Populus trichocarpa	9e-52	White-brown-complex ABC transporter family (Fragment)
AHTC1020717	-2.14922	Q05680	Glycine max	1e-54	Auxin-responsive GH3 product
AHTC1017961	-2.14947
AHTC1029234	-2.1518	B9HG76	Populus trichocarpa	3e-56	Predicted protein (Fragment)
AHTC1021575	-2.15187	B9R8Q9	Ricinus communis	1e-20	Protein phosphatase 2c,
AHTC1026607	-2.1522
AHTC1029530	-2.1522	B9RVL4	Ricinus communis	6e-54	Polyamine oxidase,
AHTC1001841	-2.15234	B7FJ99	Medicago truncatula	8e-86	Putative uncharacterized protein
AHTC1011969	-2.15293	A2WZB1	Oryza sativa subsp. indica	3e-14	Putative uncharacterized protein
AHTC1027513	-2.15303	C6TJ45	Glycine max	1e-31	Putative uncharacterized protein
AHTC1000103	-2.15456	O04432	Oryza sativa	7e-20	Glycine-rich protein
AHTC1007433	-2.15458
AHTC1035048	-2.15548
AHTC1000528	-2.15551	Q2HTU2	Medicago truncatula	2e-74	Heat shock protein Hsp20
AHTC1009960	-2.15555
AHTC1005597	-2.15591	B7FIZ6	Medicago truncatula	8e-50	Putative uncharacterized protein
AHTC1020879	-2.15691	B9RU21	Ricinus communis	6e-21	Putative uncharacterized protein
AHTC1034415	-2.15745
AHTC1018209	-2.15817	B9MW46	Populus trichocarpa	8e-106	Predicted protein
AHTC1017646	-2.15968	Q8W541	Arachis ipaensis	1e-07	Small heat shock protein
AHTC1003988	-2.15969	B9N469	Populus trichocarpa	2e-91	Predicted protein (Fragment)
AHTC1019544	-2.16096	B7FMR2	Medicago truncatula	2e-45	Putative uncharacterized protein
AHTC1005751	-2.16103	O49857	Glycine max	1e-133	Epoxide hydrolase
AHTC1032749	-2.16273	A3DSX3	Phaseolus vulgaris	2e-73	Sucrose transport protein SUT1
AHTC1033964	-2.1649	B2ZGR6	Glycine max	3e-83	NAC domain protein
AHTC1017592	-2.16715	B9GLS2	Populus trichocarpa	3e-20	Predicted protein
AHTC1004242	-2.16885	B9GWU7	Populus trichocarpa	5e-13	Predicted protein
AHTC1012007	-2.16931	B9GY11	Populus trichocarpa	2e-09	Predicted protein
AHTC1030202	-2.17092	A4ZRE3	Actinidia chinensis	7e-105	VTC2-like protein
AHTC1014772	-2.17279
AHTC1024618	-2.17643	B9H7S1	Populus trichocarpa	4e-08	Predicted protein
AHTC1021534	-2.17685	B9IFQ2	Populus trichocarpa	4e-17	Predicted protein
AHTC1004526	-2.17707	B9GIL9	Populus trichocarpa	4e-109	Predicted protein
AHTC1002800	-2.1771	Q1RSI2	Medicago truncatula	1e-84	Intracellular chloride channel
[truncated: 1,611 more rows]

## Sheet: D2 VS L2
List of differentially expressed genes of subterranean pods versus aerial pods at the 2 day after marked.
ProbeSet ID	D2/L2 Ration	Uniprot NO.	Species	E-value	Description
AHTC1014962	6.72575	Q2HT27	Medicago truncatula	2e-48	Blue (Type 1) copper domain
AHTC1014342	5.75692	C6T5E3	Glycine max	4e-53	Putative uncharacterized protein
AHTC1009798	5.36073	C6THR7	Glycine max	2e-41	Putative uncharacterized protein
AHTC1003086	5.28079	C6SZI8	Glycine max	1e-85	Putative uncharacterized protein
AHTC1031971	4.98304	C6TM61	Glycine max	6e-43	Putative uncharacterized protein
AHTC1035270	4.97	C6T4C4	Glycine max	7e-58	Putative uncharacterized protein
AHTC1002307	4.89326	Q9FVD6	Medicago varia	0	Ser/Thr specific protein phosphatase 2A A regulatory subunit beta isoform
AHTC1005985	4.88115	C6TDJ7	Glycine max	1e-42	Putative uncharacterized protein
AHTC1024428	4.85266	C6TKM2	Glycine max	1e-45	Putative uncharacterized protein
AHTC1018792	4.7989
AHTC1013678	4.79684
AHTC1001662	4.76722	C6TAW8	Glycine max	4e-51	Putative uncharacterized protein
AHTC1003953	4.75272	C6T4L4	Glycine max	6e-36	Putative uncharacterized protein
AHTC1027057	4.73453	C5XL26	Sorghum bicolor	1e-41	Putative uncharacterized protein Sb03g001950
AHTC1012492	4.70903	A5AKM8	Vitis vinifera	2e-61	Putative uncharacterized protein
AHTC1017892	4.68668	B9GZD2	Populus trichocarpa	1e-08	Predicted protein
AHTC1035991	4.64045	B3U398	Medicago truncatula	1e-29	WRKY transcription factor WRKY108715
AHTC1008326	4.63777	A1YIQ6	Solanum lycopersicum	3e-60	Putative zinc transporter
AHTC1030557	4.61208	A5BDB9	Vitis vinifera	3e-52	Putative uncharacterized protein
AHTC1002311	4.6047	C6TB38	Glycine max	1e-67	Putative uncharacterized protein
AHTC1019819	4.55644	C6TDU7	Glycine max	5e-48	Putative uncharacterized protein
AHTC1022462	4.55265
AHTC1010297	4.47268	A7YGI2	Populus tremula	2e-65	Sulfate transporter
AHTC1001087	4.43739	B6ZK00	Glycine max	4e-114	Peroxisomal biogenesis factor 11 family protein
AHTC1004140	4.4022	C6TDG1	Glycine max	7e-112	Putative uncharacterized protein
AHTC1005717	4.39299	B9HFS4	Populus trichocarpa	4e-43	Predicted protein
AHTC1008628	4.39049	C6T2J8	Glycine max	4e-73	Putative uncharacterized protein
AHTC1035383	4.38363	C6TEF3	Glycine max	8e-91	Putative uncharacterized protein
AHTC1005291	4.37388	C6T3V7	Glycine max	1e-37	Putative uncharacterized protein
AHTC1019243	4.3704	B9RQI3	Ricinus communis	6e-57	Putative uncharacterized protein
AHTC1035033	4.36926	B9RDG2	Ricinus communis	1e-40	ATP binding protein,
AHTC1013685	4.36609	Q1PCR5	Arachis hypogaea	5e-30	20S proteasome beta subunit
AHTC1007079	4.31782	Q9ZS85	Arabidopsis thaliana	5e-14	T4B21.1 protein
AHTC1006776	4.31664	A2Q5F4	Medicago truncatula	4e-106	Glycosyl transferase, family 8
AHTC1001099	4.30776	C6TBH6	Glycine max	1e-96	Putative uncharacterized protein
AHTC1004947	4.29605	C6TM20	Glycine max	4e-109	Putative uncharacterized protein
AHTC1033477	4.28851	C6TID7	Glycine max	1e-45	Putative uncharacterized protein
AHTC1013205	4.2776	B9SRL9	Ricinus communis	7e-49	Putative uncharacterized protein
AHTC1015989	4.24902	C6TAN1	Glycine max	2e-21	Putative uncharacterized protein
AHTC1032489	4.24289	C6TFL1	Glycine max	3e-78	Putative uncharacterized protein
AHTC1027795	4.2029	B9IL96	Populus trichocarpa	6e-08	Predicted protein
AHTC1031027	4.19999	C6T5E3	Glycine max	6e-63	Putative uncharacterized protein
AHTC1016504	4.16769	O65152	Malus domestica	2e-22	Putative cinnamyl alcohol dehydrogenase
AHTC1010525	4.16369	Q94FT5	Fragaria ananassa	3e-110	Pectate lyase
AHTC1007937	4.1155	C6SXU9	Glycine max	1e-40	Putative uncharacterized protein
AHTC1026889	4.1116	C6TCJ3	Glycine max	6e-23	Putative uncharacterized protein
AHTC1003187	4.08459	B7FIN8	Medicago truncatula	1e-131	Putative uncharacterized protein
AHTC1006159	4.06253	C0L2U6	Arachis hypogaea	3e-17	Putative RNA-directed DNA polymerase
AHTC1008831	4.06048	C6T9R6	Glycine max	1e-96	Putative uncharacterized protein
AHTC1001310	4.04142
AHTC1019191	4.00272
AHTC1012231	4.00065	A5BDB9	Vitis vinifera	4e-39	Putative uncharacterized protein
AHTC1019709	3.99304	B9I063	Populus trichocarpa	2e-33	Predicted protein
AHTC1001789	3.98926	C6TMK8	Glycine max	4e-140	Putative uncharacterized protein
AHTC1010815	3.96855	C6SW93	Glycine max	4e-41	Putative uncharacterized protein
AHTC1004229	3.95378	B9MU42	Populus trichocarpa	1e-114	Predicted protein
AHTC1031468	3.94734
AHTC1015411	3.94472	O24315	Phaseolus vulgaris	3e-79	Cinnamate 4-hydroxylase
AHTC1022517	3.94424
AHTC1025347	3.92003	C6T027	Glycine max	4e-55	Putative uncharacterized protein
AHTC1004322	3.90118	C6TLF6	Glycine max	3e-85	Putative uncharacterized protein
AHTC1017162	3.88486	O81396	Citrus limon	3e-62	Aconitase-iron regulated protein 1
AHTC1025084	3.87867	A5AZ75	Vitis vinifera	5e-39	Putative uncharacterized protein
AHTC1018928	3.86757
AHTC1027650	3.8559	O22111	Glycine max	3e-109	6-phosphogluconate dehydrogenase, decarboxylating
AHTC1007227	3.85521	A9PI92	Populus trichocarpa	1e-21	Predicted protein
AHTC1031402	3.84434	A5C8M1	Vitis vinifera	2e-26	Putative uncharacterized protein
AHTC1004562	3.84149	B7FKC6	Medicago truncatula	1e-121	Putative uncharacterized protein
AHTC1018007	3.83974
AHTC1027192	3.8388	C6SVG5	Glycine max	3e-83	Peptidyl-prolyl cis-trans isomerase
AHTC1012866	3.82567	C6T4H3	Glycine max	2e-39	Putative uncharacterized protein
AHTC1002299	3.82145	C6TG15	Glycine max	6e-139	Putative uncharacterized protein
AHTC1008816	3.81655	B2ZUU2	Lotus japonicus	2e-94	Beta-glucosidase D7
AHTC1019067	3.79631
AHTC1002956	3.79341
AHTC1029643	3.77666	B9SVM3	Ricinus communis	7e-27	Alpha-L-fucosidase 2,
AHTC1009833	3.75539
AHTC1013790	3.7395	A5CB46	Vitis vinifera	9e-22	Putative uncharacterized protein
AHTC1008511	3.7222	B9SWW7	Ricinus communis	1e-73	ARF GTPase activator
AHTC1031909	3.71449	A9P7T8	Populus trichocarpa	5e-27	Putative uncharacterized protein
AHTC1025333	3.70276	C6ZRR3	Glycine max	4e-14	NAK-type protein kinase
AHTC1026056	3.6909	Q2HVI0	Medicago truncatula	1e-34	Putative uncharacterized protein
AHTC1004475	3.68942	B9N0B7	Populus trichocarpa	2e-114	Predicted protein
AHTC1019302	3.67075	B9GQ44	Populus trichocarpa	2e-73	Predicted protein
AHTC1027834	3.66871	B9I6W3	Populus trichocarpa	1e-19	Predicted protein
AHTC1002094	3.6633	C6TDF7	Glycine max	3e-69	Putative uncharacterized protein
AHTC1014924	3.65537	A5B6P1	Vitis vinifera	5e-28	Putative uncharacterized protein
AHTC1015873	3.64826	O22341	Lavatera thuringiaca	2e-22	Annexin
AHTC1024314	3.63634
AHTC1026701	3.63398	B7FHV4	Medicago truncatula	4e-106	Putative uncharacterized protein
AHTC1029029	3.59998	Q40089	Ipomoea batatas	7e-51	ATP synthase subunit delta', mitochondrial
AHTC1000548	3.58406	C6T529	Glycine max	1e-49	Ribulose bisphosphate carboxylase small chain
AHTC1029471	3.5823	B9HHA9	Populus trichocarpa	7e-82	DNA polymerase
AHTC1001326	3.57334	C6TH42	Glycine max	5e-34	Putative uncharacterized protein
AHTC1004791	3.5615	C6T0P6	Glycine max	4e-56	Putative uncharacterized protein
AHTC1017413	3.5379	B9SLT5	Ricinus communis	9e-69	Putative uncharacterized protein
AHTC1010813	3.53387	B9RD41	Ricinus communis	7e-101	Structural constituent of nuclear pore
AHTC1007369	3.53316	B9RJR8	Ricinus communis	3e-82	Flavonol synthase/flavanone 3-hydroxylase
AHTC1022492	3.50841	A9PFH7	Populus trichocarpa	4e-138	Predicted protein
AHTC1027134	3.48699	B9S4C8	Ricinus communis	3e-28	Putative uncharacterized protein
AHTC1007432	3.4684	A9PAI7	Populus trichocarpa	2e-22	Predicted protein
AHTC1028661	3.46782	C6T2W0	Glycine max	6e-26	Putative uncharacterized protein
AHTC1000065	3.45504	Q647H2	Arachis hypogaea	0	Arachin Ahy-3
AHTC1014384	3.45421	C6T5E3	Glycine max	3e-56	Putative uncharacterized protein
AHTC1024058	3.42013	B9HYN1	Populus trichocarpa	2e-38	Predicted protein
AHTC1035032	3.41955	C6T1Z6	Glycine max	6e-31	UPF0497 membrane protein 17
AHTC1024931	3.41516
AHTC1019074	3.41079	B9SCM8	Ricinus communis	5e-48	Putative uncharacterized protein
AHTC1018940	3.40566	B1B5X5	Nicotiana tabacum	2e-09	6b-interacting protein 2
AHTC1003960	3.394	A5CBE5	Vitis vinifera	3e-55	Putative uncharacterized protein
AHTC1024447	3.39103	C6ZRR2	Glycine max	3e-94	Leucine-rich repeat protein kinase
AHTC1007222	3.37415	B9H247	Populus trichocarpa	6e-21	Predicted protein
AHTC1005197	3.3702	C6T0L1	Glycine max	7e-22	Putative uncharacterized protein
AHTC1021917	3.37017
AHTC1034589	3.36208
AHTC1035867	3.34834	B3IX36	Lotus japonicus	1e-25	Transcription factor AP2-EREBP
AHTC1014231	3.34828	B4UW58	Arachis hypogaea	7e-77	DNA-binding with one finger 3 protein
AHTC1000060	3.34214	A5Z1Q5	Arachis duranensis	3e-73	Ara d 6
AHTC1015761	3.3342	B9SKF9	Ricinus communis	6e-91	Eukaryotic translation initiation factor 4g
AHTC1007604	3.31695	B7FMA8	Medicago truncatula	5e-28	Putative uncharacterized protein
AHTC1002440	3.31679	B9RNX3	Ricinus communis	6e-80	Ccr4-associated factor
AHTC1008523	3.315	Q8L7F7	Arabidopsis thaliana	1e-67	Putative uncharacterized protein At2g45005
AHTC1035301	3.28836	C5Y2D6	Sorghum bicolor	6e-06	Putative uncharacterized protein Sb05g016477
AHTC1002470	3.28642	B9RIT0	Ricinus communis	4e-123	Heat shock protein
AHTC1013405	3.28352	Q0P7I2	Lotus japonicus	1e-55	Sst1 protein
AHTC1030090	3.27734	P08474	Cucumis sativus	4e-50	Ribulose bisphosphate carboxylase small chain, chloroplastic
AHTC1006123	3.27125	C6THL6	Glycine max	3e-114	Putative uncharacterized protein
AHTC1011019	3.26757	B9IMH9	Populus trichocarpa	2e-73	Predicted protein
AHTC1001685	3.26636	A5HIJ1	Actinidia deliciosa	3e-156	Cysteine protease Cp1
AHTC1032344	3.26296	A9SZD8	Physcomitrella patens subsp. patens	3e-71	Predicted protein
AHTC1007563	3.25056	C6TJW0	Glycine max	7e-79	Putative uncharacterized protein
AHTC1034503	3.24054	B9SAU3	Ricinus communis	3e-47	Pectinesterase
AHTC1003132	3.23843	B9MWE6	Populus trichocarpa	0	Predicted protein
AHTC1026098	3.23746
AHTC1008590	3.23379	B9HZU6	Populus trichocarpa	0	Predicted protein
AHTC1010088	3.23105	C6TJ74	Glycine max	3e-103	Putative uncharacterized protein
AHTC1027074	3.22778	D5FFH5	Medicago truncatula	1e-73	MYB transcription factor MYB52
AHTC1004800	3.21182	Q30CZ8	Fagus sylvatica	4e-88	3-phosphoshikimate 1-carboxyvinyltransferase
AHTC1002412	3.2089	C6T0E0	Glycine max	2e-30	Putative uncharacterized protein
AHTC1008441	3.20236	B7FJD8	Medicago truncatula	9e-106	Putative uncharacterized protein
AHTC1011477	3.20151	B9RTY8	Ricinus communis	4e-140	Protein binding protein,
AHTC1036562	3.19014	71.8232			Putative uncharacterized protein
AHTC1012755	3.16814	B7FJ06	Medicago truncatula	2e-30	Putative uncharacterized protein
AHTC1003603	3.16449	C6THR3	Glycine max	6e-109	Putative uncharacterized protein
AHTC1011535	3.14581	Q93YI8	Corylus avellana	4e-98	Lipoxygenase
AHTC1019014	3.14083
AHTC1030938	3.11978	C0LU17	Juglans regia	9e-32	Polyphenol oxidase
AHTC1027758	3.11417
AHTC1026884	3.11415
AHTC1036687	3.11009
AHTC1025235	3.10688
AHTC1001327	3.10427	C6T064	Glycine max	9e-63	40S ribosomal protein S12
AHTC1000680	3.09267	A1E2B0	Arachis hypogaea	6e-153	11S seed storage globulin B1
AHTC1026639	3.09178
AHTC1020359	3.08144	B9NHD6	Populus trichocarpa	9e-39	Predicted protein
AHTC1001851	3.07929	C6T1F8	Glycine max	2e-19	Putative uncharacterized protein
AHTC1008937	3.06111
AHTC1027861	3.05335	C6TNE5	Glycine max	2e-75	Putative uncharacterized protein
AHTC1019224	3.05312	B9RQT9	Ricinus communis	3e-59	Heat-shock protein,
AHTC1022618	3.05224
AHTC1024417	3.04804	C6SWJ4	Glycine max	7e-30	Putative uncharacterized protein
AHTC1026083	3.04387
AHTC1012701	3.03627	C6T5M4	Glycine max	8e-22	Putative uncharacterized protein
AHTC1014871	3.03096	P46258	Pisum sativum	2e-142	Actin-3
AHTC1016090	3.02759	C6SZ30	Glycine max	6e-37	Putative uncharacterized protein
AHTC1027749	3.01709	B9H8D4	Populus trichocarpa	5e-14	Predicted protein
AHTC1007680	3.01075	C6TMW9	Glycine max	1e-99	Putative uncharacterized protein
AHTC1033512	3.00911	C6TB58	Glycine max	7e-47	Putative uncharacterized protein
AHTC1006520	3.00894	B0ZZ80	Arachis hypogaea	7e-136	Tobamovirus multiplication protein
AHTC1016394	2.96482
AHTC1028336	2.95961	C5WXW1	Sorghum bicolor	5e-117	Proteasome subunit alpha type
AHTC1012814	2.95292	C1IIX2	Glycine max	1e-48	Ferric reductase defective 3a
AHTC1015612	2.93735
AHTC1017967	2.93515	C6TM64	Glycine max	2e-86	Putative uncharacterized protein
AHTC1004466	2.92747	B9RU48	Ricinus communis	4e-132	Nitrate transporter,
AHTC1025327	2.92387	Q10PK4	Oryza sativa subsp. japonica	2e-07	Squalene monooxygenase
AHTC1035876	2.91986
AHTC1033329	2.91715	A5BWW2	Vitis vinifera	1e-45	Putative uncharacterized protein
AHTC1027507	2.91242
AHTC1002804	2.90282	P46254	Pisum sativum	2e-55	Heat shock 22 kDa protein, mitochondrial
AHTC1008048	2.89457	B9GH62	Populus trichocarpa	8e-57	Predicted protein
AHTC1036213	2.88806	61.3636			Cytochrome P450
AHTC1032734	2.88136	B9RIT0	Ricinus communis	2e-75	Heat shock protein
AHTC1032253	2.85266	C6T3V7	Glycine max	2e-37	Putative uncharacterized protein
AHTC1032902	2.84309	Q8GUS2	Arachis hypogaea	5e-27	Trihydroxystilbene synthase
AHTC1034555	2.8316	A2Q1V2	Medicago truncatula	1e-63	Peptidase S8 and S53, subtilisin, kexin, sedolisin
AHTC1035134	2.82408
AHTC1035229	2.82192
AHTC1035447	2.81785
AHTC1014109	2.79506
AHTC1026179	2.77752	B9H465	Populus trichocarpa	2e-80	Predicted protein
AHTC1030355	2.75043	B9SYV2	Ricinus communis	7e-07	Cysteine proteinase inhibitor
AHTC1012536	2.74763
AHTC1019435	2.74717	B7FJ06	Medicago truncatula	4e-57	Putative uncharacterized protein
AHTC1001137	2.74611	B4UWC2	Arachis hypogaea	7e-53	Gonadotropin beta chain
AHTC1006084	2.74372
AHTC1009707	2.74324	B9I2C6	Populus trichocarpa	1e-32	Predicted protein
AHTC1011969	2.74184	A2WZB1	Oryza sativa subsp. indica	3e-14	Putative uncharacterized protein
AHTC1032977	2.74105
AHTC1031124	2.73554	B9RUP8	Ricinus communis	6e-103	Multidrug resistance protein 1, 2
AHTC1026642	2.72347	Q5BN14	Petunia hybrida	2e-117	Pyruvate decarboxylase 1
AHTC1000156	2.71768	Q647H2	Arachis hypogaea	0	Arachin Ahy-3
AHTC1002471	2.71309	B9RIT0	Ricinus communis	2e-161	Heat shock protein
AHTC1009399	2.70835	B7FLB7	Medicago truncatula	4e-65	Putative uncharacterized protein
AHTC1035165	2.70724	A8W7J7	Camellia sinensis	1e-37	Lipoxygenase
AHTC1020946	2.70314
AHTC1008562	2.70247	Q43111	Phaseolus vulgaris	1e-95	Pectinesterase 3
AHTC1035039	2.6916	B9S7E6	Ricinus communis	8e-76	Type I inositol polyphosphate 5-phosphatase
AHTC1017915	2.69136	B9H1N8	Populus trichocarpa	2e-38	Lysine/histidine transporter
AHTC1036262	2.67741	48.5876			RD22-like protein
AHTC1018019	2.66974	C6T1I9	Glycine max	2e-30	Putative uncharacterized protein
AHTC1004468	2.66194	C6TFF5	Glycine max	6e-28	Putative uncharacterized protein
AHTC1021949	2.65809	Q6QIL2	Medicago truncatula	5e-85	NIP2
AHTC1034233	2.65716
AHTC1005631	2.65311	B9HDD4	Populus trichocarpa	8e-69	Predicted protein
AHTC1021923	2.64956
AHTC1032037	2.63981	B7FJZ8	Medicago truncatula	3e-44	Putative uncharacterized protein
AHTC1018678	2.6325
AHTC1001850	2.63239	C6T1F8	Glycine max	9e-20	Putative uncharacterized protein
AHTC1005070	2.61849	Q2HVN0	Medicago truncatula	6e-74	Transferase
AHTC1003632	2.61645
AHTC1035928	2.60864	B9R845	Ricinus communis	6e-51	Galactose oxidase,
AHTC1026021	2.59531	C6TCW6	Glycine max	4e-86	Putative uncharacterized protein
AHTC1010555	2.59263	B9SS02	Ricinus communis	1e-12	DNA binding protein,
AHTC1034172	2.58598	A2Q4C1	Medicago truncatula	1e-48	Haem peroxidase, plant/fungal/bacterial
AHTC1030397	2.5854
AHTC1029384	2.55344
AHTC1008145	2.54715	B9H8S4	Populus trichocarpa	3e-51	Predicted protein
AHTC1006281	2.54076	Q0PJB9	Glycine max	1e-78	MYB transcription factor MYB131
AHTC1010744	2.53171	A5BPY3	Vitis vinifera	3e-42	Putative uncharacterized protein
AHTC1035373	2.52624	C6TNX3	Glycine max	5e-53	Putative uncharacterized protein
AHTC1007187	2.52521	C6T8N2	Glycine max	6e-127	Putative uncharacterized protein
AHTC1024131	2.52145	B9N753	Populus trichocarpa	3e-60	Predicted protein
AHTC1033422	2.51958	C6THH0	Glycine max	3e-88	Putative uncharacterized protein
AHTC1017109	2.51867
AHTC1004469	2.51221	C6TFF5	Glycine max	2e-30	Putative uncharacterized protein
AHTC1022899	2.50609	B9S4B5	Ricinus communis	5e-52	Oligopeptide transporter,
AHTC1004028	2.49874	B9SDG4	Ricinus communis	9e-31	Delta DNA polymerase,
AHTC1005643	2.49719	C6TBK5	Glycine max	2e-165	Putative uncharacterized protein
AHTC1020146	2.49412	B9I2C6	Populus trichocarpa	2e-32	Predicted protein
AHTC1033924	2.48031	B9IGA5	Populus trichocarpa	4e-22	Predicted protein
AHTC1027210	2.4739	C6ZRT3	Glycine max	1e-97	Protein kinase-related protein
AHTC1010894	2.46149
AHTC1011121	2.45975
AHTC1009379	2.45638	Q9ST62	Solanum tuberosum	6e-74	External rotenone-insensitive NADPH dehydrogenase
AHTC1031813	2.44874
AHTC1020365	2.44763	B9N5G7	Populus trichocarpa	8e-70	Predicted protein
AHTC1030447	2.44149	B9P4Y4	Populus trichocarpa	3e-83	Predicted protein
AHTC1008854	2.43964	B6CAM2	Glycine max	1e-19	Matrix metalloproteinase
AHTC1032110	2.43821	C6SWI8	Glycine max	9e-18	Putative uncharacterized protein
AHTC1014903	2.43461	C6T2H4	Glycine max	5e-55	Putative uncharacterized protein
AHTC1017233	2.43221	B9HN93	Populus trichocarpa	5e-29	Predicted protein
AHTC1000069	2.43205	B9VQ07	Arachis hypogaea	2e-23	T1
AHTC1000679	2.43142	A1E0V6	Ficus awkeotsang	1e-50	11S globulin isoform 2B
AHTC1024214	2.43095	A5AXW4	Vitis vinifera	7e-117	Putative uncharacterized protein
AHTC1010972	2.42956	A7J0K9	Chamaebatiaria millefolium	1e-64	Putative polyphenol oxidase (Fragment)
AHTC1010911	2.42646	B9NAA9	Populus trichocarpa	3e-64	Predicted protein
AHTC1015675	2.41475	Q9CAP8	Arabidopsis thaliana	3e-22	Long chain acyl-CoA synthetase 9
AHTC1016393	2.41442	B7FMJ6	Medicago truncatula	6e-32	Putative uncharacterized protein
AHTC1036211	2.4018		Populus trichocarpa		Predicted protein
AHTC1024408	2.40041	B9H0H5	Populus trichocarpa	2e-18	Predicted protein
AHTC1003465	2.3953	C6TEP4	Glycine max	3e-135	Putative uncharacterized protein
AHTC1012301	2.39262	B9T783	Ricinus communis	5e-69	GTP cyclohydrolase II,
AHTC1020252	2.39022
AHTC1012483	2.38699	B9I4X5	Populus trichocarpa	1e-11	Predicted protein
AHTC1027473	2.37825	Q3LHL0	Solanum tuberosum	2e-35	TATA binding protein associated factor
AHTC1027417	2.37687
AHTC1019437	2.37239	C6T2W1	Glycine max	1e-48	Putative uncharacterized protein
AHTC1005196	2.3704	B9T4Y0	Ricinus communis	2e-24	14 kDa proline-rich protein DC2.15,
AHTC1014423	2.36432
AHTC1015595	2.36233	C6T3H3	Glycine max	9e-18	Putative uncharacterized protein
AHTC1000021	2.35795	B9VQ07	Arachis hypogaea	5e-41	T1
AHTC1008405	2.3525	C5YGE1	Sorghum bicolor	2e-07	Putative uncharacterized protein Sb06g016530
AHTC1032298	2.35113	Q0PJB9	Glycine max	6e-37	MYB transcription factor MYB131 (Fragment)
AHTC1012040	2.34126
AHTC1019324	2.33575	B9S6B7	Ricinus communis	4e-62	ATP binding protein,
AHTC1027816	2.33538	B9H939	Populus trichocarpa	5e-88	Predicted protein
AHTC1026534	2.334
AHTC1033667	2.32784	A5BAV0	Vitis vinifera	1e-27	Putative uncharacterized protein
AHTC1034340	2.32632	Q7Y077	Brassica napus	9e-52	Amino acid permease 1
AHTC1010917	2.32356	P53391	Stylosanthes hamata	3e-127	High affinity sulfate transporter 1
AHTC1005175	2.31867
AHTC1027665	2.31846	B9HWD8	Populus trichocarpa	3e-119	Predicted protein
AHTC1014633	2.31476	A2Q4C1	Medicago truncatula	1e-90	Haem peroxidase, plant/fungal/bacterial
AHTC1006746	2.30364
AHTC1005989	2.29889	B9GY11	Populus trichocarpa	2e-35	Predicted protein
AHTC1032793	2.29589
AHTC1031987	2.29485
AHTC1033505	2.28185	Q0PJK0	Glycine max	7e-63	MYB transcription factor MYB88
AHTC1023408	2.27597	Q8L5G1	Cicer arietinum	1e-29	Nitrate transporter (Fragment)
AHTC1027112	2.26922	C6T881	Glycine max	5e-83	Putative uncharacterized protein
[truncated: 374 more rows]

## Sheet: D4 VS L4
List of differentially expressed genes of subterranean pods versus aerial pods at the 4 day after marked.
[truncated: 1,613 more rows]

[truncated: 1 more sheets: D8 VS L8]
