# Supplementary material for: Comparative transcriptome analysis of aerial and subterranean pods development provides insights into seed abortion in peanut
Source: Plant Mol Biol. 2014 May 5;85(4):395–409. doi: 10.1007/s11103-014-0193-x (PMC4152868; doi:10.1007/s11103-014-0193-x)
Supplement: Supplementary file 5 — Supplementary material 5 (XLS 147 kb) [file 11103_2014_193_MOESM5_ESM.xls]

## Sheet: GO enrichment analysis
Supplemental Table 4. GO terms enrichment of the total DEGs during aerial subterranean pods development.
GO term	Ontology	Description	Number in input list	p-value	FDR
GO:0008152	P	metabolic process	343	3.6e-10	4e-08
GO:0009987	P	cellular process	339	4.7e-07	2.7e-05
GO:0044237	P	cellular metabolic process	281	4.9e-07	1.3e-05
GO:0009058	P	biosynthetic process	167	3.1e-10	1.6e-07
GO:0044249	P	cellular biosynthetic process	159	3.9e-10	1.6e-07
GO:0044238	P	primary metabolic process	155	1.7e-08	1.4e-06
GO:0050896	P	response to stimulus	155	1.2e-08	1.7e-06
GO:0006950	P	response to stress	135	1.7e-11	2.1e-08
GO:0042221	P	response to chemical stimulus	80	1.3e-24	4.4e-22
GO:0009628	P	response to abiotic stimulus	72	4e-09	1e-06
GO:0065007	P	biological regulation	62	1e-07	3.2e-06
GO:0050789	P	regulation of biological process	52	2.6e-05	0.00045
GO:0051704	P	multi-organism process	51	6.4e-13	4.2e-11
GO:0006519	P	cellular amino acid and derivative metabolic process	49	1.9e-09	6e-07
GO:0009719	P	response to endogenous stimulus	44	1.2e-22	1.8e-20
GO:0050794	P	regulation of cellular process	44	0.0013	0.016
GO:0006082	P	organic acid metabolic process	42	5.6e-06	0.00024
GO:0009056	P	catabolic process	42	2.6e-05	0.00098
GO:0019752	P	carboxylic acid metabolic process	42	5.5e-06	0.00024
GO:0042180	P	cellular ketone metabolic process	42	7.6e-06	0.0003
GO:0043436	P	oxoacid metabolic process	42	5.5e-06	0.00024
GO:0006810	P	transport	40	0.00019	0.0025
GO:0051179	P	localization	40	0.00021	0.0027
GO:0051234	P	establishment of localization	40	0.00019	0.0025
GO:0034641	P	cellular nitrogen compound metabolic process	39	7.2e-09	1.1e-06
GO:0044248	P	cellular catabolic process	39	8e-06	0.0003
GO:0009725	P	response to hormone stimulus	39	0.0025	0.038
GO:0032501	P	multicellular organismal process	37	2.9e-23	4.8e-21
GO:0032502	P	developmental process	37	1.3e-23	3.2e-21
GO:0044262	P	cellular carbohydrate metabolic process	36	1.1e-05	0.00021
GO:0006629	P	lipid metabolic process	35	9.3e-10	3.8e-08
GO:0043170	P	macromolecule metabolic process	35	3.2e-05	0.0011
GO:0006952	P	defense response	34	6.5e-06	0.00013
GO:0007275	P	multicellular organismal development	34	8.5e-21	1.1e-18
GO:0015074	P	DNA integration	33	1.5e-08	1.9e-05
GO:0006575	P	cellular amino acid derivative metabolic process	32	3.4e-16	3.1e-14
GO:0006725	P	cellular aromatic compound metabolic process	32	1.3e-05	0.00046
GO:0010033	P	response to organic substance	32	0.00016	0.0033
GO:0006979	P	response to oxidative stress	31	6.3e-05	0.00096
GO:0005975	P	carbohydrate metabolic process	29	0.0006	0.01
GO:0016053	P	organic acid biosynthetic process	29	5.8e-09	1e-06
GO:0044260	P	cellular macromolecule metabolic process	29	0.00091	0.022
GO:0046394	P	carboxylic acid biosynthetic process	29	5.8e-09	1e-06
GO:0042398	P	cellular amino acid derivative biosynthetic process	27	9.5e-12	5.3e-10
GO:0046483	P	heterocycle metabolic process	27	0.0002	0.0041
GO:0019438	P	aromatic compound biosynthetic process	26	9.5e-12	5.3e-10
GO:0044271	P	cellular nitrogen compound biosynthetic process	26	2.9e-08	3.6e-06
GO:0009605	P	response to external stimulus	25	6.7e-05	0.0017
GO:0048856	P	anatomical structure development	25	8.9e-14	6.4e-12
GO:0009607	P	response to biotic stimulus	24	8.2e-05	0.002
GO:0016043	P	cellular component organization	23	4.3e-06	9.5e-05
GO:0032787	P	monocarboxylic acid metabolic process	23	1.1e-05	0.0002
GO:0051707	P	response to other organism	23	8.5e-05	0.0021
GO:0000003	P	reproduction	21	2.7e-17	2.7e-15
GO:0019748	P	secondary metabolic process	21	7.6e-08	6.7e-06
GO:0022414	P	reproductive process	21	7.2e-18	8e-16
GO:0019538	P	protein metabolic process	20	0.0021	0.04
GO:0042440	P	pigment metabolic process	20	1e-10	5.4e-09
GO:0007165	P	signal transduction	19	0.00041	0.005
GO:0009266	P	response to temperature stimulus	19	6.4e-05	0.0017
GO:0005976	P	polysaccharide metabolic process	18	0.00037	0.0046
GO:0006139	P	nucleobase, nucleoside, nucleotide and nucleic acid metabolic process	18	0.00098	0.022
GO:0007242	P	intracellular signaling cascade	18	9.4e-10	3.8e-08
GO:0046148	P	pigment biosynthetic process	18	2.3e-09	8.5e-08
GO:0051716	P	cellular response to stimulus	18	6.3e-14	4.8e-12
GO:0009308	P	amine metabolic process	17	7.6e-05	0.0019
GO:0009791	P	post-embryonic development	17	1.6e-07	4.4e-06
GO:0034637	P	cellular carbohydrate biosynthetic process	17	6.3e-05	0.00096
GO:0065008	P	regulation of biological quality	17	1.8e-09	7.1e-08
GO:0006970	P	response to osmotic stress	16	3.5e-05	0.00098
GO:0008610	P	lipid biosynthetic process	16	2.9e-10	1.3e-08
GO:0044106	P	cellular amine metabolic process	16	1.3e-05	0.00045
GO:0044255	P	cellular lipid metabolic process	16	3.7e-08	1.2e-06
GO:0006520	P	cellular amino acid metabolic process	15	4.9e-05	0.0013
GO:0006631	P	fatty acid metabolic process	15	0.0015	0.024
GO:0009651	P	response to salt stress	15	1.5e-05	0.00051
GO:0044042	P	glucan metabolic process	15	0.00033	0.006
GO:0009309	P	amine biosynthetic process	14	7.3e-08	6.7e-06
GO:0055114	P	oxidation reduction	13	1.1e-14	1.8e-12
GO:0006790	P	sulfur metabolic process	12	0.00014	0.0019
GO:0006955	P	immune response	12	0.0029	0.041
GO:0008652	P	cellular amino acid biosynthetic process	12	9.7e-07	6.4e-05
GO:0009698	P	phenylpropanoid metabolic process	12	2.3e-05	0.00067
GO:0009699	P	phenylpropanoid biosynthetic process	12	1.8e-06	0.0001
GO:0009751	P	response to salicylic acid stimulus	12	3.3e-05	0.00094
GO:0009753	P	response to jasmonic acid stimulus	12	4.7e-05	0.0013
GO:0010035	P	response to inorganic substance	12	1.7e-05	0.00055
GO:0006066	P	alcohol metabolic process	11	3.7e-05	0.00063
GO:0006091	P	generation of precursor metabolites and energy	11	0.003	0.031
GO:0009057	P	macromolecule catabolic process	11	4e-05	0.0012
GO:0009110	P	vitamin biosynthetic process	11	5.9e-06	0.00012
GO:0009314	P	response to radiation	11	1.6e-10	7.8e-09
GO:0015979	P	photosynthesis	11	2.1e-06	5e-05
GO:0016051	P	carbohydrate biosynthetic process	11	2.1e-06	5e-05
GO:0016052	P	carbohydrate catabolic process	11	1.8e-05	0.00057
GO:0044085	P	cellular component biogenesis	11	0.0016	0.017
GO:0045087	P	innate immune response	11	0.0026	0.038
GO:0009416	P	response to light stimulus	10	1.6e-10	7.8e-09
GO:0007049	P	cell cycle	10	3.2e-09	1.1e-07
GO:0009653	P	anatomical structure morphogenesis	10	0.003	0.031
GO:0009812	P	flavonoid metabolic process	10	2.1e-06	0.00011
GO:0009813	P	flavonoid biosynthetic process	10	7.8e-07	5.7e-05
GO:0006259	P	DNA metabolic process	9	1.1e-06	5.1e-05
GO:0006508	P	proteolysis	9	0.00022	0.0063
GO:0009991	P	response to extracellular stimulus	9	0.00014	0.0029
GO:0031668	P	cellular response to extracellular stimulus	9	1e-06	6.4e-05
GO:0042592	P	homeostatic process	9	0.00051	0.0062
GO:0044264	P	cellular polysaccharide metabolic process	9	6.3e-05	0.00096
GO:0051186	P	cofactor metabolic process	9	1.7e-05	0.00031
GO:0006633	P	fatty acid biosynthetic process	8	0.00052	0.0092
GO:0009408	P	response to heat	8	0.0025	0.037
GO:0009611	P	response to wounding	8	0.0011	0.018
GO:0009739	P	response to gibberellin stimulus	8	0.0026	0.038
GO:0044275	P	cellular carbohydrate catabolic process	8	0.00039	0.007
GO:0048518	P	positive regulation of biological process	8	4.7e-10	2e-08
GO:0000271	P	polysaccharide biosynthetic process	7	0.0004	0.0049
GO:0000272	P	polysaccharide catabolic process	7	1.2e-05	0.00045
GO:0006073	P	cellular glucan metabolic process	7	0.0014	0.016
GO:0006260	P	DNA replication	7	3e-08	2e-06
GO:0006278	P	RNA-dependent DNA replication	7	3.2e-15	1.1e-12
GO:0006461	P	protein complex assembly	7	0.0001	0.0015
GO:0009251	P	glucan catabolic process	7	7.5e-08	6.7e-06
GO:0009737	P	response to abscisic acid stimulus	7	6e-06	0.0012
GO:0016054	P	organic acid catabolic process	7	0.00023	0.0045
GO:0033692	P	cellular polysaccharide biosynthetic process	7	0.00036	0.0046
GO:0046395	P	carboxylic acid catabolic process	7	0.00023	0.0045
GO:0046686	P	response to cadmium ion	7	8.8e-05	0.0021
GO:0051188	P	cofactor biosynthetic process	7	0.00012	0.0016
GO:0070271	P	protein complex biogenesis	7	0.0001	0.0015
GO:0006720	P	isoprenoid metabolic process	6	3.4e-06	7.7e-05
GO:0006721	P	terpenoid metabolic process	6	1.6e-07	4.4e-06
GO:0006766	P	vitamin metabolic process	6	1.9e-05	0.00033
GO:0006767	P	water-soluble vitamin metabolic process	6	1.9e-05	0.00033
GO:0006811	P	ion transport	6	0.00022	0.048
GO:0008299	P	isoprenoid biosynthetic process	6	3.4e-06	7.7e-05
GO:0009063	P	cellular amino acid catabolic process	6	9.9e-05	0.0023
GO:0009066	P	aspartate family amino acid metabolic process	6	8.9e-05	0.0021
GO:0009067	P	aspartate family amino acid biosynthetic process	6	2.3e-06	0.00011
GO:0009310	P	amine catabolic process	6	0.00011	0.0024
GO:0009825	P	multidimensional cell growth	6	0.00011	0.0024
GO:0016044	P	cellular membrane organization	6	4.5e-06	9.7e-05
GO:0016114	P	terpenoid biosynthetic process	6	1.6e-07	4.4e-06
GO:0018130	P	heterocycle biosynthetic process	6	0.00093	0.016
GO:0033554	P	cellular response to stress	6	0.0035	0.036
GO:0042364	P	water-soluble vitamin biosynthetic process	6	5.9e-06	0.00012
GO:0044272	P	sulfur compound biosynthetic process	6	0.0012	0.019
GO:0000279	P	M phase	5	0.00012	0.0016
GO:0000302	P	response to reactive oxygen species	5	0.00029	0.03
GO:0005982	P	starch metabolic process	5	0.00014	0.0029
GO:0006732	P	coenzyme metabolic process	5	0.0026	0.028
GO:0006820	P	anion transport	5	0.00052	0.0062
GO:0009064	P	glutamine family amino acid metabolic process	5	0.00072	0.012
GO:0009404	P	toxin metabolic process	5	7.9e-06	0.0003
GO:0009407	P	toxin catabolic process	5	7.9e-06	0.0003
GO:0009415	P	response to water	5	2.1e-06	5.1e-05
GO:0009718	P	anthocyanin biosynthetic process	5	1.7e-05	0.00056
GO:0022402	P	cell cycle process	5	0.0002	0.0026
GO:0022403	P	cell cycle phase	5	0.00012	0.0016
GO:0046283	P	anthocyanin metabolic process	5	0.00011	0.0024
GO:0048522	P	positive regulation of cellular process	5	5.2e-06	0.00011
GO:0048878	P	chemical homeostasis	5	9.4e-05	0.0014
GO:0003824	F	catalytic activity	309	1.6e-08	3.8e-07
GO:0043167	F	ion binding	91	1.2e-12	5.5e-11
GO:0043169	F	cation binding	91	1.2e-12	5.5e-11
GO:0016740	F	transferase activity	89	0.0002	0.0016
GO:0046872	F	metal ion binding	87	3e-12	1.1e-10
GO:0016491	F	oxidoreductase activity	85	3.7e-06	0.0012
GO:0005515	F	protein binding	74	1.1e-07	1e-05
GO:0005488	F	binding	63	2.5e-13	2.3e-11
GO:0008233	F	peptidase activity	43	0.00018	0.018
GO:0070011	F	peptidase activity, acting on L-amino acid peptides	41	1.9e-05	0.0074
GO:0004175	F	endopeptidase activity	33	4.8e-06	5.2e-05
GO:0070001	F	aspartic-type peptidase activity	29	4.8e-06	5.2e-05
GO:0046914	F	transition metal ion binding	25	3.6e-09	9.6e-08
GO:0016787	F	hydrolase activity	23	1.3e-05	0.00013
GO:0016614	F	oxidoreductase activity, acting on CH-OH group of donors	21	5.4e-05	0.006
GO:0016616	F	oxidoreductase activity, acting on the CH-OH group of donors, NAD or NADP as acceptor	20	3.8e-07	2.9e-05
GO:0019825	F	oxygen binding	18	3e-08	4.7e-06
GO:0000166	F	nucleotide binding	15	0.00055	0.0039
GO:0001882	F	nucleoside binding	15	4.1e-06	5.2e-05
GO:0001883	F	purine nucleoside binding	15	4.1e-06	5.2e-05
GO:0005524	F	ATP binding	15	2e-06	3.6e-05
GO:0017076	F	purine nucleotide binding	15	2.6e-05	0.00022
GO:0030554	F	adenyl nucleotide binding	15	4.1e-06	5.2e-05
GO:0032553	F	ribonucleotide binding	15	1.5e-05	0.00013
GO:0032555	F	purine ribonucleotide binding	15	1.5e-05	0.00013
GO:0032559	F	adenyl ribonucleotide binding	15	2.1e-06	3.6e-05
GO:0005506	F	iron ion binding	14	0.00049	0.013
GO:0008270	F	zinc ion binding	14	5.1e-06	5.2e-05
GO:0016746	F	transferase activity, transferring acyl groups	14	0.00052	0.013
GO:0016747	F	transferase activity, transferring acyl groups other than amino-acyl groups	14	0.0003	0.0093
GO:0048037	F	cofactor binding	14	0.00048	0.013
GO:0016772	F	transferase activity, transferring phosphorus-containing groups	13	0.00092	0.0064
GO:0004553	F	hydrolase activity, hydrolyzing O-glycosyl compounds	12	0.00029	0.011
GO:0008415	F	acyltransferase activity	12	2.3e-06	0.00012
GO:0016798	F	hydrolase activity, acting on glycosyl bonds	12	0.00063	0.015
GO:0008194	F	UDP-glycosyltransferase activity	11	7.3e-07	4.8e-05
GO:0043565	F	sequence-specific DNA binding	11	0.0024	0.047
GO:0004091	F	carboxylesterase activity	10	0.0008	0.017
GO:0005509	F	calcium ion binding	9	6.7e-06	0.00026
GO:0035251	F	UDP-glucosyltransferase activity	9	5.2e-06	0.00022
GO:0046527	F	glucosyltransferase activity	9	5.2e-06	0.00022
GO:0004674	F	protein serine/threonine kinase activity	8	3.6e-09	1.7e-06
GO:0016705	F	oxidoreductase activity, acting on paired donors, with incorporation or reduction of molecular oxygen	8	4.9e-08	5.7e-06
GO:0016853	F	isomerase activity	8	0.00075	0.017
GO:0000287	F	magnesium ion binding	7	0.0017	0.035
GO:0003964	F	RNA-directed DNA polymerase activity	7	1.7e-15	3.2e-13
GO:0005215	F	transporter activity	7	0.005	0.042
GO:0008374	F	O-acyltransferase activity	7	1.1e-08	2.6e-06
GO:0016462	F	pyrophosphatase activity	7	0.0052	0.032
GO:0016765	F	transferase activity, transferring alkyl or aryl (other than methyl) groups	7	0.00017	0.011
GO:0016779	F	nucleotidyltransferase activity	7	1.2e-06	2.5e-05
GO:0016817	F	hydrolase activity, acting on acid anhydrides	7	0.0055	0.032
GO:0016818	F	hydrolase activity, acting on acid anhydrides, in phosphorus-containing anhydrides	7	0.0054	0.032
GO:0019842	F	vitamin binding	7	0.0015	0.032
GO:0022892	F	substrate-specific transporter activity	7	0.00069	0.023
GO:0031406	F	carboxylic acid binding	7	0.00021	0.011
GO:0034061	F	DNA polymerase activity	7	1e-11	3.3e-10
GO:0016298	F	lipase activity	6	0.00013	0.0046
GO:0022857	F	transmembrane transporter activity	6	0.0049	0.042
GO:0022891	F	substrate-specific transmembrane transporter activity	6	0.0015	0.024
GO:0004190	F	aspartic-type endopeptidase activity	5	4.8e-06	5.2e-05
GO:0004364	F	glutathione transferase activity	5	4.1e-05	0.006
GO:0016563	F	transcription activator activity	5	2.9e-05	0.00095
GO:0016701	F	oxidoreductase activity, acting on single donors with incorporation of molecular oxygen	5	0.00053	0.013
GO:0016702	F	oxidoreductase activity, acting on single donors with incorporation of molecular oxygen, incorporation of two atoms of oxygen	5	0.00031	0.011
GO:0045735	F	nutrient reservoir activity	5	1.8e-06	8.9e-05
GO:0051213	F	dioxygenase activity	5	0.00032	0.011
GO:0005623	C	cell	248	4.2e-40	2.3e-38
GO:0044464	C	cell part	248	4.2e-40	2.3e-38
GO:0005622	C	intracellular	176	8.1e-31	1.8e-29
GO:0044424	C	intracellular part	172	1.9e-35	5.8e-34
GO:0043226	C	organelle	148	1.8e-31	4.9e-30
GO:0043229	C	intracellular organelle	147	8.6e-31	1.8e-29
GO:0043227	C	membrane-bounded organelle	142	8e-38	3.4e-36
GO:0043231	C	intracellular membrane-bounded organelle	141	0.00013	0.0014
GO:0005737	C	cytoplasm	134	5.9e-54	1.3e-51
GO:0016020	C	membrane	106	8e-11	7.4e-10
GO:0044444	C	cytoplasmic part	93	1e-49	1.1e-47
GO:0044425	C	membrane part	68	3.2e-12	1.3e-10
GO:0044422	C	organelle part	64	1.4e-21	2.3e-20
GO:0044446	C	intracellular organelle part	62	4.8e-20	7.3e-19
GO:0009507	C	chloroplast	56	4.4e-05	0.0085
GO:0031224	C	intrinsic to membrane	54	2.1e-13	1.3e-11
GO:0005634	C	nucleus	50	0.0022	0.011
GO:0016021	C	integral to membrane	44	7e-15	8.8e-13
GO:0009536	C	plastid	41	0.00039	0.019
GO:0005886	C	plasma membrane	35	2.8e-25	5.4e-24
GO:0032991	C	macromolecular complex	33	0.00065	0.0034
GO:0031090	C	organelle membrane	30	2.5e-19	3.3e-18
GO:0043234	C	protein complex	28	2.8e-06	2.2e-05
GO:0012505	C	endomembrane system	27	9.4e-24	1.7e-22
GO:0009579	C	thylakoid	23	6.2e-15	7.8e-14
GO:0034357	C	photosynthetic membrane	22	2.3e-14	2.6e-13
GO:0005783	C	endoplasmic reticulum	18	1.3e-14	1.5e-13
GO:0005829	C	cytosol	17	1.5e-19	2.1e-18
GO:0031967	C	organelle envelope	17	0.00014	0.0014
GO:0031975	C	envelope	17	0.00014	0.0014
GO:0005618	C	cell wall	16	2.9e-05	0.00018
GO:0030312	C	external encapsulating structure	16	3.4e-05	0.0002
GO:0005576	C	extracellular region	15	0.00084	0.0058
GO:0044434	C	chloroplast part	15	0.00015	0.012
GO:0044435	C	plastid part	15	0.00027	0.012
GO:0005739	C	mitochondrion	14	1.4e-07	1.2e-06
GO:0031974	C	membrane-enclosed lumen	13	5.1e-11	5e-10
GO:0043233	C	organelle lumen	13	1.4e-11	1.4e-10
GO:0070013	C	intracellular organelle lumen	13	1.4e-11	1.4e-10
GO:0044428	C	nuclear part	11	3.2e-06	2.3e-05
GO:0009521	C	photosystem	9	2.3e-06	1.9e-05
GO:0005794	C	Golgi apparatus	7	5.5e-05	0.00032
GO:0031981	C	nuclear lumen	7	1.2e-05	8.2e-05
GO:0044459	C	plasma membrane part	7	3.2e-06	2.3e-05
GO:0005654	C	nucleoplasm	6	9.6e-05	0.00054
GO:0009523	C	photosystem II	6	5.9e-06	4.1e-05
GO:0009522	C	photosystem I	5	0.0002	0.0011
GO:0009526	C	plastid envelope	5	0.0016	0.01
GO:0009534	C	chloroplast thylakoid	5	0.00065	0.012
GO:0009535	C	chloroplast thylakoid membrane	5	0.0004	0.012
GO:0009941	C	chloroplast envelope	5	0.00061	0.0046
GO:0030076	C	light-harvesting complex	5	1.5e-05	0.0001
GO:0031976	C	plastid thylakoid	5	0.00076	0.012
GO:0031984	C	organelle subcompartment	5	0.00088	0.012
GO:0042651	C	thylakoid membrane	5	0.0006	0.012
GO:0044436	C	thylakoid part	5	0.00097	0.012
GO:0055035	C	plastid thylakoid membrane	5	0.00044	0.012

## Sheet: GO molecular function
Supplemental Table 4. GO terms enrichment of the stage-specific DEGs at 1, 2, 4 and 8 DAM.
GO ID	GO Term	D1VSL1 Count	D2VSL2 Count	D4VSL4 Count	D8VSL8 Count
GO:0005506	ion binding	68	23	23	14
GO:0016740	transferase activity	63	8	28	5
GO:0003824	catalytic activity	45	10	19	5
GO:0003677	DNA binding	33	4	9	5
GO:0016491	oxidoreductase activity	31	7	13	3
GO:0016787	hydrolase activity	31	6	9	3
GO:0004857	enzyme activity	29	7	19	6
GO:0005215	transporter activity	24	1	5	2
GO:0005524	ATP binding	23	2	16
GO:0004176	peptidase activity	21	5	7	4
GO:0048037	cofactor binding	20	8	16	2
GO:0004672	protein kinase activity	19		8
GO:0005515	protein binding	19	2	8	5
GO:0003676	nucleic acid binding	18	2	3	3
GO:0005488	binding	16	4	9	2
GO:0000166	nucleotide binding	15	1	13
GO:0003964	DNA polymerase activity	13			2
GO:0009055	electron carrier activity	13	7	9	1
GO:0003723	RNA binding	12			3
GO:0003700	transcription factor activity	12	1	6	1
GO:0016301	kinase activity	11	2	3
GO:0004497	monooxygenase activity	10	3	5
GO:0015662	ATPase activity	10		3
GO:0004518	nuclease activity	7			5
GO:0003674	molecular_function	5	2	6	5
GO:0004553	hydrolase activity	5	3	3	1
GO:0046983	protein dimerization activity	5		3
GO:0004872	receptor activity	4		3
GO:0003777	microtubule motor activity	2			1
GO:0017056	structural constituent of nuclear pore		1

## Sheet: GO biological process
Supplemental Table 4. GO terms enrichment of the stage-specific DEGs at 1, 2, 4 and 8 DAM.
GO ID	GO Term	D1VSL1 Count	D2VSL2 Count	D4VSL4 Count	D8VSL8 Count
GO:0006412	protein biosynthesis and metabolism	41	4	15	31
GO:0006355	regulation of transcription	29	2	11	13
GO:0006810	transport	24	2	7	14
GO:0008152	metabolism	19	9	20	23
GO:0005975	carbohydrate metabolism	15	8	7	11
GO:0006278	DNA replication and repair	15			6
GO:0055114	oxidation reduction	13	4	6	16
GO:0006952	defense and stress response	11	1	14	4
GO:0006629	lipid biosynthesis and metabolism	9	4	6	9
GO:0015074	DNA integration	9			3
GO:0008150	biological_process	8	3	5	8
GO:0009058	biosynthetic process	6		1	6
GO:0051301	cell division	5		1	1
GO:0006915	apoptosis	4		4
GO:0010017	red or far red light signaling pathway	4	1	2	3
GO:0048364	development	4		1	1
GO:0009793	embryonic development	3		1
GO:0042545	cell wall modification	3		3	4
GO:0009725	response to hormone stimulus	3		1	3
GO:0006096	glycolysis	2	1	1	1
GO:0006808	regulation of nitrogen utilization	2
GO:0006887	exocytosis	2			2
GO:0015979	photosynthesis	2	1	5	5
GO:0019538	protein metabolism	2		1	1
GO:0043086	negative regulation of enzyme activity	2			3
GO:0007165	signal transduction	2		5	3
GO:0006754	ATP biosynthesis	1
GO:0007018	microtubule-based movement	1
GO:0009658	chloroplast organization and biogenesis	1
GO:0010075	regulation of meristem size	1
GO:0010099	regulation of photomorphogenesis	1		1	1
GO:0010289	homogalacturonan biosynthetic process	1
GO:0015937	coenzyme A biosynthesis	1
GO:0015995	chlorophyll biosynthesis	1		1	2
GO:0022900	electron transport chain	1
GO:0030261	chromosome condensation	1
GO:0044237	cellular metabolism	1	1	1	2
GO:0045454	cell redox homeostasis	1	1	1
GO:0048235	sperm cell differentiation	1
GO:0048573	photoperiodism, flowering	1		2	1
GO:0048544	recognition or rejection of self pollen	1
GO:0006397	mRNA processing				1
GO:0007623	circadian rhythm			1
GO:0009648	photoperiodism			1
GO:0009853	photorespiration	1			1
GO:0009959	negative gravitropism		1		1
GO:0010266	response to vitamin B1				1
GO:0010587	miRNA catabolic process				1
GO:0016049	cell growth			1
GO:0016559	peroxisome fission		1
GO:0019419	sulfate reduction		1	1
GO:0019363	pyridine nucleotide biosynthesis				2
GO:0019953	sexual reproduction				1
GO:0032312	regulation of ARF GTPase activity		1

## Sheet: GO cell component
Supplemental Table 4. GO terms enrichment of the stage-specific DEGs at 1, 2, 4 and 8 DAM.
GO ID	GO Term	D1VSL1 Count	D2VSL2 Count	D4VSL4 Count	D8VSL8 Count
GO:0016020	membrane	41	11	19	31
GO:0005634	nucleus	24	4	11	11
GO:0005575	cellular_component	6	2	5	6
GO:0009507	chloroplast	6	5	5	7
GO:0005578	extracellular matrix	5	1		2
GO:0010598	enzyme complex	5		1	2
GO:0005737	cytoplasm	4			4
GO:0005773	vacuole	4			2
GO:0005618	cell wall	3	1	1	3
GO:0005739	mitochondrion	2	1		1
GO:0005874	microtubule	2
GO:0005622	intracellular	1	1		2
GO:0005694	chromosome	1			2
GO:0005840	ribosome				2
GO:0009538	photosystem I reaction center			2	2
GO:0000145	exocyst	1			1
GO:0005794	Golgi apparatus	1			1
GO:0005681	spliceosome complex			1	1
GO:0005856	cytoskeleton				1
GO:0009654	oxygen evolving complex		1	1	1
GO:0019028	viral capsid				1
GO:0030529	ribonucleoprotein complex				1
GO:0005643	nuclear pore	1	1
GO:0005783	endoplasmic reticulum	1		1
GO:0005778	peroxisomal membrane		1
GO:0005768	endosome			2
GO:0043234	protein complex			1
GO:0048046	apoplast		1
