# Supplementary material for: Comparative transcriptome analysis of aerial and subterranean pods development provides insights into seed abortion in peanut
Source: Plant Mol Biol. 2014 May 5;85(4):395–409. doi: 10.1007/s11103-014-0193-x (PMC4152868; doi:10.1007/s11103-014-0193-x)
Supplement: Supplementary file 8 — Supplementary material 8 (XLS 15720 kb) [file 11103_2014_193_MOESM8_ESM.xls]

## Sheet: all expression signal
Supplemental Table 7. Normalized data from peanut aerial and subterranean pods development microarray expression analysis.
ProbeSetID	D1	D1.call	D2	D2.call	D4	D4.call	D8	D8.call	L1	L1.call	L2	L2.call	L4	L4.call	L8	L8.call
AHTC1000001	23696.8	P	21281.6460	P	23047.2729	P	27429.8266	P	22852.2205	P	21539.5216	P	22682.4750	P	20666.4521	P
AHTC1000002	1040.93	P	1205.3329	P	580.3466	P	410.7438	P	2649.7355	P	2056.5106	P	943.0904	P	760.6083	P
AHTC1000003	1104.81	P	1093.5859	P	954.8819	P	800.8954	P	1861.4084	P	2249.4059	P	1442.7567	P	876.4066	P
AHTC1000004	3416.22	P	4288.3054	P	3732.7703	P	4083.5553	P	4484.3800	P	3698.1527	P	2843.6887	P	2920.8752	P
AHTC1000005	27414.2	P	21690.2118	P	15417.4846	P	33028.2269	P	29280.3809	P	22800.2411	P	14485.7240	P	18836.1931	P
AHTC1000006	10054.9	P	6920.2271	P	10794.9799	P	18042.1554	P	20989.5579	P	11516.4039	P	794.0516	P	15157.8698	P
AHTC1000007	51.7125	A	99.5752	A	66.1226	A	62.4338	A	68.6906	A	50.5820	A	55.2463	A	66.4414	A
AHTC1000008	21.5464	A	57.9086	A	35.6584	A	16.5903	A	16.3406	A	21.1922	A	26.3563	A	25.9766	A
AHTC1000009	5516.18	P	6246.1789	P	9139.6180	P	8635.2766	P	6231.6743	P	6692.5223	P	12649.1423	P	9101.5622	P
AHTC1000010	364.156	A	178.2018	A	169.6056	A	58.0291	A	212.8692	A	249.7619	A	131.6451	A	123.6354	A
AHTC1000011	8119.84	P	7651.3849	P	5744.1453	P	6484.9644	P	15640.0560	P	3759.4491	P	1101.3753	P	2185.2755	P
AHTC1000012	20.7972	A	15.0756	A	44.8810	A	21.7805	A	18.0061	A	28.3406	A	21.6693	A	22.4520	A
AHTC1000013	20.315	A	10.8358	A	14.4461	A	12.6511	A	421.7941	P	18.4338	A	15.1545	A	13.8711	A
AHTC1000014	69.4242	A	107.1877	A	56.6797	A	76.5253	A	200.2662	A	67.4309	A	42.0640	A	44.7473	A
AHTC1000015	4285.67	P	3687.5898	P	2903.0234	P	2495.3088	P	7174.7230	P	3115.1116	P	947.9389	P	972.9601	P
AHTC1000016	3997.87	P	3436.9997	P	2216.9775	P	2268.9363	P	2004.2852	P	3026.4213	P	1239.0194	P	1292.9859	P
AHTC1000017	22146.3	P	24408.1249	P	12682.9828	P	17813.9330	P	24236.4559	P	23206.4191	P	9568.5530	P	14777.7101	P
AHTC1000018	6019.39	P	4446.5765	P	9793.1450	P	8134.6115	P	21404.3616	P	1536.7178	P	702.4583	P	776.6936	P
AHTC1000019	1561.58	P	1061.2954	P	872.4825	P	2923.3927	P	562.1119	P	1721.3887	P	515.9602	P	657.2792	P
AHTC1000020	21.5744	A	22.0642	A	23.3233	A	20.6270	A	21.4820	A	59.5902	A	16.7145	A	17.5853	A
AHTC1000021	1171.6	P	3056.2723	P	3447.0595	P	19266.9529	P	320.0873	A	596.1802	P	198.5104	A	135.6395	A
AHTC1000022	11.2658	A	11.3482	A	15.1424	A	10.3009	A	9.9156	A	21.0790	A	11.7668	A	14.7645	A
AHTC1000023	10934.7	P	9781.4014	P	6770.8300	P	6748.2585	P	19939.7311	P	6709.3102	P	3182.7826	P	5054.0351	P
AHTC1000024	347.202	A	221.8268	A	269.4544	A	334.6802	A	607.3997	P	520.2994	P	232.5827	A	184.1414	A
AHTC1000025	3544.22	P	3915.8373	P	1169.4749	P	536.9021	P	2690.5903	P	4817.9846	P	1462.5693	P	1324.9081	P
AHTC1000026	209.888	A	238.4481	A	261.4727	A	167.2919	A	252.5349	A	225.7304	A	203.5718	A	192.4357	A
AHTC1000027	37.2214	A	32.3079	A	37.7653	A	30.1041	A	319.0197	A	33.1008	A	31.2947	A	30.3639	A
AHTC1000028	1114.54	P	1519.6670	P	452.9476	P	173.6603	A	865.1455	P	5770.5143	P	5574.0705	P	1371.8532	P
AHTC1000029	1967	P	2375.9417	P	2396.2532	P	3511.5477	P	5741.1178	P	2992.5096	P	2024.5890	P	1799.8482	P
AHTC1000030	24.8897	A	40.1973	A	47.1796	A	45.3188	A	30.4725	A	37.6209	A	26.2082	A	38.7465	A
AHTC1000031	298.162	A	316.1541	A	162.9762	A	77.3382	A	1111.8283	P	796.0020	P	438.9358	P	216.4090	A
AHTC1000032	16.9161	A	16.7580	A	12.1447	A	13.7124	A	11.5876	A	13.8549	A	8.8532	A	8.3604	A
AHTC1000033	16.2431	A	30.7106	A	44.5483	A	28.1546	A	25.2195	A	27.2599	A	34.2331	A	29.4417	A
AHTC1000034	140.524	A	136.9187	A	131.6807	A	91.5204	A	111.1539	A	181.5940	A	96.6995	A	88.0959	A
AHTC1000035	65.9281	A	60.9738	A	205.9530	A	369.2541	A	461.5838	P	70.3154	A	44.2201	A	48.8991	A
AHTC1000036	84.0232	A	56.4318	A	52.3518	A	27.4970	A	70.2533	A	47.6406	A	29.8204	A	27.2071	A
AHTC1000037	119.055	A	84.1124	A	153.8818	A	154.5640	A	225.9657	A	88.4624	A	71.2334	A	89.9783	A
AHTC1000038	103.924	A	110.0209	A	118.8191	A	153.8928	A	88.4645	A	59.8812	A	47.2868	A	57.7351	A
AHTC1000039	53.1835	A	62.5284	A	78.1572	A	51.2704	A	44.1123	A	64.0736	A	51.8929	A	46.9767	A
AHTC1000040	24.6005	A	17.3602	A	20.4808	A	12.6777	A	43.0742	A	14.0622	A	15.1512	A	11.8295	A
AHTC1000041	15201.4	P	7715.5630	P	7449.2547	P	14004.9000	P	6641.9938	P	13383.9629	P	7164.3553	P	6460.1548	P
AHTC1000042	53.7639	A	60.9684	A	116.5396	A	196.7590	A	43.4362	A	109.1821	A	83.2893	A	80.2929	A
AHTC1000043	103.635	A	147.6417	A	111.9618	A	35.4069	A	102.7486	A	81.3868	A	59.7676	A	61.9716	A
AHTC1000044	22.3341	A	16.6790	A	30.9892	A	20.6614	A	23.8977	A	34.2855	A	21.2592	A	20.6202	A
AHTC1000045	13760.5	P	20236.3557	P	18668.8839	P	17199.2150	P	7228.6422	P	14265.7809	P	23425.1426	P	19864.4287	P
AHTC1000046	8054.64	P	9584.5522	P	12110.3017	P	10554.1249	P	7063.8357	P	11055.8280	P	14595.5528	P	13290.1296	P
AHTC1000047	4590.68	P	2094.9190	P	1434.5124	P	284.5011	A	1974.2493	P	2539.9152	P	1204.5124	P	1409.1108	P
AHTC1000048	22117.9	P	23510.7624	P	27750.3636	P	29500.1317	P	35713.5004	P	23232.8506	P	27396.7480	P	27932.4544	P
AHTC1000049	126.212	A	97.2893	A	178.3314	A	146.6973	A	63.7011	A	47.0395	A	41.1963	A	111.6066	A
AHTC1000050	116.743	A	131.5872	A	328.3796	A	556.0443	P	104.3388	A	102.1919	A	86.8873	A	105.0440	A
AHTC1000051	899.25	P	1007.6213	P	1204.2350	P	1060.7780	P	186.9617	A	973.6833	P	1226.3914	P	810.0110	P
AHTC1000052	317.558	A	584.9364	P	380.4788	A	549.4648	P	249.4870	A	608.3424	P	418.9286	P	592.3885	P
AHTC1000053	190.831	A	206.4839	A	410.2019	P	345.4064	A	169.5465	A	95.8327	A	77.9543	A	125.5483	A
AHTC1000054	652.239	P	512.3268	P	558.0849	P	640.2786	P	1096.9997	P	1033.1947	P	710.4181	P	524.0245	P
AHTC1000055	18.4954	A	20.7251	A	30.8234	A	21.1388	A	27.8846	A	21.0041	A	20.8995	A	19.9551	A
AHTC1000056	192.588	A	197.4049	A	243.9284	A	151.4450	A	207.4352	A	136.6747	A	132.4075	A	136.0529	A
AHTC1000057	77.851	A	110.5634	A	340.6710	A	382.9713	A	124.2655	A	90.7775	A	96.9560	A	122.1080	A
AHTC1000058	21503	P	20542.7729	P	17329.8507	P	22364.9704	P	23052.7961	P	20867.5290	P	18135.5558	P	16987.5593	P
AHTC1000059	1283.62	P	503.7475	P	220.7762	A	201.6781	A	2557.0066	P	1874.9268	P	614.5269	P	622.5682	P
AHTC1000060	493.148	P	391.4829	A	242.5789	A	175.4699	A	1182.6939	P	38.6037	A	187.3027	A	231.9862	A
AHTC1000061	4502.82	P	3450.9026	P	2639.1793	P	3149.1373	P	6146.1196	P	4244.7447	P	2333.4949	P	2385.1931	P
AHTC1000062	457.031	P	361.6365	A	457.0927	P	218.4921	A	456.5872	P	451.2444	P	358.1037	A	354.8974	A
AHTC1000063	4550.18	P	5714.2798	P	2177.1188	P	1037.5025	P	2337.8759	P	4678.0338	P	1931.4021	P	2022.1805	P
AHTC1000064	63.2607	A	67.1817	A	91.8222	A	52.4748	A	51.1183	A	58.3421	A	51.6658	A	51.2718	A
AHTC1000065	504.559	P	403.9752	P	583.2740	P	164.2324	A	110.0672	A	36.8369	A	29.3983	A	113.2035	A
AHTC1000066	566.75	P	810.1010	P	935.9470	P	485.7858	P	255.5414	A	642.1828	P	583.9637	P	678.4674	P
AHTC1000067	23.3602	A	24.0227	A	22.8510	A	26.4268	A	27.1139	A	14.1219	A	18.1954	A	21.6631	A
AHTC1000068	9450.31	P	6543.4733	P	11543.9954	P	6722.9034	P	19292.5404	P	3803.8805	P	3066.7024	P	5300.2319	P
AHTC1000069	716.036	P	1990.6340	P	2937.9755	P	15458.5382	P	224.4895	A	368.8679	A	142.0861	A	112.0230	A
AHTC1000070	779.159	P	822.0580	P	815.4805	P	604.6479	P	750.4729	P	940.2923	P	567.9393	P	574.6754	P
AHTC1000071	45.0073	A	143.9927	A	162.8604	A	290.2113	A	85.3421	A	238.3037	A	44.8435	A	40.2348	A
AHTC1000072	50580.2	P	45364.2551	P	50839.0146	P	43707.8314	P	33677.1854	P	46463.9828	P	44896.7150	P	44518.0236	P
AHTC1000073	70.5488	A	50.0480	A	132.4937	A	194.8175	A	43.6058	A	60.9736	A	37.9314	A	39.9256	A
AHTC1000074	1290.62	P	1873.4003	P	2092.3809	P	1530.2485	P	2609.5269	P	1930.6443	P	1559.5362	P	1365.3506	P
AHTC1000075	27897.3	P	28036.3848	P	19094.0540	P	19889.9706	P	14071.5361	P	28566.8904	P	21125.6311	P	20643.6522	P
AHTC1000076	27.8306	A	37.6530	A	37.3989	A	22.2260	A	1769.7816	P	23.2930	A	14.0042	A	16.3684	A
AHTC1000077	3216.78	P	2693.5570	P	1943.7671	P	1667.9383	P	4086.7301	P	3479.6003	P	1969.9446	P	1976.4686	P
AHTC1000078	160.373	A	146.3094	A	232.2367	A	147.0654	A	195.9795	A	139.5950	A	137.6756	A	154.1669	A
AHTC1000079	4471.36	P	5043.3894	P	5676.1750	P	4660.6677	P	3910.4607	P	5607.7955	P	6485.3648	P	5961.0966	P
AHTC1000080	2070.98	P	2623.1790	P	962.4811	P	226.3647	A	950.2139	P	5406.8800	P	2670.1662	P	1954.0157	P
AHTC1000081	7381.55	P	5647.1527	P	4190.3446	P	7917.6390	P	8946.0878	P	6468.4982	P	4421.5253	P	3584.3801	P
AHTC1000082	3089.21	P	4610.1529	P	5118.6516	P	3824.8811	P	4988.0700	P	4479.1076	P	5398.2805	P	3856.2734	P
AHTC1000083	1088.76	P	568.8965	P	469.2048	P	889.6877	P	2616.0217	P	1514.4078	P	795.3735	P	419.3544	P
AHTC1000084	3676.7	P	2214.0746	P	2336.4625	P	4376.2814	P	5418.1027	P	1902.9340	P	1957.6385	P	2275.4234	P
AHTC1000085	10061.3	P	10596.1633	P	9398.2451	P	10207.3337	P	2255.5769	P	10013.4732	P	9696.5976	P	7993.9066	P
AHTC1000086	13667.2	P	9870.3362	P	7316.6539	P	2229.2809	P	28001.8915	P	20010.1532	P	16372.8599	P	20722.0242	P
AHTC1000087	1378.1	P	1582.5259	P	1369.6334	P	980.5464	P	851.7626	P	1186.8341	P	1004.2457	P	942.2513	P
AHTC1000088	25154.6	P	30548.3554	P	22668.1736	P	26657.6929	P	20112.9765	P	30882.4472	P	24969.8937	P	28987.3695	P
AHTC1000089	4122.72	P	4981.1790	P	4933.8489	P	4356.8637	P	4882.8009	P	1477.8955	P	3706.9131	P	5913.2636	P
AHTC1000090	17662.1	P	16038.1515	P	11833.3433	P	14332.3952	P	13391.7203	P	14281.2368	P	10731.7258	P	9466.6944	P
AHTC1000091	714.104	P	992.7816	P	1766.1183	P	837.7862	P	125.7966	A	794.4933	P	1569.1885	P	2010.3305	P
AHTC1000092	5200.76	P	4768.9260	P	3641.5832	P	3863.3785	P	10139.3347	P	9062.3454	P	9318.2972	P	8384.3426	P
AHTC1000093	614.434	P	459.9074	P	201.0945	A	125.5328	A	366.4174	A	1612.4795	P	676.7677	P	835.2357	P
AHTC1000094	644.311	P	629.4420	P	473.8774	P	519.5192	P	1133.7441	P	687.6331	P	462.0128	P	461.8467	P
AHTC1000095	102.394	A	180.0168	A	204.0550	A	362.5894	A	141.8329	A	281.2491	A	74.6471	A	72.4647	A
AHTC1000096	21351.6	P	18571.4811	P	12103.1465	P	15249.1041	P	15854.4480	P	17760.6465	P	11638.2956	P	10866.5163	P
AHTC1000097	9993.19	P	9596.4858	P	6347.8663	P	7500.8380	P	4982.1503	P	9899.4513	P	3704.4302	P	5161.8968	P
AHTC1000098	21445.8	P	16570.3273	P	16548.8834	P	19555.2553	P	16918.3965	P	15396.3142	P	14266.7598	P	12391.9765	P
AHTC1000099	4855.11	P	5775.5559	P	5215.8815	P	6018.3295	P	7328.9958	P	5690.8696	P	5173.3191	P	4555.4606	P
AHTC1000100	28864	P	24005.0176	P	11422.4231	P	14322.6996	P	31952.7902	P	18539.2404	P	9163.9856	P	10702.7604	P
AHTC1000101	2152.26	P	3607.3434	P	13318.2992	P	1966.2400	P	9978.8516	P	842.4011	P	759.2369	P	1306.7741	P
AHTC1000102	12450.3	P	9343.4590	P	13601.1572	P	17449.0610	P	22330.1358	P	3046.6304	P	12113.2197	P	13785.4849	P
AHTC1000103	2206.74	P	3340.1421	P	1964.7687	P	4506.6577	P	9825.1299	P	6406.7595	P	5135.0988	P	2032.4058	P
AHTC1000104	7787.37	P	8183.9322	P	9694.4601	P	9389.8576	P	5762.6022	P	8450.1447	P	10013.8920	P	8544.5344	P
AHTC1000105	19101.8	P	19121.4744	P	17117.2354	P	19331.8407	P	14892.6506	P	16949.3894	P	14944.0913	P	15638.5256	P
AHTC1000106	603.887	P	286.3255	A	631.8163	P	218.8681	A	4070.5240	P	252.9696	A	68.1229	A	82.4557	A
AHTC1000107	15508.6	P	14471.9891	P	10497.3594	P	7243.7469	P	14513.7329	P	17024.2368	P	22810.5364	P	31878.8807	P
AHTC1000108	9642.29	P	11732.7294	P	11201.9164	P	12173.7817	P	5938.5704	P	10724.4740	P	10335.6230	P	11355.5495	P
AHTC1000109	17416.6	P	23722.7144	P	20400.2025	P	27487.9300	P	9232.2143	P	30119.6415	P	23698.5178	P	22634.1791	P
AHTC1000110	18318.1	P	17369.4915	P	20947.4327	P	21877.9681	P	25839.6866	P	15980.3974	P	21816.8364	P	21937.1648	P
AHTC1000111	12548.1	P	12796.5714	P	10891.0588	P	13382.9552	P	16558.4764	P	12240.7442	P	10468.2262	P	9932.7217	P
AHTC1000112	22424.1	P	20483.7987	P	22398.1976	P	19284.3025	P	27337.8253	P	23586.9038	P	26184.0843	P	29592.7514	P
AHTC1000113	35518.9	P	40726.3783	P	40373.2445	P	41217.0889	P	41470.7466	P	35260.1918	P	38573.1340	P	40506.8537	P
AHTC1000114	9298.71	P	15375.1241	P	18764.6657	P	16505.1425	P	5454.4438	P	12643.8448	P	20306.5079	P	17581.6820	P
AHTC1000115	12505.6	P	12364.9583	P	11586.3267	P	13750.9622	P	17119.7723	P	12957.5582	P	11098.3576	P	10334.1441	P
AHTC1000116	1115.83	P	968.1810	P	4088.5761	P	1670.8879	P	2918.0825	P	982.4824	P	1875.3781	P	2237.0445	P
AHTC1000117	45.3045	A	44.4655	A	59.5109	A	33.7420	A	33.4900	A	37.4156	A	31.3818	A	33.1968	A
AHTC1000118	1199.8	P	1250.3839	P	3277.9975	P	2100.4658	P	671.2129	P	893.1628	P	2140.5822	P	1885.9685	P
AHTC1000119	6574.8	P	10383.4746	P	11767.8495	P	8438.5094	P	1869.7400	P	7357.8707	P	14722.1759	P	13559.9909	P
AHTC1000120	11.8139	A	16.1743	A	13.9948	A	12.1048	A	21.9133	A	15.8107	A	13.1855	A	13.4109	A
AHTC1000121	36200.2	P	36628.5699	P	33321.7825	P	35091.4589	P	21820.6142	P	34989.4391	P	32307.7136	P	32266.8043	P
AHTC1000122	22874.9	P	19548.1388	P	21209.7551	P	21958.0173	P	27870.7473	P	21915.7710	P	2461.1064	P	25518.3130	P
AHTC1000123	18229	P	24606.9399	P	20413.2792	P	20016.8132	P	10951.8297	P	22287.6435	P	24017.2717	P	21776.6946	P
AHTC1000124	7552.8	P	7420.3493	P	4496.3827	P	5761.4268	P	8510.0681	P	5474.4468	P	3903.2456	P	3977.4493	P
AHTC1000125	7188.55	P	5822.6496	P	7525.1732	P	9430.3964	P	1553.9163	P	4472.0667	P	6429.0597	P	6089.6347	P
AHTC1000126	3168.3	P	2191.3169	P	1728.8481	P	773.9378	P	6646.0278	P	5042.3212	P	3209.0192	P	4219.3011	P
AHTC1000127	9336.74	P	10334.4218	P	6823.7280	P	5830.0609	P	7176.4138	P	11100.1195	P	8090.9160	P	8391.0946	P
AHTC1000128	24056.4	P	25470.8824	P	18689.9189	P	17655.6364	P	13860.0605	P	25440.4463	P	20538.0770	P	19683.2920	P
AHTC1000129	21842.1	P	25326.7521	P	17744.4490	P	19892.6302	P	22279.1184	P	22524.4857	P	19893.6807	P	19768.6101	P
AHTC1000130	2739.24	P	3944.3567	P	3250.0600	P	832.6315	P	1703.7960	P	7983.1830	P	8451.3364	P	7253.8435	P
AHTC1000131	5252.59	P	6336.8419	P	8675.0695	P	6961.9832	P	7319.3573	P	5674.5654	P	7212.0453	P	7364.5729	P
AHTC1000132	493.985	P	1147.2835	P	1422.3908	P	2050.7149	P	740.7191	P	1068.9366	P	1284.5832	P	1036.2302	P
AHTC1000133	11830.1	P	17959.9940	P	17141.2605	P	16231.5134	P	1980.6165	P	20001.1286	P	27134.0040	P	17714.2309	P
AHTC1000134	2250.58	P	2812.8086	P	3760.3906	P	3191.1777	P	6163.5778	P	4137.0350	P	4503.3324	P	4843.2183	P
AHTC1000135	122.422	A	92.9127	A	54.6168	A	25.3345	A	239.8916	A	522.1327	P	208.8858	A	131.4814	A
AHTC1000136	3765.97	P	5414.1401	P	6118.5032	P	3807.6660	P	4017.8248	P	3344.7113	P	3516.6840	P	6028.2060	P
AHTC1000137	2898.48	P	1249.0528	P	2150.0529	P	4987.8083	P	11430.2069	P	1711.8175	P	1341.8185	P	2186.5274	P
AHTC1000138	2436.68	P	2377.4706	P	2027.0528	P	3175.9152	P	3843.6027	P	2525.4100	P	1400.8975	P	2223.9040	P
AHTC1000139	59135.1	P	60580.0325	P	58326.2108	P	58769.4470	P	50622.8765	P	58916.9486	P	55820.9717	P	57060.0816	P
AHTC1000140	13774.6	P	13495.0063	P	10883.7774	P	16893.9197	P	17061.2648	P	16498.4296	P	16416.6211	P	8519.8009	P
AHTC1000141	4608.06	P	4306.4731	P	4199.7229	P	4473.6904	P	3115.9029	P	5385.1132	P	3972.1097	P	3584.2112	P
AHTC1000142	405.018	P	216.1296	A	256.6719	A	184.0698	A	117.9764	A	562.9246	P	205.9214	A	213.0620	A
AHTC1000143	33043.1	P	37404.6263	P	17186.8059	P	33542.8913	P	13199.5836	P	16290.3314	P	12230.5478	P	10371.7164	P
AHTC1000144	7163.18	P	9707.7734	P	8175.5987	P	5840.9968	P	5910.1545	P	7464.6140	P	7807.0736	P	7368.1840	P
AHTC1000145	11964.7	P	11483.1870	P	8888.7580	P	10631.6547	P	11410.1852	P	10721.0162	P	8515.8724	P	8123.0188	P
AHTC1000146	8428.1	P	7067.2174	P	6043.1103	P	6007.3277	P	5016.9237	P	6173.3520	P	4817.8798	P	4365.1627	P
AHTC1000147	62.6469	A	83.6469	A	260.3666	A	215.1165	A	53.1002	A	145.5741	A	198.2387	A	180.5591	A
AHTC1000148	637.816	P	515.7298	P	619.9983	P	546.5692	P	533.6993	P	481.3061	P	550.2076	P	566.2018	P
AHTC1000149	11226.6	P	13476.1062	P	15849.6824	P	14071.0542	P	19723.7788	P	22240.4729	P	12863.6828	P	25223.1114	P
AHTC1000150	25564.1	P	26830.1226	P	21607.7227	P	23788.5566	P	15431.6057	P	25091.1923	P	26300.6837	P	25648.0829	P
AHTC1000151	28517.5	P	34955.7629	P	29788.0836	P	39458.1382	P	36631.9533	P	40758.3573	P	35750.8784	P	35301.4978	P
AHTC1000152	48.7867	A	36.8212	A	77.3444	A	30.6256	A	34.9777	A	35.7085	A	36.4052	A	43.7889	A
AHTC1000153	22.8202	A	33.0420	A	68.3092	A	50.0770	A	54.4947	A	20.7387	A	37.4053	A	33.0810	A
AHTC1000154	140.572	A	106.9288	A	288.4030	A	308.3233	A	134.8265	A	76.2918	A	103.5459	A	125.4497	A
AHTC1000155	26.9846	A	21.2570	A	78.8486	A	18.9309	A	18.1517	A	24.3302	A	26.2317	A	26.7039	A
AHTC1000156	380.181	A	264.1652	A	475.0201	P	156.7891	A	85.4580	A	40.1580	A	44.4657	A	98.6776	A
AHTC1000157	13.4579	A	17.8313	A	17.2639	A	17.4943	A	15.3096	A	20.0631	A	14.2733	A	12.6597	A
AHTC1000158	37.8935	A	43.8324	A	75.9487	A	49.8109	A	32.4668	A	36.9256	A	43.6926	A	45.8489	A
AHTC1000159	4490.63	P	1745.4880	P	1191.2283	P	1321.1036	P	14960.6128	P	3209.6703	P	804.5736	P	1744.5225	P
AHTC1000160	747.102	P	218.4857	A	384.3366	A	455.3515	P	305.8333	A	229.9242	A	172.2269	A	299.3508	A
AHTC1000161	22259.7	P	20345.5222	P	12546.8179	P	9088.0388	P	32613.3751	P	20620.2985	P	15451.9154	P	15055.6177	P
AHTC1000162	39.9766	A	29.5636	A	56.7539	A	38.8336	A	23.4388	A	68.0107	A	34.0936	A	41.9817	A
AHTC1000163	5605.91	P	6817.1353	P	8750.1683	P	7777.7160	P	5051.1227	P	6520.1873	P	8294.6110	P	7226.9264	P
AHTC1000164	9081.88	P	12027.3869	P	25466.3165	P	11481.7578	P	27995.2566	P	7462.5588	P	14542.3703	P	15034.3775	P
AHTC1000165	5440.37	P	7032.3402	P	5350.1897	P	10681.6105	P	4304.5441	P	4833.2398	P	4963.5487	P	4778.2957	P
AHTC1000166	6763.5	P	14835.0800	P	9839.0627	P	5080.6954	P	4458.7456	P	38670.9243	P	34140.7605	P	27923.5607	P
AHTC1000167	597.187	P	493.7058	P	141.9895	A	242.9085	A	870.8485	P	308.7485	A	75.4148	A	77.0075	A
AHTC1000168	13968.9	P	11492.2864	P	11350.5181	P	19535.8504	P	24043.9646	P	15901.7826	P	12605.8937	P	15941.9667	P
AHTC1000169	40.1169	A	53.5913	A	79.5274	A	37.4461	A	42.5206	A	64.7213	A	39.5640	A	42.2327	A
AHTC1000170	265.086	A	269.6213	A	142.1942	A	25.6288	A	52.7638	A	236.0502	A	104.2742	A	159.5785	A
AHTC1000171	4272.21	P	4038.9990	P	5030.0744	P	1299.0293	P	2658.5804	P	5362.3606	P	3863.1978	P	5779.2496	P
AHTC1000172	45.6858	A	67.1021	A	54.2191	A	31.8887	A	45.8498	A	33.8949	A	44.8111	A	48.0540	A
AHTC1000173	220.962	A	379.4713	A	302.0481	A	220.7907	A	190.6087	A	240.3182	A	358.1052	A	1403.1233	P
AHTC1000174	9200.4	P	7946.3626	P	3070.9172	P	691.7900	P	12606.8212	P	15400.6454	P	15917.8310	P	16094.5722	P
AHTC1000175	12239.8	P	8291.1934	P	4716.0568	P	11224.4550	P	20597.4653	P	11571.0622	P	4339.2617	P	4771.8577	P
AHTC1000176	11804.4	P	14137.0045	P	9069.6709	P	9255.2594	P	10946.5274	P	12614.1146	P	10068.1102	P	9451.3030	P
AHTC1000177	6848.23	P	16.9388	A	22.5820	A	18.1466	A	13506.9779	P	33.6845	A	15.5010	A	17.8768	A
AHTC1000178	2671.74	P	6.6850	A	7.8352	A	8.1226	A	3522.4566	P	11.6965	A	7.9338	A	9.7538	A
AHTC1000179	5328.53	P	7474.7253	P	7672.2266	P	3028.3741	P	1451.3972	P	7358.7928	P	11184.7463	P	13524.2819	P
AHTC1000180	1149.64	P	1059.9405	P	870.6156	P	607.4196	P	4744.1324	P	1042.3199	P	408.4552	P	829.4609	P
AHTC1000181	472.78	P	746.5607	P	912.6359	P	779.0391	P	210.8773	A	722.6223	P	1020.6277	P	886.9598	P
AHTC1000182	11619	P	13939.6329	P	13107.4960	P	7609.7248	P	8796.3791	P	10292.8357	P	9361.2649	P	17067.3124	P
AHTC1000183	28574.1	P	28079.9167	P	10588.0419	P	3676.5426	P	33629.2316	P	42013.9432	P	35296.4271	P	35022.3619	P
AHTC1000184	2354.89	P	137.4286	A	79.6269	A	28.4633	A	3050.4829	P	149.5708	A	266.0002	A	193.8931	A
AHTC1000185	653.538	P	519.8712	P	565.8507	P	590.0732	P	1343.1992	P	481.1240	P	531.3729	P	1321.8205	P
AHTC1000186	11209	P	11259.5648	P	5427.6982	P	1990.5521	P	15215.7424	P	14033.0245	P	12064.8363	P	12809.5149	P
AHTC1000187	1678.6	P	2091.1346	P	1997.9487	P	2207.9748	P	947.2089	P	2132.2235	P	2163.7802	P	2434.2392	P
AHTC1000188	4962.29	P	5054.5648	P	5615.4302	P	3948.4879	P	3136.3165	P	4425.9547	P	7162.9929	P	5776.3788	P
AHTC1000189	5227.6	P	6927.5273	P	3404.6875	P	8037.6768	P	5155.2139	P	4206.4464	P	3115.2694	P	2942.5303	P
AHTC1000190	7654.49	P	8917.7933	P	8115.3839	P	7753.3036	P	7373.6423	P	9425.7300	P	7776.5708	P	6851.7094	P
AHTC1000191	11277.9	P	13262.1278	P	12030.4982	P	10419.6764	P	4595.5281	P	13256.4262	P	14951.7784	P	11939.7733	P
AHTC1000192	57224.9	P	52776.0411	P	21801.6334	P	909.6024	P	59935.4403	P	57875.5168	P	59719.2239	P	59391.9241	P
AHTC1000193	8809.39	P	21279.5981	P	12160.1870	P	3331.5425	P	6150.2162	P	43222.9304	P	58990.6812	P	58740.4966	P
AHTC1000194	16669	P	9313.8142	P	11347.1183	P	17063.0981	P	11245.6906	P	10945.0679	P	11081.7421	P	9561.8683	P
AHTC1000195	7578.04	P	3318.4590	P	543.9472	P	236.7824	A	2607.9143	P	12297.4743	P	8816.5499	P	2550.1192	P
AHTC1000196	39395.7	P	36028.2786	P	11443.6500	P	437.5483	P	48068.3078	P	51768.3619	P	49071.7129	P	53539.9825	P
AHTC1000197	6904.69	P	6954.0986	P	5623.3650	P	7909.9471	P	8269.1460	P	7557.5923	P	5775.5896	P	7320.1359	P
AHTC1000198	37041.4	P	36231.2377	P	11286.4266	P	438.5840	P	44302.0527	P	53981.3045	P	51507.2286	P	54040.0819	P
AHTC1000199	37396	P	34963.1881	P	26303.4759	P	33929.4809	P	31054.5906	P	32772.2367	P	29139.8879	P	26973.2789	P
AHTC1000200	2544.22	P	8115.3722	P	3089.1652	P	911.8656	P	1501.0283	P	39574.7853	P	35622.9298	P	26228.4851	P
AHTC1000201	6665.3	P	5852.5382	P	4912.3660	P	3774.0928	P	3145.4544	P	4653.5457	P	4117.2714	P	3423.1796	P
AHTC1000202	3436	P	3616.2270	P	542.9471	P	73.5601	A	8798.2828	P	5486.7748	P	3124.6340	P	4151.0201	P
AHTC1000203	14572.5	P	6075.1747	P	1903.7882	P	652.4315	P	5055.9703	P	24847.1483	P	18243.1096	P	7596.1836	P
AHTC1000204	9176.32	P	9676.6119	P	2666.7696	P	184.4749	A	13809.8224	P	23621.0352	P	20347.2658	P	18311.2125	P
AHTC1000205	5968.38	P	5729.0651	P	741.5272	P	94.2130	A	12623.9798	P	5396.5551	P	6855.3636	P	8818.3184	P
AHTC1000206	8408.88	P	6685.3741	P	5255.4039	P	4956.2911	P	27385.8145	P	6402.3925	P	2897.5036	P	6399.3404	P
AHTC1000207	186.645	A	448.4294	P	163.9157	A	293.1481	A	148.4907	A	149.1099	A	66.0280	A	78.1832	A
AHTC1000208	19090.8	P	18413.3976	P	24800.0850	P	37755.5325	P	20775.8291	P	20524.8668	P	26490.1427	P	28076.4217	P
AHTC1000209	7742.04	P	6675.9163	P	4182.2697	P	3995.8906	P	5633.2842	P	5612.8741	P	3477.0865	P	3042.1074	P
AHTC1000210	5609.66	P	5163.7908	P	2242.7469	P	696.1606	P	7363.0894	P	11723.3497	P	10295.3941	P	9224.6308	P
AHTC1000211	23045.7	P	21343.8970	P	10208.6505	P	5966.4673	P	26340.5260	P	38755.5374	P	36119.1312	P	36397.3284	P
AHTC1000212	19767.2	P	19436.0697	P	6038.7528	P	295.6163	A	24735.1062	P	26613.6673	P	25875.2136	P	27441.3822	P
AHTC1000213	2693.94	P	5810.3388	P	3727.3122	P	906.4563	P	739.7985	P	17931.3473	P	18831.9546	P	14505.5691	P
AHTC1000214	486.682	P	1060.7531	P	123.5644	A	15.1182	A	2748.4787	P	5798.2224	P	3758.1503	P	3953.9081	P
AHTC1000215	1461.81	P	1884.9491	P	1273.1082	P	1102.2458	P	2489.1334	P	1675.2295	P	685.0974	P	697.2350	P
AHTC1000216	1180.24	P	1238.1284	P	426.3684	P	84.8090	A	2041.0917	P	2490.2729	P	1861.1816	P	1999.6075	P
AHTC1000217	401.636	P	591.4767	P	273.7972	A	82.5449	A	523.2179	P	469.5347	P	393.3975	A	473.8742	P
AHTC1000218	3380.31	P	3362.3674	P	684.9030	P	23.9817	A	4530.0729	P	5093.6192	P	2773.3428	P	3852.8232	P
AHTC1000219	15.8227	A	16.0299	A	10.3117	A	15.3339	A	18.7658	A	15.4668	A	10.8408	A	11.3344	A
AHTC1000220	12661.6	P	11456.8241	P	9911.0928	P	850.3747	P	18124.2173	P	10844.8165	P	15245.5903	P	14583.0074	P
AHTC1000221	1745.55	P	1951.8524	P	402.1158	P	56.8774	A	2405.1486	P	3563.3640	P	2655.9441	P	3979.3060	P
AHTC1000222	1034.44	P	547.4264	P	611.5496	P	772.2307	P	180.9458	A	631.7711	P	402.3322	P	316.7507	A
AHTC1000223	10986.5	P	12554.0658	P	5782.3499	P	152.9470	A	16716.7270	P	15479.4807	P	15394.0084	P	17283.8122	P
AHTC1000224	3158.71	P	2979.5226	P	2539.6903	P	3660.1001	P	2389.4653	P	4766.7993	P	5152.7061	P	4575.3857	P
AHTC1000225	22957.4	P	22682.7743	P	19383.5651	P	19332.3942	P	27636.8268	P	18908.9561	P	13822.5380	P	17813.1803	P
AHTC1000226	12049.3	P	10931.5496	P	8986.3013	P	8633.5238	P	13935.7487	P	9895.1775	P	6268.2233	P	7758.8096	P
AHTC1000227	5939.59	P	4815.1484	P	903.9094	P	49.2817	A	8851.7353	P	9850.6587	P	5733.1941	P	8837.1301	P
AHTC1000228	303.659	A	400.7636	P	355.1042	A	634.5779	P	311.4279	A	553.0964	P	311.1511	A	238.6177	A
AHTC1000229	25482.4	P	28965.3769	P	21985.4921	P	20671.4194	P	22278.2889	P	31312.5578	P	24037.0582	P	34153.1840	P
AHTC1000230	42754.6	P	39612.3972	P	19502.1665	P	21019.9682	P	30386.5713	P	44176.5635	P	38633.7237	P	31560.1487	P
AHTC1000231	35630.2	P	34490.7532	P	14881.1925	P	16207.2352	P	32471.2876	P	39843.0260	P	34133.2364	P	24391.0830	P
AHTC1000232	25144.9	P	24320.0165	P	7124.3124	P	6513.7311	P	15418.7081	P	31103.6885	P	18002.6983	P	13333.4317	P
AHTC1000233	44.6227	A	39.1319	A	63.3523	A	51.1828	A	37.1228	A	28.9584	A	26.8637	A	34.2694	A
AHTC1000234	2780.26	P	2879.0128	P	2981.2931	P	1008.6723	P	7825.3134	P	4134.1763	P	2072.2332	P	4349.0981	P
AHTC1000235	2422.84	P	2461.0661	P	2492.6452	P	1259.6824	P	1732.1752	P	2421.8707	P	2680.3452	P	3232.1092	P
AHTC1000236	1944.78	P	1865.7547	P	1321.6116	P	1374.1061	P	628.7339	P	853.9909	P	591.8018	P	1104.4314	P
AHTC1000237	7451.47	P	7548.6359	P	3290.8248	P	267.2084	A	13536.1076	P	11409.7049	P	13677.1617	P	19469.8203	P
AHTC1000238	5914.58	P	4839.1948	P	2975.2592	P	3570.1720	P	4986.5487	P	5651.6922	P	2543.6490	P	2930.3304	P
AHTC1000239	99.9403	A	31.2899	A	150.8932	A	260.7243	A	46.2630	A	57.2023	A	40.4801	A	62.6865	A
AHTC1000240	1060.65	P	1037.9056	P	870.1176	P	388.2195	A	1898.7650	P	1617.9654	P	2557.0004	P	4268.2912	P
AHTC1000241	8805.47	P	4570.4273	P	6900.9491	P	1665.3471	P	8566.2195	P	5599.9666	P	13430.1286	P	40935.8306	P
AHTC1000242	6254	P	7725.5699	P	9307.6802	P	12579.6350	P	4422.2152	P	6728.0559	P	11182.6764	P	11119.6067	P
AHTC1000243	10840.9	P	12344.5571	P	11933.7220	P	11331.4009	P	8324.9202	P	10634.4888	P	11884.5997	P	12277.5186	P
AHTC1000244	34539.7	P	33017.8466	P	31698.5513	P	30303.2731	P	32714.1405	P	30252.8740	P	31853.6367	P	32202.6573	P
AHTC1000245	12846.9	P	14219.2099	P	9056.6691	P	1064.6271	P	18016.2107	P	25623.8862	P	32672.1248	P	42033.9506	P
AHTC1000246	9276.56	P	8606.5770	P	6709.6296	P	400.8972	P	12169.9049	P	18261.6119	P	23967.9650	P	30738.1336	P
AHTC1000247	14433.1	P	14862.7246	P	9607.7062	P	938.1856	P	16167.7278	P	26386.2362	P	40937.8566	P	49674.4083	P
AHTC1000248	5078.36	P	4423.8146	P	4122.2883	P	5393.5400	P	4888.5528	P	4546.0171	P	2931.5028	P	2986.0205	P
AHTC1000249	7583.62	P	8248.3244	P	3225.0448	P	207.4341	A	12917.3634	P	12465.1545	P	14575.1760	P	19810.4093	P
AHTC1000250	30.8185	A	50.8889	A	17.4267	A	19.2822	A	43.1884	A	40.9441	A	17.1733	A	16.5551	A
AHTC1000251	23548.7	P	28946.4841	P	35772.5059	P	27292.4301	P	17671.9797	P	19625.2052	P	28760.0696	P	36380.9467	P
AHTC1000252	16977.6	P	19241.0944	P	15717.1494	P	5287.5414	P	16797.1281	P	25343.7970	P	34930.5469	P	44675.4281	P
AHTC1000253	9625.06	P	11633.5244	P	6312.8283	P	1278.6905	P	12306.6214	P	18786.4946	P	22687.2174	P	26348.5231	P
AHTC1000254	1137.26	P	1054.2964	P	2034.4704	P	1683.6903	P	624.1153	P	725.4079	P	1391.4885	P	1419.7777	P
AHTC1000255	14934.5	P	15634.5900	P	21405.7610	P	18567.8533	P	5329.1436	P	10408.1030	P	19245.7446	P	20252.2143	P
AHTC1000256	6141.98	P	10419.8396	P	8877.2196	P	6984.9718	P	8202.1042	P	6654.9354	P	6744.5885	P	8693.3083	P
AHTC1000257	8102.49	P	9772.1446	P	11437.5769	P	9358.5662	P	10218.7299	P	16637.7630	P	23881.8404	P	26682.8485	P
AHTC1000258	672.21	P	1003.8464	P	715.0612	P	115.4822	A	1214.8635	P	2239.7610	P	3616.4176	P	6080.6344	P
AHTC1000259	10650.6	P	8613.6449	P	13329.4709	P	5672.6543	P	5346.2235	P	9399.2308	P	12133.6175	P	15972.3795	P
AHTC1000260	1716.84	P	3022.1390	P	2497.4822	P	501.4727	P	2546.7268	P	4398.8384	P	6287.1684	P	8941.5924	P
AHTC1000261	175.976	A	96.2881	A	166.9494	A	169.3615	A	66.6566	A	122.1776	A	41.8862	A	44.3154	A
AHTC1000262	21831.4	P	16192.7026	P	11994.1867	P	11246.3988	P	41542.1330	P	17808.6282	P	12911.5212	P	15168.5801	P
AHTC1000263	8745.56	P	10803.8148	P	10118.2501	P	14696.9690	P	11832.5653	P	10507.6299	P	11723.4955	P	10239.5504	P
AHTC1000264	46953.4	P	51596.6017	P	29829.9512	P	1282.2443	P	50141.8040	P	52439.3672	P	54670.8529	P	56061.7407	P
AHTC1000265	6336.64	P	5195.8465	P	1940.3664	P	187.6954	A	10675.3372	P	10024.0270	P	7952.9793	P	10786.0473	P
AHTC1000266	1661.97	P	3149.8575	P	2054.2052	P	1262.1991	P	1248.6466	P	5476.4199	P	4568.2773	P	4766.5821	P
AHTC1000267	1623.05	P	1087.3111	P	516.8457	P	107.3376	A	4420.9855	P	2848.6871	P	2180.2698	P	3325.1951	P
AHTC1000268	41.0811	A	43.1655	A	24.5302	A	18.2143	A	33.9367	A	92.2530	A	67.5015	A	63.5509	A
AHTC1000269	15705	P	16029.9177	P	8043.5623	P	449.0782	P	19165.4001	P	22639.6160	P	1206.5451	P	32466.4540	P
AHTC1000270	33.348	A	40.2317	A	158.4355	A	115.8045	A	24.8046	A	34.8296	A	86.9823	A	61.6444	A
AHTC1000271	42.5799	A	9.4980	A	27.0356	A	11.4052	A	17.7126	A	11.9481	A	12.0590	A	10.9408	A
AHTC1000272	42637.4	P	45134.3346	P	31894.0646	P	12062.9129	P	34463.2815	P	44613.3490	P	35251.2150	P	32943.2483	P
AHTC1000273	2244.39	P	3037.9051	P	2562.2661	P	1850.7100	P	960.4983	P	1949.6330	P	2610.2672	P	1992.0088	P
AHTC1000274	29208.7	P	30136.4879	P	28543.8270	P	9861.8567	P	25311.4464	P	29178.2582	P	31044.8530	P	28669.8387	P
AHTC1000275	27027.1	P	25962.1044	P	22918.3399	P	9244.4575	P	24856.4108	P	29601.0351	P	29402.6792	P	1062.0996	P
AHTC1000276	27119	P	28262.0802	P	22661.6182	P	25378.8970	P	22992.6857	P	26317.1182	P	22041.7712	P	25510.3412	P
AHTC1000277	13812.2	P	24247.6537	P	21799.8524	P	25437.2523	P	12251.7733	P	33510.5258	P	29738.1055	P	25075.1579	P
AHTC1000278	93.4126	A	191.2312	A	136.0859	A	109.5751	A	148.1721	A	194.2193	A	155.7849	A	113.0697	A
AHTC1000279	23164.1	P	25669.8213	P	24767.5864	P	28288.0658	P	27157.8526	P	24030.6169	P	30757.4360	P	29103.3703	P
AHTC1000280	31.1287	A	46.6542	A	29.7599	A	22.1230	A	46.7684	A	72.0107	A	33.0221	A	26.3256	A
AHTC1000281	1189.65	P	1718.3138	P	1789.1011	P	1007.3629	P	4444.2378	P	3087.3247	P	4441.1591	P	4268.2509	P
AHTC1000282	3239.26	P	3581.7767	P	3661.5857	P	3596.4518	P	7803.9214	P	4912.1144	P	6435.7386	P	6498.7472	P
AHTC1000283	7732.86	P	12731.5450	P	16468.8838	P	16874.0211	P	10148.0589	P	14533.2867	P	19509.6984	P	16980.0269	P
AHTC1000284	14090.3	P	15007.1277	P	15247.1008	P	19679.6928	P	8329.3110	P	14755.6499	P	18958.4261	P	18437.8815	P
AHTC1000285	8201.18	P	9524.7524	P	9482.2200	P	10636.2560	P	4943.4837	P	9355.6111	P	12285.5173	P	10422.9123	P
AHTC1000286	8109.38	P	9269.6829	P	11270.0904	P	10844.7514	P	345.9115	A	9808.5956	P	12848.8370	P	11443.0082	P
AHTC1000287	8961.01	P	10171.9510	P	3597.2711	P	927.6061	P	12138.5884	P	17705.9803	P	13943.0072	P	14872.6323	P
AHTC1000288	1100.72	P	1367.2090	P	532.5369	P	154.0193	A	1660.9174	P	2978.1199	P	1034.0825	P	1714.5119	P
AHTC1000289	1395.65	P	1672.6502	P	492.1393	P	76.0229	A	1944.5040	P	3465.2427	P	2523.9416	P	2978.1434	P
AHTC1000290	9808.01	P	10735.4731	P	6117.9277	P	1522.4465	P	13673.7411	P	24816.7308	P	29761.4825	P	30765.1420	P
AHTC1000291	17528.9	P	16197.2080	P	14290.4130	P	16814.5247	P	16280.7170	P	14382.1548	P	13993.8642	P	12293.1800	P
AHTC1000292	33990.5	P	33252.9098	P	27469.4960	P	29325.6178	P	31454.2341	P	21962.0948	P	33374.7852	P	30727.7181	P
AHTC1000293	696.562	P	528.8026	P	164.3233	A	169.8449	A	914.3080	P	1168.1429	P	360.1160	A	384.2105	A
AHTC1000294	4229.56	P	4741.5524	P	4066.7130	P	4031.6454	P	3216.3221	P	3758.5459	P	2965.8986	P	2608.6638	P
AHTC1000295	1975.03	P	2016.7661	P	1806.2703	P	1664.2815	P	1277.2555	P	1581.3708	P	1234.7189	P	1074.8378	P
AHTC1000296	6.2183	A	11.0718	A	11.5270	A	12.5557	A	11.0923	A	11.3522	A	9.7248	A	10.2971	A
AHTC1000297	27746.2	P	29342.5668	P	42082.0072	P	41117.4783	P	12401.1232	P	25463.5651	P	40288.7355	P	43215.1471	P
AHTC1000298	26737.5	P	27506.2640	P	32036.7593	P	28601.5325	P	24468.4775	P	25236.2087	P	29669.0666	P	33618.3605	P
AHTC1000299	30689.7	P	30823.9494	P	47286.7284	P	46688.4089	P	12896.4624	P	25815.7008	P	46219.2020	P	44774.2521	P
AHTC1000300	3210.11	P	3776.0400	P	1519.8908	P	158.2482	A	13833.0692	P	8885.3483	P	8745.7229	P	9841.0492	P
AHTC1000301	11396.2	P	10221.2740	P	4006.3458	P	919.8726	P	17029.1464	P	17627.4873	P	15070.3635	P	16907.5900	P
AHTC1000302	1782.39	P	1304.4402	P	790.0794	P	150.8401	A	2060.7429	P	3278.3271	P	2695.2246	P	2778.5815	P
AHTC1000303	52240.1	P	55024.0560	P	57834.3408	P	55145.5424	P	43463.4123	P	49340.2359	P	54443.4693	P	56412.7270	P
AHTC1000304	95.11	A	46.7562	A	161.3922	A	209.9951	A	17.5217	A	56.8099	A	90.9446	A	112.7697	A
AHTC1000305	6413.49	P	8645.7424	P	10697.0497	P	8056.0454	P	9096.3239	P	8130.0443	P	6917.5010	P	8667.8810	P
AHTC1000306	52480.5	P	48791.5299	P	55975.5426	P	54288.9773	P	43280.5549	P	46354.9467	P	48260.7469	P	50984.3938	P
AHTC1000307	21.4893	A	19.7622	A	23.2441	A	17.9862	A	15.6638	A	15.0111	A	21.9574	A	21.0202	A
AHTC1000308	23.6264	A	47.1763	A	206.2734	A	792.1412	P	37.9664	A	158.0036	A	30.4078	A	32.9662	A
AHTC1000309	55.3757	A	40.7437	A	124.9868	A	729.1520	P	196.2534	A	71.2082	A	65.9543	A	64.5553	A
AHTC1000310	57.7115	A	66.7535	A	297.2909	A	1140.0128	P	130.5277	A	102.5778	A	73.9380	A	61.2902	A
AHTC1000311	6999.2	P	4303.4123	P	1277.0822	P	536.4314	P	11749.8200	P	16751.5373	P	15593.5151	P	10724.1727	P
AHTC1000312	2354.33	P	1704.8852	P	1177.4159	P	511.7163	P	4386.5999	P	5455.6128	P	4854.4399	P	4055.8435	P
AHTC1000313	130.368	A	116.7567	A	128.1373	A	93.3732	A	111.9881	A	92.7945	A	84.7533	A	87.0087	A
AHTC1000314	10277.4	P	9513.8456	P	6310.3631	P	7353.5004	P	6979.0282	P	9117.2272	P	5928.0474	P	5017.6609	P
AHTC1000315	36673.9	P	37887.2695	P	31110.0725	P	31416.3862	P	17307.6261	P	35915.3256	P	32152.7151	P	28411.5217	P
AHTC1000316	23795.4	P	24521.9255	P	17438.5689	P	18068.7913	P	9888.6874	P	19786.9934	P	17982.2370	P	16973.9181	P
AHTC1000317	6652.4	P	6720.9717	P	4570.6052	P	4380.5626	P	2604.2150	P	5376.6162	P	3896.7203	P	3695.2632	P
AHTC1000318	25699.8	P	20380.2236	P	19753.9137	P	33804.8721	P	33385.2625	P	24955.8092	P	20605.6125	P	19967.8148	P
AHTC1000319	322.011	A	528.8103	P	467.9660	P	721.2552	P	519.2845	P	822.9767	P	582.2042	P	461.5818	P
AHTC1000320	36919.2	P	43341.8940	P	47502.4878	P	47974.2348	P	30726.9900	P	39156.2095	P	44965.8883	P	44684.1176	P
AHTC1000321	34783.9	P	30967.6516	P	28693.7816	P	31498.4409	P	15400.9630	P	29300.7809	P	28347.7682	P	24846.8715	P
AHTC1000322	35813	P	34061.0877	P	35180.8821	P	35622.1888	P	26991.7359	P	36625.7015	P	37245.0659	P	38353.5026	P
AHTC1000323	42730.4	P	45211.2636	P	41792.7720	P	43131.7477	P	28905.4678	P	36649.6650	P	41144.8765	P	41103.3661	P
AHTC1000324	13907.3	P	16996.2790	P	24535.1317	P	21698.3100	P	5760.0690	P	10851.7234	P	20483.4382	P	21104.3734	P
AHTC1000325	19833.2	P	18891.8807	P	15265.4408	P	15942.1873	P	19457.9907	P	18156.1659	P	13354.9076	P	13043.1298	P
AHTC1000326	2376.54	P	1576.4074	P	1173.8151	P	1263.8080	P	527.3460	P	1307.5304	P	982.1518	P	652.5703	P
AHTC1000327	1233.8	P	1139.4946	P	843.0128	P	1718.8292	P	6198.3406	P	2124.1261	P	1092.4916	P	705.3747	P
AHTC1000328	1923.59	P	2226.0696	P	979.9828	P	2032.3788	P	6364.6451	P	3186.8018	P	1309.2570	P	877.3114	P
AHTC1000329	37789.8	P	41236.0982	P	38295.5882	P	33517.9380	P	28443.5214	P	41774.1140	P	45824.6287	P	42392.5478	P
AHTC1000330	43326.4	P	46469.4154	P	47099.3214	P	41082.8850	P	24899.8814	P	50616.4829	P	56035.6283	P	55981.5189	P
AHTC1000331	12522	P	11953.8808	P	9843.6923	P	9076.4452	P	9125.6922	P	10199.0582	P	8034.4533	P	7832.1842	P
AHTC1000332	26216.1	P	21969.1752	P	17493.4559	P	21022.5642	P	18821.5911	P	22012.0926	P	19720.3543	P	852.2979	P
AHTC1000333	21161	P	20880.6350	P	15241.8397	P	19406.5988	P	22273.5465	P	19148.6269	P	18439.2574	P	17099.6326	P
AHTC1000334	728.907	P	811.0545	P	443.9310	P	161.8602	A	1595.2341	P	3217.0808	P	2444.3509	P	6973.0694	P
AHTC1000335	64.5942	A	73.5104	A	76.7095	A	47.1566	A	92.4133	A	226.1124	A	202.8269	A	291.5417	A
AHTC1000336	7573.56	P	6587.1445	P	4285.8988	P	4877.5318	P	7071.1198	P	6275.9578	P	3885.6345	P	3589.5779	P
AHTC1000337	10416.7	P	11095.8058	P	7070.1056	P	8744.6422	P	14557.8173	P	8507.0204	P	7977.9218	P	7711.0725	P
AHTC1000338	5369.47	P	5679.8188	P	8879.1291	P	7554.4899	P	11543.3247	P	6866.7550	P	8536.1353	P	6843.1027	P
AHTC1000339	9334.78	P	10134.8132	P	8181.6424	P	9249.5153	P	4801.6218	P	8656.6392	P	8417.8906	P	8431.1462	P
AHTC1000340	28704.9	P	30229.1157	P	30055.2339	P	34924.0144	P	16139.2891	P	27252.1859	P	33293.8489	P	30846.2919	P
AHTC1000341	9648.03	P	8770.7007	P	15524.9770	P	26344.3201	P	5896.2139	P	7973.3092	P	14559.0274	P	14112.9038	P
AHTC1000342	7795.02	P	9003.3654	P	16860.6678	P	23261.3077	P	3676.2508	P	7640.4380	P	18782.0925	P	17273.8735	P
AHTC1000343	2187.74	P	1836.3620	P	1498.7887	P	1002.3358	P	4245.8651	P	1236.9609	P	1437.8230	P	957.6763	P
AHTC1000344	30351.3	P	33594.5415	P	25116.8319	P	25731.9633	P	30464.1978	P	33302.9377	P	34360.6534	P	39973.3026	P
AHTC1000345	24080.9	P	30006.7888	P	21618.2789	P	23236.2712	P	23152.6577	P	29539.6130	P	25185.6710	P	28757.2502	P
AHTC1000346	24432.1	P	26145.8615	P	22955.2989	P	24540.6512	P	21156.1938	P	29673.9200	P	27965.4148	P	29697.0658	P
AHTC1000347	15679	P	19725.0685	P	20372.4026	P	17552.5590	P	23029.2259	P	18323.6675	P	21190.2013	P	29844.1501	P
AHTC1000348	15694.7	P	17402.9796	P	15667.3471	P	13807.2153	P	19676.5260	P	16512.7087	P	15981.4895	P	19084.4737	P
AHTC1000349	4624.16	P	7564.0416	P	23679.4698	P	16574.7544	P	4374.6969	P	4376.7763	P	13787.5131	P	19086.6801	P
AHTC1000350	21725.4	P	23838.0253	P	22947.0766	P	26221.1406	P	22271.3182	P	22623.1449	P	24935.4458	P	24354.4952	P
AHTC1000351	24351.5	P	25883.0496	P	24371.4311	P	28512.1194	P	25895.6175	P	25151.9549	P	28254.4226	P	27335.3352	P
AHTC1000352	87.0047	A	60.8829	A	99.9948	A	54.3355	A	84.5937	A	145.6884	A	94.7492	A	80.8607	A
AHTC1000353	100.376	A	31.4792	A	25.2616	A	23.4931	A	14.6772	A	45.6419	A	21.6379	A	20.9658	A
AHTC1000354	1431.57	P	912.4375	P	727.8165	P	1077.5844	P	1069.0006	P	1371.9363	P	699.8599	P	520.8390	P
AHTC1000355	585.988	P	471.3856	P	778.3109	P	853.9569	P	3158.0988	P	736.2219	P	677.8463	P	453.1667	P
AHTC1000356	11278.5	P	12309.0120	P	12669.7140	P	13572.7454	P	15836.4732	P	12860.7311	P	12011.1148	P	11875.7177	P
AHTC1000357	49215.1	P	45926.2161	P	48078.0486	P	50238.1401	P	44770.0440	P	43822.0580	P	46279.2376	P	48650.1703	P
AHTC1000358	10080.2	P	11238.1665	P	7215.6047	P	4839.2066	P	10023.5407	P	12183.2436	P	10523.6569	P	10559.6431	P
AHTC1000359	42601	P	36811.8579	P	36269.6946	P	38192.9555	P	27874.2948	P	35879.0343	P	34500.9234	P	31610.9148	P
AHTC1000360	28235.7	P	27524.6267	P	20462.6170	P	22390.6479	P	19974.0384	P	26321.5554	P	19399.6705	P	18537.6207	P
AHTC1000361	47.9661	A	66.7988	A	105.4678	A	73.2477	A	36.6531	A	17.8822	A	14.5470	A	24.0192	A
AHTC1000362	27.585	A	31.6905	A	24.7140	A	16.5874	A	19.8721	A	15.5877	A	13.1890	A	14.7278	A
AHTC1000363	42.2813	A	77.1362	A	71.6657	A	46.4682	A	173.3840	A	67.6797	A	35.0198	A	44.3357	A
AHTC1000364	23.3079	A	32.3926	A	49.5573	A	24.8982	A	34.4331	A	30.1103	A	17.4283	A	18.1011	A
AHTC1000365	62.3633	A	73.6917	A	53.5154	A	56.2884	A	58.1908	A	91.8372	A	66.5657	A	89.4143	A
AHTC1000366	11.7445	A	11.6418	A	5.9205	A	8.6177	A	6.0370	A	8.3115	A	4.5056	A	4.7889	A
AHTC1000367	14.1076	A	34.7715	A	14.0687	A	16.9895	A	32.3458	A	23.5222	A	12.2122	A	11.2454	A
AHTC1000368	18.4706	A	13.5077	A	9.0269	A	9.2437	A	12.1049	A	14.6284	A	8.9507	A	8.3465	A
AHTC1000369	15.5984	A	14.4091	A	71.5202	A	27.2562	A	22.0726	A	13.8154	A	15.0018	A	15.2794	A
AHTC1000370	1405.55	P	1822.5896	P	886.7072	P	348.4415	A	2281.8311	P	1449.2669	P	646.1874	P	664.5099	P
AHTC1000371	1189.39	P	1116.1619	P	2157.2604	P	3356.2044	P	1622.4727	P	3953.3439	P	5386.4175	P	5957.5175	P
AHTC1000372	117.57	A	31.2861	A	47.0781	A	14.2915	A	27.6740	A	91.9592	A	28.0650	A	24.4435	A
AHTC1000373	140.561	A	74.9200	A	71.9438	A	30.2239	A	38.2951	A	112.4371	A	51.2024	A	45.7588	A
AHTC1000374	13807.9	P	14634.3919	P	24493.5731	P	19797.4353	P	21314.7216	P	15549.3665	P	20229.3544	P	22327.9887	P
AHTC1000375	4213.93	P	5983.5170	P	7414.4951	P	3431.6119	P	3497.2311	P	4816.4661	P	4295.1944	P	5546.4429	P
AHTC1000376	28149.6	P	29819.2022	P	27597.9371	P	23522.8566	P	33761.6225	P	27588.9480	P	26217.1819	P	29428.0110	P
AHTC1000377	8300.72	P	11298.7197	P	17769.6774	P	11891.4118	P	21820.0491	P	9359.6878	P	16363.1969	P	17746.7404	P
AHTC1000378	16538.4	P	19882.3993	P	23084.4785	P	18869.8526	P	19857.4712	P	18611.3023	P	21793.3651	P	23957.0178	P
AHTC1000379	13844.3	P	12940.8716	P	11638.9532	P	12302.2802	P	15492.4374	P	12030.2927	P	13145.0999	P	11895.1202	P
AHTC1000380	10924.5	P	12362.6142	P	16592.3337	P	13941.9181	P	3490.0276	P	7397.8727	P	14103.2888	P	12650.5254	P
AHTC1000381	12745.7	P	18532.5925	P	21723.8767	P	16536.7781	P	19558.0768	P	13886.4333	P	18249.1671	P	18027.6726	P
AHTC1000382	14365.9	P	16132.5762	P	13117.4777	P	11974.5694	P	8840.5563	P	13552.8573	P	11492.5143	P	10736.5731	P
AHTC1000383	13388.3	P	13980.3635	P	14037.2272	P	15718.3054	P	10664.4646	P	12894.5801	P	13341.6380	P	12352.1189	P
AHTC1000384	27612.9	P	27011.2618	P	27520.9897	P	30429.9659	P	32027.1933	P	26811.6306	P	27385.4778	P	26559.4259	P
AHTC1000385	18843.2	P	21443.2655	P	17104.5149	P	20307.2639	P	21531.2432	P	20701.7853	P	18067.2040	P	17216.1222	P
AHTC1000386	14949.4	P	23587.0694	P	6705.6916	P	871.7392	P	16900.1335	P	29130.1552	P	29871.0748	P	24732.2094	P
AHTC1000387	19700.5	P	18818.1556	P	18896.2949	P	19217.6764	P	21723.4773	P	16333.2419	P	19029.0893	P	19624.3079	P
AHTC1000388	15963.3	P	16435.6849	P	10397.9056	P	11760.0694	P	18377.3559	P	16457.0338	P	10393.1182	P	9988.4318	P
AHTC1000389	62.6491	A	49.7964	A	82.0027	A	54.1491	A	44.4518	A	94.8087	A	47.0068	A	46.4233	A
AHTC1000390	202.395	A	142.7367	A	42.0384	A	14.5263	A	307.1305	A	374.7192	A	274.6989	A	338.7683	A
AHTC1000391	212.384	A	165.6328	A	48.1435	A	20.9410	A	80.6408	A	466.7368	P	278.9267	A	347.1891	A
AHTC1000392	681.546	P	531.9230	P	507.4273	P	251.3846	A	715.4755	P	578.0702	P	651.0159	P	851.4524	P
AHTC1000393	301.92	A	231.1691	A	326.8422	A	167.3914	A	725.2995	P	282.0098	A	279.6841	A	222.4031	A
AHTC1000394	86.0973	A	89.8173	A	64.7629	A	71.3042	A	108.3662	A	99.0751	A	74.9028	A	57.9897	A
AHTC1000395	25383.3	P	26452.8423	P	30747.0325	P	37881.9795	P	27175.2134	P	30950.6905	P	32960.8401	P	27481.8307	P
AHTC1000396	8201.46	P	9002.8011	P	9700.7014	P	11562.5501	P	11156.0660	P	9927.0270	P	9018.5582	P	7799.3143	P
AHTC1000397	368.623	A	419.0547	P	286.8598	A	21.7670	A	2150.1157	P	688.0258	P	587.2420	P	627.3338	P
AHTC1000398	215.05	A	222.6287	A	219.9799	A	86.9358	A	393.0233	A	127.7901	A	56.9063	A	210.4548	A
AHTC1000399	1173.66	P	1368.3873	P	677.4699	P	372.7801	A	2029.8186	P	703.4484	P	183.4327	A	271.9080	A
AHTC1000400	323.458	A	370.4989	A	332.8574	A	175.5212	A	590.0241	P	269.1310	A	122.9027	A	204.4174	A
AHTC1000401	1971.36	P	1971.7332	P	1064.6219	P	866.4034	P	2742.1996	P	484.5772	P	153.7338	A	822.5715	P
AHTC1000402	14855.1	P	18062.8354	P	11949.2136	P	12538.8817	P	26064.5341	P	8812.4327	P	4812.2227	P	16488.0958	P
AHTC1000403	1907.77	P	1456.0046	P	1366.3729	P	918.8842	P	2066.2425	P	870.3355	P	489.5611	P	429.3069	P
AHTC1000404	17461.6	P	17977.0523	P	12266.0231	P	10597.5888	P	22829.9181	P	11132.0170	P	6397.9126	P	16467.3216	P
AHTC1000405	12681.8	P	12554.4342	P	10956.1912	P	13126.3836	P	8079.7222	P	10165.3937	P	10275.0007	P	8468.2225	P
AHTC1000406	7585.29	P	8223.6516	P	4089.7167	P	6530.3294	P	9840.0239	P	8469.3697	P	4406.5097	P	4539.2599	P
AHTC1000407	3092.08	P	1595.4566	P	2436.7532	P	3678.5430	P	2483.0813	P	1307.5783	P	1268.4988	P	1184.9454	P
AHTC1000408	6281.15	P	6687.6123	P	6193.9196	P	6691.9806	P	7625.0090	P	4804.7954	P	2908.2234	P	2437.2700	P
AHTC1000409	6035.13	P	6155.4116	P	4149.6244	P	4509.6058	P	6233.3641	P	5363.0162	P	3291.0099	P	3182.1871	P
AHTC1000410	1738.24	P	2696.7711	P	2827.4429	P	1450.6665	P	775.0215	P	1533.1761	P	2216.1087	P	2237.6271	P
AHTC1000411	8844.65	P	11026.9251	P	10543.5526	P	9462.9202	P	2407.0429	P	9187.1227	P	10218.6472	P	9487.9086	P
AHTC1000412	37349	P	37857.1574	P	31257.5404	P	35722.1065	P	27621.3467	P	38111.8000	P	33694.4554	P	30630.6655	P
AHTC1000413	5980.88	P	5988.4486	P	3253.3373	P	4468.1357	P	6615.2458	P	5697.2694	P	2577.3976	P	2638.9372	P
AHTC1000414	1010.92	P	415.1833	P	449.1540	P	1133.0327	P	2148.1396	P	528.1913	P	205.2673	A	246.3490	A
AHTC1000415	29050.3	P	30057.9804	P	22671.8080	P	23517.6685	P	21254.7376	P	25370.7040	P	28078.1099	P	25975.7855	P
AHTC1000416	61.8315	A	77.5345	A	71.5845	A	38.0369	A	55.1987	A	47.1938	A	42.7804	A	39.2997	A
AHTC1000417	4480.25	P	3132.5309	P	3734.9645	P	3367.8632	P	2853.5715	P	2946.4923	P	3016.3755	P	2288.6327	P
AHTC1000418	2024.52	P	1882.1389	P	2384.2028	P	2775.4706	P	1764.6708	P	1738.2789	P	2050.4693	P	1706.3263	P
AHTC1000419	9561.15	P	9914.9940	P	9561.8358	P	12508.4604	P	7914.3724	P	10149.5368	P	9046.3663	P	9095.6507	P
AHTC1000420	25109.5	P	25321.0541	P	19739.1559	P	24996.5542	P	27804.8876	P	24810.7266	P	20846.9656	P	21726.7084	P
AHTC1000421	18448.8	P	17611.8745	P	14134.8878	P	15984.7843	P	20416.7173	P	17006.7117	P	14049.6359	P	13320.2120	P
AHTC1000422	812.922	P	1023.3373	P	1081.2477	P	690.8403	P	285.4740	A	798.9527	P	884.6569	P	747.2825	P
AHTC1000423	24541.8	P	26221.5236	P	17093.8657	P	18208.6760	P	17804.8314	P	29908.1285	P	1302.9056	P	21835.6993	P
AHTC1000424	24268.3	P	23569.1752	P	21590.9243	P	28243.7235	P	26323.3537	P	24678.3236	P	24477.9524	P	24636.9985	P
AHTC1000425	34610.6	P	36584.4885	P	33657.8146	P	34900.6983	P	28864.3353	P	34276.8712	P	32858.6310	P	37561.5670	P
AHTC1000426	31742.3	P	30053.5623	P	25620.8576	P	29568.4651	P	28064.2152	P	32534.3184	P	26259.7420	P	27746.5987	P
AHTC1000427	16546.4	P	17946.7686	P	17087.7618	P	19144.3185	P	18931.2654	P	17221.1772	P	17033.9145	P	17604.5432	P
AHTC1000428	524.012	P	512.3582	P	437.4261	P	522.6605	P	172.3219	A	432.6038	P	302.4557	A	341.5543	A
AHTC1000429	40.0103	A	20.9564	A	18.7068	A	16.9948	A	267.2063	A	19.8963	A	14.3610	A	12.8369	A
AHTC1000430	86.4264	A	98.6919	A	106.9556	A	33.4311	A	35.6069	A	120.1545	A	23.4137	A	27.3473	A
AHTC1000431	23184.2	P	27240.6068	P	17211.2448	P	16207.0567	P	15880.9078	P	24393.7777	P	24324.7964	P	12797.9008	P
AHTC1000432	46946.3	P	49318.6318	P	46497.4159	P	45780.9488	P	35772.3576	P	41918.7455	P	44421.2230	P	47193.4081	P
AHTC1000433	40175.7	P	40100.5660	P	41580.6061	P	42662.0829	P	28984.2949	P	36003.4303	P	38543.7021	P	38305.1381	P
AHTC1000434	7874.18	P	7896.4787	P	5449.4429	P	4398.9417	P	6273.7779	P	7858.7441	P	6089.4450	P	9682.1125	P
AHTC1000435	9817.33	P	9173.1116	P	9925.7292	P	9499.8231	P	10342.6348	P	16189.4332	P	22389.8120	P	23374.1611	P
AHTC1000436	6420	P	8776.9015	P	8181.8237	P	7553.8749	P	12682.2118	P	13556.0872	P	20773.8643	P	21060.1192	P
AHTC1000437	18138.1	P	23242.7617	P	14649.4421	P	18971.5472	P	20690.0477	P	22974.9836	P	20723.4491	P	15804.8114	P
AHTC1000438	77.5859	A	107.6006	A	295.8610	A	1004.4161	P	190.9083	A	118.8989	A	89.0471	A	73.7054	A
AHTC1000439	10.9954	A	18.0634	A	40.7353	A	782.2550	P	22.0189	A	21.0955	A	15.9797	A	16.4755	A
AHTC1000440	7.4788	A	12.4463	A	41.6072	A	911.3919	P	18.6130	A	34.8680	A	11.9726	A	10.4064	A
AHTC1000441	41.0558	A	68.1144	A	60.4911	A	46.8874	A	38.4352	A	45.0151	A	47.9507	A	44.8147	A
AHTC1000442	17320.4	P	16518.3825	P	14723.1397	P	16723.9472	P	12627.2495	P	15752.3429	P	15183.2280	P	14143.3420	P
AHTC1000443	10285.2	P	10513.3443	P	8686.6491	P	8510.4707	P	4131.0367	P	9417.7794	P	7771.8111	P	7229.9150	P
AHTC1000444	19.7643	A	18.4024	A	33.6320	A	25.6272	A	19.8395	A	47.9962	A	21.7645	A	22.3438	A
AHTC1000445	2811.51	P	2147.8001	P	2005.1238	P	1213.7323	P	2423.0694	P	1668.4489	P	1589.7672	P	1111.1160	P
AHTC1000446	8781.63	P	9928.4200	P	8363.6880	P	8505.3645	P	13892.7964	P	8944.8383	P	7690.4777	P	7692.7622	P
AHTC1000447	24737.5	P	26041.8416	P	26562.7531	P	27947.4680	P	24200.6919	P	25016.9538	P	26053.2218	P	26147.5406	P
AHTC1000448	13083.6	P	10978.1330	P	7899.6855	P	7865.6119	P	7904.7276	P	10707.7221	P	6901.9853	P	6188.2338	P
AHTC1000449	27851.2	P	33456.8273	P	28890.8063	P	20502.1731	P	6778.8682	P	26257.3839	P	37299.7938	P	34793.5492	P
AHTC1000450	33721.1	P	40755.1275	P	41656.6704	P	29362.1034	P	8425.1469	P	29552.5856	P	48018.2171	P	47976.4367	P
AHTC1000451	9398.62	P	8710.2366	P	4623.1670	P	6248.9313	P	7757.2454	P	8559.5901	P	5829.8724	P	6186.1597	P
AHTC1000452	23238.8	P	28003.6382	P	25511.6169	P	21299.5265	P	38667.5681	P	21033.4451	P	20240.6090	P	22291.2514	P
AHTC1000453	14237.5	P	16906.4250	P	16566.9256	P	13634.5687	P	20472.8124	P	11904.4004	P	11772.7359	P	14576.1087	P
AHTC1000454	13932.6	P	12609.2442	P	21205.2458	P	15739.8214	P	22230.5030	P	6388.2037	P	5829.1744	P	7060.6904	P
AHTC1000455	4469.53	P	6502.9196	P	14852.3595	P	12016.4796	P	2850.7425	P	2936.7616	P	9766.2438	P	12761.7323	P
AHTC1000456	14350.5	P	16972.4285	P	20253.1141	P	14202.0573	P	5561.9213	P	19696.9194	P	25919.2293	P	32215.8816	P
AHTC1000457	14081.9	P	15668.0851	P	22995.0227	P	20081.2594	P	6029.5384	P	11774.2947	P	20052.9579	P	23881.6024	P
AHTC1000458	1118.27	P	1561.6529	P	1010.4580	P	285.0722	A	2082.9574	P	3885.8010	P	5065.2584	P	5793.7661	P
AHTC1000459	2282.16	P	2917.3305	P	2217.7408	P	629.0160	P	4211.8879	P	7795.2920	P	12638.2669	P	13407.8857	P
AHTC1000460	17653.5	P	17527.5535	P	5295.5558	P	1056.0762	P	25915.8315	P	30534.5117	P	26499.7690	P	24495.3365	P
AHTC1000461	1048.21	P	1181.3574	P	293.2986	A	57.6491	A	2247.3048	P	2246.5944	P	1021.1103	P	903.3819	P
AHTC1000462	11498.2	P	11293.6118	P	8837.2764	P	9156.5956	P	10180.7031	P	10258.6206	P	7681.8256	P	7328.2918	P
AHTC1000463	327.125	A	121.2608	A	461.0834	P	678.0745	P	1608.9447	P	200.4865	A	243.6254	A	367.1726	A
AHTC1000464	8459.3	P	7070.0089	P	3609.7356	P	5078.4770	P	6455.8072	P	4746.9727	P	5777.2787	P	5745.0078	P
AHTC1000465	15965.6	P	15724.7596	P	12918.5113	P	14694.5685	P	14445.6970	P	15020.1863	P	13465.1956	P	13652.9849	P
AHTC1000466	44.9008	A	34.8906	A	33.9895	A	24.0146	A	16.4469	A	57.3696	A	26.0284	A	20.0783	A
AHTC1000467	7119.95	P	6073.3882	P	5481.8467	P	6990.3080	P	6499.4011	P	6125.1644	P	4503.7361	P	4299.7419	P
AHTC1000468	11145.9	P	13747.7133	P	15585.9469	P	15643.6881	P	2578.2857	P	12105.8058	P	14856.5594	P	11664.2937	P
AHTC1000469	76.3593	A	75.4641	A	63.3775	A	98.5245	A	95.4692	A	148.9826	A	60.1139	A	52.5608	A
AHTC1000470	382.778	A	422.3344	P	327.8247	A	62.6825	A	494.8722	P	373.2115	A	445.9228	P	468.4464	P
AHTC1000471	5570.97	P	4817.5585	P	1728.1508	P	182.8177	A	14656.6636	P	9975.6304	P	7286.7326	P	8697.3451	P
AHTC1000472	9868.51	P	11434.4834	P	7908.9082	P	10276.3017	P	12795.0430	P	13368.3918	P	10237.4706	P	10136.6206	P
AHTC1000473	21968.1	P	29859.9888	P	16595.1455	P	15992.6307	P	19340.2431	P	29506.5074	P	30760.3305	P	26001.9493	P
AHTC1000474	11187.6	P	19550.6439	P	9063.5073	P	8283.2236	P	9266.8576	P	17236.3290	P	20500.5762	P	16301.3652	P
AHTC1000475	8903.69	P	15023.6024	P	7852.2463	P	5904.5181	P	7507.7100	P	13778.1453	P	16701.6927	P	13625.4059	P
AHTC1000476	6185.69	P	6939.2516	P	5228.8960	P	4971.1551	P	6033.1365	P	11579.4952	P	10216.7687	P	9680.4690	P
AHTC1000477	21375.4	P	23662.8814	P	5935.2278	P	1149.7669	P	43528.9086	P	43752.8831	P	36104.7101	P	35971.7265	P
AHTC1000478	2889.01	P	2736.9043	P	465.2454	P	96.9921	A	6756.5598	P	4225.2265	P	2626.3571	P	3900.6247	P
AHTC1000479	4597.26	P	4526.7309	P	3536.3690	P	3829.7656	P	5997.9932	P	3849.7656	P	2919.0043	P	2833.8094	P
AHTC1000480	4158.96	P	3273.3508	P	3399.9443	P	3712.3093	P	2334.9558	P	3202.7564	P	2735.3119	P	2648.2398	P
AHTC1000481	21851.1	P	20274.8432	P	17226.2121	P	18415.8593	P	14106.1792	P	19455.6669	P	17627.0174	P	16429.9920	P
AHTC1000482	9635.59	P	6831.1472	P	1726.2813	P	634.5877	P	12758.2078	P	14395.7118	P	8176.0569	P	13405.2593	P
AHTC1000483	1223.79	P	1382.3706	P	1885.2287	P	1045.5567	P	1186.0392	P	4738.4608	P	3736.8841	P	2513.6197	P
AHTC1000484	872.052	P	613.9423	P	1655.1262	P	996.7627	P	2506.0067	P	1979.9461	P	1748.2073	P	1456.9873	P
AHTC1000485	1579.71	P	546.4060	P	438.8483	P	514.8368	P	7192.8665	P	1979.8934	P	793.0313	P	1032.6669	P
AHTC1000486	20740.9	P	17809.6763	P	12785.8310	P	16229.9999	P	16862.1318	P	18835.5915	P	13414.9464	P	12159.2117	P
AHTC1000487	13572.4	P	14531.6338	P	11780.4990	P	12614.8768	P	18533.5073	P	14487.6669	P	11159.3856	P	10974.3236	P
AHTC1000488	151.594	A	222.9224	A	216.0163	A	105.5916	A	335.7188	A	338.0842	A	179.1887	A	261.8675	A
AHTC1000489	12274.2	P	11970.5106	P	2145.8615	P	283.6181	A	14572.7328	P	16821.3171	P	10501.2635	P	5612.7759	P
AHTC1000490	771.266	P	753.6230	P	409.0319	P	67.9075	A	590.1475	P	835.3048	P	550.1835	P	339.2706	A
AHTC1000491	19687.3	P	24561.8234	P	23898.5845	P	14005.3325	P	12680.0147	P	23985.1878	P	25741.2278	P	25434.9527	P
AHTC1000492	9538.63	P	10131.8571	P	13010.0834	P	12534.4512	P	17155.7656	P	9493.3803	P	9060.3567	P	12385.3426	P
AHTC1000493	852.007	P	831.3652	P	583.5561	P	517.1793	P	401.4381	P	838.5651	P	474.5604	P	345.9858	A
AHTC1000494	21.9521	A	37.1952	A	26.1466	A	23.2360	A	16.0605	A	34.5110	A	19.9201	A	25.2706	A
AHTC1000495	2243.05	P	2213.7151	P	697.5384	P	174.5183	A	3689.5780	P	5703.8291	P	4704.2489	P	6256.7318	P
AHTC1000496	1280.11	P	1491.2777	P	1432.4679	P	95.0563	A	10876.3486	P	3305.0070	P	5314.5671	P	5745.5437	P
AHTC1000497	4397.98	P	4566.6957	P	1862.9090	P	578.9131	P	8766.8394	P	8993.1744	P	10228.0499	P	9737.2732	P
AHTC1000498	2589.23	P	2992.5103	P	1765.2683	P	1140.7897	P	4530.8463	P	6586.7173	P	6637.0563	P	9591.3178	P
AHTC1000499	19605	P	19345.2600	P	17173.4247	P	16041.4440	P	18932.1464	P	16667.0312	P	16019.0004	P	16288.4434	P
AHTC1000500	45.0312	A	52.5548	A	80.2708	A	54.1002	A	26.2982	A	39.8685	A	37.6642	A	43.3340	A
AHTC1000501	32826.2	P	36724.7632	P	32317.3196	P	38143.4925	P	22245.9266	P	32049.8873	P	33360.8257	P	31349.4163	P
AHTC1000502	27701.4	P	28552.9554	P	23772.2550	P	28630.5744	P	29513.0633	P	27485.8465	P	25231.4193	P	25069.4026	P
AHTC1000503	24710.1	P	21927.4944	P	20115.5431	P	22848.8813	P	26784.3332	P	22272.6086	P	19408.8468	P	19479.6525	P
AHTC1000504	17.6456	A	16.2857	A	18.8003	A	22.6037	A	21.8539	A	12.1105	A	12.8652	A	14.2603	A
AHTC1000505	14383.7	P	13125.4488	P	5421.4791	P	1595.8454	P	23857.6970	P	22121.7810	P	23155.9285	P	24160.8112	P
AHTC1000506	1631.97	P	1093.0190	P	1069.0511	P	121.7378	A	4242.3430	P	5294.8185	P	9029.9856	P	16733.9754	P
AHTC1000507	2465.34	P	1634.7230	P	1501.9464	P	183.3089	A	6145.0835	P	7881.0908	P	12502.5752	P	24276.8269	P
AHTC1000508	4498.82	P	5753.1184	P	4808.7159	P	157.3190	A	165.7216	A	8405.2285	P	12505.6583	P	14683.5340	P
AHTC1000509	974.207	P	468.1085	P	753.0383	P	743.1801	P	1381.9662	P	385.9903	A	500.6451	P	180.8385	A
AHTC1000510	2431.05	P	3113.1838	P	3562.9893	P	3354.7283	P	1887.8344	P	5057.7248	P	10197.3773	P	8487.0686	P
AHTC1000511	1324.04	P	1615.1416	P	2812.3060	P	426.0844	P	1507.8919	P	2464.7534	P	6471.1414	P	10659.0908	P
AHTC1000512	45825.4	P	47695.4953	P	59522.1658	P	58249.1385	P	51540.7812	P	45191.3524	P	57843.1508	P	57810.4094	P
AHTC1000513	12151.5	P	11933.7841	P	9262.7368	P	12092.5219	P	7400.8797	P	10867.1626	P	11430.1497	P	10413.7277	P
AHTC1000514	256.024	A	251.3265	A	143.3893	A	18.6162	A	317.5449	A	272.2151	A	235.5962	A	253.3582	A
AHTC1000515	5305.53	P	4680.8995	P	1154.1561	P	195.4563	A	8248.8432	P	8240.1134	P	5960.1951	P	6273.5045	P
AHTC1000516	7650.87	P	7296.9632	P	1883.6675	P	43.8455	A	571.9517	P	12815.2131	P	8556.5292	P	7925.7625	P
AHTC1000517	4587.46	P	3694.5087	P	618.8160	P	61.9750	A	8611.3034	P	6173.0422	P	3948.8817	P	4423.0646	P
AHTC1000518	10571.6	P	11012.7873	P	13954.3423	P	16729.4020	P	18208.3623	P	14132.0216	P	18444.5173	P	18212.3816	P
AHTC1000519	5892.58	P	4877.5235	P	857.7281	P	48.4781	A	8495.3582	P	12098.5993	P	8211.0377	P	8081.4946	P
AHTC1000520	3353.56	P	4588.4944	P	3846.0937	P	4342.4410	P	2110.7868	P	3822.4187	P	3639.2786	P	4052.1663	P
AHTC1000521	22874.6	P	23263.9029	P	25471.9409	P	29269.4585	P	17494.5209	P	21984.9531	P	24882.2728	P	24658.8319	P
AHTC1000522	12.6131	A	10.3254	A	12.8460	A	10.8776	A	12.4984	A	14.8791	A	12.8724	A	13.4421	A
AHTC1000523	31.3468	A	32.6330	A	41.4011	A	55.0439	A	31.0590	A	40.8937	A	24.1030	A	29.7098	A
AHTC1000524	66.1608	A	46.6060	A	26.3851	A	34.1858	A	17.1062	A	18.3475	A	27.3933	A	22.0683	A
AHTC1000525	7550.48	P	4816.6929	P	5618.9030	P	8103.4574	P	14139.0985	P	7198.5016	P	6436.0235	P	6403.2861	P
AHTC1000526	39708.4	P	31223.8428	P	25376.0380	P	31054.0372	P	32911.7503	P	31085.0447	P	31312.8305	P	30170.3105	P
AHTC1000527	39080.5	P	35793.5565	P	28413.3056	P	29792.8206	P	21395.6478	P	34102.2291	P	28367.0344	P	28418.8533	P
AHTC1000528	2855.39	P	1047.9267	P	1369.1372	P	1105.4794	P	12721.4934	P	1686.1622	P	837.9811	P	1153.1241	P
AHTC1000529	4464.42	P	2884.3370	P	2609.6160	P	1663.9688	P	19102.1081	P	2308.6942	P	1138.8729	P	1665.1326	P
AHTC1000530	850.888	P	1086.7442	P	1280.7568	P	1024.9396	P	5226.8124	P	1254.5952	P	845.2024	P	927.0401	P
AHTC1000531	7938.85	P	7383.5609	P	4590.4005	P	4368.6156	P	24198.9535	P	7971.2021	P	3591.1735	P	4582.9049	P
AHTC1000532	2194.01	P	1084.5432	P	982.2071	P	1535.4327	P	1952.6171	P	1357.6285	P	726.9318	P	503.4453	P
AHTC1000533	31048.1	P	25861.6831	P	22831.5979	P	27937.5719	P	12798.2173	P	25730.5962	P	24992.5140	P	20681.2169	P
AHTC1000534	24012.6	P	22292.9315	P	20968.4597	P	22337.4015	P	19652.1200	P	23803.1870	P	26320.3593	P	25327.7638	P
AHTC1000535	43512.5	P	40992.4654	P	36748.1566	P	34258.5503	P	22541.7739	P	38965.1558	P	45477.2623	P	44079.5844	P
AHTC1000536	13845.8	P	13215.7732	P	17481.7822	P	12884.0915	P	18820.6336	P	10544.1966	P	11387.8461	P	18570.5408	P
AHTC1000537	19580.7	P	18511.2223	P	12303.9095	P	17424.4362	P	15690.3832	P	18491.8955	P	11152.3609	P	10134.9293	P
AHTC1000538	17903.4	P	18795.7803	P	10209.9156	P	14836.5943	P	16201.4921	P	18369.4271	P	10045.5525	P	8220.2114	P
AHTC1000539	2487.21	P	2647.2985	P	3502.8578	P	2641.9400	P	3731.8188	P	1453.5924	P	1222.5784	P	2420.8736	P
AHTC1000540	182.382	A	225.4690	A	295.2231	A	233.4866	A	140.9357	A	256.9771	A	183.1760	A	206.7688	A
AHTC1000541	17192.2	P	20126.6125	P	12515.7977	P	15358.3656	P	11442.1911	P	20892.8136	P	14777.8196	P	13814.0820	P
AHTC1000542	5701.57	P	3986.8442	P	3994.2237	P	5301.4664	P	6497.5613	P	5238.0408	P	3730.1124	P	3039.4630	P
AHTC1000543	15774.6	P	15659.7555	P	17938.5544	P	15770.3854	P	13139.8513	P	10564.4204	P	11922.0028	P	17084.3817	P
AHTC1000544	13026.4	P	11674.4911	P	7389.1992	P	10444.2219	P	10147.9675	P	9812.7524	P	6541.0098	P	6581.1444	P
AHTC1000545	2261.81	P	3008.0707	P	2305.0154	P	2107.4599	P	765.6537	P	2493.7148	P	1749.5065	P	1444.6350	P
AHTC1000546	11470	P	14480.0606	P	10643.6261	P	13193.9719	P	11487.3971	P	11839.7437	P	9857.6782	P	10167.4924	P
AHTC1000547	1278.91	P	589.0043	P	482.3582	P	433.1936	P	1178.9230	P	349.8446	A	136.6266	A	181.7895	A
AHTC1000548	1668.54	P	826.1614	P	428.9771	P	655.6181	P	1679.3880	P	68.8899	A	241.7258	A	232.4113	A
AHTC1000549	28931.9	P	25045.3172	P	19204.3840	P	17473.2702	P	25749.8296	P	24983.2784	P	21717.5366	P	22691.9123	P
AHTC1000550	7042.79	P	5368.5991	P	5303.1727	P	9436.3998	P	11883.8916	P	5762.7798	P	4974.2686	P	4988.5136	P
AHTC1000551	7764.82	P	9469.1475	P	4433.7441	P	5546.6473	P	6586.7404	P	8121.6300	P	4499.6037	P	4521.5336	P
AHTC1000552	27393	P	23770.2954	P	26303.6904	P	29772.8236	P	15305.0743	P	23151.2173	P	26345.0070	P	23066.8785	P
AHTC1000553	4476.28	P	4244.0294	P	3778.5150	P	2725.0905	P	1703.5329	P	3185.9088	P	3094.8207	P	2631.8579	P
AHTC1000554	84.0749	A	79.7060	A	277.7450	A	510.7276	P	19.7061	A	96.3596	A	158.7213	A	48.7713	A
AHTC1000555	25461.6	P	27288.3547	P	21972.3004	P	22126.7028	P	20823.2076	P	25082.8619	P	21982.3429	P	21751.7528	P
AHTC1000556	31261.6	P	27034.7771	P	22070.3137	P	27997.9567	P	26188.9494	P	25061.7376	P	21795.4920	P	22872.6478	P
AHTC1000557	1302.27	P	907.4266	P	578.0842	P	62.6490	A	1938.0672	P	2706.8130	P	2953.3077	P	8734.6257	P
AHTC1000558	2148.72	P	1520.0565	P	984.5867	P	83.1275	A	2867.1456	P	4131.2276	P	4410.0696	P	10321.8766	P
AHTC1000559	33593.2	P	28273.4680	P	26619.3025	P	25924.6165	P	19241.5004	P	27077.7941	P	24244.6645	P	22313.4818	P
AHTC1000560	24053.2	P	22406.9320	P	21157.6521	P	22717.1126	P	21276.4038	P	21173.0797	P	21401.7565	P	19808.1124	P
AHTC1000561	16821.9	P	16069.6172	P	17713.4381	P	21703.2944	P	19473.1916	P	17872.0664	P	17050.8715	P	13982.0474	P
AHTC1000562	8677.49	P	10223.5343	P	8611.0772	P	9923.0751	P	11237.1959	P	9080.7540	P	6597.1706	P	5465.4903	P
AHTC1000563	5948.2	P	8810.8822	P	5706.7390	P	1121.1087	P	8290.8773	P	13433.9294	P	25139.1246	P	26878.8599	P
AHTC1000564	506.561	P	667.8443	P	159.8202	A	173.3735	A	494.2853	P	2797.5762	P	1334.0667	P	1385.6045	P
AHTC1000565	824.244	P	698.9042	P	230.8971	A	99.9003	A	1091.1264	P	5298.8158	P	3638.7727	P	4079.8262	P
AHTC1000566	21386.5	P	19139.7632	P	18985.2238	P	17584.0097	P	25462.8455	P	16774.5641	P	16787.1057	P	16170.3118	P
AHTC1000567	5809.25	P	4338.0161	P	3355.1627	P	3331.4272	P	2631.7178	P	3766.0044	P	2607.4780	P	2004.5082	P
AHTC1000568	18817.3	P	13331.9495	P	9349.7372	P	20287.2766	P	15210.8306	P	16214.1030	P	9802.6747	P	8730.3963	P
AHTC1000569	9618.36	P	7173.8264	P	5829.6125	P	10514.6566	P	10378.9347	P	7833.5840	P	2439.3310	P	5112.7744	P
AHTC1000570	21684.9	P	24220.3900	P	22415.4862	P	24692.5899	P	25147.2667	P	22939.2479	P	21358.9431	P	27925.1504	P
AHTC1000571	25801.2	P	28633.2827	P	23582.6898	P	25862.5129	P	24206.7658	P	26949.0355	P	21742.6526	P	29008.7574	P
AHTC1000572	25016	P	22769.3589	P	13893.7311	P	18475.6634	P	20612.6371	P	21577.8956	P	14923.1540	P	12650.1772	P
AHTC1000573	44010.2	P	44834.5221	P	39567.4696	P	42008.7338	P	25668.6699	P	41335.6863	P	39617.6502	P	39643.8157	P
AHTC1000574	16354.4	P	16809.4822	P	17531.8190	P	19540.1729	P	5839.1431	P	14519.0999	P	17443.6672	P	15605.4712	P
AHTC1000575	13235.7	P	13300.8939	P	17836.3749	P	19871.2801	P	3374.0398	P	10664.8601	P	18103.3859	P	15396.5442	P
AHTC1000576	19534.4	P	19023.5870	P	15171.6237	P	17838.2043	P	16361.0454	P	17786.0361	P	14807.6372	P	14276.4445	P
AHTC1000577	21986.2	P	23504.4551	P	24686.7744	P	26483.6037	P	25142.5136	P	23208.5866	P	842.5695	P	22167.8870	P
AHTC1000578	16659.6	P	16126.2712	P	18927.5805	P	18444.0397	P	20625.4775	P	15601.3028	P	17366.1524	P	17828.7375	P
AHTC1000579	935.276	P	971.0327	P	1694.2067	P	2179.2431	P	1790.5327	P	1239.9048	P	1646.4717	P	1534.5428	P
AHTC1000580	2324.43	P	2466.8354	P	2161.1251	P	3589.3345	P	3894.0929	P	2730.8367	P	2075.7086	P	2293.2241	P
AHTC1000581	1430.32	P	1965.7298	P	2261.1804	P	2635.2937	P	2253.9544	P	2090.6083	P	2692.6444	P	2778.4737	P
AHTC1000582	1695.59	P	1656.4816	P	2753.9176	P	3606.6951	P	3838.7994	P	1862.6121	P	2880.5218	P	2752.8342	P
AHTC1000583	3100.26	P	1088.2720	P	1873.2735	P	2537.9996	P	2669.4258	P	1352.1182	P	2007.4971	P	1679.1994	P
AHTC1000584	5652.64	P	5530.2609	P	7988.1424	P	11622.9464	P	8272.9678	P	5812.5607	P	8283.1496	P	7930.9775	P
AHTC1000585	821.49	P	885.7234	P	7842.9296	P	3197.0981	P	1433.0823	P	302.0332	A	1866.8335	P	1750.0273	P
AHTC1000586	332.834	A	435.0119	P	550.6506	P	347.9395	A	304.6495	A	381.5453	A	644.0719	P	948.5168	P
AHTC1000587	3324.6	P	4831.9652	P	5383.9688	P	3886.1998	P	2002.3721	P	5708.9010	P	9519.1381	P	3209.8524	P
AHTC1000588	18017.2	P	22291.7343	P	19463.8739	P	15621.6656	P	7860.0776	P	18581.2680	P	21967.5957	P	20209.9325	P
AHTC1000589	6518.24	P	8992.5048	P	7779.6408	P	6273.6325	P	4507.9146	P	7358.9580	P	7014.7277	P	6836.9265	P
AHTC1000590	1639.37	P	3369.1729	P	4910.9978	P	1980.3527	P	612.7689	P	1621.3601	P	4907.4763	P	4675.9895	P
AHTC1000591	17503.9	P	24114.7265	P	23156.7876	P	16064.8289	P	8512.2297	P	18134.0539	P	25931.9277	P	24507.9002	P
AHTC1000592	951.623	P	1828.6772	P	2141.8717	P	796.9643	P	487.4360	P	979.3228	P	1643.3485	P	2082.8813	P
AHTC1000593	7202.48	P	10201.6747	P	7423.8014	P	5822.0213	P	3519.2279	P	9271.8168	P	7549.6389	P	7664.3136	P
AHTC1000594	56903.6	P	59387.7634	P	46541.7508	P	43679.5047	P	59996.7698	P	59882.6031	P	58604.9610	P	59023.0467	P
AHTC1000595	14498.9	P	17057.2482	P	12115.3604	P	13603.9449	P	20058.8312	P	17642.3222	P	17481.6995	P	17705.3824	P
AHTC1000596	11843.1	P	16068.5284	P	6825.1749	P	7741.1655	P	4963.5709	P	13830.4393	P	7538.7209	P	7012.7161	P
AHTC1000597	23608.9	P	27367.2125	P	26968.2333	P	29423.7049	P	11736.7110	P	25900.8585	P	28189.5792	P	26131.3071	P
AHTC1000598	3631.49	P	5181.5832	P	6436.3507	P	5600.6989	P	909.1108	P	3684.4062	P	5572.3461	P	5191.5701	P
AHTC1000599	5957.76	P	8435.9481	P	12138.9586	P	11081.5510	P	2181.0489	P	6175.3944	P	12014.5424	P	10986.4830	P
AHTC1000600	9442.73	P	10299.5946	P	5063.8911	P	1226.5722	P	14185.8108	P	10693.3965	P	9934.7346	P	11656.1463	P
AHTC1000601	17592.3	P	16297.6857	P	3316.2016	P	237.3743	A	30141.1071	P	30495.9211	P	33420.6365	P	37057.8026	P
AHTC1000602	16966.3	P	17571.4316	P	13697.1973	P	17969.7434	P	19055.4053	P	18938.1457	P	14612.9809	P	15517.7261	P
AHTC1000603	18709.2	P	18651.4275	P	14942.3603	P	17235.9503	P	18689.2265	P	16329.8646	P	15545.6797	P	15208.0412	P
AHTC1000604	9712.32	P	10184.8070	P	6075.8934	P	7471.7899	P	13211.4514	P	10184.8571	P	6223.7204	P	6155.4410	P
AHTC1000605	8579.63	P	5750.6324	P	1163.1877	P	41.7317	A	14873.2207	P	9900.0907	P	8022.4240	P	13948.0870	P
AHTC1000606	17.7588	A	14.2399	A	16.9881	A	16.1910	A	11.0176	A	21.5814	A	13.9035	A	14.1004	A
AHTC1000607	19.5738	A	18.3981	A	24.0465	A	13.6177	A	25.9264	A	17.7571	A	15.6686	A	17.0257	A
AHTC1000608	19.6204	A	29.0260	A	26.4326	A	15.0065	A	19.0768	A	15.3332	A	13.1019	A	15.7840	A
AHTC1000609	22695.8	P	20773.6919	P	20092.9951	P	20649.7016	P	22492.2000	P	20577.4788	P	21180.1083	P	20872.1839	P
AHTC1000610	11850.3	P	11669.4887	P	9021.0481	P	11719.6272	P	11585.9659	P	11180.3245	P	8897.2718	P	8406.0878	P
AHTC1000611	15711.4	P	14448.5225	P	9891.9907	P	14594.7913	P	12021.2678	P	14093.9133	P	10518.2745	P	9448.6353	P
AHTC1000612	426.063	P	622.3613	P	1661.9413	P	369.1018	A	3650.3210	P	997.8029	P	1237.0137	P	1112.6028	P
AHTC1000613	6814.1	P	7893.9081	P	9026.9809	P	4061.8760	P	20804.3261	P	10098.1963	P	9442.1610	P	9931.8707	P
AHTC1000614	4127.91	P	4620.4479	P	1451.4381	P	192.4109	A	9901.3366	P	10581.8109	P	10765.7175	P	10717.8642	P
AHTC1000615	13034.6	P	13363.4444	P	4956.3758	P	362.3886	A	26755.6652	P	24028.4545	P	25680.5144	P	941.6823	P
AHTC1000616	104.685	A	37.6621	A	35.8853	A	19.1538	A	30.1526	A	2058.5075	P	64.5227	A	86.8209	A
AHTC1000617	48.151	A	23.3444	A	25.7552	A	12.7855	A	21.4794	A	164.6548	A	31.2205	A	37.1896	A
AHTC1000618	8332.43	P	11755.4171	P	5631.4556	P	3888.5761	P	6428.2609	P	8898.2643	P	6649.4993	P	5954.6912	P
AHTC1000619	15103.5	P	15160.6424	P	10918.7591	P	19447.8347	P	20284.5558	P	24684.6848	P	19333.0807	P	18108.3805	P
AHTC1000620	7972.43	P	13514.3896	P	7042.2857	P	224.5321	A	9962.4363	P	21564.8262	P	32535.1501	P	22657.9279	P
AHTC1000621	8622.34	P	12932.5734	P	4955.7925	P	154.8750	A	9323.4060	P	21230.1763	P	30814.0779	P	20307.0452	P
AHTC1000622	15.7791	A	20.6101	A	22.0439	A	19.1257	A	202.2564	A	53.3601	A	20.8855	A	22.1187	A
AHTC1000623	10523.8	P	8724.4500	P	4510.4000	P	5654.9529	P	8291.2484	P	8629.5823	P	4393.6553	P	3895.5182	P
AHTC1000624	20729	P	21967.9636	P	14181.6043	P	21675.0028	P	20625.0603	P	20272.8868	P	15037.0950	P	13484.5633	P
AHTC1000625	12593.3	P	12092.7908	P	10175.4027	P	12783.0015	P	8805.2312	P	10645.5196	P	8843.1535	P	8108.9243	P
AHTC1000626	2958.18	P	1869.8597	P	1176.2496	P	1364.1536	P	1665.3940	P	1769.0527	P	830.8675	P	760.5750	P
AHTC1000627	3924.81	P	4083.3237	P	3815.3429	P	4346.5928	P	3077.5018	P	3601.0729	P	2799.0138	P	2612.4642	P
AHTC1000628	9984.48	P	9888.5574	P	8723.3336	P	10018.8051	P	7876.7275	P	8154.9413	P	8219.3768	P	7706.1535	P
AHTC1000629	44660.2	P	40181.0254	P	33720.1016	P	37474.8372	P	26644.5386	P	41484.1161	P	35804.6196	P	33936.3591	P
AHTC1000630	48804.3	P	48672.4534	P	42014.1927	P	48493.9421	P	38894.8109	P	47342.2743	P	44126.5013	P	45187.9287	P
AHTC1000631	17686.8	P	16550.4649	P	15368.0445	P	22464.8879	P	15771.7231	P	18342.4584	P	16942.3303	P	16516.2718	P
AHTC1000632	7633.67	P	11103.5440	P	10796.1484	P	15701.2319	P	11551.8275	P	16842.4698	P	20028.3068	P	15572.2471	P
AHTC1000633	307.257	A	307.8512	A	368.7406	A	454.6582	P	339.1570	A	434.5473	P	232.6171	A	321.5674	A
AHTC1000634	20952.2	P	22082.3436	P	20251.8940	P	26169.6879	P	18203.3299	P	22666.8130	P	21172.8956	P	22596.4420	P
AHTC1000635	13266.5	P	13603.7970	P	12116.2226	P	11201.4389	P	13138.1725	P	13446.1145	P	14076.8346	P	14727.8577	P
AHTC1000636	9238.31	P	7972.7435	P	4957.8148	P	6032.0248	P	8368.1961	P	9138.8597	P	4969.3730	P	5003.2130	P
AHTC1000637	14267.4	P	14800.7077	P	11575.5914	P	14981.8278	P	15749.1510	P	15092.8198	P	12072.9353	P	11590.0601	P
AHTC1000638	5340.16	P	5899.8107	P	7696.2840	P	5492.9480	P	6117.8666	P	4772.4550	P	9136.6831	P	10012.7561	P
AHTC1000639	9970.87	P	9365.1357	P	5499.8604	P	7530.1991	P	10351.0549	P	9582.4040	P	5627.9092	P	6080.0694	P
AHTC1000640	28917.7	P	32771.9473	P	38145.8434	P	36416.8847	P	24159.5111	P	29365.1319	P	37891.7348	P	35995.2690	P
AHTC1000641	98.0673	A	107.0429	A	94.3859	A	72.3851	A	94.1067	A	64.3396	A	57.3981	A	51.3815	A
AHTC1000642	15830.8	P	20004.0188	P	13220.8174	P	5660.7440	P	14012.5452	P	18529.7259	P	16956.5713	P	15673.3188	P
AHTC1000643	5496.35	P	9260.7785	P	2590.3249	P	75.2950	A	4122.7089	P	6493.4993	P	9424.5696	P	8799.4034	P
AHTC1000644	281.863	A	507.8004	P	340.5714	A	107.5060	A	288.1259	A	361.2709	A	346.7185	A	340.7822	A
AHTC1000645	1354.53	P	3489.2799	P	576.4014	P	39.0815	A	893.1463	P	2209.0066	P	2470.3626	P	2223.3801	P
AHTC1000646	4954.73	P	5405.1908	P	9494.6507	P	6339.7203	P	11145.5163	P	6234.9824	P	10293.2843	P	5096.6723	P
AHTC1000647	2945.92	P	5001.0997	P	9500.2035	P	5138.7925	P	3694.4322	P	4971.3630	P	19314.3661	P	26958.4034	P
AHTC1000648	544.259	P	313.5296	A	395.2692	A	827.1146	P	773.6474	P	401.5575	P	225.4526	A	266.4403	A
AHTC1000649	3850.18	P	3035.2494	P	2379.0747	P	2246.3793	P	2625.3210	P	2537.2078	P	1582.3944	P	1598.0659	P
AHTC1000650	16448	P	16143.2018	P	12377.7908	P	14003.5375	P	12941.1581	P	15937.2343	P	11550.5899	P	11271.7894	P
AHTC1000651	39886.6	P	35709.7565	P	27904.8593	P	31933.4304	P	21202.7807	P	32137.1941	P	25814.8108	P	24076.6507	P
AHTC1000652	22937.4	P	24142.9060	P	20814.7286	P	23245.3511	P	21015.2392	P	22246.4980	P	18162.3415	P	18338.2510	P
AHTC1000653	17655.2	P	15028.9794	P	12746.9457	P	14373.1472	P	9741.1708	P	14722.6310	P	11039.6375	P	10318.9662	P
AHTC1000654	4715.66	P	5353.3374	P	13275.7437	P	12918.4512	P	9348.0864	P	6059.7989	P	12064.1376	P	13192.8903	P
AHTC1000655	6688.97	P	7393.2338	P	1985.2323	P	1973.8003	P	6616.7541	P	10779.7778	P	5124.3301	P	3596.7270	P
AHTC1000656	8328.21	P	9127.3784	P	3032.4429	P	4131.6795	P	8712.7158	P	13403.4772	P	6626.8110	P	5931.0104	P
AHTC1000657	2047.03	P	2150.1826	P	598.0801	P	131.3705	A	3265.4673	P	4026.8240	P	3070.9506	P	3321.3590	P
AHTC1000658	35124.5	P	39958.6301	P	36561.2066	P	27894.1334	P	29634.1575	P	36890.5398	P	34994.2508	P	40341.2457	P
AHTC1000659	5267.99	P	4799.9145	P	4836.1413	P	3455.2060	P	2253.4175	P	4320.9958	P	3209.3424	P	3617.8992	P
AHTC1000660	17479	P	25955.3071	P	18144.2625	P	14582.3390	P	13457.2990	P	19579.3954	P	15073.3332	P	21907.6133	P
AHTC1000661	11057.6	P	15330.7554	P	17835.1381	P	14620.1887	P	10320.1103	P	12888.7797	P	20304.7864	P	19856.8629	P
AHTC1000662	4184.8	P	4628.0389	P	684.5286	P	133.0981	A	8357.7900	P	12028.3212	P	7173.7150	P	7876.9792	P
AHTC1000663	3908.04	P	4679.7736	P	3607.3169	P	1781.7534	P	5153.7294	P	4943.1524	P	4140.8890	P	3652.8919	P
AHTC1000664	29682.9	P	29775.2698	P	23457.1651	P	27387.9959	P	23689.0339	P	29089.9281	P	24207.0818	P	24235.2087	P
AHTC1000665	21900.5	P	22858.8514	P	18448.4688	P	23685.1524	P	20305.4895	P	22299.0575	P	20147.6486	P	19916.1261	P
AHTC1000666	192.486	A	126.4865	A	208.2404	A	111.4791	A	70.1584	A	201.2956	A	218.7602	A	62.6584	A
AHTC1000667	7715.2	P	7255.8333	P	5819.0066	P	4591.3107	P	10616.8361	P	11790.6062	P	12032.5829	P	15755.8003	P
AHTC1000668	10958	P	10204.1790	P	9238.1433	P	10888.0961	P	3815.3597	P	9527.1573	P	7961.9451	P	6158.8787	P
AHTC1000669	11515.7	P	9519.9631	P	7801.0369	P	11874.7302	P	10734.2804	P	10786.6647	P	8731.1450	P	9124.1942	P
AHTC1000670	17734.6	P	18517.3174	P	17027.1568	P	16132.7820	P	15120.0423	P	16006.3631	P	2008.6623	P	17003.9036	P
AHTC1000671	33374.8	P	27153.6126	P	27391.4959	P	31387.9333	P	21229.5015	P	26220.7107	P	28472.0510	P	24765.9101	P
AHTC1000672	36653.7	P	33448.9486	P	33377.9872	P	37889.6326	P	23826.6421	P	30937.7055	P	33159.1670	P	30998.6037	P
AHTC1000673	14983.9	P	16425.9276	P	10687.2463	P	13234.7653	P	17767.0590	P	16037.4758	P	10851.8242	P	10986.3225	P
AHTC1000674	10755.7	P	8893.0214	P	4975.3587	P	5671.8436	P	6981.6236	P	8955.4243	P	4427.7030	P	4476.5894	P
AHTC1000675	29962.8	P	30703.2068	P	35943.0809	P	35900.5283	P	17455.3117	P	29315.9106	P	38976.7596	P	4793.2390	P
AHTC1000676	18243.3	P	22162.1215	P	20248.8387	P	19701.7194	P	13117.8639	P	20725.1561	P	23957.3501	P	23118.9473	P
AHTC1000677	15618.6	P	19237.1916	P	16364.6268	P	17282.0875	P	11148.8850	P	19972.9121	P	19845.3951	P	19891.5864	P
AHTC1000678	12297	P	16069.9033	P	14168.3213	P	14387.2266	P	4775.8087	P	13460.4413	P	15898.3247	P	15567.0504	P
AHTC1000679	191.789	A	504.7204	P	3158.3088	P	8006.6525	P	188.0278	A	93.5667	A	70.1814	A	110.0512	A
AHTC1000680	425.664	P	1178.9969	P	3811.3413	P	5839.4114	P	529.7616	P	138.2057	A	118.4709	A	255.8390	A
AHTC1000681	9101.44	P	9542.3571	P	17261.6439	P	17223.9383	P	3004.1815	P	11098.7235	P	21781.5693	P	15717.2008	P
AHTC1000682	1043.12	P	1499.4684	P	3496.2361	P	1822.4481	P	757.2312	P	2564.4731	P	6052.7388	P	5833.3848	P
AHTC1000683	8919	P	8802.9930	P	8946.7947	P	6513.7872	P	7351.2812	P	15474.4063	P	14495.3965	P	13537.9456	P
AHTC1000684	4573.48	P	5962.0566	P	9953.9688	P	8347.0006	P	1420.6537	P	6062.8537	P	11740.2900	P	9187.1911	P
AHTC1000685	2021.4	P	3392.0012	P	4869.1285	P	2879.9250	P	1095.6877	P	3390.4586	P	6062.0695	P	5418.5195	P
AHTC1000686	303.797	A	801.9169	P	1470.7298	P	756.2733	P	397.5200	A	1010.7771	P	1559.7434	P	1491.3196	P
AHTC1000687	16815	P	14345.1098	P	13408.9274	P	15451.5668	P	15656.0095	P	14160.9057	P	13344.7642	P	12785.9007	P
AHTC1000688	43235.9	P	41493.7489	P	47254.8596	P	48765.1309	P	35756.1935	P	39484.4564	P	43671.5816	P	40905.9551	P
AHTC1000689	26479.5	P	27165.9269	P	21735.7007	P	25600.3711	P	15085.3606	P	26261.2757	P	22910.7579	P	18239.3774	P
AHTC1000690	3405.41	P	3994.0800	P	2369.2683	P	2609.3582	P	1346.1463	P	3674.7597	P	2179.7657	P	1960.8516	P
AHTC1000691	1442.26	P	987.0252	P	368.1628	A	1109.6463	P	1029.2953	P	2357.3920	P	553.2900	P	784.6591	P
AHTC1000692	1236.74	P	940.3050	P	499.1218	P	934.1482	P	885.6408	P	2162.2656	P	660.0811	P	537.3270	P
AHTC1000693	7733.13	P	8876.9756	P	18575.6649	P	30573.7370	P	5282.2514	P	5078.0583	P	5916.0713	P	6837.6434	P
AHTC1000694	10394.1	P	10708.4938	P	9756.1033	P	11163.2016	P	12413.9979	P	10231.5821	P	9312.8831	P	9145.5480	P
AHTC1000695	1491.38	P	2136.7769	P	3754.0170	P	6485.6000	P	988.7749	P	1173.6563	P	679.9181	P	828.3334	P
AHTC1000696	10437.5	P	9054.4457	P	5916.3781	P	9094.7351	P	11995.7285	P	7898.1364	P	4980.7855	P	5856.2305	P
AHTC1000697	23609.1	P	24537.5294	P	28121.2838	P	33806.6964	P	24601.4601	P	26068.8706	P	29044.6272	P	28992.3957	P
AHTC1000698	7569.1	P	8169.6515	P	9969.0302	P	8777.8988	P	5492.8011	P	7994.2529	P	13118.3546	P	15381.5374	P
AHTC1000699	13390.1	P	15943.2847	P	13937.2950	P	13107.0372	P	12542.4055	P	16483.5965	P	19578.5580	P	21522.4393	P
AHTC1000700	255.57	A	336.5844	A	1090.6140	P	265.9163	A	190.9501	A	256.7726	A	349.4381	A	320.6756	A
AHTC1000701	9457.87	P	8951.2972	P	5655.4499	P	4639.7641	P	6413.7136	P	8228.4950	P	6288.5239	P	6393.3574	P
AHTC1000702	9082.49	P	8231.9847	P	5947.2313	P	3089.0250	P	3802.2412	P	6363.7847	P	4892.4669	P	5004.6388	P
AHTC1000703	5680.71	P	4056.4745	P	2421.7107	P	1448.4349	P	2033.1299	P	3789.8971	P	2539.7323	P	2728.6709	P
AHTC1000704	20494.6	P	29846.1863	P	32201.5266	P	25844.9610	P	15078.0583	P	24719.4200	P	27892.9067	P	31102.5027	P
AHTC1000705	22.3679	A	21.4104	A	27.2851	A	23.2837	A	17.5596	A	18.2802	A	17.8911	A	24.3645	A
AHTC1000706	10073.9	P	7855.4008	P	5578.0976	P	6006.1775	P	5408.4146	P	6620.9437	P	4150.9402	P	3555.7895	P
AHTC1000707	17887.1	P	16356.0925	P	6319.3159	P	1905.9741	P	21384.8002	P	34205.5726	P	30587.6513	P	32250.4133	P
AHTC1000708	10864.8	P	12010.8148	P	15774.5611	P	15034.6455	P	7592.5002	P	8972.8201	P	13717.3905	P	14296.4373	P
AHTC1000709	25593	P	23753.8659	P	18703.7476	P	22710.3318	P	27194.3964	P	24714.4497	P	20022.1199	P	18262.7625	P
AHTC1000710	591.201	P	582.6730	P	895.2191	P	1258.3675	P	965.8704	P	356.2694	A	736.2640	P	600.0891	P
AHTC1000711	31.3895	A	29.4302	A	71.1790	A	14.6259	A	68.3065	A	91.5031	A	82.9064	A	85.8878	A
AHTC1000712	2863.33	P	2829.4830	P	754.8516	P	144.8715	A	6403.7814	P	7860.6200	P	5802.8790	P	6063.2292	P
AHTC1000713	28.8091	A	25.7793	A	19.5256	A	39.2647	A	103.1656	A	257.7037	A	25.5768	A	18.2517	A
AHTC1000714	27.393	A	15.0289	A	9.0089	A	30.7657	A	85.9364	A	43.9732	A	20.6899	A	14.4821	A
AHTC1000715	137.878	A	188.0880	A	291.2676	A	259.3097	A	358.2235	A	317.0680	A	189.4518	A	147.1037	A
AHTC1000716	2762.4	P	3148.3340	P	8101.8230	P	10133.2223	P	3259.7481	P	2108.7077	P	5892.3871	P	8780.5346	P
AHTC1000717	15881.5	P	14965.1588	P	11013.3520	P	14691.1724	P	15066.7774	P	15479.3039	P	10937.0703	P	14008.5636	P
AHTC1000718	5647.96	P	6120.2428	P	7459.1778	P	6183.0037	P	1116.7272	P	3826.5270	P	5210.0421	P	5803.7250	P
AHTC1000719	7068.76	P	8377.2783	P	16332.0122	P	13885.6411	P	1412.9464	P	4906.0915	P	12097.1252	P	12406.4827	P
AHTC1000720	2461.6	P	4069.5491	P	5345.1776	P	4597.9918	P	1145.9856	P	1704.1285	P	3427.0995	P	3937.1482	P
AHTC1000721	3057.56	P	2370.9595	P	5367.6075	P	5990.2960	P	3510.8235	P	2306.4119	P	4349.3267	P	629.3051	P
AHTC1000722	3122.75	P	2262.9530	P	1556.4492	P	2972.6022	P	7514.0427	P	2376.4046	P	1021.8254	P	1633.9904	P
AHTC1000723	12186.4	P	7752.7536	P	15089.1859	P	27738.3309	P	39943.3347	P	8216.5895	P	11708.5466	P	14228.4695	P
AHTC1000724	13112.6	P	9441.3469	P	8563.3412	P	16240.8210	P	32062.8411	P	3787.2963	P	7642.7152	P	9075.3122	P
AHTC1000725	15000.4	P	12063.4569	P	11093.0234	P	10551.8482	P	12336.2089	P	12799.7148	P	10255.9352	P	9451.7824	P
AHTC1000726	13744.4	P	11631.4563	P	7253.2733	P	9384.9116	P	8572.9102	P	10032.0115	P	6474.2139	P	5476.3812	P
AHTC1000727	128.57	A	134.2320	A	127.9651	A	92.4079	A	170.3381	A	171.6015	A	105.4136	A	87.8272	A
AHTC1000728	67.2294	A	43.3346	A	42.2832	A	50.8287	A	1207.8265	P	46.0013	A	26.2355	A	47.7617	A
AHTC1000729	15180	P	14216.6194	P	15435.0290	P	14999.1843	P	21314.8631	P	14044.5780	P	13901.6206	P	13510.7295	P
AHTC1000730	11673.3	P	10924.3716	P	10595.2120	P	12820.2563	P	10316.3141	P	11223.2102	P	10298.4574	P	9991.8462	P
AHTC1000731	7551.36	P	7476.2055	P	5589.3602	P	5381.0475	P	8950.8738	P	7208.6262	P	4969.3692	P	4492.2945	P
AHTC1000732	3191.49	P	2331.6378	P	1612.7050	P	573.8035	P	4366.0343	P	8025.5378	P	10925.0731	P	18098.1088	P
AHTC1000733	7732.33	P	10560.9875	P	7220.3315	P	2599.5454	P	3843.5473	P	14812.6688	P	17328.8545	P	13937.8471	P
AHTC1000734	7879.59	P	11066.8560	P	6472.7020	P	2095.5679	P	5325.2332	P	14877.2390	P	17409.9886	P	14319.0966	P
AHTC1000735	83.98	A	73.1272	A	58.9965	A	22.6838	A	15.8214	A	173.6649	A	299.0993	A	215.3846	A
AHTC1000736	5931.53	P	10405.4718	P	12135.7504	P	5272.6422	P	5123.8280	P	15518.4726	P	34788.7150	P	25123.8957	P
AHTC1000737	10001.5	P	7175.2974	P	2545.3129	P	1511.3189	P	10889.7519	P	19865.2462	P	16019.5957	P	18170.8358	P
AHTC1000738	12447.1	P	8652.8954	P	3169.9437	P	2025.3227	P	13775.9299	P	24332.2616	P	21127.5800	P	22816.8015	P
AHTC1000739	5021.14	P	4712.2547	P	1128.0741	P	637.3138	P	6288.5930	P	9398.5734	P	6514.8497	P	5940.2417	P
AHTC1000740	10938.8	P	9975.3675	P	1853.4870	P	336.0430	A	13443.3716	P	20530.0032	P	16792.3637	P	16884.2826	P
AHTC1000741	1325.6	P	9022.9578	P	9979.8570	P	14092.3212	P	3907.2566	P	12712.7460	P	8769.7484	P	10786.0743	P
AHTC1000742	2006.15	P	11157.1372	P	11646.5122	P	15740.7810	P	4928.8051	P	13934.9486	P	10725.9524	P	11921.0045	P
AHTC1000743	1693.95	P	1568.8558	P	1437.0582	P	1016.4864	P	1490.4727	P	1297.8637	P	1084.6726	P	803.8133	P
AHTC1000744	4767.71	P	4367.5251	P	4170.1550	P	2390.0451	P	8115.5944	P	4641.3917	P	4935.1964	P	5122.6965	P
AHTC1000745	24.1387	A	37.4373	A	47.3646	A	43.5406	A	15.1399	A	30.2887	A	20.7688	A	18.0479	A
AHTC1000746	11746	P	14914.1323	P	17823.6971	P	23183.2003	P	10053.8294	P	16515.5631	P	26157.1025	P	22898.0548	P
AHTC1000747	3562.6	P	5024.0294	P	4609.7518	P	3112.4110	P	4612.5093	P	3423.4141	P	3985.2656	P	4358.1205	P
AHTC1000748	37560.2	P	37837.6447	P	37951.4382	P	34120.6394	P	25609.3654	P	35514.6872	P	41019.8435	P	42960.2588	P
AHTC1000749	8314.2	P	8852.7576	P	14348.9659	P	18166.5486	P	3240.9279	P	7166.8299	P	14423.3190	P	12858.1753	P
AHTC1000750	28497.8	P	29565.9234	P	23540.3930	P	25380.6618	P	32618.1770	P	27351.0989	P	22340.3678	P	23017.7421	P
AHTC1000751	4957.89	P	3234.4560	P	3895.8298	P	3853.4012	P	6345.5501	P	3986.8265	P	3218.5001	P	3487.3381	P
AHTC1000752	9682.88	P	9300.4152	P	4978.6590	P	4720.6244	P	15754.2512	P	14426.6752	P	12620.9900	P	13073.6666	P
AHTC1000753	22829.7	P	21790.8709	P	21756.6760	P	15977.7327	P	28245.8069	P	19475.2029	P	29318.1159	P	27269.3005	P
AHTC1000754	16231.5	P	15423.5835	P	13848.8641	P	12234.3805	P	20403.3312	P	15631.2937	P	19296.4345	P	20300.2361	P
AHTC1000755	14029.1	P	13437.4960	P	12752.5771	P	10007.6854	P	22299.1080	P	12149.9451	P	17400.7728	P	17865.9404	P
AHTC1000756	9257.18	P	7830.9592	P	4416.7387	P	7699.2456	P	20453.6568	P	13416.1257	P	6624.6358	P	5900.7846	P
AHTC1000757	7734.86	P	5065.9260	P	6976.2102	P	11437.9703	P	19902.2533	P	12480.4799	P	10922.0316	P	9391.6654	P
AHTC1000758	8094.27	P	28219.0315	P	19755.2430	P	5500.8876	P	9220.6297	P	55917.3065	P	58113.7799	P	27332.2658	P
AHTC1000759	36047.5	P	34022.0055	P	29360.2770	P	34773.7847	P	29691.3657	P	34305.1892	P	27957.3085	P	26938.8179	P
AHTC1000760	3547.41	P	3921.2265	P	2668.5650	P	1960.0639	P	743.0409	P	2703.5407	P	2478.8936	P	2624.8594	P
AHTC1000761	8657.12	P	8409.0143	P	2106.1923	P	1117.3338	P	27928.0406	P	22227.4404	P	13936.5133	P	15756.0520	P
AHTC1000762	4492.26	P	4472.4579	P	3433.0885	P	3227.4736	P	5645.4697	P	4689.2898	P	2776.6040	P	3019.8697	P
AHTC1000763	930.273	P	983.9534	P	682.0596	P	104.2116	A	2868.1246	P	1798.6844	P	1037.7874	P	1591.4743	P
AHTC1000764	29233.9	P	28517.8193	P	21388.7344	P	22948.3257	P	28539.3615	P	32087.6048	P	21606.6993	P	21513.8289	P
AHTC1000765	11632.4	P	13539.9344	P	11327.7435	P	13204.4072	P	16460.0403	P	11923.5015	P	11606.0433	P	11484.4703	P
AHTC1000766	1739.96	P	2756.3373	P	2385.2503	P	797.1847	P	2094.4829	P	817.6395	P	392.2115	A	2017.6147	P
AHTC1000767	3960.57	P	5464.4175	P	7020.0578	P	2948.9360	P	4365.4529	P	1333.2712	P	705.3814	P	5444.2006	P
AHTC1000768	5580.45	P	7622.4987	P	9732.6859	P	5809.0830	P	6982.2857	P	2842.5965	P	2189.2689	P	9011.2337	P
AHTC1000769	4261.7	P	6346.8577	P	9140.9942	P	4398.6772	P	5356.9743	P	2524.7282	P	2174.6749	P	7964.1631	P
AHTC1000770	9729.09	P	12925.8033	P	14358.2791	P	8412.1529	P	11713.2123	P	4474.1485	P	3148.7985	P	14836.7082	P
AHTC1000771	1314.03	P	1790.4114	P	3398.5726	P	989.6669	P	1392.6154	P	449.5325	P	365.6017	A	2283.7329	P
AHTC1000772	1314.68	P	2177.9319	P	3412.7969	P	1380.5717	P	2248.6698	P	604.6070	P	673.0288	P	2948.0560	P
AHTC1000773	13469.2	P	13849.1578	P	9538.0690	P	12812.2045	P	14071.4295	P	14697.1372	P	12182.0991	P	10900.9955	P
AHTC1000774	733.034	P	278.0645	A	241.0122	A	578.2849	P	157.6109	A	405.0583	P	213.4829	A	212.0080	A
AHTC1000775	2707.38	P	1565.6530	P	274.1687	A	54.4562	A	18927.8222	P	12234.2595	P	6689.8945	P	2439.3795	P
AHTC1000776	424.706	P	244.4238	A	23.8208	A	10.5357	A	5908.5370	P	3942.4879	P	1213.7380	P	328.4332	A
AHTC1000777	15333	P	17960.7433	P	16977.7287	P	15692.3818	P	12552.2910	P	14870.5278	P	16024.5373	P	17744.3404	P
AHTC1000778	6518.67	P	8230.8511	P	11248.3527	P	8498.5232	P	4308.0500	P	6347.8562	P	10310.5304	P	9577.6706	P
AHTC1000779	4912.76	P	6573.9589	P	5056.9696	P	4175.7898	P	6402.5615	P	10300.6493	P	10582.2453	P	5755.8775	P
AHTC1000780	346.819	A	128.3050	A	493.5847	P	387.9008	A	148.2110	A	155.9072	A	226.9801	A	257.0354	A
AHTC1000781	7670.48	P	5535.6616	P	1145.6344	P	248.9478	A	2421.3250	P	8396.6608	P	3517.8810	P	2315.0556	P
AHTC1000782	49392.1	P	46537.3536	P	13049.0170	P	2463.0483	P	22520.3747	P	49712.1059	P	33697.6756	P	28633.5129	P
AHTC1000783	2633.61	P	2690.1731	P	2517.5515	P	2146.7535	P	1414.9209	P	2187.3949	P	1983.2962	P	1862.6578	P
AHTC1000784	15260.4	P	13930.7761	P	12560.4682	P	14934.1871	P	12258.0261	P	13351.6976	P	489.6204	P	10223.6749	P
AHTC1000785	28397.1	P	22261.4263	P	20356.7778	P	23672.4291	P	20122.5795	P	21252.7160	P	19364.0132	P	18357.2953	P
AHTC1000786	15120.1	P	14529.9084	P	12020.4242	P	13443.1095	P	10602.8148	P	14297.1605	P	12506.9237	P	10914.5658	P
AHTC1000787	9038.43	P	8625.6948	P	7677.7224	P	8267.7526	P	7515.3678	P	8392.7590	P	6686.1759	P	6215.8546	P
AHTC1000788	38282.4	P	41099.9058	P	45287.0764	P	47756.5342	P	20830.9667	P	37685.4784	P	48727.4667	P	45755.9226	P
AHTC1000789	7434.05	P	7058.5821	P	1464.1241	P	221.4112	A	8364.9364	P	11225.8335	P	8226.7131	P	9652.6533	P
AHTC1000790	40133.4	P	40883.8609	P	36979.3035	P	36789.1995	P	27757.7471	P	36798.3265	P	38355.5141	P	39004.7108	P
AHTC1000791	7185.94	P	7762.4117	P	7954.1266	P	5904.6329	P	2438.7101	P	5189.5328	P	7074.7009	P	7613.9656	P
AHTC1000792	860.414	P	986.3459	P	1613.0266	P	1248.7297	P	956.8593	P	1452.1417	P	1864.2120	P	1786.9094	P
AHTC1000793	369.24	A	319.4721	A	436.2943	P	509.2833	P	396.7818	A	593.4611	P	602.0969	P	625.7178	P
AHTC1000794	6632.82	P	5321.0998	P	3335.6731	P	3203.1625	P	3210.1724	P	4024.6446	P	2661.7965	P	2324.1418	P
AHTC1000795	19400.7	P	17536.5849	P	12217.9274	P	14715.5235	P	17748.2258	P	16148.2617	P	10961.0965	P	10294.3611	P
AHTC1000796	14874.2	P	15598.3757	P	11098.5824	P	12735.1953	P	14816.6789	P	13181.7868	P	10972.3404	P	10444.8071	P
AHTC1000797	23525.5	P	24702.4446	P	25352.4136	P	30307.1140	P	25025.9111	P	25404.0944	P	24876.1588	P	24215.4064	P
AHTC1000798	20200.6	P	21699.1909	P	17452.6499	P	17029.1875	P	17722.8124	P	20428.0062	P	15369.3815	P	15094.0620	P
AHTC1000799	39371.6	P	41982.5319	P	15063.8334	P	1142.2027	P	43513.0833	P	44628.2465	P	42663.9801	P	44709.2227	P
AHTC1000800	13858.3	P	13441.9866	P	8110.7611	P	7285.8324	P	13710.7401	P	14954.9462	P	9504.0127	P	867.5146	P
AHTC1000801	28589	P	29451.6744	P	19607.3052	P	19424.4145	P	26306.4261	P	29103.7652	P	21051.1752	P	22548.4019	P
AHTC1000802	19559.2	P	19528.6729	P	17134.7267	P	16108.7122	P	22204.2213	P	19416.3108	P	18222.2990	P	18784.9190	P
AHTC1000803	12714.5	P	11086.3378	P	6057.0631	P	6295.3417	P	10644.0510	P	10268.6387	P	7958.4446	P	8208.4812	P
AHTC1000804	15734.5	P	16908.8650	P	11491.3603	P	12036.8882	P	18464.2232	P	15751.9882	P	10848.8463	P	11922.3185	P
AHTC1000805	2711.66	P	2051.5967	P	1365.2681	P	1698.9647	P	4086.8410	P	2802.7799	P	1928.4851	P	2386.9462	P
AHTC1000806	23.4477	A	32.6745	A	59.4881	A	42.7832	A	40.4193	A	23.9640	A	53.3674	A	40.6844	A
AHTC1000807	27.0943	A	46.7928	A	39.1069	A	42.8821	A	42.7937	A	24.0952	A	49.3380	A	34.9195	A
AHTC1000808	15.6199	A	12.8755	A	22.3355	A	18.4247	A	17.3802	A	18.4267	A	16.7092	A	20.2789	A
AHTC1000809	9473.75	P	6885.4618	P	7605.8032	P	15922.1072	P	34818.6808	P	20338.0802	P	14214.1991	P	7962.8172	P
AHTC1000810	10641.2	P	8581.1270	P	7399.0473	P	12911.0302	P	24186.5603	P	16466.6233	P	12661.2714	P	8764.2781	P
AHTC1000811	5990.15	P	5294.6692	P	7475.0309	P	12080.8074	P	9068.8963	P	10397.5448	P	9419.6684	P	5992.9008	P
AHTC1000812	8038.06	P	8615.3014	P	5257.8318	P	3876.7835	P	7801.6057	P	10082.7275	P	7607.8117	P	5104.2787	P
AHTC1000813	14998.9	P	16716.5851	P	12767.3635	P	11510.4075	P	13216.7587	P	22640.3973	P	21219.0208	P	14850.6551	P
AHTC1000814	10129.6	P	9655.5617	P	6511.0031	P	9638.0463	P	9084.3588	P	8514.0065	P	6101.4656	P	6046.7726	P
AHTC1000815	24662.3	P	24053.7602	P	21797.7626	P	29868.6269	P	28869.9503	P	25805.6358	P	22140.8788	P	18883.2292	P
AHTC1000816	31215.6	P	27315.0772	P	25623.6751	P	31911.5490	P	24501.5302	P	26950.2632	P	25227.6985	P	23052.4011	P
AHTC1000817	11.0933	A	13.4151	A	4.5260	A	5.9845	A	8.7363	A	7.4477	A	6.4306	A	5.1329	A
AHTC1000818	13976.4	P	12524.0000	P	9724.7991	P	14024.6431	P	12772.0409	P	11002.2526	P	9844.5685	P	9026.2434	P
AHTC1000819	29656.2	P	39710.5262	P	35948.0118	P	37889.3289	P	31523.6743	P	38331.7435	P	45951.7776	P	39080.8940	P
AHTC1000820	15774.5	P	19694.3617	P	16724.9557	P	22927.8142	P	17148.2988	P	19185.2503	P	16897.4813	P	17113.3863	P
AHTC1000821	14503.3	P	13620.7014	P	14480.7170	P	20931.5563	P	13389.3396	P	14275.2376	P	15628.1780	P	15226.1351	P
AHTC1000822	4755.67	P	5043.5259	P	2243.9324	P	3101.5135	P	5737.6864	P	7063.9080	P	3810.1788	P	3711.9951	P
AHTC1000823	1047.41	P	2053.0575	P	656.3086	P	298.6278	A	2423.3450	P	3191.2512	P	1844.9696	P	1602.1322	P
AHTC1000824	10303.5	P	14436.9260	P	6399.4680	P	4278.6346	P	17575.9308	P	19627.7951	P	13096.9072	P	12719.1295	P
AHTC1000825	2006.73	P	3558.9620	P	1184.2581	P	656.1018	P	6728.5006	P	5638.0490	P	3967.1806	P	3149.7066	P
AHTC1000826	16613.3	P	16849.3585	P	20200.7310	P	22789.0788	P	15321.7747	P	15559.3893	P	23201.7950	P	22723.9939	P
AHTC1000827	10207.1	P	11720.3133	P	9413.6242	P	8046.7710	P	11377.5853	P	12074.6684	P	9905.8194	P	11666.5376	P
AHTC1000828	6278.61	P	5080.2978	P	1677.7382	P	789.1253	P	9712.3009	P	10203.3524	P	4035.1342	P	3880.3843	P
AHTC1000829	4890.78	P	4605.6825	P	5100.0692	P	6259.4526	P	6436.1933	P	4640.4891	P	3761.1381	P	3128.0758	P
AHTC1000830	202.419	A	276.4321	A	11.9887	A	11.6412	A	19.8599	A	16.0301	A	19.6109	A	15.0163	A
AHTC1000831	211.043	A	127.3248	A	133.6993	A	73.9500	A	391.0915	A	225.4088	A	110.0450	A	142.7635	A
AHTC1000832	138.443	A	157.4365	A	135.8689	A	121.0292	A	122.5048	A	239.6876	A	108.4740	A	85.9989	A
AHTC1000833	9519.14	P	10391.6693	P	5995.5114	P	8196.2288	P	13364.4502	P	12857.7893	P	9666.8955	P	9668.5594	P
AHTC1000834	9839.83	P	9947.9349	P	6192.3919	P	8797.6656	P	12299.3966	P	13906.7039	P	10005.6533	P	9672.8918	P
AHTC1000835	25213.6	P	26734.0701	P	35442.6503	P	34119.6231	P	13071.2154	P	23013.3544	P	33753.2710	P	29929.2345	P
AHTC1000836	3066.04	P	3676.8221	P	15117.2643	P	5660.2392	P	4787.1780	P	2401.7546	P	889.9180	P	4853.0091	P
AHTC1000837	10420.3	P	12328.3740	P	10195.8372	P	18521.0186	P	15262.7593	P	23241.9427	P	23869.7399	P	19098.4473	P
AHTC1000838	9052.82	P	9840.6423	P	6658.8582	P	8802.6444	P	8794.6553	P	10485.9909	P	8045.5491	P	6273.7523	P
AHTC1000839	19223.9	P	17826.9927	P	18331.3511	P	22403.3827	P	14683.5466	P	17117.0594	P	15727.0249	P	14282.9546	P
AHTC1000840	25191.5	P	24605.0721	P	24148.4419	P	28577.5558	P	18704.6982	P	24854.8411	P	21525.7748	P	19065.9008	P
AHTC1000841	8654.08	P	9586.9395	P	3255.0346	P	4255.1559	P	9202.2593	P	20754.6459	P	8786.2890	P	6141.3579	P
AHTC1000842	12016.2	P	9431.9714	P	7222.4125	P	10220.3570	P	11316.8223	P	9817.3683	P	6586.4530	P	5548.7426	P
AHTC1000843	8994.72	P	7342.8862	P	7093.5857	P	7389.1014	P	8598.0605	P	6269.9697	P	6400.5534	P	6232.5800	P
AHTC1000844	8986.74	P	8877.7129	P	8904.3942	P	12794.3596	P	3796.6562	P	9578.9576	P	9527.3240	P	8657.9849	P
AHTC1000845	5017.51	P	5210.8914	P	3850.8462	P	1215.6969	P	9672.1648	P	5017.9491	P	3132.3260	P	4499.8947	P
AHTC1000846	4241.75	P	6925.8574	P	9242.4945	P	12459.2961	P	3002.6515	P	5883.7247	P	12758.1738	P	10609.4632	P
AHTC1000847	2866.6	P	2824.0403	P	2516.1035	P	4622.7003	P	8692.3098	P	3500.7668	P	2183.6358	P	1257.5247	P
AHTC1000848	598.008	P	965.2433	P	3316.4110	P	1631.0228	P	336.0559	A	686.4318	P	3134.2466	P	3330.5166	P
AHTC1000849	6878.68	P	9364.4149	P	10329.4128	P	7496.1967	P	5064.7154	P	7571.7788	P	10342.9228	P	12128.2796	P
AHTC1000850	7112.55	P	8734.9464	P	13609.4136	P	8121.0654	P	936.1688	P	6955.1525	P	11450.2749	P	12817.2088	P
AHTC1000851	15303.6	P	12170.1491	P	14984.1870	P	17428.9446	P	43119.3260	P	18316.9354	P	11463.3679	P	8372.9047	P
AHTC1000852	12784.4	P	11259.6411	P	13582.2908	P	16421.5324	P	29365.0070	P	15392.5168	P	11076.3602	P	8274.8660	P
AHTC1000853	57423.3	P	54640.8231	P	48796.2912	P	51401.6011	P	51408.3445	P	53178.3389	P	46333.1381	P	46943.3112	P
AHTC1000854	5194	P	5831.2187	P	3962.0435	P	4887.0793	P	6113.2441	P	5840.2121	P	3042.9516	P	2916.5941	P
AHTC1000855	38.7315	A	33.7481	A	42.0107	A	25.9132	A	140.5610	A	50.9630	A	21.9972	A	22.8400	A
AHTC1000856	8986.03	P	6903.8443	P	8746.4394	P	11359.1130	P	730.0663	P	9415.2159	P	16267.8095	P	9616.6727	P
AHTC1000857	1911.18	P	1288.6702	P	924.9891	P	393.6698	A	1690.5062	P	1991.0111	P	3403.2529	P	9263.6832	P
AHTC1000858	330.66	A	276.4419	A	215.0857	A	67.4307	A	111.9472	A	364.4125	A	457.8068	P	1277.4094	P
AHTC1000859	7415.18	P	7547.9779	P	8095.8250	P	6314.5797	P	9096.4514	P	7985.1721	P	5156.7684	P	7558.4659	P
AHTC1000860	9503.93	P	10644.4473	P	7740.6664	P	3199.1899	P	3799.4957	P	8760.4607	P	8592.0455	P	11752.9448	P
AHTC1000861	1187.19	P	1072.7316	P	1530.1637	P	5424.4577	P	1882.8092	P	1040.7349	P	247.0367	A	240.4030	A
AHTC1000862	4025.4	P	4086.5032	P	2808.5779	P	2768.0674	P	3334.8856	P	3473.5152	P	1874.1030	P	2096.6095	P
AHTC1000863	292.365	A	446.2733	P	547.7897	P	525.8814	P	424.1946	P	530.6060	P	458.8010	P	319.6789	A
AHTC1000864	52.0431	A	41.9545	A	68.6486	A	36.4887	A	64.4015	A	45.7261	A	32.7474	A	50.3873	A
AHTC1000865	24846	P	21867.7328	P	18648.9005	P	21541.7465	P	21881.7051	P	18798.7273	P	18030.8433	P	17308.7152	P
AHTC1000866	3114.19	P	2502.2890	P	1313.7696	P	912.9198	P	12010.9895	P	8404.9033	P	7556.6753	P	11430.0754	P
AHTC1000867	15174.6	P	15010.5796	P	12450.8598	P	16578.7599	P	17522.0333	P	15656.3236	P	13727.0024	P	13511.2063	P
AHTC1000868	12705.8	P	15728.7253	P	9875.4007	P	11160.8795	P	13193.8952	P	13984.1922	P	9245.2312	P	10311.2180	P
AHTC1000869	1934.64	P	2046.4651	P	1967.6735	P	1846.6134	P	1647.8967	P	2192.6391	P	1413.1525	P	1600.8724	P
AHTC1000870	14335.6	P	13005.1644	P	7710.4053	P	9580.3253	P	11548.6872	P	16825.2036	P	8554.8313	P	10324.5871	P
AHTC1000871	3921.83	P	3022.4455	P	4732.3385	P	8966.7936	P	4206.8202	P	5209.0201	P	4216.9348	P	3489.0658	P
AHTC1000872	13365.3	P	11544.7219	P	8586.5324	P	10823.7772	P	14750.6046	P	10826.0291	P	8311.7897	P	470.9443	P
AHTC1000873	7211.25	P	6338.9571	P	3967.8352	P	6987.7974	P	4191.6766	P	6720.5859	P	3364.8663	P	3369.9607	P
AHTC1000874	7403.33	P	7121.2036	P	5959.5120	P	8370.9938	P	17169.5259	P	13419.6374	P	15142.6305	P	18464.8774	P
AHTC1000875	605.471	P	473.0709	P	268.6691	A	145.9472	A	975.8653	P	1089.5129	P	584.3395	P	673.3984	P
AHTC1000876	19305.8	P	17143.5796	P	10416.6801	P	12952.5946	P	12908.8801	P	17095.1473	P	9374.3501	P	10302.6252	P
AHTC1000877	148.81	A	2167.6742	P	155.0793	A	36.3176	A	45.8628	A	940.2038	P	1104.2965	P	297.7528	A
AHTC1000878	11128.5	P	8838.2638	P	8735.6883	P	8198.7240	P	5616.7487	P	9133.3832	P	8974.9065	P	7414.7904	P
AHTC1000879	7228.18	P	5163.5642	P	4440.2746	P	4790.7582	P	5891.9542	P	5408.2761	P	3565.1658	P	3232.8447	P
AHTC1000880	9289.2	P	9116.4167	P	4009.5759	P	4919.8078	P	4583.5749	P	6514.1212	P	3390.1712	P	3198.4590	P
AHTC1000881	3904.31	P	4212.9040	P	2613.4116	P	2270.8241	P	2284.5285	P	5692.6299	P	4029.1650	P	3791.8859	P
AHTC1000882	1277.2	P	1029.5669	P	446.6797	P	96.7356	A	3374.0501	P	2267.1508	P	2083.5396	P	4544.8066	P
AHTC1000883	7700.54	P	7410.5645	P	3853.7617	P	854.2604	P	19803.7580	P	17649.9318	P	19411.8610	P	21683.6830	P
AHTC1000884	14341.7	P	17329.4544	P	25720.6344	P	40872.4387	P	20199.3604	P	21876.8352	P	31301.0381	P	31088.8477	P
AHTC1000885	3960.71	P	4168.7699	P	6736.3943	P	10275.7917	P	7634.8383	P	6240.8015	P	11076.9345	P	9535.6762	P
AHTC1000886	19642.4	P	20337.5514	P	14769.8432	P	13682.0057	P	9943.8155	P	17378.6956	P	17849.1774	P	16270.6561	P
AHTC1000887	15.0208	A	13.2427	A	27.8250	A	14.7764	A	13.2115	A	20.7885	A	12.2652	A	15.0305	A
AHTC1000888	9909.09	P	11123.0351	P	7506.8314	P	5710.4609	P	14268.9221	P	9517.2930	P	9335.3110	P	10223.6175	P
AHTC1000889	3584.4	P	4261.8670	P	3627.0849	P	3629.8117	P	7354.8802	P	4912.9916	P	3802.7254	P	3275.7679	P
AHTC1000890	17803.6	P	23693.7604	P	28149.0092	P	20906.9701	P	3960.9470	P	17846.9937	P	32439.1513	P	33304.5930	P
AHTC1000891	8330.23	P	6837.0783	P	5042.4164	P	6557.3029	P	7968.7384	P	7132.7858	P	4447.1709	P	4446.3727	P
AHTC1000892	468.386	P	1103.0421	P	2002.9364	P	1328.2545	P	590.9671	P	1280.3159	P	2068.7231	P	1830.7157	P
AHTC1000893	21962.2	P	30072.6694	P	22017.8201	P	20995.2269	P	38056.5123	P	27745.1201	P	19476.2484	P	18708.7990	P
AHTC1000894	16150.1	P	14312.6755	P	12264.3058	P	9671.1015	P	13440.5158	P	18902.0498	P	16554.0283	P	14653.7288	P
AHTC1000895	19969.8	P	18810.6144	P	16347.2384	P	15129.1818	P	17675.8207	P	22452.1998	P	22158.4387	P	20454.1325	P
AHTC1000896	43291.7	P	43461.2967	P	40319.3660	P	45630.5398	P	30399.2512	P	40981.1496	P	38492.5950	P	32667.1647	P
AHTC1000897	29814.4	P	29092.5068	P	22218.6328	P	27784.3332	P	22014.5869	P	26618.9181	P	22656.5347	P	18588.0086	P
AHTC1000898	523.743	P	394.7163	A	659.6923	P	654.5922	P	3094.6805	P	140.1786	A	81.0943	A	112.6431	A
AHTC1000899	1064.87	P	753.2431	P	1540.1696	P	1756.1447	P	4473.5885	P	283.9683	A	130.6437	A	190.4937	A
AHTC1000900	19684.3	P	21326.2040	P	16093.5054	P	13582.2137	P	20660.9552	P	20150.8468	P	16533.1629	P	15789.6712	P
AHTC1000901	23898.8	P	25125.2848	P	25838.5286	P	24349.5321	P	12752.0783	P	22404.1241	P	25765.9009	P	24134.7910	P
AHTC1000902	19050.1	P	20569.7658	P	24205.4845	P	21248.6841	P	8220.5161	P	17045.4796	P	25143.2345	P	21123.7861	P
AHTC1000903	10168.4	P	9601.8832	P	12068.0851	P	12074.8286	P	3334.6989	P	8333.5791	P	9556.5590	P	11679.2991	P
AHTC1000904	28343.7	P	23293.9123	P	21832.2683	P	28056.2581	P	21866.6141	P	26040.2717	P	25148.9388	P	24578.0551	P
AHTC1000905	143.15	A	293.4691	A	186.1819	A	162.1460	A	57.4418	A	450.9662	P	424.7706	P	200.1027	A
AHTC1000906	272.387	A	217.3722	A	467.8058	P	650.3476	P	1506.8595	P	219.7312	A	461.0244	P	374.2994	A
AHTC1000907	745.336	P	913.4933	P	624.2378	P	658.0042	P	941.8427	P	1126.9353	P	1130.4453	P	903.8718	P
AHTC1000908	13.8827	A	13.5669	A	22.1448	A	22.9058	A	20.8112	A	15.1593	A	20.6087	A	14.0977	A
AHTC1000909	7314.5	P	6595.0096	P	3885.4071	P	5828.5264	P	10228.8881	P	13237.3559	P	9334.9783	P	7812.3667	P
AHTC1000910	1498.27	P	981.6190	P	688.7276	P	80.3348	A	1686.3730	P	2378.3169	P	2978.1854	P	6763.1219	P
AHTC1000911	1675.83	P	1380.0430	P	1612.4073	P	872.6748	P	1152.5089	P	1507.1825	P	649.5725	P	631.3575	P
AHTC1000912	93.2808	A	78.4592	A	128.1337	A	51.3862	A	59.3689	A	76.0116	A	52.7199	A	33.8064	A
AHTC1000913	19745.5	P	16783.8956	P	10428.7457	P	14583.6890	P	15372.9701	P	15875.5346	P	10287.6524	P	9456.1362	P
AHTC1000914	6016.36	P	5736.4035	P	7023.7314	P	3429.8891	P	18285.4461	P	3756.5326	P	6610.1050	P	6664.7051	P
AHTC1000915	16351.8	P	15850.1532	P	16158.3124	P	13475.0575	P	24525.5038	P	14990.8379	P	16099.2927	P	13748.8865	P
AHTC1000916	18690.4	P	17349.2287	P	16058.1433	P	16473.8086	P	19920.6996	P	22931.8139	P	21023.2354	P	20402.8851	P
AHTC1000917	12889.3	P	14976.5368	P	19894.6304	P	22172.7657	P	11649.6111	P	14825.4799	P	21590.9617	P	21979.8758	P
AHTC1000918	5021.06	P	6258.1784	P	9929.9219	P	11326.2722	P	3824.9933	P	5180.3407	P	9976.2435	P	9506.6598	P
AHTC1000919	54.67	A	91.6795	A	127.6460	A	158.5738	A	211.1597	A	266.9355	A	251.5927	A	215.2303	A
AHTC1000920	6412.99	P	6963.9232	P	3444.6470	P	2158.5213	P	10076.0007	P	13505.2845	P	17406.7943	P	21222.2476	P
AHTC1000921	276.226	A	71.7047	A	117.6742	A	63.6131	A	70.6189	A	83.5100	A	63.6745	A	73.1046	A
AHTC1000922	619.098	P	662.1746	P	1001.5403	P	786.1102	P	611.6072	P	666.1053	P	888.5659	P	885.5515	P
AHTC1000923	1812.91	P	4028.7707	P	7295.5525	P	3179.9979	P	1391.1271	P	2632.4530	P	7636.1859	P	9208.9526	P
AHTC1000924	1194.47	P	2581.3554	P	5427.4997	P	1937.0817	P	772.0331	P	1233.5734	P	4825.0895	P	6263.9708	P
AHTC1000925	36329.1	P	34984.3716	P	29502.2429	P	30848.4858	P	26441.6818	P	36767.9033	P	35502.7892	P	36719.3765	P
AHTC1000926	30291.4	P	29243.0530	P	30337.6592	P	39606.7398	P	29434.8497	P	27980.9415	P	29790.6758	P	29868.3285	P
AHTC1000927	22836.1	P	20816.5073	P	18938.3633	P	27912.3964	P	19156.4404	P	20254.7473	P	17331.6776	P	16548.2927	P
AHTC1000928	24050	P	25632.5153	P	25308.8617	P	30541.7327	P	21622.5065	P	26042.9788	P	25353.5204	P	24626.7074	P
AHTC1000929	11447.7	P	9368.5203	P	9698.0125	P	13809.9255	P	9203.7605	P	11361.4954	P	8371.1769	P	7417.1124	P
AHTC1000930	1331.73	P	870.1995	P	686.0751	P	1128.7809	P	938.5197	P	567.9595	P	365.6660	A	391.0466	A
AHTC1000931	14978.8	P	15296.2958	P	8802.9707	P	11753.0776	P	9912.0344	P	12051.0756	P	8622.0600	P	8303.4387	P
AHTC1000932	6052.15	P	6439.3943	P	3254.1871	P	3905.7173	P	3730.6523	P	5290.6801	P	2777.0296	P	2609.8381	P
AHTC1000933	13736.1	P	13453.4827	P	18200.9682	P	17256.2205	P	16626.8812	P	11484.9332	P	11723.3923	P	16470.7273	P
AHTC1000934	39058.3	P	35438.7048	P	32411.0677	P	29700.6371	P	35970.9897	P	34146.4129	P	31000.4255	P	32200.9866	P
AHTC1000935	18242.3	P	15525.0029	P	14208.1832	P	14136.4999	P	23592.8576	P	12646.0907	P	9476.2462	P	13715.4594	P
AHTC1000936	6022.57	P	6625.2768	P	4508.4034	P	3750.4298	P	7818.8439	P	12180.2537	P	10091.9712	P	10949.2954	P
AHTC1000937	483.602	P	800.1442	P	906.2096	P	584.7734	P	989.3083	P	1452.1033	P	2348.7069	P	2745.5390	P
AHTC1000938	1361.64	P	1766.0137	P	2042.6304	P	956.8150	P	1636.9541	P	2561.6619	P	4360.5657	P	3696.5163	P
AHTC1000939	3765.42	P	4886.0207	P	3056.2951	P	1448.9103	P	3263.9084	P	7044.5721	P	7401.1515	P	6977.9174	P
AHTC1000940	6196.51	P	8575.3984	P	4608.3930	P	3447.7831	P	8186.2558	P	12204.2446	P	14167.8989	P	13754.0961	P
AHTC1000941	2696.21	P	4821.8120	P	6942.0555	P	3993.5183	P	3688.1237	P	7333.0184	P	14780.3332	P	13896.8388	P
AHTC1000942	2599.39	P	3893.7702	P	7338.4223	P	5627.2026	P	1167.4527	P	2495.0111	P	6436.4375	P	5660.2652	P
AHTC1000943	6857.36	P	8530.7717	P	9416.9775	P	8660.7409	P	3544.5284	P	7047.2560	P	10248.5676	P	9555.4932	P
AHTC1000944	716.674	P	613.9014	P	531.4476	P	441.2229	P	430.3209	P	546.8290	P	416.6061	P	307.0108	A
AHTC1000945	27755.5	P	29079.4186	P	25281.4694	P	26966.2057	P	23040.6083	P	27201.2591	P	25318.6305	P	23412.8285	P
AHTC1000946	2577.86	P	2048.2246	P	593.6149	P	38.1849	A	3093.7152	P	4648.2835	P	4169.7440	P	6745.1977	P
AHTC1000947	5215.4	P	5273.3687	P	6734.7400	P	4865.6160	P	15997.8981	P	4042.8011	P	2518.1187	P	1595.5790	P
AHTC1000948	5336.03	P	5126.8895	P	11865.8067	P	8401.4359	P	18618.7229	P	4392.3381	P	5282.5053	P	3165.6506	P
AHTC1000949	11677.6	P	13433.2440	P	17149.7292	P	15930.2618	P	3601.5566	P	12583.7173	P	24837.4610	P	19012.3042	P
AHTC1000950	10437.9	P	11222.9105	P	11364.1929	P	10680.3699	P	3912.4918	P	10316.3609	P	14811.6821	P	12152.0098	P
AHTC1000951	8989.62	P	8739.2263	P	7052.5573	P	8327.1474	P	6729.2057	P	8071.7242	P	7604.0960	P	7819.3918	P
AHTC1000952	31.2821	A	28.0235	A	28.3900	A	18.7766	A	36.5179	A	87.0919	A	34.8927	A	25.6701	A
AHTC1000953	15.3589	A	15.4602	A	15.9704	A	9.5885	A	22.7659	A	15.5827	A	23.1057	A	17.3645	A
AHTC1000954	2592.34	P	2685.4606	P	3976.9086	P	695.3486	P	1043.9445	P	4230.3962	P	13270.1496	P	25106.9644	P
AHTC1000955	205.385	A	279.9105	A	450.3960	P	261.3952	A	296.6962	A	306.2502	A	448.9026	P	238.5904	A
AHTC1000956	5103.57	P	2747.3687	P	749.9051	P	72.1184	A	485.1437	P	14980.4462	P	17009.7539	P	4987.4852	P
AHTC1000957	2209.32	P	2355.4412	P	1704.9173	P	2780.9846	P	4608.1227	P	4446.8152	P	3595.5875	P	3259.1668	P
AHTC1000958	1337.54	P	1451.4742	P	1475.0207	P	1254.7668	P	1436.6982	P	1630.3862	P	1345.4690	P	1248.4826	P
AHTC1000959	15945.8	P	22647.7534	P	21338.1397	P	19862.0948	P	12184.9599	P	16827.6441	P	20512.5801	P	21856.4653	P
AHTC1000960	25885.8	P	32213.6500	P	35618.7153	P	32902.1737	P	18230.7182	P	28276.1406	P	38342.6118	P	10761.8086	P
AHTC1000961	12811.8	P	13750.3126	P	16481.3560	P	22897.5057	P	7711.8752	P	11927.5900	P	20522.6073	P	21389.8294	P
AHTC1000962	20852.9	P	20798.3256	P	16594.3151	P	15659.6262	P	18935.2372	P	19714.1018	P	15998.2455	P	16505.7364	P
AHTC1000963	837.786	P	801.5201	P	1013.6355	P	957.7789	P	526.7827	P	716.2247	P	718.8596	P	615.2561	P
AHTC1000964	1207.63	P	1520.4639	P	1551.0816	P	1696.4546	P	1066.4014	P	1519.1749	P	3167.5273	P	3030.0122	P
AHTC1000965	9167.79	P	10315.5896	P	7688.8936	P	6673.5409	P	6549.0684	P	14130.1959	P	13727.6693	P	12830.6782	P
AHTC1000966	4083.1	P	7934.3958	P	4525.1805	P	5069.7225	P	1114.5755	P	7531.7631	P	5184.0792	P	3913.5860	P
AHTC1000967	379.673	A	761.9467	P	477.1426	P	823.8461	P	2948.6205	P	513.4855	P	651.4697	P	411.0587	P
AHTC1000968	586.067	P	1732.2706	P	2723.1149	P	5777.2640	P	1703.4364	P	1582.8117	P	2660.3754	P	2118.4389	P
AHTC1000969	4348.27	P	4139.3881	P	1555.2647	P	2173.3525	P	6020.1993	P	4064.6932	P	1271.0241	P	1472.4824	P
AHTC1000970	13385.9	P	11536.4157	P	7439.4486	P	10680.3039	P	15929.4194	P	12090.0829	P	7338.7158	P	7737.5561	P
AHTC1000971	11428.2	P	10027.0654	P	5308.7869	P	9347.6490	P	13729.4062	P	10342.8105	P	6414.6484	P	6963.0827	P
AHTC1000972	4362.11	P	5201.5891	P	7657.5225	P	7887.0343	P	4051.0856	P	6955.1253	P	12760.3421	P	13141.9597	P
AHTC1000973	3429.96	P	2119.9108	P	2373.6315	P	3341.1593	P	2997.1816	P	2382.4834	P	1457.4586	P	1313.3088	P
AHTC1000974	6392.48	P	4412.3934	P	4464.9425	P	7831.6498	P	5788.5668	P	5005.8988	P	3644.8831	P	4530.7614	P
AHTC1000975	2932.96	P	4876.0204	P	6267.0907	P	4269.2625	P	2373.4432	P	4370.1620	P	7152.2164	P	5691.0803	P
AHTC1000976	307.707	A	407.2483	P	422.1628	P	203.3703	A	482.0572	P	373.2926	A	265.6651	A	267.3776	A
AHTC1000977	5455.15	P	4168.5535	P	3029.1196	P	4852.9935	P	6205.1384	P	4898.6410	P	2626.9657	P	3394.3558	P
AHTC1000978	15982.3	P	13553.8216	P	9464.9858	P	14611.1769	P	16474.5581	P	15233.8736	P	10788.0839	P	10741.4550	P
AHTC1000979	10446.3	P	10974.8662	P	7700.0422	P	10491.3546	P	13476.1028	P	10348.6099	P	7535.1205	P	7622.3456	P
AHTC1000980	2268.79	P	2065.9381	P	2204.0697	P	1963.1073	P	2524.1700	P	1657.9058	P	1658.7739	P	2015.7383	P
AHTC1000981	12032.4	P	13584.0680	P	17038.5409	P	12403.5956	P	8603.0840	P	12246.3026	P	20708.9590	P	19246.2570	P
AHTC1000982	3349.24	P	5183.3653	P	9804.0437	P	6560.9188	P	2484.3773	P	3230.8884	P	9702.6452	P	9715.4368	P
AHTC1000983	95.7338	A	91.1190	A	111.2160	A	104.5351	A	144.5477	A	157.0512	A	246.9155	A	226.2236	A
AHTC1000984	14787.8	P	14631.2673	P	13013.2816	P	15153.8004	P	13690.5203	P	18836.8514	P	17692.3665	P	16790.8865	P
AHTC1000985	3077.81	P	3520.6769	P	3137.4790	P	3882.7844	P	4337.3626	P	4304.3323	P	3502.3074	P	2983.9794	P
AHTC1000986	1166.72	P	853.7271	P	966.7817	P	1527.8180	P	1875.6669	P	1680.3754	P	1465.7024	P	1176.6237	P
AHTC1000987	65.5065	A	38.7584	A	56.2340	A	169.8703	A	56.4487	A	48.5269	A	48.8040	A	51.0710	A
AHTC1000988	32719.1	P	33019.0977	P	16668.7662	P	15418.8158	P	33677.5558	P	41378.4479	P	32734.8122	P	28755.5176	P
AHTC1000989	884.196	P	1020.0157	P	1170.4863	P	1071.3806	P	888.5695	P	1127.9419	P	933.7414	P	887.7578	P
AHTC1000990	22238	P	20516.5274	P	17153.1878	P	27226.3121	P	15851.4969	P	22994.6271	P	18114.6414	P	14643.6450	P
AHTC1000991	709.71	P	348.1958	A	628.4830	P	633.1515	P	193.0373	A	489.6587	P	326.5395	A	235.8715	A
AHTC1000992	59.4746	A	115.6630	A	49.8063	A	42.9072	A	95.4231	A	219.2934	A	111.9129	A	78.4300	A
AHTC1000993	22.1424	A	35.3478	A	58.2313	A	202.2886	A	25.1999	A	24.1346	A	23.3568	A	22.0119	A
AHTC1000994	39.7888	A	34.6762	A	33.8694	A	36.2979	A	30.6762	A	48.2870	A	34.1880	A	31.7076	A
AHTC1000995	53.6713	A	22.0562	A	20.9276	A	22.5618	A	8.1720	A	28.3502	A	18.6549	A	22.8892	A
AHTC1000996	34.1862	A	27.5471	A	49.7846	A	66.8543	A	34.3101	A	69.2725	A	62.1390	A	45.9973	A
AHTC1000997	2121.95	P	1175.2107	P	853.3284	P	1306.1247	P	1979.3789	P	1632.9845	P	730.0163	P	734.9087	P
AHTC1000998	4142	P	5416.7502	P	5370.6846	P	5436.4468	P	2353.7355	P	5003.0258	P	5612.6067	P	5280.0069	P
AHTC1000999	2261.11	P	1495.6118	P	1370.1513	P	1353.9358	P	1411.2689	P	1770.0019	P	1621.7464	P	1130.7157	P
AHTC1001000	6868.53	P	4353.0395	P	10981.9223	P	24705.3882	P	12442.0998	P	2712.9260	P	5658.3515	P	6935.2414	P
AHTC1001001	8395.05	P	6265.5003	P	11505.3133	P	19726.9128	P	15244.0005	P	4234.3569	P	6273.6316	P	7977.3882	P
AHTC1001002	11406.2	P	11397.6139	P	8718.6582	P	9484.9121	P	13415.7745	P	10947.6716	P	8597.7721	P	8153.3441	P
AHTC1001003	149.384	A	82.1145	A	167.1602	A	107.7824	A	222.6976	A	132.7411	A	101.7625	A	101.8424	A
AHTC1001004	46.7565	A	36.3203	A	55.7979	A	45.6208	A	39.4627	A	55.3416	A	50.1412	A	50.5888	A
AHTC1001005	42.6674	A	48.4252	A	75.7145	A	43.2558	A	93.1342	A	45.2383	A	70.5251	A	62.0715	A
AHTC1001006	19205.2	P	21133.9957	P	21007.3032	P	20312.4311	P	18583.0634	P	18837.5411	P	20818.9924	P	21577.4654	P
AHTC1001007	121.541	A	17.2001	A	41.0442	A	25.8037	A	104.1821	A	73.2748	A	43.8246	A	33.1602	A
AHTC1001008	70.9286	A	35.7786	A	29.2742	A	21.4324	A	54.4469	A	39.1544	A	29.9865	A	20.9677	A
AHTC1001009	15065.3	P	9136.4229	P	8847.3754	P	18942.8734	P	10744.0258	P	12579.0726	P	8393.3893	P	15840.1514	P
AHTC1001010	8121.77	P	5367.8617	P	4114.9214	P	7910.6296	P	5848.3901	P	6645.5087	P	3429.4667	P	6129.9434	P
AHTC1001011	5369.73	P	6305.3149	P	6911.1022	P	9126.2689	P	2240.4956	P	7270.0058	P	6363.5265	P	5197.6863	P
AHTC1001012	2202.36	P	1405.1947	P	635.5360	P	213.7504	A	7734.5822	P	3068.1559	P	1710.9169	P	6850.2367	P
AHTC1001013	3064.35	P	4969.0531	P	5771.0052	P	4193.4989	P	2252.5111	P	6009.2609	P	9072.7842	P	5555.5682	P
AHTC1001014	5891.05	P	2158.2316	P	2107.8072	P	1841.5850	P	1112.4174	P	1906.7617	P	2133.1008	P	1754.2541	P
AHTC1001015	5084.61	P	4989.5050	P	4438.5059	P	5817.2229	P	7004.7942	P	8453.2527	P	11224.4562	P	13353.2387	P
AHTC1001016	1973.51	P	2269.3046	P	3774.3429	P	4425.9701	P	3283.9133	P	3878.9075	P	7786.2095	P	9741.8174	P
AHTC1001017	23533.2	P	23490.1920	P	19677.4310	P	30328.3026	P	17678.6579	P	25825.8545	P	21315.9993	P	20727.0522	P
AHTC1001018	5021.13	P	4502.0960	P	4191.2828	P	5376.0572	P	5305.2670	P	5902.2652	P	5503.3976	P	9439.7069	P
AHTC1001019	3117.43	P	3123.6490	P	2847.6531	P	3515.9632	P	3986.5756	P	4382.0241	P	3723.1216	P	7114.5674	P
AHTC1001020	3941.99	P	4721.8618	P	440.7243	P	66.5270	A	6944.8853	P	7837.7677	P	3388.8843	P	3924.9494	P
AHTC1001021	13394.6	P	14226.5580	P	3045.1311	P	930.6475	P	25830.6279	P	24996.3858	P	19486.8824	P	18520.4293	P
AHTC1001022	5449.45	P	5509.7049	P	5720.7194	P	6716.6437	P	10134.0253	P	5620.7969	P	4948.9890	P	4890.1306	P
AHTC1001023	7002.46	P	7475.7477	P	8101.9484	P	8316.3046	P	18747.3817	P	7335.7903	P	7440.6691	P	7394.6139	P
AHTC1001024	2272.5	P	3327.1688	P	2808.5841	P	3068.6961	P	1749.7854	P	3953.4219	P	3302.9159	P	3970.1536	P
AHTC1001025	708.991	P	1316.2640	P	2933.7316	P	2292.1684	P	586.2676	P	1917.9722	P	3534.4045	P	4610.9323	P
AHTC1001026	881.483	P	1904.8006	P	3851.5575	P	999.5590	P	971.8005	P	917.0789	P	1432.2566	P	3042.8462	P
AHTC1001027	108.116	A	88.9206	A	128.0608	A	294.3114	A	151.6459	A	32.8722	A	28.8227	A	44.4115	A
AHTC1001028	26633.6	P	27347.6184	P	6691.0704	P	701.6478	P	10932.8443	P	28651.2614	P	16278.1907	P	14771.6806	P
AHTC1001029	9981.65	P	6714.1539	P	4823.7524	P	6649.9593	P	5424.8749	P	7843.2072	P	4663.3968	P	3464.2878	P
AHTC1001030	18119.9	P	21754.7260	P	19982.9684	P	22130.0757	P	22948.0007	P	21546.2753	P	18131.4608	P	18738.5468	P
AHTC1001031	23776.3	P	29345.8933	P	33637.9335	P	27450.2869	P	16578.9589	P	27582.8783	P	30610.4946	P	28622.9078	P
AHTC1001032	15633.1	P	22875.0460	P	36723.2304	P	25425.1008	P	10276.9884	P	19063.2222	P	33782.0651	P	1767.6818	P
AHTC1001033	1739.33	P	2276.8306	P	2517.4699	P	955.7287	P	2101.4085	P	2396.1158	P	2368.9855	P	3027.5234	P
AHTC1001034	2903.99	P	3765.1719	P	7476.1600	P	4546.2337	P	3844.9360	P	3944.1685	P	7892.1573	P	12209.6968	P
AHTC1001035	11953.7	P	11602.9895	P	9449.8387	P	7613.3787	P	9941.9578	P	11870.0169	P	14117.4551	P	12290.9379	P
AHTC1001036	2620.07	P	1427.3776	P	458.1163	P	48.6560	A	3622.6978	P	4420.8462	P	4183.9244	P	14259.9171	P
AHTC1001037	1027.59	P	739.1113	P	1462.0903	P	1573.6801	P	9178.2419	P	1738.5768	P	2784.1339	P	4744.8653	P
AHTC1001038	15959.9	P	16856.7836	P	17582.6399	P	23053.6969	P	29930.0993	P	20847.4262	P	22887.8616	P	15730.9413	P
AHTC1001039	1258.12	P	1105.4242	P	1396.3636	P	1637.5673	P	1291.8752	P	1506.0608	P	1366.2509	P	1241.3639	P
AHTC1001040	18590.6	P	14233.8639	P	11829.9589	P	19857.0992	P	16197.8581	P	17512.8853	P	13465.4799	P	12423.7122	P
AHTC1001041	32736.2	P	32495.9416	P	29949.9745	P	37169.0793	P	33235.2700	P	31931.2627	P	28558.8231	P	28303.8278	P
AHTC1001042	22072.7	P	19917.7670	P	13208.3461	P	15440.5236	P	26285.4625	P	20576.3357	P	16885.5200	P	14855.4615	P
AHTC1001043	12250.9	P	12289.6819	P	11556.8283	P	14621.6805	P	10962.6265	P	12464.0440	P	9709.5921	P	13805.1408	P
AHTC1001044	15291.3	P	16636.6444	P	13174.4902	P	18493.8412	P	14626.8906	P	17525.2539	P	12982.5407	P	18507.5435	P
AHTC1001045	30548.9	P	28183.1988	P	28522.5061	P	30195.0758	P	19655.3532	P	28387.7639	P	28880.0092	P	27149.2647	P
AHTC1001046	232.67	A	238.2312	A	157.3337	A	88.1550	A	116.6829	A	224.9324	A	87.2187	A	97.2440	A
AHTC1001047	971.21	P	555.6589	P	862.7626	P	1326.4211	P	596.7978	P	1954.7416	P	1383.4452	P	1103.2826	P
AHTC1001048	502.831	P	458.6500	P	867.0175	P	732.5337	P	522.7629	P	735.6345	P	1094.5626	P	837.1237	P
AHTC1001049	15846.8	P	14225.8287	P	11127.8945	P	14380.4575	P	14510.7959	P	15090.7953	P	2093.3446	P	9854.5986	P
AHTC1001050	18857.6	P	18188.1956	P	14039.4542	P	16973.4967	P	14230.2001	P	15993.8904	P	13622.2449	P	12918.0155	P
AHTC1001051	2301.37	P	2199.1003	P	2109.4985	P	2283.0082	P	1926.5633	P	2048.0059	P	1599.2538	P	1720.5880	P
AHTC1001052	10055.8	P	9965.9292	P	8127.8313	P	8127.8059	P	11110.2511	P	9512.4783	P	7105.7543	P	6756.5274	P
AHTC1001053	24113.9	P	23096.9349	P	18735.1435	P	20303.9154	P	17026.5371	P	21365.8550	P	19025.6775	P	17782.6994	P
AHTC1001054	23915.3	P	23288.1891	P	25427.7346	P	26025.1824	P	29243.9663	P	22657.4150	P	23981.6886	P	22079.9412	P
AHTC1001055	11255.7	P	11306.6227	P	7853.0156	P	11801.8027	P	13801.9915	P	11623.4011	P	7556.5446	P	6651.1563	P
AHTC1001056	6045.14	P	6105.6529	P	4017.3009	P	5632.9216	P	8125.1759	P	6391.8908	P	3349.1375	P	2468.3165	P
AHTC1001057	47.3026	A	25.4528	A	15.8514	A	36.7291	A	29.0501	A	21.7688	A	14.5029	A	19.6664	A
AHTC1001058	12153.5	P	13586.8895	P	18906.1612	P	15941.8546	P	13317.7281	P	12145.8516	P	18658.6441	P	19658.4766	P
AHTC1001059	23541.3	P	21055.3428	P	19901.8530	P	22744.3083	P	17831.0405	P	20944.4281	P	20118.0302	P	18554.8755	P
AHTC1001060	8676.2	P	9294.3013	P	8976.4105	P	8252.1434	P	8001.0530	P	7950.7164	P	6791.0097	P	9959.1508	P
AHTC1001061	81.238	A	46.3668	A	94.1253	A	59.4633	A	77.7819	A	34.8989	A	35.8757	A	48.2527	A
AHTC1001062	17.1434	A	20.4258	A	24.5376	A	28.0705	A	18.1291	A	15.8999	A	10.0950	A	10.2742	A
AHTC1001063	37.5878	A	21.3017	A	38.6859	A	16.0236	A	22.6751	A	26.2357	A	14.0915	A	20.9697	A
AHTC1001064	73.3715	A	59.4335	A	203.6519	A	56.9316	A	36.3813	A	52.7437	A	41.6105	A	58.6245	A
AHTC1001065	2816.89	P	3315.5713	P	1525.2555	P	480.1697	P	9326.4301	P	1794.0982	P	569.0445	P	785.0801	P
AHTC1001066	9763.14	P	7916.5857	P	7610.1452	P	4065.8474	P	27134.4016	P	5590.6695	P	3443.5851	P	4064.1028	P
AHTC1001067	1294.17	P	1825.3844	P	2000.5820	P	1615.6826	P	666.4764	P	1745.6470	P	1931.0477	P	2295.7606	P
AHTC1001068	7582.56	P	8464.7098	P	6098.1433	P	7060.0981	P	1832.9646	P	9510.1794	P	8935.5314	P	8496.7533	P
AHTC1001069	4682.09	P	5254.7479	P	5765.7170	P	6162.2590	P	1036.7387	P	5601.8500	P	7681.2694	P	7577.3609	P
AHTC1001070	14647.9	P	16639.7774	P	18758.6880	P	19261.0314	P	12173.3064	P	14424.9150	P	19710.4496	P	20358.6853	P
AHTC1001071	5522	P	6235.1632	P	9969.2209	P	10503.3472	P	9779.0887	P	7711.4021	P	11156.6164	P	12010.9518	P
AHTC1001072	5517.81	P	5850.3529	P	10959.9341	P	10089.3886	P	4290.4300	P	5279.5712	P	10590.5043	P	10163.9494	P
AHTC1001073	7576.86	P	5438.6772	P	3647.6837	P	4264.0637	P	9682.9089	P	5720.7585	P	3942.2084	P	3961.5023	P
AHTC1001074	1201.85	P	2899.7808	P	4394.9195	P	4318.4817	P	1280.6765	P	3537.9850	P	6187.3464	P	5909.2802	P
AHTC1001075	5756.59	P	10208.1182	P	7563.1548	P	5656.1182	P	801.3410	P	10716.8171	P	13855.9934	P	6839.4685	P
AHTC1001076	20056.2	P	18224.8163	P	10859.1594	P	12042.7736	P	12372.7096	P	14661.5105	P	8693.6322	P	8611.1823	P
AHTC1001077	24038.8	P	22820.7189	P	23643.6079	P	25184.7515	P	20108.0848	P	24749.3139	P	25070.6798	P	824.9770	P
AHTC1001078	9816.4	P	17606.3049	P	27201.6054	P	20336.9998	P	5752.9098	P	17638.6126	P	32470.9448	P	27912.7033	P
AHTC1001079	9763.57	P	11215.7949	P	15490.9715	P	13093.0471	P	12219.3288	P	9988.7519	P	11951.7120	P	13824.3208	P
AHTC1001080	12296	P	13145.0344	P	18841.3387	P	19454.4213	P	12592.8235	P	12015.9968	P	16397.7032	P	17534.1188	P
AHTC1001081	4552.9	P	3443.1382	P	4493.9774	P	6516.7663	P	5070.5035	P	3291.7655	P	3013.2247	P	3893.8598	P
AHTC1001082	153.674	A	118.9545	A	130.4170	A	209.9991	A	209.2716	A	144.9111	A	111.5719	A	127.9641	A
AHTC1001083	84.4356	A	83.8086	A	583.8139	P	75.0409	A	77.6036	A	68.7293	A	67.9543	A	70.9090	A
AHTC1001084	71.7536	A	74.4895	A	59.6276	A	57.7909	A	71.5809	A	83.3655	A	53.8096	A	56.7340	A
AHTC1001085	23426.5	P	31656.1961	P	21515.7736	P	24945.6806	P	26208.4362	P	34302.8149	P	34079.9510	P	25877.7531	P
AHTC1001086	16430	P	22632.6110	P	15042.2097	P	17527.9977	P	18213.2596	P	29001.6801	P	30830.2211	P	19199.1954	P
AHTC1001087	12327.8	P	10787.0171	P	6984.6952	P	10758.3489	P	11762.4844	P	497.8660	P	11356.9887	P	11642.0447	P
AHTC1001088	7592.93	P	6571.1846	P	3815.1079	P	3980.7709	P	7628.5353	P	8945.3103	P	6196.9556	P	6645.3596	P
AHTC1001089	415.658	P	231.7496	A	163.3739	A	345.1123	A	510.0712	P	528.1558	P	120.0835	A	60.6540	A
AHTC1001090	9675.77	P	6250.5155	P	16629.6296	P	14688.5081	P	3192.9904	P	10802.1880	P	20628.9671	P	20009.3747	P
AHTC1001091	716.163	P	1091.7498	P	402.7977	P	915.7034	P	212.9407	A	239.4747	A	110.0563	A	221.0726	A
AHTC1001092	15248	P	11248.1189	P	15551.5881	P	13464.5560	P	7298.9441	P	17008.4238	P	19540.0025	P	19229.3440	P
AHTC1001093	765.245	P	2834.4771	P	5034.6380	P	7445.2744	P	3804.1578	P	2592.0726	P	4714.5988	P	3057.4693	P
AHTC1001094	2596.4	P	4744.6121	P	5060.8630	P	10277.8321	P	6612.0597	P	5253.5103	P	5362.9875	P	4170.0594	P
AHTC1001095	10733.6	P	11145.9930	P	15915.0950	P	21306.0516	P	10321.6360	P	11147.5391	P	17423.7436	P	18307.0664	P
AHTC1001096	12113.9	P	13105.0990	P	7882.8292	P	10810.0719	P	14697.7890	P	12662.6013	P	8148.1833	P	8702.5830	P
AHTC1001097	10927.9	P	8926.0097	P	10234.1264	P	16779.4897	P	12526.5718	P	10616.0306	P	10735.3177	P	11510.1058	P
AHTC1001098	8326.35	P	6664.3932	P	6541.3279	P	8472.1766	P	9393.1990	P	8410.7397	P	6034.7522	P	5311.7603	P
AHTC1001099	7579.33	P	6992.7468	P	3714.3367	P	5984.0069	P	9314.8231	P	353.0875	A	4985.1985	P	4121.5822	P
AHTC1001100	12982.9	P	9710.3510	P	11094.6360	P	15952.5071	P	13041.1856	P	13193.3197	P	11301.3083	P	10174.6490	P
AHTC1001101	24847.4	P	30669.8807	P	33907.6699	P	29688.4048	P	15959.2034	P	22152.0526	P	35173.2397	P	30660.4080	P
AHTC1001102	16922.4	P	12554.3475	P	22637.1054	P	5902.2855	P	41519.0826	P	3772.9332	P	1507.7256	P	2794.1606	P
AHTC1001103	12165	P	8719.2804	P	8026.3199	P	7774.8465	P	6564.5567	P	7874.3373	P	8094.1484	P	6145.1706	P
AHTC1001104	1145.45	P	1015.1833	P	931.7069	P	1121.2187	P	3050.7332	P	1106.4395	P	657.2120	P	985.4728	P
AHTC1001105	1561.44	P	1457.9501	P	1233.3441	P	1477.1826	P	3480.9548	P	1579.7903	P	997.8391	P	1317.2779	P
AHTC1001106	1151.35	P	977.5539	P	920.3331	P	1087.5571	P	2114.0597	P	1070.7974	P	707.2016	P	986.2213	P
AHTC1001107	5826.87	P	6608.6279	P	11398.8766	P	14192.4702	P	10284.4479	P	6717.2588	P	8371.7786	P	8271.8975	P
AHTC1001108	9422.51	P	8981.3587	P	15993.4151	P	17752.9293	P	15868.7995	P	10110.6211	P	11405.9307	P	10329.0252	P
AHTC1001109	24867.2	P	25144.7414	P	22436.0643	P	24166.7004	P	23067.5357	P	24948.7045	P	22609.0638	P	21320.7474	P
AHTC1001110	1792.01	P	2270.2002	P	5037.9679	P	4759.4531	P	1381.8173	P	2405.9992	P	6718.3786	P	7554.9840	P
AHTC1001111	748.951	P	840.7552	P	655.8228	P	464.0114	P	452.2559	P	1021.1818	P	722.5963	P	838.3995	P
AHTC1001112	20159.2	P	19458.1258	P	10344.2104	P	12199.2993	P	15566.4009	P	18238.1418	P	10166.5345	P	9760.4798	P
AHTC1001113	16636.6	P	17831.6601	P	14231.2050	P	15490.1810	P	14199.9332	P	16843.2720	P	14945.0869	P	15280.8865	P
AHTC1001114	7005.17	P	8569.2279	P	6804.4528	P	6438.5382	P	5407.6633	P	8359.8724	P	5950.9187	P	5081.8368	P
AHTC1001115	231.384	A	712.9664	P	1298.6426	P	611.2276	P	334.2424	A	470.0595	P	1125.4639	P	968.0923	P
AHTC1001116	1333.79	P	4577.2845	P	4697.4186	P	2727.7879	P	1355.4907	P	1313.2449	P	3516.7292	P	3043.2025	P
AHTC1001117	3883.05	P	3958.8894	P	2955.7095	P	3549.1665	P	3755.1390	P	3669.0737	P	2618.1125	P	2366.1123	P
AHTC1001118	10033.4	P	9200.9220	P	12960.6841	P	13495.5058	P	10422.1489	P	10361.3144	P	13204.0141	P	14674.2757	P
AHTC1001119	16293.9	P	17756.5225	P	13389.3522	P	15745.3984	P	19268.5399	P	15571.8334	P	13003.1571	P	11582.5052	P
AHTC1001120	19299	P	21136.4465	P	10803.0741	P	13390.5971	P	19801.0602	P	20022.0343	P	14500.1202	P	14555.3922	P
AHTC1001121	13063.7	P	12790.8873	P	8960.2399	P	12736.2199	P	14577.2066	P	12764.2449	P	9213.8167	P	9764.7073	P
AHTC1001122	17249.8	P	17365.3900	P	17152.9188	P	20439.2566	P	12606.0719	P	18619.4448	P	18875.0868	P	20743.0547	P
AHTC1001123	18258.5	P	17733.2940	P	15146.1356	P	19100.9504	P	14166.1075	P	18238.3801	P	18620.8102	P	19880.9829	P
AHTC1001124	24584.3	P	21222.2365	P	17579.8254	P	20499.2361	P	18771.3367	P	30026.9882	P	22256.1767	P	23679.4248	P
AHTC1001125	2788.35	P	5721.1485	P	3952.9381	P	4115.6562	P	1495.4920	P	5517.0645	P	10144.2715	P	10476.2189	P
AHTC1001126	4898.11	P	6763.8539	P	4236.5021	P	4957.9923	P	2657.1939	P	5786.7771	P	6265.4847	P	7701.5664	P
AHTC1001127	649.637	P	1383.0286	P	1542.0456	P	1517.7575	P	226.9805	A	1204.9895	P	3519.5762	P	3868.5460	P
AHTC1001128	13121.7	P	14411.6302	P	11575.8285	P	16999.6678	P	17824.2441	P	15739.0716	P	11641.5532	P	10192.9228	P
AHTC1001129	5023.58	P	4213.4752	P	5004.1728	P	7106.9661	P	5364.1850	P	4655.9675	P	4664.1331	P	3671.7754	P
AHTC1001130	4027.41	P	7144.4854	P	10044.4034	P	3300.8983	P	1569.5797	P	7948.7177	P	19887.0697	P	16533.7060	P
AHTC1001131	14280.2	P	12831.3921	P	8602.7352	P	9685.5342	P	9983.3937	P	12114.8388	P	8521.5604	P	8302.3311	P
AHTC1001132	20109.5	P	19209.7056	P	20925.6099	P	20155.5664	P	21656.1399	P	20872.2710	P	20572.2326	P	20832.3256	P
AHTC1001133	3882.54	P	3466.8565	P	10196.4518	P	5282.0914	P	220.4387	A	3286.7315	P	6788.1287	P	12862.5113	P
AHTC1001134	277.159	A	1662.4050	P	118.5489	A	62.9604	A	3412.9588	P	4712.4532	P	2448.1621	P	584.0485	P
AHTC1001135	15688.8	P	14783.5410	P	11729.9122	P	11891.8579	P	12983.4423	P	13999.8110	P	11492.8839	P	10293.2612	P
AHTC1001136	937.154	P	489.1009	P	858.0394	P	745.8052	P	870.5059	P	493.2912	P	354.8098	A	803.5204	P
AHTC1001137	2660.7	P	2924.1518	P	5022.4658	P	3682.6586	P	5414.0207	P	435.8522	P	2854.6932	P	1079.2509	P
AHTC1001138	10263.8	P	11793.9083	P	13697.0236	P	15923.4635	P	11732.7478	P	12515.8414	P	16612.8025	P	13494.7414	P
AHTC1001139	1146.11	P	1049.0279	P	2025.9730	P	6545.9000	P	2054.2846	P	1592.9812	P	2696.4953	P	2482.3429	P
AHTC1001140	394.326	A	317.6622	A	333.0562	A	187.7576	A	917.3606	P	286.7240	A	247.1108	A	321.2436	A
AHTC1001141	15026.2	P	12410.4704	P	5759.5176	P	2299.6498	P	36061.4647	P	10924.7379	P	5304.1141	P	6471.1696	P
AHTC1001142	347.915	A	725.5555	P	1493.7351	P	2433.8806	P	888.7561	P	584.8116	P	1160.3715	P	828.1178	P
AHTC1001143	2315.11	P	4648.5694	P	8638.7050	P	18343.0532	P	4882.3273	P	3587.2817	P	8551.2859	P	6762.2216	P
AHTC1001144	1202.53	P	1430.2956	P	616.5622	P	549.1647	P	11066.2131	P	6102.8714	P	3381.6162	P	1488.0062	P
AHTC1001145	1429.44	P	2728.1041	P	649.8980	P	645.7784	P	15434.6834	P	11753.8278	P	7447.1404	P	3187.5203	P
AHTC1001146	27456.4	P	28318.4853	P	17818.8692	P	11188.4745	P	40135.3580	P	41805.5306	P	35937.5242	P	34048.7507	P
AHTC1001147	12918.5	P	13701.3700	P	8241.9939	P	2047.9847	P	22256.5387	P	25136.4521	P	18080.9896	P	15116.9464	P
AHTC1001148	149.633	A	185.3595	A	228.4359	A	142.6971	A	121.3962	A	309.9296	A	343.0751	A	177.4616	A
AHTC1001149	3522.94	P	4665.9685	P	2252.2596	P	1921.1579	P	4348.5941	P	6222.5498	P	467.7666	P	2865.1346	P
AHTC1001150	972.391	P	1317.0691	P	1460.2420	P	1079.9865	P	1243.7529	P	2284.8826	P	2381.4032	P	1334.4154	P
AHTC1001151	13808.6	P	14072.4353	P	11435.5069	P	10950.1273	P	7535.9201	P	11726.2343	P	9576.7364	P	9867.7560	P
AHTC1001152	21259.8	P	21744.7052	P	15302.3915	P	19517.4010	P	25517.0574	P	23288.4159	P	16646.3586	P	18240.5074	P
AHTC1001153	2883.33	P	119.2672	A	164.2514	A	239.7536	A	609.9849	P	136.1452	A	94.2241	A	129.1430	A
AHTC1001154	29.1383	A	26.8509	A	25.4931	A	19.6121	A	20.8655	A	50.7500	A	22.0117	A	22.7989	A
AHTC1001155	5922.54	P	3959.9077	P	2812.9040	P	3050.6652	P	4648.6528	P	4415.2065	P	2932.5137	P	3270.3175	P
AHTC1001156	17208.9	P	15301.8514	P	12863.1113	P	14197.3269	P	18136.3954	P	16141.1178	P	13028.9302	P	12123.2055	P
AHTC1001157	18868.4	P	16917.0942	P	14148.2614	P	17360.5890	P	18887.5705	P	17433.8428	P	14422.5916	P	14902.7457	P
AHTC1001158	16070.9	P	17154.1445	P	18038.0634	P	19912.9141	P	15118.7659	P	17448.6498	P	19829.6908	P	20596.5094	P
AHTC1001159	18.393	A	19.3603	A	20.1367	A	14.9719	A	11.4334	A	16.9700	A	17.6789	A	17.6997	A
AHTC1001160	63.7455	A	74.5187	A	107.1500	A	91.0488	A	232.9197	A	102.9369	A	77.0970	A	70.5081	A
AHTC1001161	25.143	A	31.9696	A	48.9535	A	31.9883	A	21.5458	A	27.3252	A	27.9698	A	29.8730	A
AHTC1001162	429.909	P	365.5264	A	451.7899	P	316.0463	A	563.4600	P	331.9949	A	209.6107	A	277.0356	A
AHTC1001163	18322.3	P	18367.7194	P	11216.7880	P	12151.0529	P	9903.9466	P	12989.8754	P	11007.9345	P	10798.5387	P
AHTC1001164	18363	P	18581.6173	P	11388.7194	P	14591.4801	P	17074.3628	P	18812.0653	P	12527.3773	P	13428.4058	P
AHTC1001165	2657.53	P	2384.7302	P	1459.6904	P	1582.3246	P	2326.9074	P	2707.8426	P	1301.7026	P	1308.2395	P
AHTC1001166	6914.35	P	7083.3065	P	7148.5937	P	6575.0417	P	3424.2140	P	8177.0232	P	7408.3931	P	7567.9804	P
AHTC1001167	566.636	P	400.5608	P	372.3785	A	562.9440	P	322.8000	A	948.5766	P	497.7802	P	600.1487	P
AHTC1001168	14728.3	P	24653.8115	P	17833.0915	P	11526.2703	P	31150.7128	P	30558.6080	P	24289.0641	P	25422.2724	P
AHTC1001169	2719.75	P	923.3625	P	1504.8091	P	482.5791	P	14757.9681	P	1150.5603	P	298.1388	A	525.0176	P
AHTC1001170	11132.6	P	17823.8895	P	19611.9198	P	12876.3238	P	4616.3863	P	17770.3773	P	26912.9212	P	18264.2648	P
AHTC1001171	7238.9	P	7627.0090	P	12059.3911	P	13012.3814	P	7887.4898	P	5571.6855	P	14687.0028	P	15716.8815	P
AHTC1001172	5385.74	P	4614.7332	P	3387.0700	P	2658.2910	P	15231.7200	P	4962.1048	P	3418.1059	P	4869.6140	P
AHTC1001173	9517.35	P	8080.5264	P	6281.2273	P	5643.3271	P	24419.2393	P	9326.7472	P	8515.2782	P	1533.4274	P
AHTC1001174	909.686	P	655.9820	P	933.0597	P	553.6793	P	3621.6637	P	695.1263	P	577.6901	P	965.3410	P
AHTC1001175	13.4842	A	8.6158	A	12.4335	A	10.8132	A	1278.6566	P	16.7884	A	10.4247	A	17.0143	A
AHTC1001176	18.0582	A	15.6973	A	13.1361	A	10.6542	A	1797.7362	P	31.2184	A	12.6586	A	22.8891	A
AHTC1001177	33.8203	A	11.8670	A	14.5859	A	13.2806	A	890.6186	P	26.1494	A	9.9712	A	16.6556	A
AHTC1001178	6699.93	P	7207.0136	P	8805.3163	P	6781.5572	P	3730.5257	P	7871.7661	P	10322.8072	P	10052.9400	P
AHTC1001179	111.626	A	375.7259	A	220.3507	A	2281.1835	P	57.6915	A	96.1964	A	79.5314	A	77.5571	A
AHTC1001180	181.034	A	259.8593	A	518.5587	P	2804.6771	P	425.4207	P	177.6074	A	146.1640	A	196.6735	A
AHTC1001181	3151.36	P	3891.1289	P	5400.9552	P	4464.0119	P	5887.5887	P	5707.0625	P	8853.9267	P	8202.8362	P
AHTC1001182	14.1289	A	26.2202	A	14.7386	A	16.9945	A	17.7505	A	11.1036	A	13.0601	A	13.3710	A
AHTC1001183	14614.9	P	15578.9652	P	18955.5309	P	13787.0049	P	8516.7264	P	12176.0977	P	14801.1200	P	17672.6245	P
AHTC1001184	53853.9	P	54048.0432	P	33170.9851	P	45410.4930	P	36709.6724	P	49134.0591	P	32351.6321	P	31446.1264	P
AHTC1001185	896.56	P	1068.3104	P	1401.1336	P	768.3334	P	2902.7042	P	1305.1479	P	991.2757	P	689.5047	P
AHTC1001186	9506.45	P	13703.9390	P	14139.8369	P	10221.8357	P	40588.7436	P	19041.8638	P	12509.5198	P	7992.8871	P
AHTC1001187	7379.54	P	9464.5172	P	7438.1875	P	2383.0078	P	7265.8121	P	19803.5306	P	20998.0211	P	10792.9737	P
AHTC1001188	7407.55	P	7887.5468	P	1663.4732	P	1003.6431	P	12227.7509	P	12061.1454	P	6297.4042	P	5781.3220	P
AHTC1001189	15.8038	A	12.4269	A	14.7076	A	11.1409	A	9.9752	A	10.6882	A	10.6462	A	11.8733	A
AHTC1001190	18.3461	A	27.4373	A	23.9814	A	17.7688	A	13.8139	A	28.2845	A	17.2820	A	18.1567	A
AHTC1001191	97.4839	A	68.1437	A	82.8985	A	27.2374	A	21.5551	A	36.0844	A	29.4920	A	36.1789	A
AHTC1001192	27.8919	A	21.9517	A	27.2739	A	15.0586	A	20.0527	A	16.3406	A	14.7272	A	17.9070	A
AHTC1001193	17127.6	P	16553.6489	P	17109.8960	P	18524.6130	P	16013.7542	P	14201.3042	P	16884.4280	P	16132.6172	P
AHTC1001194	2581.46	P	2963.1861	P	2124.5250	P	1664.9193	P	1955.2403	P	2242.3061	P	1885.0507	P	1834.0858	P
AHTC1001195	45488.3	P	38514.2174	P	36736.0575	P	45589.6910	P	34027.7947	P	39007.1184	P	38213.4824	P	34590.6789	P
AHTC1001196	7720.87	P	10801.1561	P	11981.9328	P	12285.1586	P	4591.5633	P	10872.4931	P	16402.2050	P	14735.8801	P
AHTC1001197	821.55	P	444.7805	P	906.6702	P	1197.2891	P	876.4975	P	479.2226	P	716.4091	P	740.3050	P
AHTC1001198	3141.69	P	4326.7047	P	7316.8291	P	7427.9357	P	1789.0435	P	3307.2823	P	9073.3593	P	8267.9250	P
AHTC1001199	28854.8	P	24451.1222	P	17680.3456	P	20936.8086	P	20794.5926	P	21460.9510	P	16261.1534	P	16252.7921	P
AHTC1001200	37567.2	P	34947.2910	P	24444.8036	P	28002.5458	P	29402.6193	P	29419.1661	P	23854.5814	P	24229.0803	P
AHTC1001201	717.058	P	647.1558	P	640.3438	P	453.3760	P	2767.2571	P	469.2232	P	307.6354	A	282.4439	A
AHTC1001202	47734.2	P	48285.3074	P	42537.8733	P	36536.1894	P	36489.1142	P	47102.5073	P	40853.5326	P	40080.6552	P
AHTC1001203	7332.72	P	6235.3945	P	3987.9347	P	6181.8838	P	6837.2308	P	7061.2459	P	3994.4427	P	4397.9586	P
AHTC1001204	6280.11	P	5373.1258	P	3648.4240	P	5869.5251	P	3862.0872	P	5810.2232	P	3409.0533	P	3171.0106	P
AHTC1001205	2878.4	P	2825.8955	P	1525.1743	P	1467.4666	P	2505.5541	P	6022.1449	P	3051.7018	P	497.5533	P
AHTC1001206	3141.92	P	2681.9791	P	1434.2973	P	1404.4645	P	2001.4716	P	6056.3316	P	2995.6801	P	2426.2635	P
AHTC1001207	2241.9	P	3808.4640	P	3686.9321	P	1905.0985	P	690.0731	P	3029.8137	P	3047.2808	P	3860.5818	P
AHTC1001208	3255.94	P	5235.6227	P	4952.9460	P	3128.7874	P	1314.0372	P	3833.6611	P	4323.6222	P	5236.5059	P
AHTC1001209	4819.78	P	5620.5324	P	7749.2541	P	8730.0607	P	3908.3469	P	6108.9030	P	9146.5579	P	8750.7896	P
AHTC1001210	1158.82	P	2039.1739	P	1569.1348	P	893.8710	P	509.2728	P	1941.6576	P	1362.9170	P	1054.7326	P
AHTC1001211	16714.4	P	17404.4938	P	20124.3068	P	32548.5435	P	33948.4510	P	22909.0781	P	26282.9782	P	21692.0723	P
AHTC1001212	2710.98	P	2514.8874	P	1062.8533	P	3174.7273	P	5601.9991	P	3596.1785	P	1874.8410	P	1124.9479	P
AHTC1001213	10509.1	P	9510.9366	P	8081.9725	P	11027.1443	P	8050.5130	P	11447.5903	P	9118.6501	P	10263.1170	P
AHTC1001214	7686.47	P	6685.7895	P	8258.6832	P	12007.7757	P	6274.3640	P	7759.4220	P	9601.6214	P	11743.5003	P
AHTC1001215	2566.88	P	2581.0291	P	1248.2405	P	1638.7704	P	4085.5476	P	4102.1832	P	1443.0992	P	1789.1497	P
AHTC1001216	7374.04	P	8467.4267	P	3925.7621	P	2266.0953	P	9867.9382	P	8608.2099	P	3744.0358	P	2995.3127	P
AHTC1001217	5094.35	P	6223.5106	P	3641.9143	P	2821.6156	P	7896.7415	P	6264.9666	P	3593.0127	P	3160.1048	P
AHTC1001218	19560	P	17315.9736	P	10502.4066	P	14862.2070	P	30934.8475	P	13839.2954	P	12612.4683	P	19631.3820	P
AHTC1001219	8070.65	P	7466.8107	P	4520.5793	P	4535.6985	P	8572.8243	P	10878.4625	P	8995.0073	P	9359.2429	P
AHTC1001220	4982.24	P	4687.0100	P	2741.4577	P	1967.0374	P	3397.1961	P	8613.5657	P	6109.7159	P	6549.0646	P
AHTC1001221	21513.6	P	19456.7427	P	14111.6608	P	20733.3970	P	24215.0874	P	19266.0447	P	14473.5515	P	15286.1033	P
AHTC1001222	28879.1	P	24957.0151	P	26805.5151	P	20321.9337	P	44228.8968	P	21998.7825	P	20799.0989	P	28209.0060	P
AHTC1001223	2040.9	P	1582.2792	P	3801.1617	P	1615.5356	P	2754.7329	P	1316.8230	P	1719.0135	P	2229.5214	P
AHTC1001224	20219	P	19876.2998	P	19875.1369	P	35697.0914	P	31319.3244	P	27154.4691	P	31353.3208	P	31106.7223	P
AHTC1001225	13891.5	P	14783.0175	P	11127.5004	P	15521.3801	P	20239.5504	P	16801.6051	P	14788.8008	P	15747.4771	P
AHTC1001226	25273.2	P	23427.8100	P	21468.8979	P	26263.8346	P	27825.9920	P	23694.0508	P	20955.1972	P	22853.0098	P
AHTC1001227	12539.1	P	14444.9593	P	11134.5762	P	14184.7781	P	11003.4877	P	14256.5155	P	12274.4547	P	12321.1103	P
AHTC1001228	7681.65	P	6013.1478	P	6369.0736	P	4665.3439	P	22839.2993	P	5411.9690	P	3103.7887	P	3752.9553	P
AHTC1001229	4016.38	P	3722.2195	P	2783.8067	P	821.6877	P	12162.3420	P	2999.2381	P	1281.3634	P	1459.7675	P
AHTC1001230	4432.8	P	3490.4817	P	3562.9689	P	657.8142	P	16986.0071	P	3363.9794	P	1307.0917	P	1375.9753	P
AHTC1001231	7862.01	P	6248.9251	P	8172.3914	P	12296.8961	P	20744.9403	P	9025.8835	P	6709.1630	P	7964.7230	P
AHTC1001232	20948	P	26582.4967	P	34866.5538	P	30778.6740	P	9698.2218	P	21707.8161	P	35573.0791	P	35486.4483	P
AHTC1001233	4883.33	P	4372.2424	P	8505.9078	P	8168.3541	P	3617.2259	P	4140.9495	P	8003.9922	P	7400.6461	P
AHTC1001234	11771.6	P	10354.2624	P	8091.5144	P	11979.8161	P	10357.0722	P	10553.1006	P	7908.8228	P	8579.7923	P
AHTC1001235	27298.4	P	25419.7516	P	19379.1058	P	24897.6163	P	20581.0566	P	27397.2530	P	20075.7512	P	19715.6522	P
AHTC1001236	32101.6	P	31262.5449	P	29138.0706	P	32495.6687	P	22765.5583	P	28731.0873	P	29046.5409	P	28309.6858	P
AHTC1001237	9622.08	P	8243.8000	P	5158.9524	P	7902.4086	P	10795.0156	P	8922.0700	P	5525.0432	P	5197.7515	P
AHTC1001238	30436.2	P	28478.0339	P	19918.5289	P	28386.0265	P	28127.7524	P	30278.3610	P	21447.7549	P	21738.9920	P
AHTC1001239	1499.69	P	764.4357	P	833.2429	P	998.6443	P	820.6025	P	1544.7349	P	1753.6731	P	922.5129	P
AHTC1001240	6827.87	P	7613.4728	P	7988.3962	P	8406.2138	P	5577.1605	P	7252.8715	P	7659.2349	P	7340.3015	P
AHTC1001241	6020.01	P	7515.4727	P	11655.4076	P	10263.4664	P	4960.1003	P	7358.7574	P	11978.4951	P	10692.5286	P
AHTC1001242	24431.1	P	29956.8032	P	32847.3753	P	35355.6540	P	22002.1111	P	32855.1003	P	39739.7294	P	37944.4993	P
AHTC1001243	13813.3	P	17878.0161	P	13412.4971	P	17208.8953	P	16090.4158	P	20548.4162	P	18316.0225	P	14825.8600	P
AHTC1001244	23313.9	P	21004.1318	P	13456.2220	P	10418.5581	P	28251.5635	P	23835.3088	P	16426.2874	P	19258.2199	P
AHTC1001245	13.8766	A	20.7424	A	26.7336	A	30.4206	A	12.4243	A	59.6094	A	33.9173	A	37.1462	A
AHTC1001246	1821.91	P	2569.3887	P	2969.4982	P	18909.1422	P	2453.3279	P	3300.1723	P	1399.2111	P	1368.3093	P
AHTC1001247	462.555	P	823.2659	P	398.3813	A	2740.9358	P	796.1611	P	2563.1482	P	1338.3586	P	1098.2191	P
AHTC1001248	11207.9	P	13202.7660	P	8746.9369	P	6138.0211	P	8155.4724	P	7408.9718	P	7832.5756	P	8335.4286	P
AHTC1001249	12768.3	P	13042.0396	P	18685.8341	P	27863.2022	P	13541.4979	P	13739.7681	P	21769.8192	P	18006.4573	P
AHTC1001250	21254.7	P	19669.1269	P	15358.5724	P	17569.5657	P	14974.5659	P	21547.6976	P	14239.4548	P	11389.9219	P
AHTC1001251	17888.1	P	15710.3415	P	12886.3111	P	17799.0846	P	18287.9041	P	16752.9753	P	15389.4726	P	419.2413	P
AHTC1001252	39190.3	P	40058.5464	P	31151.0120	P	34480.6933	P	29616.0799	P	35324.4677	P	30033.7333	P	28611.5975	P
AHTC1001253	5904.94	P	5138.9371	P	6250.8689	P	5351.0390	P	4742.6438	P	5702.5854	P	6126.3528	P	5971.4895	P
AHTC1001254	17160.2	P	16426.6705	P	11096.2268	P	13486.3090	P	12571.1783	P	15449.2020	P	10659.3299	P	10829.2513	P
AHTC1001255	7358.55	P	5904.6304	P	4116.6301	P	5418.0448	P	5763.2397	P	6566.7905	P	3485.2328	P	3062.5972	P
AHTC1001256	24246.8	P	26166.0627	P	16621.3109	P	18786.1339	P	22836.5062	P	25270.7321	P	18550.2698	P	18575.3028	P
AHTC1001257	25445.3	P	28170.5436	P	28228.1091	P	25050.7923	P	8485.0340	P	25846.1720	P	37314.6401	P	31514.0600	P
AHTC1001258	1624.81	P	1978.6990	P	1237.9095	P	1266.9871	P	7379.2706	P	6599.7504	P	3826.5999	P	1735.5628	P
AHTC1001259	25008.8	P	23228.7559	P	21081.5631	P	22177.2025	P	21163.0340	P	23962.3708	P	21362.9608	P	21575.7495	P
AHTC1001260	973.062	P	1085.8179	P	1224.0534	P	850.3716	P	5533.1811	P	946.3567	P	740.6263	P	1096.7106	P
AHTC1001261	3474.24	P	3431.9069	P	12424.1539	P	4297.0651	P	5421.5068	P	6774.2794	P	8498.2748	P	7371.6070	P
AHTC1001262	16773	P	13438.8258	P	10006.2111	P	13375.1253	P	17490.8579	P	13558.1226	P	8969.4996	P	8303.2064	P
AHTC1001263	9678.16	P	12893.6965	P	24982.3747	P	14530.9322	P	8525.1837	P	9454.1356	P	17788.7695	P	24281.9526	P
AHTC1001264	7795.54	P	10594.0163	P	21185.5240	P	10246.6274	P	7635.6822	P	8256.7310	P	15458.8699	P	20840.6176	P
AHTC1001265	30800.9	P	30616.8702	P	22013.4164	P	27055.9741	P	24107.3353	P	28416.2941	P	21715.9444	P	20859.7268	P
AHTC1001266	11808	P	12963.0375	P	16308.2916	P	15459.6289	P	9064.8019	P	11499.5051	P	16450.7685	P	15386.3318	P
AHTC1001267	5977.43	P	6569.2070	P	5448.4884	P	4946.7731	P	5509.5188	P	5567.7925	P	6121.6366	P	6265.6961	P
AHTC1001268	381.488	A	460.3550	P	460.8694	P	377.3819	A	356.2935	A	579.2973	P	392.1490	A	1149.5722	P
AHTC1001269	175.953	A	166.4459	A	268.3062	A	232.6875	A	530.4694	P	208.2402	A	152.8542	A	184.6775	A
AHTC1001270	13164	P	12095.3141	P	6779.8123	P	8463.5383	P	14781.8881	P	12489.2365	P	8701.1494	P	8564.9266	P
AHTC1001271	9386.43	P	10223.5578	P	6682.7945	P	7740.7643	P	12368.2287	P	10504.7465	P	6498.3963	P	6282.2907	P
AHTC1001272	11589.2	P	14441.6022	P	20033.7880	P	19908.0765	P	7007.8244	P	15746.0901	P	24534.5265	P	22863.7369	P
AHTC1001273	12341.2	P	12141.8590	P	12132.4122	P	14717.6065	P	14309.8924	P	12749.5329	P	12261.9236	P	10688.3641	P
AHTC1001274	4721.36	P	6071.8997	P	1414.2109	P	618.4591	P	22283.1866	P	25465.7078	P	16315.3765	P	14791.5244	P
AHTC1001275	1962.73	P	2412.3809	P	551.1241	P	258.2154	A	7851.6215	P	8564.9094	P	5621.9464	P	4975.4515	P
AHTC1001276	15650.7	P	14509.0854	P	9571.1963	P	10961.2942	P	32443.0120	P	14132.5283	P	7010.4641	P	7586.8078	P
AHTC1001277	10270.4	P	8697.1893	P	5913.1314	P	7850.1720	P	9524.9619	P	9095.7431	P	11594.8790	P	8062.4430	P
AHTC1001278	8865.56	P	7764.7966	P	6176.7229	P	6539.6031	P	3318.4126	P	7597.0374	P	6016.9625	P	784.6778	P
AHTC1001279	4613.81	P	4986.5297	P	3213.1326	P	2928.9296	P	1532.5645	P	4726.4099	P	2277.6056	P	1670.2960	P
AHTC1001280	2577.15	P	2379.2783	P	7065.0449	P	6028.9532	P	910.4794	P	1757.5461	P	3939.7604	P	6344.2133	P
AHTC1001281	14556.1	P	20659.9783	P	26695.3672	P	21803.7059	P	8139.1433	P	15950.3009	P	25607.2858	P	26393.6080	P
AHTC1001282	466.4	P	391.8530	A	677.0224	P	888.2747	P	701.0307	P	390.9985	A	438.0820	P	417.5484	P
AHTC1001283	14162.9	P	15103.8245	P	13869.8882	P	12634.8827	P	8033.9465	P	11585.6078	P	14352.0924	P	14209.8754	P
AHTC1001284	9319.96	P	14825.4542	P	17103.1610	P	11193.4996	P	3717.7520	P	8376.8112	P	16435.8914	P	16996.0596	P
AHTC1001285	21471	P	19955.8276	P	15036.5577	P	16657.5551	P	18090.6779	P	19317.9532	P	14901.3778	P	14882.7276	P
AHTC1001286	30.2148	A	16.4376	A	19.8202	A	13.3331	A	230.1765	A	47.0919	A	13.9654	A	16.7717	A
AHTC1001287	1554.59	P	2039.3549	P	1903.7452	P	2697.6209	P	1613.7073	P	1736.7493	P	1529.5579	P	1176.9566	P
AHTC1001288	11423.3	P	12839.0325	P	14310.8762	P	9413.7912	P	10067.9803	P	10347.8576	P	10229.9300	P	15455.2074	P
AHTC1001289	2481.16	P	1962.9502	P	1469.6675	P	391.9468	A	5314.6981	P	6328.3550	P	7093.4377	P	1024.5850	P
AHTC1001290	6780.4	P	10052.6438	P	14661.6476	P	17688.6667	P	4307.9342	P	8583.8803	P	17308.6694	P	16882.8132	P
AHTC1001291	10088.1	P	11157.7979	P	12258.5440	P	16084.2848	P	15759.2199	P	13680.9660	P	14542.2420	P	14947.1165	P
AHTC1001292	7666.05	P	9107.4882	P	16565.1392	P	20977.2208	P	14803.4690	P	11806.4726	P	19176.1443	P	17988.0950	P
AHTC1001293	5395.42	P	6268.1988	P	3240.2656	P	3751.5275	P	10186.8822	P	15789.6342	P	5880.4049	P	6542.6767	P
AHTC1001294	8335.32	P	9467.4503	P	3533.2997	P	7007.5027	P	18494.9190	P	18665.8986	P	10233.6996	P	6463.3236	P
AHTC1001295	2261.61	P	3205.2467	P	20357.7071	P	3193.4015	P	1600.5970	P	691.7780	P	4992.9300	P	2043.2119	P
AHTC1001296	9859.86	P	9447.5383	P	7085.3082	P	10000.8678	P	11912.6836	P	8931.4720	P	6492.1416	P	6639.8940	P
AHTC1001297	4124.02	P	2458.2972	P	1171.9989	P	2437.2125	P	4112.9577	P	2730.5722	P	850.2795	P	791.7627	P
AHTC1001298	4489.47	P	2551.4388	P	1056.1960	P	1971.9001	P	4769.6069	P	2566.5601	P	810.2867	P	807.7439	P
AHTC1001299	8731.63	P	9616.9411	P	8703.1705	P	7436.1881	P	7697.9811	P	8506.6654	P	7517.1706	P	8840.3663	P
AHTC1001300	6882.22	P	8919.5595	P	10377.8323	P	9931.9589	P	8542.6707	P	7010.9739	P	9157.9729	P	11156.9257	P
AHTC1001301	25489.9	P	23775.7487	P	22247.7539	P	15746.6734	P	14923.2893	P	23777.1764	P	25345.0209	P	26825.0841	P
AHTC1001302	28235.6	P	24327.0393	P	23100.5717	P	23811.8705	P	18544.4384	P	24660.3962	P	26913.4184	P	28553.2770	P
AHTC1001303	968.617	P	926.7942	P	642.9455	P	789.4462	P	1726.9288	P	1083.3068	P	784.7083	P	667.0892	P
AHTC1001304	23913.8	P	19797.5621	P	16592.2616	P	18658.7089	P	23967.9029	P	20550.0638	P	18526.2739	P	18806.1640	P
AHTC1001305	248.008	A	161.5530	A	296.4041	A	176.1342	A	133.0425	A	171.5968	A	142.7374	A	129.7043	A
AHTC1001306	324.336	A	322.1631	A	376.5406	A	251.2582	A	365.9058	A	275.3359	A	199.6325	A	207.0832	A
AHTC1001307	2725.56	P	2197.6733	P	1088.7706	P	920.8961	P	1118.5507	P	1529.6576	P	673.3706	P	739.4239	P
AHTC1001308	740.448	P	369.4284	A	383.7747	A	210.2529	A	76.4486	A	422.9744	P	379.2971	A	301.7183	A
AHTC1001309	48.604	A	45.2728	A	56.2526	A	32.8766	A	73.5805	A	38.9746	A	39.3619	A	40.7653	A
AHTC1001310	24728.8	P	20856.6017	P	13593.6416	P	15296.9800	P	13854.4092	P	1266.6472	P	11291.8834	P	14872.3526	P
AHTC1001311	15430.6	P	14645.8937	P	9080.8973	P	11138.8302	P	11225.8490	P	13695.8062	P	7545.4225	P	9758.0156	P
AHTC1001312	728.623	P	381.7607	A	247.0905	A	398.0297	A	1032.0625	P	527.7263	P	146.5941	A	154.5953	A
AHTC1001313	2883.76	P	3209.6042	P	2314.0978	P	2098.8403	P	2620.7392	P	2641.6091	P	2079.6790	P	2155.3198	P
AHTC1001314	23628.2	P	23066.7760	P	16496.6326	P	17799.3665	P	22620.6921	P	22817.6923	P	17305.9201	P	17589.9808	P
AHTC1001315	9567.3	P	6890.3528	P	4960.3914	P	6304.0022	P	6297.2041	P	7865.2377	P	4627.1167	P	5043.3237	P
AHTC1001316	3119.6	P	2949.1652	P	2700.3424	P	3429.6904	P	2714.8154	P	3221.0502	P	2544.9962	P	2122.4665	P
AHTC1001317	9511.94	P	12132.4007	P	8598.5563	P	795.5608	P	5300.4346	P	10150.8197	P	9254.7143	P	5800.4704	P
AHTC1001318	3713.06	P	3241.8581	P	6892.7508	P	11174.8585	P	3620.2030	P	3466.9795	P	7085.9382	P	5208.5746	P
AHTC1001319	9819.56	P	5927.2889	P	10295.2059	P	5529.6070	P	18906.9017	P	3857.9497	P	3536.3018	P	4831.5341	P
AHTC1001320	10042.3	P	6063.2356	P	9926.7355	P	5838.7616	P	20105.5291	P	3905.1912	P	3475.9126	P	4919.0263	P
AHTC1001321	11948.1	P	6419.8355	P	12177.7099	P	6999.5842	P	24456.5640	P	4108.4048	P	4363.0522	P	5604.7498	P
AHTC1001322	3646.23	P	970.1273	P	3099.6198	P	1889.2299	P	7796.2367	P	645.7121	P	628.7719	P	892.2243	P
AHTC1001323	22597.1	P	22516.0961	P	18471.8452	P	20834.7149	P	22003.8956	P	22793.3321	P	18728.2983	P	19378.4737	P
AHTC1001324	11764.8	P	12767.7689	P	9379.1129	P	12849.1812	P	12785.0844	P	12728.7346	P	7807.7139	P	9937.6893	P
AHTC1001325	5958.58	P	10465.6961	P	12441.8854	P	17123.3874	P	3492.3091	P	10648.3769	P	17249.7155	P	16406.0950	P
AHTC1001326	6403.84	P	8445.2530	P	4797.4233	P	4065.4993	P	4103.6129	P	709.4630	P	4134.7391	P	3862.9481	P
AHTC1001327	2548.77	P	1439.2396	P	2526.3058	P	795.4692	P	593.3647	P	167.3617	A	832.5888	P	527.1509	P
AHTC1001328	8534.89	P	6678.5944	P	4234.0085	P	9014.6051	P	8066.5244	P	8128.5928	P	4130.1300	P	3494.3133	P
AHTC1001329	17413.5	P	18980.8431	P	20584.4513	P	22263.3569	P	13824.8445	P	18709.0502	P	21172.5194	P	20685.2253	P
AHTC1001330	20842.7	P	29517.5054	P	29146.1447	P	26130.5635	P	7540.6960	P	30404.7716	P	29135.2099	P	28374.0149	P
AHTC1001331	752.789	P	326.1535	A	1170.9024	P	1360.3240	P	12802.9368	P	289.8781	A	110.7752	A	117.9370	A
AHTC1001332	61.4295	A	57.9086	A	144.9308	A	57.8633	A	1505.5238	P	138.1408	A	46.1806	A	40.1225	A
AHTC1001333	10291.3	P	9401.6370	P	14039.3551	P	12159.4409	P	35763.4459	P	13980.9329	P	8444.2656	P	7908.6685	P
AHTC1001334	116.075	A	88.8942	A	67.2723	A	49.5849	A	110.4858	A	180.3541	A	82.3238	A	64.7211	A
AHTC1001335	272.516	A	59.0380	A	32.3769	A	9.6002	A	80.9436	A	303.3758	A	75.3903	A	49.9036	A
AHTC1001336	25707.4	P	27055.2939	P	22560.7446	P	25428.8396	P	25004.4836	P	25496.1967	P	21732.3802	P	20158.1818	P
AHTC1001337	6250.31	P	6267.0967	P	3940.9588	P	4605.4551	P	6452.2053	P	5974.1905	P	3645.2839	P	3764.3497	P
AHTC1001338	19684.6	P	19443.0353	P	14362.9718	P	2213.0691	P	816.8789	P	19653.8616	P	15347.5607	P	13815.6304	P
AHTC1001339	1248.06	P	1107.9020	P	838.4169	P	711.6675	P	2607.0179	P	1328.4977	P	420.1183	P	1150.8561	P
AHTC1001340	6166.02	P	5402.6711	P	7024.6502	P	12058.8468	P	5861.7370	P	9169.9280	P	12355.6004	P	9153.0625	P
AHTC1001341	1993.95	P	2339.7340	P	3925.6950	P	172.6659	A	179.6278	A	4574.7084	P	10286.5358	P	10284.7171	P
AHTC1001342	8460.87	P	10339.6855	P	9663.5190	P	5595.5125	P	10478.4135	P	6658.9625	P	7249.1798	P	7784.6414	P
AHTC1001343	1796.43	P	2661.5844	P	3962.0973	P	1401.2688	P	363.3384	A	1591.7417	P	2004.9882	P	1788.9282	P
AHTC1001344	31392.5	P	26774.8119	P	22053.3216	P	1370.5030	P	2214.4219	P	27794.6448	P	24988.4656	P	24871.4990	P
AHTC1001345	3141.98	P	3932.2015	P	4966.2995	P	3614.7279	P	1803.3692	P	2757.9985	P	4374.5568	P	4865.6159	P
AHTC1001346	4635.07	P	5370.0240	P	5593.8751	P	4884.1858	P	2723.8296	P	3863.9806	P	5398.9574	P	5885.4923	P
AHTC1001347	22617.3	P	28127.0558	P	28861.7145	P	32335.3052	P	20344.7324	P	30099.9427	P	25899.2576	P	21679.4028	P
AHTC1001348	12892.1	P	14647.2437	P	17214.7872	P	17499.8951	P	8673.7611	P	13726.8098	P	20361.5725	P	17438.3468	P
AHTC1001349	9010.5	P	8118.6881	P	10451.8360	P	9553.7066	P	3902.4156	P	6337.9265	P	9064.1861	P	7600.1666	P
AHTC1001350	9870.57	P	8726.3584	P	9712.5471	P	9073.6128	P	4183.1922	P	5944.1730	P	8464.8185	P	7055.9317	P
AHTC1001351	530.158	P	675.2753	P	1134.3144	P	926.2503	P	359.4001	A	1342.0881	P	1972.2378	P	1925.7974	P
AHTC1001352	2641.26	P	3398.1347	P	2589.7321	P	2902.5259	P	5111.5327	P	5338.3367	P	4008.6099	P	3846.7657	P
AHTC1001353	12345	P	4497.6443	P	3003.4873	P	4286.3715	P	10349.8708	P	7589.8044	P	3844.2293	P	3394.9557	P
AHTC1001354	14642.4	P	13987.9354	P	15572.3384	P	20763.0971	P	28561.3229	P	20491.8207	P	19696.5776	P	18613.0422	P
AHTC1001355	723.065	P	700.0110	P	848.2542	P	1001.7904	P	380.4594	A	530.6757	P	718.7387	P	668.5228	P
AHTC1001356	17779.1	P	15853.9580	P	22309.3756	P	28336.4788	P	8417.9653	P	17989.5868	P	21818.4319	P	20440.2222	P
AHTC1001357	206.13	A	115.2622	A	93.3654	A	114.8238	A	79.0621	A	399.3132	A	145.9475	A	166.9848	A
AHTC1001358	2852.32	P	1699.5463	P	789.3882	P	1135.0004	P	2427.9607	P	6876.8337	P	3619.4635	P	3616.8642	P
AHTC1001359	1104.67	P	1080.3852	P	503.4314	P	525.5926	P	1053.4452	P	2064.6838	P	665.7009	P	715.3727	P
AHTC1001360	18537.9	P	18300.9689	P	10898.4700	P	14167.9887	P	20641.8266	P	25975.2459	P	20548.9864	P	18093.7838	P
AHTC1001361	1776.03	P	1998.0711	P	2868.6227	P	1855.3987	P	2094.3643	P	1261.2419	P	2405.1720	P	2591.7077	P
AHTC1001362	4938.73	P	6228.0338	P	20135.4208	P	3667.8841	P	1890.2740	P	5169.5186	P	3756.3703	P	3531.5462	P
AHTC1001363	24965.4	P	22685.8576	P	17362.2746	P	24145.5002	P	23544.3726	P	22811.4968	P	18629.2374	P	18536.8423	P
AHTC1001364	5862.38	P	7415.6911	P	6859.5960	P	8206.8957	P	5560.4418	P	6671.3426	P	6522.5477	P	6187.1467	P
AHTC1001365	2368.55	P	2565.4420	P	4392.3793	P	1702.0036	P	2809.7934	P	1567.5607	P	1964.1315	P	2715.0130	P
AHTC1001366	17277.1	P	21712.3414	P	26885.6580	P	21602.2700	P	13059.2440	P	17043.3810	P	25366.9903	P	20352.5038	P
AHTC1001367	1643.76	P	1099.9902	P	1168.8880	P	2699.2240	P	2403.1301	P	1528.1123	P	1242.3901	P	1424.9432	P
AHTC1001368	22111.8	P	19307.9653	P	15995.1994	P	22410.6622	P	28440.8588	P	22319.3729	P	20154.8229	P	19875.5718	P
AHTC1001369	7676.52	P	5242.5099	P	5025.3036	P	4042.6619	P	9429.5127	P	6428.4713	P	3917.7917	P	5072.8011	P
AHTC1001370	466.961	P	493.4762	P	41.0027	A	14.4389	A	3681.8955	P	2576.0418	P	928.4189	P	714.6639	P
AHTC1001371	1342.28	P	1832.2657	P	206.7642	A	54.7689	A	8177.1313	P	5992.6483	P	3171.5529	P	2746.8566	P
AHTC1001372	20935.7	P	20575.0058	P	18766.1860	P	17624.3330	P	12780.1459	P	17700.1808	P	18071.4657	P	16942.5554	P
AHTC1001373	25340.3	P	20679.0435	P	25759.1208	P	32964.1521	P	25138.6353	P	23849.2018	P	24650.7592	P	18708.5280	P
AHTC1001374	19009.6	P	19717.9904	P	29034.0724	P	23020.6519	P	18048.7175	P	12519.5561	P	16841.5591	P	21799.4412	P
AHTC1001375	414.471	P	545.1808	P	174.5831	A	44.4190	A	317.7927	A	1306.1822	P	541.4226	P	212.7377	A
AHTC1001376	2640.89	P	2912.3024	P	752.7261	P	182.0532	A	2269.2223	P	5256.9438	P	234.5633	A	2004.7068	P
AHTC1001377	10916.7	P	9256.3656	P	5796.0498	P	6993.1853	P	9666.0783	P	15432.2872	P	9613.1163	P	9443.0762	P
AHTC1001378	13312.1	P	11172.9237	P	6225.7831	P	9591.2346	P	12671.9871	P	19974.5185	P	11580.9116	P	11803.4981	P
AHTC1001379	7369.55	P	6585.8041	P	4734.8131	P	3293.0813	P	3650.1541	P	5634.2989	P	3783.1009	P	3497.8651	P
AHTC1001380	20064.7	P	18136.5369	P	19028.1171	P	18675.2781	P	12604.6346	P	17397.0372	P	19487.4831	P	18570.3223	P
AHTC1001381	37.3914	A	35.8874	A	32.6845	A	25.8648	A	44.3375	A	27.0791	A	20.9201	A	15.7673	A
AHTC1001382	253.996	A	201.8189	A	478.2235	P	353.8890	A	161.1516	A	179.7223	A	277.9551	A	338.8913	A
AHTC1001383	5392.44	P	5096.4069	P	4461.2490	P	1967.4220	P	9383.5889	P	2399.8215	P	613.5358	P	834.7312	P
AHTC1001384	37694.3	P	35474.3800	P	31515.5910	P	48140.6812	P	39858.2307	P	36499.0245	P	31805.8840	P	29564.6270	P
AHTC1001385	15818.5	P	13208.5732	P	7715.8790	P	9071.5871	P	13338.4343	P	12650.1425	P	6679.1221	P	5115.9610	P
AHTC1001386	6339.27	P	5317.7834	P	4212.9126	P	5051.7654	P	5351.5944	P	5584.4683	P	3517.8731	P	3481.5439	P
AHTC1001387	19301.9	P	16618.3005	P	11533.7175	P	14780.6818	P	15337.9130	P	15981.7630	P	10361.3480	P	8865.7112	P
AHTC1001388	30677.9	P	31768.7759	P	30546.4880	P	29443.7910	P	29883.9682	P	25295.6333	P	22104.1233	P	28428.3363	P
AHTC1001389	25446.4	P	24979.4419	P	22555.5728	P	22148.7545	P	25589.9825	P	21115.4101	P	17833.3672	P	23252.2925	P
AHTC1001390	29542.5	P	28729.3946	P	28039.4653	P	26310.1253	P	28912.4221	P	24366.8490	P	18337.7004	P	26781.9263	P
AHTC1001391	5456.63	P	7605.5670	P	12556.4658	P	14714.3028	P	4045.9718	P	7974.0894	P	14578.9844	P	12319.3041	P
AHTC1001392	7048.36	P	8270.3999	P	11972.5125	P	13968.4045	P	4262.0370	P	9327.4406	P	13990.4480	P	13134.7726	P
AHTC1001393	12373	P	10167.4381	P	8252.4231	P	8252.8446	P	4752.0463	P	8266.2340	P	7075.0383	P	6784.5668	P
AHTC1001394	8866.45	P	7235.3259	P	3321.6208	P	2971.5963	P	7783.7433	P	16975.6022	P	13577.3682	P	15099.1888	P
AHTC1001395	21457.1	P	20253.1723	P	20785.8248	P	33825.4137	P	36188.1269	P	25981.4130	P	20308.8077	P	20661.1980	P
AHTC1001396	15863.1	P	16221.5541	P	12141.2983	P	16460.8127	P	14438.0473	P	15821.2290	P	10972.9994	P	11696.9623	P
AHTC1001397	8945.86	P	6887.9132	P	7024.3652	P	8083.5291	P	9666.9470	P	7154.9087	P	8121.1294	P	285.9581	A
AHTC1001398	11305.4	P	11051.3866	P	8433.9572	P	8594.4954	P	13963.4644	P	10311.4167	P	8024.8375	P	7835.1705	P
AHTC1001399	1286.8	P	1702.1666	P	3203.6243	P	2265.8807	P	3127.1052	P	1614.3334	P	1719.9302	P	2512.9549	P
AHTC1001400	873.006	P	1384.2036	P	2677.2394	P	2433.1704	P	2401.3646	P	1536.6923	P	1467.7332	P	1756.6825	P
AHTC1001401	1342.02	P	1064.6470	P	530.2966	P	1347.5321	P	643.6965	P	4108.9936	P	1635.6720	P	251.9371	A
AHTC1001402	11152.4	P	10660.1808	P	6789.5879	P	6791.4263	P	7298.8461	P	8734.6428	P	6516.6404	P	6338.0050	P
AHTC1001403	472.692	P	524.6557	P	561.4587	P	473.6203	P	592.8148	P	1226.7445	P	480.9778	P	454.7270	P
AHTC1001404	16404.8	P	15831.4972	P	12222.0474	P	13472.5440	P	17600.4298	P	15020.7262	P	10343.5077	P	10519.3350	P
AHTC1001405	11854.7	P	15243.0424	P	10567.4623	P	8053.2763	P	7537.2331	P	10754.5911	P	9313.9936	P	9721.9085	P
AHTC1001406	6843.54	P	9324.2296	P	6500.3585	P	7683.8672	P	3895.7578	P	6470.2991	P	9987.5294	P	8489.9163	P
AHTC1001407	3057.22	P	2778.3330	P	1525.6018	P	2028.3208	P	3278.2494	P	3483.6417	P	2133.0435	P	2554.7235	P
AHTC1001408	2692.22	P	2046.0874	P	1288.2289	P	1706.5298	P	2506.0242	P	3192.1984	P	1745.3192	P	2308.8015	P
AHTC1001409	19.6572	A	13.2853	A	20.5697	A	63.2342	A	10.7226	A	17.8152	A	19.5103	A	18.0442	A
AHTC1001410	2081.64	P	2096.0586	P	882.1973	P	446.4440	P	3286.4394	P	6066.2885	P	6692.2924	P	8201.5179	P
AHTC1001411	11606.7	P	10007.4022	P	6503.2706	P	8833.7681	P	11717.4140	P	8994.0995	P	6575.0828	P	6018.4743	P
AHTC1001412	15844.4	P	13770.6498	P	12302.5057	P	19291.0237	P	13257.9290	P	15029.7773	P	12366.1878	P	10964.7090	P
AHTC1001413	2896.74	P	3110.7957	P	1232.3414	P	1335.9892	P	1596.1686	P	5705.3562	P	3189.7463	P	2466.8429	P
AHTC1001414	4666.17	P	5225.7290	P	5067.3068	P	4705.3695	P	3199.7550	P	11606.3195	P	14067.4244	P	12151.5670	P
AHTC1001415	6600.31	P	6942.3951	P	3662.1002	P	2723.1770	P	8740.9471	P	12695.4061	P	8994.6676	P	9848.5991	P
AHTC1001416	14455.4	P	12132.9749	P	8119.0690	P	10620.2780	P	12104.7285	P	12769.7499	P	8550.8638	P	9529.0393	P
AHTC1001417	15647.8	P	15068.8861	P	11814.4068	P	12993.9783	P	13166.8208	P	14427.2223	P	10188.6511	P	9940.6765	P
AHTC1001418	829.991	P	537.3932	P	377.0667	A	217.0791	A	655.0804	P	463.1714	P	159.0612	A	174.2479	A
AHTC1001419	9965.02	P	5447.1209	P	5092.9768	P	718.3055	P	43547.2554	P	1922.0089	P	639.1774	P	1023.7338	P
AHTC1001420	4638.29	P	4791.9556	P	4309.7212	P	5097.9736	P	7734.3403	P	7836.5907	P	8807.5710	P	8314.1654	P
AHTC1001421	20543.4	P	18953.5049	P	15304.8395	P	20139.2371	P	18148.6543	P	20634.5235	P	16421.6252	P	16829.1159	P
AHTC1001422	3618.88	P	2978.4686	P	2762.0165	P	2766.1815	P	3840.0508	P	3053.9170	P	1922.5411	P	2322.1794	P
AHTC1001423	4988.38	P	3765.4151	P	2887.2439	P	3600.7080	P	4240.4822	P	4187.9800	P	2244.5329	P	2499.7348	P
AHTC1001424	143.802	A	337.0800	A	500.7371	P	189.9482	A	131.8895	A	562.8561	P	335.7607	A	403.3159	P
AHTC1001425	13497.6	P	15160.0777	P	15594.9659	P	15899.2705	P	9323.5559	P	14667.8124	P	17571.6903	P	16849.7539	P
AHTC1001426	20088.6	P	15397.4636	P	17389.4408	P	20520.1759	P	11579.0274	P	12318.2182	P	15506.4418	P	16082.3299	P
AHTC1001427	3384.19	P	1749.8546	P	1136.6679	P	1245.2855	P	3358.4003	P	3802.7489	P	2491.7490	P	2134.2832	P
AHTC1001428	7385.83	P	8567.8599	P	10103.5980	P	9766.4283	P	4600.8472	P	7126.6951	P	8194.8585	P	8046.2570	P
AHTC1001429	9311.07	P	9861.9754	P	10679.5282	P	11456.9035	P	4957.1133	P	8000.0566	P	12297.9195	P	12060.9645	P
AHTC1001430	9934.68	P	9224.7894	P	12377.9704	P	13317.4498	P	5607.3256	P	8402.3475	P	12443.2823	P	10584.0741	P
AHTC1001431	4003.31	P	4108.7999	P	4182.2367	P	4319.3596	P	1972.1076	P	3177.6235	P	4181.2113	P	3410.2831	P
AHTC1001432	6222.12	P	7374.5108	P	5888.2925	P	5733.1302	P	2498.6992	P	6315.4666	P	5370.6559	P	4956.1931	P
AHTC1001433	6027.8	P	6029.8812	P	8141.8251	P	9461.3200	P	5896.3426	P	4864.0159	P	7819.7187	P	8208.0136	P
AHTC1001434	316.486	A	292.2983	A	404.3245	P	465.7837	P	399.7822	A	219.1933	A	200.0836	A	311.5856	A
AHTC1001435	12934.9	P	10873.5481	P	6645.4005	P	16218.4454	P	11230.5978	P	7315.2001	P	3984.9288	P	2857.3978	P
AHTC1001436	16186.8	P	17964.4302	P	16991.3450	P	14915.5411	P	10350.9615	P	15841.5761	P	17149.0193	P	14496.2563	P
AHTC1001437	5564.92	P	5739.8232	P	4219.2209	P	4345.8949	P	1552.4133	P	8014.5598	P	6052.9813	P	7559.6491	P
AHTC1001438	10093.6	P	11295.0995	P	8902.4528	P	9971.5633	P	6728.6682	P	12374.4928	P	10220.8139	P	10515.3135	P
AHTC1001439	5229.04	P	6985.2816	P	7500.4849	P	9929.4523	P	8766.3679	P	8489.3706	P	10970.9963	P	12779.8174	P
AHTC1001440	279.268	A	207.4301	A	324.2299	A	92.7424	A	608.6459	P	154.1241	A	63.7852	A	70.3474	A
AHTC1001441	358.397	A	214.5819	A	843.1747	P	274.3917	A	2764.3742	P	144.9809	A	96.8822	A	95.0586	A
AHTC1001442	9119.35	P	13015.3767	P	11753.9789	P	11234.0002	P	6740.2756	P	9074.5162	P	15618.6093	P	14213.3811	P
AHTC1001443	895.246	P	1425.9728	P	1010.2441	P	912.2862	P	415.8412	P	1204.9765	P	683.2287	P	721.6286	P
AHTC1001444	11666.9	P	8401.3711	P	11666.6748	P	14332.1095	P	7896.0321	P	9747.8087	P	11442.9509	P	10667.4947	P
AHTC1001445	11575	P	13063.9501	P	16001.1670	P	13677.3266	P	5838.0240	P	9975.2978	P	15642.0296	P	15007.6112	P
AHTC1001446	17609.7	P	19923.7512	P	19536.1488	P	15581.9444	P	7409.9577	P	14976.9177	P	19222.9463	P	18599.0224	P
AHTC1001447	26965.8	P	26547.4838	P	28427.9336	P	26664.8405	P	12514.5451	P	27244.3142	P	31167.4664	P	27380.0552	P
AHTC1001448	107.599	A	83.7391	A	82.9346	A	85.6521	A	62.7791	A	880.0317	P	695.4869	P	737.6547	P
AHTC1001449	23993.6	P	22140.9229	P	19489.9874	P	25808.5575	P	24599.9371	P	22766.7322	P	19724.0274	P	16912.5917	P
AHTC1001450	10266.7	P	9870.5242	P	6551.5856	P	8135.8016	P	9355.2341	P	10109.0075	P	6020.9021	P	4737.6992	P
AHTC1001451	8305.84	P	4714.3821	P	7060.6720	P	9677.4925	P	5470.4865	P	5822.4853	P	6493.5502	P	5383.4540	P
AHTC1001452	14710.3	P	17810.2561	P	17099.9770	P	18203.0000	P	13498.6327	P	15541.9066	P	16529.6522	P	15901.5498	P
AHTC1001453	6024.95	P	10089.9817	P	9801.0896	P	8988.5010	P	5537.8174	P	7122.7325	P	8436.3218	P	8728.8723	P
AHTC1001454	26946.7	P	24792.6428	P	26478.8031	P	26395.3050	P	19399.3673	P	27695.6922	P	33308.6744	P	28872.4034	P
AHTC1001455	5089.82	P	5638.9807	P	6290.6913	P	3574.3912	P	4684.0967	P	6344.7357	P	8428.4102	P	9203.5648	P
AHTC1001456	3519.33	P	3897.5580	P	2387.8019	P	2370.3486	P	3500.6429	P	5669.1576	P	3672.1335	P	3716.1150	P
AHTC1001457	146.718	A	61.6894	A	116.7530	A	114.1981	A	96.3304	A	77.0021	A	82.5279	A	82.5673	A
AHTC1001458	5821.35	P	5569.6114	P	5746.7610	P	6313.1577	P	5216.6798	P	8165.8706	P	8231.4633	P	8334.6441	P
AHTC1001459	2139.84	P	1107.0796	P	1150.8772	P	1329.6167	P	485.0881	P	866.4385	P	831.0850	P	846.3137	P
AHTC1001460	6939.73	P	5858.4825	P	3764.2121	P	4956.5261	P	3605.6717	P	5591.2227	P	3524.7196	P	3211.7022	P
AHTC1001461	15792.3	P	14111.9560	P	16113.6780	P	13084.9731	P	14748.5103	P	11526.7997	P	11485.7365	P	15979.5812	P
AHTC1001462	16228.5	P	16728.1152	P	21381.7094	P	24692.1478	P	13884.1791	P	16559.1935	P	22642.6776	P	23204.4085	P
AHTC1001463	17956.7	P	13710.1658	P	6338.4442	P	6668.1847	P	8373.5792	P	12395.5057	P	6855.1966	P	6990.8981	P
AHTC1001464	18227.5	P	19170.9125	P	13702.5277	P	15992.6935	P	19888.0429	P	17384.5400	P	14571.2189	P	16424.4072	P
AHTC1001465	6054.76	P	11113.1716	P	13105.0088	P	11696.9433	P	1867.8008	P	8425.6297	P	1289.6100	P	15060.9553	P
AHTC1001466	22514.1	P	17454.8011	P	14140.9946	P	8484.9395	P	45038.6039	P	32659.4008	P	24862.9739	P	30076.6972	P
AHTC1001467	6628.23	P	6739.3774	P	3618.9484	P	2496.0910	P	11975.9207	P	8077.2161	P	4624.1797	P	5652.1536	P
AHTC1001468	1350.65	P	1368.8705	P	1643.8990	P	1440.0092	P	2401.4106	P	1145.8898	P	1177.8217	P	1151.3494	P
AHTC1001469	3741.27	P	3356.7095	P	1650.0283	P	1712.0974	P	155.5251	A	4783.1200	P	2540.6725	P	2412.3617	P
AHTC1001470	6960.99	P	6396.1905	P	4343.0166	P	6819.6357	P	9044.2876	P	9582.1331	P	6450.7429	P	6922.4409	P
AHTC1001471	3956.08	P	3424.4438	P	3625.3085	P	3859.4490	P	5189.7694	P	4180.2476	P	4191.4546	P	4231.0903	P
AHTC1001472	10051.3	P	12138.8653	P	12400.6403	P	13129.7033	P	4717.5172	P	9688.0271	P	13350.1707	P	1001.7867	P
AHTC1001473	15216.2	P	12281.2163	P	11783.5719	P	12814.0238	P	5479.4267	P	10707.5843	P	10752.6724	P	8035.3397	P
AHTC1001474	2770.91	P	3038.1941	P	2396.1268	P	4269.8604	P	4987.3320	P	3838.0013	P	2731.2828	P	3358.5464	P
AHTC1001475	14730.8	P	13849.5369	P	7393.7739	P	11869.5516	P	18487.5531	P	15366.4862	P	8671.1692	P	8637.4046	P
AHTC1001476	290.44	A	334.3002	A	249.8069	A	86.6561	A	8001.4809	P	415.6779	P	248.0022	A	325.6080	A
AHTC1001477	119.87	A	150.6290	A	253.8407	A	84.6303	A	4987.5783	P	216.1563	A	198.7625	A	226.7049	A
AHTC1001478	8958.72	P	7218.9618	P	5403.3099	P	8094.2729	P	4999.9900	P	11697.7198	P	8426.0295	P	6381.2558	P
AHTC1001479	1047.63	P	1797.6201	P	756.2341	P	690.3047	P	600.3714	P	1111.0009	P	563.4656	P	530.1450	P
AHTC1001480	1921.29	P	2075.0446	P	961.8127	P	857.7213	P	1439.2831	P	1791.3686	P	813.1835	P	773.2186	P
AHTC1001481	3936.01	P	4888.1191	P	4396.2701	P	4216.8723	P	3779.8074	P	4341.1354	P	4124.1237	P	3672.3732	P
AHTC1001482	8402.43	P	6862.8877	P	8536.0867	P	10428.3431	P	9021.9442	P	7056.8632	P	9063.6037	P	8705.5128	P
AHTC1001483	3330.95	P	4356.4007	P	4752.0287	P	4780.8282	P	2985.7016	P	5596.2705	P	8991.2822	P	4095.1394	P
AHTC1001484	4967.5	P	5168.4675	P	1584.2234	P	654.2332	P	4202.4276	P	11517.8755	P	8819.4510	P	8910.8985	P
AHTC1001485	1557.89	P	2103.8794	P	936.7691	P	1174.1301	P	1135.0759	P	1703.3289	P	705.9463	P	847.9116	P
AHTC1001486	312.964	A	314.1534	A	212.1078	A	220.1369	A	222.3036	A	384.3468	A	128.9396	A	165.8804	A
AHTC1001487	139.923	A	67.4573	A	106.6941	A	152.1395	A	35.8536	A	115.4219	A	63.0059	A	73.3079	A
AHTC1001488	18727.6	P	16267.5733	P	14050.8579	P	17403.1625	P	16547.6694	P	15662.3315	P	14743.0537	P	14172.7838	P
AHTC1001489	9676.43	P	10285.0160	P	7439.7746	P	9841.4082	P	10653.9169	P	12478.3585	P	9628.9767	P	10257.9881	P
AHTC1001490	3116.75	P	2812.1052	P	3386.3355	P	5061.0673	P	2576.8498	P	4154.9235	P	4183.1533	P	2717.4182	P
AHTC1001491	2325.16	P	3173.9494	P	7667.2209	P	16642.5756	P	507.0230	P	964.7555	P	363.7543	A	337.4544	A
AHTC1001492	141.188	A	157.2718	A	463.5514	P	208.1231	A	90.8558	A	167.1903	A	73.4540	A	56.9766	A
AHTC1001493	1162.09	P	1851.7580	P	9757.5879	P	19081.4194	P	396.1362	A	433.0535	P	294.9132	A	310.2175	A
AHTC1001494	16154	P	14318.7113	P	12128.5475	P	12741.9207	P	24166.8636	P	13436.9715	P	11360.5318	P	11860.6047	P
AHTC1001495	264.174	A	136.0934	A	251.3255	A	72.5423	A	7485.8023	P	706.9785	P	311.4988	A	390.9190	A
AHTC1001496	330.435	A	134.9791	A	260.5733	A	64.5729	A	6885.5436	P	635.8510	P	268.2833	A	336.9531	A
AHTC1001497	1182.05	P	990.3519	P	391.4405	A	456.9939	P	536.8822	P	740.4510	P	474.8823	P	484.3775	P
AHTC1001498	5902.94	P	4228.1010	P	4852.3500	P	5624.4439	P	2061.2389	P	3883.6499	P	2276.9860	P	2310.5649	P
AHTC1001499	4776.83	P	3804.0577	P	2904.8522	P	2727.1814	P	2472.0044	P	6056.9480	P	3359.0259	P	3712.6905	P
AHTC1001500	8033.93	P	9971.2944	P	6192.5570	P	5235.2529	P	2125.1785	P	7028.1323	P	8277.1245	P	7521.7413	P
AHTC1001501	137.673	A	150.4158	A	210.6988	A	59.7984	A	40.4703	A	95.3903	A	302.8171	A	1578.1280	P
AHTC1001502	3460.3	P	2991.7339	P	2065.7934	P	889.4830	P	2202.9140	P	2553.6164	P	4340.4836	P	11204.8614	P
AHTC1001503	36244.5	P	36790.8816	P	33828.5891	P	32088.9928	P	39477.3886	P	36289.8923	P	34772.6459	P	33132.7444	P
AHTC1001504	2713.68	P	4276.2654	P	4203.8223	P	4192.4911	P	1346.0189	P	4205.0430	P	4361.6591	P	3472.7625	P
AHTC1001505	16124	P	9470.3864	P	8514.6816	P	3607.8321	P	35985.3100	P	7091.3734	P	6789.3382	P	9488.9186	P
AHTC1001506	745.156	P	658.3531	P	1080.8701	P	811.0875	P	1036.6211	P	739.3804	P	994.8580	P	909.0462	P
AHTC1001507	6551.15	P	5992.8535	P	5730.7531	P	8957.9099	P	4979.7856	P	9667.1562	P	15932.3705	P	14544.6221	P
AHTC1001508	19201.2	P	18600.8728	P	13463.9520	P	17451.7043	P	15042.7185	P	19110.4065	P	16388.6683	P	15737.1422	P
AHTC1001509	26195.5	P	32370.3713	P	35592.5072	P	33185.7509	P	18125.3833	P	35531.2187	P	42314.2031	P	38946.2990	P
AHTC1001510	4399.49	P	9249.4555	P	16215.8897	P	18517.4261	P	3742.4585	P	9337.5348	P	18727.7414	P	16348.6441	P
AHTC1001511	17743.6	P	24596.5377	P	23148.3736	P	24322.7359	P	13850.6791	P	25012.2943	P	27904.4434	P	27090.2024	P
AHTC1001512	21533.9	P	25012.2073	P	23199.4626	P	21180.4043	P	12281.0758	P	20393.0057	P	27920.1091	P	25028.5657	P
AHTC1001513	23700.1	P	23245.5814	P	24123.4115	P	26672.7721	P	21290.6797	P	21193.4607	P	25080.3914	P	23173.4481	P
AHTC1001514	11818.9	P	12782.2312	P	11632.5157	P	13523.3893	P	11303.5251	P	13383.8448	P	11412.0871	P	13294.1034	P
AHTC1001515	18130.4	P	18047.0728	P	14674.6211	P	14902.5333	P	21368.8020	P	18810.9711	P	19433.4642	P	19211.5851	P
AHTC1001516	10623	P	5768.9272	P	4632.9060	P	7095.9265	P	8314.9957	P	8014.8266	P	7395.4728	P	7191.6051	P
AHTC1001517	11473.8	P	8048.6636	P	6814.7218	P	8346.6968	P	10880.0228	P	12360.0702	P	10368.5437	P	9149.3160	P
AHTC1001518	4189.43	P	2623.3001	P	1791.0209	P	1991.0983	P	3523.4364	P	4085.2624	P	2166.2700	P	1718.7181	P
AHTC1001519	20297	P	14035.3313	P	9373.9692	P	12072.5660	P	17980.5953	P	19033.1071	P	15255.3769	P	14189.8359	P
AHTC1001520	79.6215	A	181.4293	A	274.5279	A	197.6640	A	126.5199	A	96.9085	A	284.5206	A	501.3257	P
AHTC1001521	1611.01	P	2744.5547	P	3762.0817	P	3238.5292	P	2511.5465	P	2209.9827	P	6974.0274	P	9437.2712	P
AHTC1001522	8806.26	P	15687.3809	P	21462.1748	P	7818.5150	P	3592.1140	P	11148.2199	P	25744.7670	P	21899.6495	P
AHTC1001523	9990.63	P	7468.2107	P	6418.7399	P	4879.9097	P	3056.3916	P	5371.2789	P	5653.3250	P	9616.7112	P
AHTC1001524	6643.61	P	6761.9695	P	7975.7659	P	9759.5679	P	5380.6180	P	6484.6430	P	7171.8943	P	6659.4727	P
AHTC1001525	5765.71	P	6761.7352	P	6456.9873	P	8737.6666	P	4231.7020	P	6121.4291	P	5957.3517	P	6703.0137	P
AHTC1001526	7013.96	P	7142.1928	P	7206.4105	P	5190.8474	P	24479.7034	P	11796.1336	P	13279.0144	P	12245.6226	P
AHTC1001527	19.5989	A	26.7790	A	30.3160	A	17.7798	A	25.2208	A	16.1430	A	21.1727	A	18.6286	A
AHTC1001528	13222.2	P	14626.9252	P	15532.4667	P	19178.1871	P	16440.4386	P	13661.8851	P	12535.3090	P	14203.0809	P
AHTC1001529	2771.72	P	6422.4190	P	4055.9837	P	3988.6641	P	9075.1954	P	13785.7384	P	20830.5202	P	6390.9348	P
AHTC1001530	12532.2	P	13179.0773	P	13749.1936	P	13435.8013	P	11883.4373	P	13692.0426	P	14654.0096	P	13376.3203	P
AHTC1001531	11115.2	P	11006.1826	P	9453.0077	P	9508.2474	P	9219.3950	P	10638.7388	P	9567.3621	P	8742.6188	P
AHTC1001532	24899.3	P	26649.3453	P	33286.2853	P	40017.8011	P	14093.9883	P	26242.8622	P	37471.0726	P	36386.9139	P
AHTC1001533	31634.3	P	29156.7727	P	31455.8924	P	32873.4665	P	17021.3950	P	30111.4237	P	32484.4347	P	33625.9617	P
AHTC1001534	8756.29	P	10576.1641	P	8633.7778	P	6589.7090	P	3152.6226	P	8170.3964	P	6582.4225	P	10061.1210	P
AHTC1001535	14018.7	P	19417.6060	P	29710.7471	P	20839.2670	P	8145.0598	P	14201.5239	P	24816.5999	P	30698.3485	P
AHTC1001536	11213.8	P	11268.6117	P	13862.8618	P	19551.6411	P	9582.8566	P	12263.9438	P	15004.8061	P	14931.3956	P
AHTC1001537	8336.11	P	12728.0467	P	18594.5121	P	15980.8343	P	6907.1322	P	6361.9456	P	9241.8895	P	15250.6466	P
AHTC1001538	10093.9	P	10536.9789	P	16960.4792	P	14468.2413	P	1872.5179	P	7889.2619	P	15676.6797	P	14005.9731	P
AHTC1001539	6491.62	P	9444.5148	P	11713.5111	P	11351.1758	P	1669.4454	P	6614.3645	P	12636.6520	P	12839.7528	P
AHTC1001540	10013.6	P	15371.0252	P	16588.8999	P	8932.4049	P	4117.7820	P	9244.7035	P	14649.3508	P	14970.2012	P
AHTC1001541	6955.35	P	7420.2702	P	4743.7291	P	7460.4962	P	5180.7498	P	9241.5157	P	8772.4303	P	6902.0263	P
AHTC1001542	4428.06	P	4595.4924	P	5157.4062	P	7561.1878	P	3007.7859	P	6208.7465	P	10800.5450	P	7689.8984	P
AHTC1001543	10902.1	P	9958.1643	P	7287.0655	P	8960.6524	P	11537.4464	P	8426.4758	P	5954.7288	P	5346.0851	P
AHTC1001544	15.5832	A	13.9993	A	14.3792	A	11.4996	A	11.6431	A	21.2914	A	11.8510	A	15.5042	A
AHTC1001545	75.9325	A	65.5773	A	155.5409	A	121.5478	A	100.9287	A	85.1315	A	97.4893	A	91.2158	A
AHTC1001546	13.7541	A	9.3102	A	9.0873	A	43.2339	A	13.3048	A	14.2627	A	9.1984	A	12.6194	A
AHTC1001547	1568.06	P	2276.8937	P	3580.2093	P	2608.7126	P	355.3129	A	2014.0290	P	4730.1539	P	4163.4068	P
AHTC1001548	12444.7	P	11837.3356	P	7198.2248	P	8458.4490	P	11408.0192	P	11880.8193	P	7756.5330	P	7560.1027	P
AHTC1001549	9655.74	P	8683.7400	P	9377.5186	P	6826.5987	P	6704.1022	P	8792.6157	P	9557.2784	P	9808.7092	P
AHTC1001550	14025	P	16275.1379	P	17759.0044	P	11713.4400	P	9236.1273	P	11543.0093	P	15936.1869	P	17856.6648	P
AHTC1001551	3614.4	P	2713.7810	P	3046.3522	P	6304.0248	P	3764.9261	P	3425.7414	P	2884.0849	P	2959.3091	P
AHTC1001552	1140.94	P	444.1155	P	663.5385	P	738.2638	P	1194.1586	P	488.7366	P	188.7540	A	231.5005	A
AHTC1001553	15398.5	P	12704.2648	P	9344.7386	P	12315.1517	P	18631.3018	P	13978.8156	P	9863.8194	P	587.5317	P
AHTC1001554	13388.8	P	11632.2470	P	7267.3945	P	8208.8111	P	9162.2330	P	9789.8009	P	7409.5295	P	7719.1831	P
AHTC1001555	12917.6	P	14287.6659	P	9079.6191	P	8348.6876	P	18283.3268	P	17680.8929	P	17760.1125	P	20520.9406	P
AHTC1001556	8511.92	P	13866.3167	P	3786.4257	P	3362.5220	P	5529.7481	P	5888.5493	P	3621.1675	P	3148.7692	P
AHTC1001557	4802.68	P	4524.6878	P	3700.0594	P	4352.8918	P	3999.4317	P	4539.7677	P	3650.1711	P	3291.6385	P
AHTC1001558	11154.6	P	9835.9150	P	6445.7311	P	8872.3212	P	8826.5768	P	8189.6825	P	5619.5852	P	6260.9652	P
AHTC1001559	114.202	A	54.0669	A	164.5128	A	304.0893	A	169.1964	A	50.9033	A	101.5860	A	177.9329	A
AHTC1001560	7135.82	P	3791.7931	P	4060.1563	P	5403.5643	P	8250.2936	P	5546.8595	P	3581.9128	P	3259.0147	P
AHTC1001561	10.4967	A	19.0309	A	28.2758	A	21.2455	A	10.4152	A	19.2137	A	18.3397	A	25.2107	A
AHTC1001562	2593.13	P	3102.2242	P	3396.8671	P	1126.9837	P	293.8814	A	1514.0207	P	3933.1402	P	5096.9971	P
AHTC1001563	4484.76	P	4264.2231	P	4852.9678	P	3403.5833	P	5969.1306	P	5937.6526	P	4012.5248	P	3436.1973	P
AHTC1001564	4002.8	P	4345.3004	P	5481.5852	P	8223.4709	P	4779.2069	P	6143.7798	P	8242.6830	P	6811.3939	P
AHTC1001565	1895.95	P	1559.5566	P	1267.4106	P	1519.0684	P	1454.2660	P	2364.9658	P	1921.0502	P	1268.4091	P
AHTC1001566	10470.1	P	9848.1820	P	7660.6620	P	9353.2400	P	8549.6410	P	8570.7528	P	6589.3791	P	6485.1020	P
AHTC1001567	13283.1	P	10219.4068	P	9991.8060	P	11601.0274	P	7224.6350	P	9951.6477	P	8735.0568	P	6403.8767	P
AHTC1001568	22184	P	20462.5345	P	14424.5760	P	19670.3394	P	7776.5810	P	20927.5565	P	13969.4243	P	12808.3546	P
AHTC1001569	23031	P	23947.5928	P	20905.0079	P	20140.8927	P	31431.0842	P	24276.6258	P	22982.8031	P	21494.2058	P
AHTC1001570	9944.84	P	10535.4066	P	11067.1899	P	14493.2665	P	5935.1362	P	11489.6552	P	13394.5509	P	12182.0897	P
AHTC1001571	480.831	P	612.6562	P	575.5708	P	375.3142	A	463.7609	P	1621.5710	P	1174.5558	P	698.0873	P
AHTC1001572	12990.7	P	10318.9264	P	13003.7594	P	13017.7413	P	8884.5476	P	9968.7431	P	9970.4433	P	9195.2098	P
AHTC1001573	7617.09	P	9463.8517	P	6470.1483	P	4347.8450	P	7944.3871	P	20169.5541	P	29230.2979	P	29838.0675	P
AHTC1001574	11821.2	P	12222.1247	P	6790.0371	P	4802.7301	P	7245.3836	P	15107.9207	P	10662.4090	P	12836.9651	P
AHTC1001575	21858.7	P	21144.4351	P	17619.4537	P	21582.6173	P	17298.8602	P	20196.6811	P	16561.5989	P	15443.8231	P
AHTC1001576	3662	P	3929.1097	P	2563.9060	P	3095.6063	P	4937.9262	P	3904.0699	P	2171.2594	P	2040.6316	P
AHTC1001577	6731.87	P	4715.2329	P	4586.7554	P	6492.2238	P	7539.3655	P	5175.2847	P	4434.1900	P	4076.8667	P
AHTC1001578	3318.11	P	2655.1509	P	1305.1022	P	103.0314	A	43.2966	A	2465.3504	P	1027.2234	P	866.2507	P
AHTC1001579	1239.9	P	1572.2518	P	870.9919	P	408.4736	P	1928.4952	P	3024.4263	P	4495.9428	P	4609.6995	P
AHTC1001580	10857.5	P	7701.9002	P	7597.1285	P	14250.5604	P	5990.0858	P	8792.9695	P	8643.5190	P	7126.7024	P
AHTC1001581	4824.98	P	3586.5319	P	9814.0921	P	11083.5532	P	1132.4645	P	1587.5184	P	4975.0111	P	12003.0666	P
AHTC1001582	15884.2	P	14860.0661	P	11087.9471	P	9998.6256	P	13255.8840	P	11393.8360	P	5602.6996	P	8698.2095	P
AHTC1001583	11382.7	P	14174.3128	P	11694.2806	P	15060.9251	P	12641.0013	P	13267.5362	P	1513.8902	P	15140.2755	P
AHTC1001584	8462.08	P	7079.9720	P	5516.9342	P	10790.8430	P	13392.2169	P	11591.8757	P	8025.0887	P	7980.8589	P
AHTC1001585	5391.71	P	4277.3307	P	3521.9825	P	6738.6798	P	9555.7312	P	7628.3762	P	5021.1944	P	5227.9183	P
AHTC1001586	17282.8	P	19108.1767	P	15192.8873	P	13430.1645	P	20430.9585	P	26706.7646	P	27064.2744	P	25602.2207	P
AHTC1001587	17791.7	P	15742.2433	P	15008.0440	P	16054.1745	P	11882.7291	P	15988.7766	P	15170.3668	P	13395.2602	P
AHTC1001588	8618.18	P	7867.9726	P	8305.0998	P	9596.9782	P	10034.0836	P	9405.3034	P	10262.4486	P	11735.2464	P
AHTC1001589	11457.1	P	11045.4790	P	12473.4136	P	10489.2782	P	9705.8356	P	11342.8994	P	12869.2923	P	14555.0383	P
AHTC1001590	57.0576	A	123.8793	A	66.0829	A	57.1956	A	18.6019	A	29.0858	A	33.8890	A	37.1081	A
AHTC1001591	1118.56	P	317.5538	A	323.9140	A	222.7168	A	45.5587	A	79.5660	A	70.7681	A	97.1199	A
AHTC1001592	15608.5	P	13320.4831	P	9842.8544	P	13517.4902	P	12357.4264	P	13857.9290	P	9111.0929	P	8965.9743	P
AHTC1001593	28659.5	P	30817.9491	P	25761.9015	P	26568.2613	P	25593.9645	P	28921.1924	P	25113.5722	P	24952.7499	P
AHTC1001594	6860.3	P	5602.1787	P	2917.6894	P	5786.3466	P	8345.0482	P	6817.8481	P	3778.4710	P	3753.6548	P
AHTC1001595	11530	P	10643.6208	P	7448.6774	P	10795.7504	P	16234.1087	P	10582.6999	P	7335.3369	P	7651.2561	P
AHTC1001596	14642.3	P	13278.1086	P	12568.7674	P	12678.6478	P	11071.6643	P	13829.5329	P	14461.9844	P	11863.5791	P
AHTC1001597	2365.82	P	3196.5109	P	2691.4353	P	2391.4208	P	4621.7061	P	2380.3485	P	2474.6206	P	1776.3134	P
AHTC1001598	13232	P	11804.8959	P	8735.0195	P	12034.9745	P	15105.5806	P	19407.0786	P	16436.0295	P	17022.3699	P
AHTC1001599	829.171	P	767.2306	P	687.5085	P	830.7714	P	825.6177	P	1112.0598	P	814.8642	P	728.6664	P
AHTC1001600	15772.1	P	16549.1042	P	12048.2572	P	12797.2915	P	19373.8831	P	16609.5954	P	1881.6250	P	13634.4851	P
AHTC1001601	164.448	A	181.8148	A	77.7728	A	30.2425	A	21.6750	A	139.7462	A	48.7042	A	47.1299	A
AHTC1001602	5501.02	P	5906.5261	P	10353.7769	P	11511.4169	P	4302.1044	P	6930.5261	P	10492.6929	P	12527.9921	P
AHTC1001603	14690.6	P	15176.1597	P	17417.9514	P	17197.7681	P	8849.6613	P	13792.1598	P	18159.1286	P	17067.6101	P
AHTC1001604	396.167	A	389.9859	A	1247.4335	P	2195.5709	P	882.6741	P	381.8891	A	593.1390	P	346.7977	A
AHTC1001605	30026.4	P	33837.5397	P	32650.7026	P	33537.7358	P	24947.8949	P	32262.3963	P	31367.9993	P	28956.7580	P
AHTC1001606	17.023	A	15.5990	A	16.6849	A	16.5675	A	42.2166	A	28.1902	A	14.3190	A	11.2543	A
AHTC1001607	19.2046	A	32.5292	A	31.7840	A	18.0323	A	28.8644	A	23.9272	A	25.1380	A	22.4738	A
AHTC1001608	48.5727	A	25.3017	A	24.0758	A	20.4212	A	23.1960	A	22.2687	A	21.7190	A	19.0986	A
AHTC1001609	5034.74	P	9052.9016	P	9527.1537	P	7111.0640	P	2965.8027	P	6875.0721	P	10857.3106	P	10557.1190	P
AHTC1001610	21442.4	P	23927.9754	P	23890.9555	P	23313.8966	P	14035.4122	P	20815.3309	P	25170.6175	P	21678.2074	P
AHTC1001611	15246.4	P	18219.7626	P	17645.6790	P	17859.4817	P	9274.9303	P	16267.6558	P	17250.1924	P	13866.9817	P
AHTC1001612	4319.41	P	2332.0686	P	2564.1245	P	2326.8511	P	10441.5102	P	4931.4253	P	2624.3232	P	2057.3315	P
AHTC1001613	5391.5	P	5885.7250	P	5100.4820	P	3582.8221	P	4806.9010	P	7295.1228	P	7874.0092	P	7101.8955	P
AHTC1001614	13440.6	P	11323.7705	P	10841.2709	P	16093.7414	P	14202.9608	P	13498.3960	P	10480.7527	P	9571.4320	P
AHTC1001615	1693.35	P	1424.0745	P	1437.1997	P	1204.1609	P	2049.3386	P	1741.4059	P	1483.2796	P	1555.6534	P
AHTC1001616	10287.6	P	9290.3275	P	8039.8393	P	9473.6511	P	12451.8588	P	10375.6618	P	10783.8403	P	11364.8451	P
AHTC1001617	6831.69	P	6740.9143	P	11954.5024	P	17468.4904	P	6580.1796	P	6694.4176	P	11177.8079	P	9972.2281	P
AHTC1001618	576.765	P	391.7876	A	365.6659	A	407.5523	P	431.6772	P	648.2769	P	374.7805	A	359.8667	A
AHTC1001619	5717.12	P	3759.0463	P	2409.1638	P	5817.7344	P	12638.9595	P	3170.5755	P	478.5930	P	1324.3458	P
AHTC1001620	1824.84	P	948.7757	P	883.5781	P	2103.7160	P	5790.5239	P	1040.0504	P	208.7159	A	441.3783	P
AHTC1001621	7565.37	P	7269.2036	P	9810.8388	P	5638.0080	P	6086.9908	P	6754.3359	P	6816.7970	P	8976.4181	P
AHTC1001622	13075.7	P	13428.9998	P	11492.5665	P	10672.1806	P	10556.2701	P	15912.2340	P	14381.7868	P	14975.7609	P
AHTC1001623	6957.03	P	7701.3628	P	5738.7851	P	8790.1807	P	9637.9691	P	7353.0616	P	3852.7981	P	4330.8701	P
AHTC1001624	349.678	A	493.3693	P	736.6193	P	1192.2306	P	402.0437	P	511.9478	P	446.7647	P	426.5150	P
AHTC1001625	34948.7	P	29991.6225	P	26383.6674	P	30896.0955	P	42320.0451	P	28205.1439	P	25958.3350	P	27923.4718	P
AHTC1001626	35240	P	25217.5786	P	19378.6168	P	29107.3584	P	24612.1845	P	26107.8590	P	19535.0020	P	20579.2952	P
AHTC1001627	36570.9	P	34444.7540	P	25438.4905	P	30025.4242	P	49117.3888	P	24633.3444	P	16073.2053	P	19226.4586	P
AHTC1001628	20850.6	P	15607.3032	P	18482.2668	P	21561.9191	P	11503.8910	P	19995.1689	P	19498.2223	P	17469.0028	P
AHTC1001629	1374.57	P	1270.8419	P	1172.6779	P	1484.4013	P	758.0640	P	2662.3749	P	1564.0308	P	1677.1277	P
AHTC1001630	9447.94	P	9745.6399	P	8809.6458	P	9264.1128	P	3567.3455	P	11316.3793	P	10533.2248	P	11214.0904	P
AHTC1001631	5882.16	P	6466.3841	P	5705.4673	P	5867.6158	P	2995.0527	P	7202.0635	P	5943.6476	P	6447.1954	P
AHTC1001632	16537.5	P	18342.8827	P	15150.4333	P	14884.7465	P	8680.8649	P	16294.1543	P	16876.4334	P	15860.9656	P
AHTC1001633	10052.4	P	10842.5025	P	7373.4365	P	7755.4882	P	6357.4625	P	9520.4484	P	7263.7242	P	6575.7708	P
AHTC1001634	58.9891	A	57.4334	A	58.7711	A	30.5824	A	199.3081	A	58.7808	A	35.3497	A	55.2860	A
AHTC1001635	116.457	A	83.4881	A	85.4780	A	23.1934	A	581.5063	P	50.8053	A	40.5516	A	72.8445	A
AHTC1001636	9955.96	P	9903.4496	P	9196.5327	P	6966.8347	P	4609.9720	P	11389.0782	P	11700.1080	P	736.3313	P
AHTC1001637	1023.1	P	929.7023	P	1019.2017	P	916.0193	P	806.5625	P	938.9917	P	949.8394	P	882.4187	P
AHTC1001638	9815.06	P	14867.7932	P	24110.9436	P	18991.6715	P	4776.8679	P	11406.5490	P	29299.1580	P	30362.9205	P
AHTC1001639	8515.83	P	5809.3040	P	6037.7686	P	5059.8593	P	11344.1705	P	13327.4711	P	13211.9732	P	13337.5449	P
AHTC1001640	9102.46	P	6836.5813	P	6148.0607	P	5388.2944	P	11199.0356	P	13840.8585	P	16596.1958	P	15451.2007	P
AHTC1001641	21223.7	P	17906.0299	P	13913.9662	P	21649.8784	P	13691.2100	P	20900.5807	P	16784.9743	P	14483.5562	P
AHTC1001642	6478.9	P	6823.7772	P	3687.6105	P	3926.2816	P	4134.2570	P	9849.1098	P	8407.4907	P	5790.0878	P
AHTC1001643	459.124	P	644.3066	P	570.9290	P	401.2428	P	415.8482	P	810.8423	P	787.4574	P	599.1666	P
AHTC1001644	15707.4	P	15373.4687	P	11716.8867	P	4972.5540	P	17548.4597	P	11674.7915	P	12667.2371	P	16733.4981	P
AHTC1001645	1014.87	P	996.3990	P	1897.8007	P	2903.7633	P	3801.1495	P	940.2344	P	751.8407	P	1803.1880	P
AHTC1001646	23080.3	P	20072.9062	P	17906.4014	P	16536.5149	P	25257.4129	P	15617.0928	P	11926.7262	P	20333.9177	P
AHTC1001647	14438.4	P	16590.5079	P	23504.9243	P	27889.6086	P	9604.7277	P	13451.2545	P	20619.4808	P	29150.0920	P
AHTC1001648	5794.16	P	7515.8957	P	13449.5549	P	11888.3156	P	3319.3220	P	5120.6786	P	11481.1208	P	11419.3794	P
AHTC1001649	1388.01	P	632.1653	P	421.5055	P	964.6000	P	1872.7264	P	912.0298	P	328.2762	A	322.6526	A
AHTC1001650	2637.55	P	1917.8248	P	1375.2114	P	2461.9374	P	2513.1260	P	2322.0885	P	1145.4263	P	1288.6137	P
AHTC1001651	11777.6	P	8911.1880	P	6369.5083	P	11192.6064	P	14324.7857	P	10927.0963	P	5832.0650	P	7140.8966	P
AHTC1001652	4852.53	P	6910.7408	P	7006.7713	P	3378.9826	P	16107.5180	P	6126.7631	P	5004.7268	P	7600.8982	P
AHTC1001653	1627.83	P	2523.4889	P	5542.4683	P	1937.5449	P	8405.3085	P	2259.8822	P	3160.6399	P	5418.7526	P
AHTC1001654	104.816	A	50.0754	A	86.9700	A	91.1045	A	310.7188	A	87.1012	A	38.7417	A	45.9883	A
AHTC1001655	1761.69	P	2825.9189	P	2058.5493	P	411.5415	P	2477.0899	P	4688.3722	P	6890.0061	P	7536.1726	P
AHTC1001656	5375.32	P	6729.2525	P	11564.9906	P	16686.8120	P	4797.2223	P	6224.6989	P	12130.8752	P	11797.6028	P
AHTC1001657	1391.86	P	2094.3784	P	6412.0351	P	7555.8596	P	1113.9069	P	1809.0171	P	5715.1149	P	6360.4654	P
AHTC1001658	10759.4	P	7787.2891	P	7775.9089	P	9033.3312	P	10536.2744	P	8714.3745	P	6630.8774	P	8530.6568	P
AHTC1001659	25.5603	A	23.0499	A	30.0282	A	19.8285	A	14.9227	A	42.4034	A	29.8813	A	16.5060	A
AHTC1001660	12434.6	P	13126.4629	P	12755.3044	P	13754.5171	P	12563.9225	P	12867.7890	P	13473.4448	P	13888.6954	P
AHTC1001661	16194.8	P	11898.5498	P	10724.1110	P	15245.9051	P	18654.2392	P	19669.2746	P	16263.4260	P	14774.3101	P
AHTC1001662	28590	P	28019.5867	P	25657.4858	P	31553.8112	P	32801.2760	P	1028.9259	P	25414.3562	P	25878.8495	P
AHTC1001663	4109.7	P	3652.4814	P	7681.9094	P	5387.0600	P	832.3511	P	3420.1979	P	5874.7224	P	9675.1909	P
AHTC1001664	6237.37	P	4453.5319	P	7047.6057	P	8827.4198	P	11056.1201	P	3027.7868	P	4162.7969	P	8630.7000	P
AHTC1001665	454.219	P	307.0874	A	380.1088	A	293.5943	A	874.7959	P	779.3298	P	680.7213	P	602.5831	P
AHTC1001666	91.0676	A	28.9301	A	29.7739	A	26.2930	A	303.8789	A	163.7477	A	96.0144	A	73.1197	A
AHTC1001667	6485.33	P	9390.4869	P	13562.5486	P	9402.4383	P	12241.3670	P	5568.4857	P	7149.6854	P	11036.5659	P
AHTC1001668	12119.1	P	13316.2914	P	7291.4786	P	11137.1108	P	16040.6641	P	16259.4941	P	10811.6912	P	8551.2549	P
AHTC1001669	11094.5	P	13488.1193	P	10946.8923	P	12347.6382	P	4456.0692	P	14868.4113	P	19779.8128	P	20550.4429	P
AHTC1001670	2421.24	P	3946.3345	P	3356.6191	P	2674.6580	P	1657.5519	P	3305.6527	P	3371.1080	P	3429.7866	P
AHTC1001671	239.702	A	138.4369	A	99.8666	A	82.6435	A	340.2777	A	132.3482	A	108.3676	A	126.8902	A
AHTC1001672	5177.84	P	5238.0436	P	2715.4288	P	1094.1959	P	319.0920	A	4568.5225	P	2120.7468	P	2085.6049	P
AHTC1001673	178.7	A	169.0024	A	191.1906	A	122.6859	A	1860.8146	P	336.3976	A	154.1586	A	429.3149	P
AHTC1001674	195.169	A	161.2602	A	615.6123	P	445.4907	P	12932.5592	P	157.7123	A	143.4590	A	306.3662	A
AHTC1001675	63.8426	A	77.4385	A	272.7700	A	55.2435	A	5331.7063	P	144.6256	A	132.6099	A	54.4167	A
AHTC1001676	110.979	A	120.5340	A	144.7986	A	39.8588	A	5980.9098	P	204.4296	A	77.5815	A	75.7942	A
AHTC1001677	1607.53	P	1283.7448	P	1181.2512	P	52.8735	A	4475.8636	P	1264.9754	P	801.6422	P	1947.9696	P
AHTC1001678	6622.63	P	6987.1993	P	8574.0576	P	10640.1746	P	2723.7714	P	6752.4755	P	13708.3517	P	10245.0670	P
AHTC1001679	1196.09	P	1347.0079	P	3121.3949	P	3180.1706	P	406.9225	P	1093.1075	P	3426.1031	P	2394.1904	P
AHTC1001680	4254.78	P	5480.9063	P	3675.4151	P	1603.8628	P	3028.5233	P	4648.4302	P	4577.8347	P	4949.1115	P
AHTC1001681	3993.46	P	5036.8324	P	2006.3754	P	3342.7650	P	2597.0347	P	4439.4060	P	2033.2240	P	1560.3546	P
AHTC1001682	3578.23	P	4140.3251	P	4413.9271	P	7625.2892	P	1833.4865	P	5210.6723	P	6259.2458	P	4061.8096	P
AHTC1001683	15481.5	P	16697.2222	P	13543.2951	P	14968.5648	P	15792.6944	P	18086.7976	P	16814.4206	P	16556.8423	P
AHTC1001684	9441.12	P	10339.8224	P	8276.0988	P	8624.2222	P	10606.6746	P	11681.5042	P	1035.2298	P	6999.7674	P
AHTC1001685	5239.35	P	7225.9061	P	11752.0927	P	10577.6848	P	5704.2949	P	750.9640	P	15323.7020	P	12144.6020	P
AHTC1001686	57264.6	P	52930.6569	P	49099.2791	P	40895.2043	P	42395.0891	P	58738.4019	P	54624.4324	P	54730.7571	P
AHTC1001687	2136.75	P	2651.6512	P	2157.4875	P	1907.7286	P	1415.1890	P	3248.3032	P	2437.3999	P	2148.5604	P
AHTC1001688	12769.8	P	15469.4317	P	8023.0956	P	8219.9858	P	17395.6103	P	16131.4854	P	10331.5948	P	9306.1289	P
AHTC1001689	8526.4	P	7594.4237	P	11828.0211	P	28943.8191	P	15667.5199	P	14638.7526	P	11606.1690	P	8614.5739	P
AHTC1001690	9560.32	P	6983.1802	P	4677.1704	P	7633.4491	P	5004.9814	P	6588.6328	P	5837.7083	P	5756.4786	P
AHTC1001691	7675.62	P	7951.1698	P	6663.6853	P	7128.1893	P	7309.5331	P	7159.8634	P	5804.3057	P	5692.5893	P
AHTC1001692	1007.65	P	698.0727	P	288.7073	A	74.7789	A	1293.3299	P	2478.6397	P	1798.8000	P	2701.7042	P
AHTC1001693	996.682	P	1014.5490	P	659.5443	P	802.1241	P	3474.2634	P	1966.9314	P	904.1475	P	824.4915	P
AHTC1001694	4309.59	P	4223.2293	P	2297.3890	P	3861.9504	P	9022.0776	P	5604.3787	P	2815.8045	P	2648.1011	P
AHTC1001695	705.516	P	834.2312	P	585.9294	P	963.1437	P	1480.2462	P	1299.2711	P	861.4859	P	666.0039	P
AHTC1001696	2916.87	P	3479.1812	P	6728.0339	P	5028.7717	P	731.4365	P	1943.0755	P	5948.4614	P	4484.0404	P
AHTC1001697	3109.77	P	4840.2920	P	4682.2674	P	3218.3393	P	797.3714	P	3510.5653	P	4833.4085	P	4457.5393	P
AHTC1001698	5497.15	P	4324.2111	P	2517.9674	P	3068.1762	P	3292.5849	P	8307.0603	P	5453.6655	P	4589.0820	P
AHTC1001699	20857.3	P	24965.7551	P	27489.4533	P	23465.9960	P	14466.3839	P	19115.8123	P	22825.1738	P	25246.6228	P
AHTC1001700	9264.65	P	11412.7137	P	10893.3321	P	11752.2769	P	7108.5162	P	12957.6992	P	15142.7644	P	15704.4770	P
AHTC1001701	1051.06	P	1190.9800	P	1506.7861	P	1558.2179	P	348.8759	A	1389.7469	P	1467.2962	P	1269.7464	P
AHTC1001702	6776.04	P	8100.4366	P	9343.2175	P	10269.6575	P	5092.4511	P	9034.4861	P	11516.3734	P	11751.0257	P
AHTC1001703	13669.1	P	12149.3040	P	8696.4715	P	10594.1348	P	14699.4482	P	11914.3751	P	8031.3970	P	8042.6769	P
AHTC1001704	10462.4	P	11090.6606	P	9016.9075	P	7512.5336	P	7521.6944	P	9605.3116	P	8431.6882	P	8375.4728	P
AHTC1001705	10559.5	P	16700.7359	P	18329.2401	P	15400.4974	P	4987.4467	P	10277.2626	P	18075.2742	P	17956.1042	P
AHTC1001706	255.677	A	274.8184	A	191.5926	A	96.1814	A	11652.2122	P	2856.5619	P	1899.6774	P	1476.2161	P
AHTC1001707	3065.78	P	3216.7793	P	3854.2226	P	3303.6057	P	13213.1063	P	3480.7983	P	3148.2496	P	3544.2820	P
AHTC1001708	859.806	P	1026.9477	P	2278.2859	P	1094.3795	P	823.1467	P	590.5058	P	1294.0271	P	1968.8383	P
AHTC1001709	9178.2	P	7865.7969	P	4914.4214	P	5022.0003	P	4706.4675	P	7629.5771	P	4671.2333	P	4536.8545	P
AHTC1001710	6382.54	P	4668.3640	P	3131.0550	P	4895.8375	P	7653.5093	P	5191.6542	P	2832.9511	P	3017.2867	P
AHTC1001711	1414.73	P	745.9265	P	557.7321	P	852.8176	P	1968.8419	P	1077.8137	P	413.4076	P	66.4491	A
AHTC1001712	2165.08	P	1946.4843	P	1892.8828	P	3262.9760	P	2707.6948	P	2426.6476	P	1666.4397	P	2252.6462	P
AHTC1001713	7325.55	P	5826.6475	P	5907.3611	P	10666.2274	P	8149.1781	P	9459.3293	P	7032.3687	P	6818.7339	P
AHTC1001714	3671.47	P	6137.3635	P	1624.2647	P	1233.6423	P	3482.9168	P	12797.4216	P	11591.7354	P	7633.6465	P
AHTC1001715	2600.6	P	4406.9246	P	1337.2337	P	1066.0618	P	2418.4441	P	11931.4979	P	11045.0761	P	6578.6842	P
AHTC1001716	6656.37	P	7412.8529	P	8973.5725	P	6616.5282	P	3945.0381	P	9440.5780	P	10928.8469	P	9313.0258	P
AHTC1001717	343.185	A	412.1500	P	224.5439	A	332.4844	A	480.0790	P	381.3904	A	273.6999	A	279.8498	A
AHTC1001718	8912.24	P	8113.9976	P	6239.6733	P	4881.0243	P	5356.4466	P	7768.8633	P	4146.2140	P	6508.1407	P
AHTC1001719	9350.4	P	9540.4662	P	7775.7369	P	4731.4075	P	11749.1105	P	10560.4020	P	7108.7370	P	5846.7553	P
AHTC1001720	10572.8	P	9497.9873	P	6373.4136	P	7630.2590	P	7411.3200	P	10984.9501	P	7203.8612	P	7636.5182	P
AHTC1001721	8958.79	P	9804.7234	P	7477.8346	P	9127.7019	P	8049.2293	P	9681.0119	P	6648.2861	P	7060.2736	P
AHTC1001722	7294.37	P	6022.8087	P	5864.1997	P	8000.5722	P	4470.9863	P	7599.3025	P	7861.6677	P	5277.2417	P
AHTC1001723	35006.5	P	36909.4156	P	22732.8900	P	29616.1810	P	29555.2871	P	47813.9846	P	27782.9376	P	30715.9720	P
AHTC1001724	4455.5	P	2735.5695	P	1924.9278	P	1886.8501	P	4704.1317	P	6315.9246	P	4643.6718	P	5359.7279	P
AHTC1001725	1416.82	P	1189.2861	P	1564.0873	P	843.1205	P	1930.9303	P	1468.7052	P	745.6866	P	993.8509	P
AHTC1001726	16.3825	A	13.2252	A	24.4401	A	19.3281	A	11.2944	A	37.6579	A	27.7592	A	20.1295	A
AHTC1001727	8117.51	P	9271.7198	P	9820.3449	P	9295.1618	P	5035.4605	P	8635.9211	P	9768.5218	P	8565.6112	P
AHTC1001728	1349.84	P	1643.7423	P	2566.4440	P	1847.9133	P	778.5425	P	1273.0492	P	2194.6788	P	2139.6837	P
AHTC1001729	1346.74	P	1073.2107	P	1524.7669	P	896.5303	P	2005.2957	P	2027.7911	P	3371.4642	P	4071.2688	P
AHTC1001730	5402.4	P	6080.7642	P	6217.2694	P	6422.4010	P	5657.7679	P	5709.5628	P	6359.0150	P	6101.7813	P
AHTC1001731	21622.7	P	23375.5979	P	22699.8917	P	24569.1652	P	20255.8486	P	22078.2086	P	24525.6755	P	23106.0612	P
AHTC1001732	27868.2	P	27223.8623	P	23470.7909	P	25546.0134	P	13156.2300	P	28436.5327	P	25915.5086	P	22990.7106	P
AHTC1001733	11152.9	P	11854.7081	P	7327.9033	P	9199.2706	P	13271.5808	P	11352.9731	P	8081.2272	P	9086.8617	P
AHTC1001734	5130.63	P	4917.3287	P	1786.0426	P	2851.8622	P	3410.6861	P	4810.6124	P	3320.7193	P	3322.9607	P
AHTC1001735	14521.1	P	13840.0773	P	9397.0710	P	12269.2864	P	12482.2043	P	13270.3179	P	9919.5195	P	9604.6273	P
AHTC1001736	19767	P	17161.6226	P	14013.3991	P	18183.7296	P	17881.7687	P	20879.6570	P	17635.4470	P	18574.8415	P
AHTC1001737	3020.66	P	2815.5873	P	2926.7031	P	2876.2221	P	1998.0563	P	2654.1823	P	2227.3620	P	1944.2154	P
AHTC1001738	11454.8	P	13592.0675	P	10197.5991	P	10497.0091	P	5255.0107	P	10616.5398	P	11466.2422	P	14123.7291	P
AHTC1001739	2276.6	P	11778.4675	P	2364.6334	P	456.2375	P	20464.8053	P	24923.7783	P	25319.0722	P	4503.3176	P
AHTC1001740	2070.33	P	2938.7396	P	3851.4372	P	2763.5404	P	1960.3617	P	2263.5483	P	1903.9564	P	3109.6081	P
AHTC1001741	2843.09	P	3328.3030	P	5194.6029	P	4877.3266	P	854.2307	P	1857.6362	P	5807.0090	P	6200.2546	P
AHTC1001742	7270.55	P	8095.3646	P	3394.3826	P	3924.9920	P	2637.2347	P	6843.4071	P	4431.1013	P	4477.3438	P
AHTC1001743	67.2632	A	46.8832	A	83.8569	A	59.5708	A	1302.1742	P	105.1565	A	75.4691	A	95.1323	A
AHTC1001744	8405.11	P	9219.0701	P	3384.8507	P	4559.8629	P	9449.3722	P	9009.6762	P	2965.5821	P	2935.1417	P
AHTC1001745	418.839	P	445.8776	P	246.1417	A	598.5664	P	164.3415	A	602.2616	P	292.3470	A	269.1501	A
AHTC1001746	3841.28	P	4424.2829	P	3976.8373	P	4101.8882	P	4562.7742	P	4208.9772	P	3234.0743	P	4180.2977	P
AHTC1001747	625.382	P	918.3512	P	1290.4210	P	642.7682	P	294.6728	A	1014.5001	P	759.6034	P	963.1077	P
AHTC1001748	10.1587	A	11.9517	A	11.9450	A	11.3104	A	8.1164	A	15.5405	A	10.1368	A	10.2754	A
AHTC1001749	6949.07	P	7897.0051	P	14798.3934	P	4632.5327	P	22909.4759	P	3220.4318	P	3173.5109	P	3845.8042	P
AHTC1001750	2202.49	P	1783.1721	P	1893.0807	P	1227.0837	P	2311.3749	P	1682.4865	P	1783.8518	P	2213.0596	P
AHTC1001751	3970.99	P	3343.8361	P	2057.7500	P	3167.4298	P	5483.4577	P	3759.6061	P	1969.9649	P	1926.7092	P
AHTC1001752	10440.3	P	10675.7866	P	8611.6485	P	9514.6932	P	8586.2940	P	10026.2245	P	7244.2135	P	6058.4536	P
AHTC1001753	15758.7	P	15054.1238	P	12623.2990	P	14132.5945	P	11967.1382	P	15052.1147	P	12375.9781	P	9176.6926	P
AHTC1001754	2685.09	P	3670.7246	P	4553.5446	P	4741.3874	P	2693.6568	P	3246.2336	P	3993.3103	P	3913.1122	P
AHTC1001755	17413.7	P	20010.1563	P	16842.2181	P	18131.3255	P	11307.8829	P	18134.2701	P	18913.3733	P	17486.0529	P
AHTC1001756	697.064	P	1203.1068	P	3228.2670	P	2804.5390	P	738.2674	P	890.5675	P	3285.9068	P	2936.1628	P
AHTC1001757	4799.62	P	7903.2022	P	7171.9581	P	14449.1182	P	3039.8767	P	6188.9359	P	6934.8125	P	6663.5443	P
AHTC1001758	10517.3	P	13939.5985	P	15298.6433	P	26071.4765	P	5995.6901	P	11744.7579	P	17340.1638	P	13209.6851	P
AHTC1001759	19020.6	P	15344.2709	P	21765.9747	P	10240.7671	P	25311.8493	P	4040.0297	P	3849.6263	P	20065.8374	P
AHTC1001760	24380.6	P	20913.0528	P	12892.7812	P	15103.5874	P	13258.6250	P	20382.6001	P	12433.7778	P	10280.3402	P
AHTC1001761	219.647	A	180.7527	A	179.5387	A	216.6605	A	95.8386	A	234.8956	A	145.0367	A	163.9570	A
AHTC1001762	3963.64	P	3187.9801	P	2909.5822	P	4683.2225	P	4539.2009	P	2911.7764	P	2565.9894	P	2769.3149	P
AHTC1001763	100.254	A	131.5442	A	201.7946	A	289.0343	A	236.6262	A	66.2765	A	76.5758	A	75.2749	A
AHTC1001764	8823.44	P	9639.1431	P	12343.7153	P	9956.5076	P	8589.9150	P	8279.4330	P	10923.6516	P	10165.3536	P
AHTC1001765	684.307	P	641.7838	P	1153.7419	P	423.8579	P	6018.3856	P	471.0630	P	184.6044	A	117.2113	A
AHTC1001766	177.047	A	171.6905	A	353.1857	A	119.0048	A	1191.9796	P	68.7512	A	20.4200	A	15.6924	A
AHTC1001767	3498.89	P	3877.6284	P	3941.0422	P	3555.5871	P	3998.5492	P	4872.2180	P	6151.7719	P	5722.8777	P
AHTC1001768	2900.68	P	3912.9646	P	5567.7045	P	5273.0610	P	3969.4870	P	4762.6291	P	7955.6834	P	8273.2335	P
AHTC1001769	11435	P	13113.7406	P	9382.2039	P	11289.3633	P	10277.3881	P	11529.6708	P	10042.3233	P	10370.6648	P
AHTC1001770	564.999	P	837.6387	P	694.2103	P	818.3197	P	570.7620	P	623.3587	P	547.6941	P	488.4550	P
AHTC1001771	22382.7	P	19581.3302	P	15778.6176	P	19905.0746	P	11293.9409	P	18580.6564	P	15315.5874	P	14302.3067	P
AHTC1001772	6289.86	P	10694.3137	P	17148.8255	P	14378.0818	P	10160.1579	P	9675.2299	P	19397.8770	P	16957.7791	P
AHTC1001773	511.411	P	394.4486	A	342.9819	A	175.3960	A	1544.0646	P	684.5671	P	395.2152	A	502.7470	P
AHTC1001774	628.709	P	223.2611	A	318.6981	A	992.0101	P	731.5941	P	276.3509	A	227.2736	A	345.2798	A
AHTC1001775	5274.81	P	4485.1717	P	2835.7791	P	3105.2300	P	3755.6164	P	4761.3526	P	3286.4309	P	3293.0259	P
AHTC1001776	30527.9	P	28848.0543	P	19274.6675	P	25229.9215	P	21282.5564	P	31033.0835	P	21056.7985	P	20481.2519	P
AHTC1001777	1390.19	P	1346.3203	P	1971.6932	P	1636.5548	P	5544.2793	P	2313.6258	P	2088.1911	P	2391.5555	P
AHTC1001778	598.142	P	456.5957	P	835.3639	P	1114.1808	P	1257.1261	P	532.0612	P	647.0022	P	560.2500	P
AHTC1001779	765.693	P	815.1717	P	836.9031	P	977.6641	P	1316.2700	P	663.2995	P	628.3245	P	655.0266	P
AHTC1001780	135.787	A	97.2502	A	85.7175	A	104.6896	A	41.1688	A	141.5698	A	63.6581	A	60.8748	A
AHTC1001781	20.4037	A	19.1534	A	18.9322	A	18.1271	A	20.7336	A	19.1725	A	21.2750	A	16.2863	A
AHTC1001782	10656.9	P	8437.9424	P	7645.5727	P	12498.4712	P	9716.4543	P	11694.7117	P	9295.1695	P	7334.4581	P
AHTC1001783	17188.2	P	19682.5823	P	18612.9173	P	16027.2586	P	8409.2681	P	16454.7417	P	18814.8100	P	16646.5532	P
AHTC1001784	4797.38	P	5178.7078	P	7168.7443	P	6273.1362	P	3800.0292	P	4656.1729	P	6406.1385	P	5560.1581	P
AHTC1001785	2183.34	P	2563.6095	P	3164.6843	P	3956.1583	P	2390.7024	P	2282.7693	P	4241.4708	P	3451.5197	P
AHTC1001786	5977.08	P	4387.9342	P	1799.6462	P	667.8425	P	7399.3066	P	9079.0410	P	7386.4773	P	9579.8298	P
AHTC1001787	29794.3	P	26460.3055	P	21045.0831	P	24794.9428	P	16169.1625	P	24941.1593	P	20200.0139	P	17889.5159	P
AHTC1001788	2915.47	P	2753.4393	P	2340.6221	P	2484.1334	P	4299.0006	P	2676.4739	P	1880.1286	P	2055.5653	P
AHTC1001789	7025.79	P	7430.3218	P	12566.6798	P	2786.0922	P	14838.6438	P	467.8659	P	581.7115	P	1509.4619	P
AHTC1001790	9273.94	P	8897.3481	P	7125.5716	P	9069.3577	P	12009.0207	P	9185.3716	P	7134.0078	P	6911.4371	P
AHTC1001791	141.018	A	163.7540	A	407.2076	P	616.4277	P	187.5688	A	191.7304	A	265.4724	A	297.8751	A
AHTC1001792	3796.02	P	2807.9720	P	3324.7819	P	6364.6395	P	4714.1431	P	2871.8946	P	2535.6561	P	3404.1973	P
AHTC1001793	397.464	A	244.9911	A	268.8152	A	487.7975	P	120.0573	A	619.9868	P	352.6278	A	365.6110	A
AHTC1001794	487.088	P	417.3379	P	362.0787	A	210.4541	A	66.8505	A	452.3407	P	280.2186	A	339.5393	A
AHTC1001795	1024.78	P	880.7282	P	703.5008	P	646.7728	P	309.6376	A	1035.8774	P	1012.8516	P	2968.1520	P
AHTC1001796	777.966	P	702.5446	P	277.5123	A	240.6360	A	575.0438	P	1137.1448	P	915.7205	P	2061.4053	P
AHTC1001797	2677.7	P	2823.3223	P	2224.5658	P	1908.9833	P	1637.0314	P	3982.5465	P	4746.2158	P	6216.9896	P
AHTC1001798	15429.9	P	14257.5758	P	11711.1570	P	11252.9105	P	8204.8673	P	13302.6034	P	11149.2479	P	11742.6442	P
AHTC1001799	15103	P	13135.8328	P	10931.7921	P	21214.2452	P	20637.5207	P	15248.4144	P	11451.1793	P	11841.5428	P
AHTC1001800	14920.9	P	17644.0181	P	18098.9185	P	22506.9196	P	19237.6787	P	16711.5295	P	21551.1973	P	22576.7645	P
AHTC1001801	23572.1	P	26949.1142	P	13876.7736	P	14682.0480	P	18842.2061	P	22466.5115	P	15190.4779	P	13990.8475	P
AHTC1001802	25852.2	P	25269.0766	P	21803.0917	P	24322.4575	P	20768.9952	P	24631.8303	P	23631.1856	P	21779.6687	P
AHTC1001803	16894.6	P	12904.7247	P	10075.3505	P	17188.8829	P	15240.6441	P	15184.7798	P	11089.0962	P	9997.7157	P
AHTC1001804	2915.88	P	2749.1301	P	1139.0227	P	1385.6427	P	1181.2966	P	3957.7151	P	6030.7312	P	3408.8063	P
AHTC1001805	1598.75	P	1531.3687	P	2093.0401	P	2311.4366	P	1547.7360	P	1353.6999	P	1181.1599	P	1060.8485	P
AHTC1001806	10036.7	P	12147.7828	P	11778.7959	P	11722.8001	P	9605.4998	P	10042.8091	P	14756.7343	P	12618.0779	P
AHTC1001807	29051.8	P	26673.7807	P	21696.8634	P	29633.8187	P	22881.9946	P	27752.6714	P	23891.6739	P	23482.5224	P
AHTC1001808	36437.4	P	29661.3274	P	30492.5349	P	30722.6993	P	12026.6730	P	28280.6463	P	29127.6583	P	21071.3430	P
AHTC1001809	4208.97	P	6010.0957	P	5532.5607	P	3826.2002	P	18102.3832	P	8374.5985	P	6439.2392	P	6677.7061	P
AHTC1001810	21319.4	P	24138.5371	P	17374.0418	P	20000.8481	P	13717.9246	P	22594.8516	P	17746.9016	P	15915.0770	P
AHTC1001811	2955.03	P	3085.8655	P	2925.5945	P	2854.2803	P	2323.8731	P	2496.1187	P	2405.8713	P	2871.4901	P
AHTC1001812	7158.24	P	8942.2687	P	9258.1476	P	8026.9574	P	3476.3688	P	8188.0964	P	9717.1293	P	8736.1844	P
AHTC1001813	3532.35	P	2999.9733	P	2600.2318	P	3545.9072	P	2083.2757	P	2696.1368	P	3578.9306	P	2879.3159	P
AHTC1001814	5709.88	P	4964.4902	P	3432.2379	P	4689.0503	P	3818.4908	P	4612.9008	P	2846.7683	P	2446.3703	P
AHTC1001815	30036.9	P	22619.2693	P	23897.9477	P	34605.1741	P	17966.1580	P	21910.7111	P	24328.1335	P	20670.6074	P
AHTC1001816	1153.31	P	1405.4758	P	560.8865	P	482.5882	P	209.6477	A	1520.9885	P	521.2261	P	268.7080	A
AHTC1001817	18165.8	P	21994.9212	P	15540.7982	P	10303.1171	P	7500.4490	P	17476.1495	P	19448.0811	P	18230.2888	P
AHTC1001818	20039.1	P	23880.0273	P	14718.6188	P	11640.2652	P	10490.8148	P	20963.1418	P	18496.3734	P	17858.8429	P
AHTC1001819	7363.27	P	11271.3841	P	12516.4971	P	8348.3131	P	7806.8491	P	8980.7636	P	11320.0843	P	15204.2622	P
AHTC1001820	1569.65	P	1704.6065	P	3788.5250	P	3536.5631	P	3665.5230	P	1713.9958	P	5653.6967	P	4233.2012	P
AHTC1001821	3144.82	P	4952.6152	P	5882.3119	P	4488.1241	P	2106.1301	P	4507.7195	P	6084.2244	P	6677.9405	P
AHTC1001822	26.6944	A	24.9087	A	49.0347	A	24.7194	A	147.8329	A	42.4090	A	32.3374	A	29.5682	A
AHTC1001823	13271.1	P	16851.4088	P	21179.1510	P	11757.3688	P	41845.8758	P	20055.9116	P	16768.3892	P	13265.2950	P
AHTC1001824	13209.6	P	13786.7505	P	13590.9231	P	19064.0048	P	6631.2722	P	14495.5189	P	14304.3349	P	12769.9553	P
AHTC1001825	3158.3	P	3391.4270	P	2435.3000	P	4160.7342	P	1447.3907	P	3492.2885	P	1971.3675	P	1854.8533	P
AHTC1001826	3723.95	P	3736.6118	P	2903.2578	P	4485.3873	P	3397.9267	P	5263.5852	P	3248.5819	P	1852.8498	P
AHTC1001827	10498.6	P	11347.2628	P	8561.0990	P	12730.4960	P	10888.7563	P	15931.5717	P	11469.6669	P	9036.0087	P
AHTC1001828	582.268	P	606.4644	P	835.8494	P	639.4966	P	1215.6975	P	557.2156	P	576.6120	P	589.1713	P
AHTC1001829	880.237	P	1411.4655	P	249.2205	A	621.5834	P	587.4456	P	400.4656	P	117.6663	A	163.7361	A
AHTC1001830	12025.3	P	7809.4212	P	2938.2746	P	555.7203	P	17166.5623	P	17377.4511	P	15426.7754	P	19984.9693	P
AHTC1001831	3360.92	P	4102.7033	P	3789.7009	P	3873.6776	P	7450.6517	P	5801.8335	P	4641.4836	P	4610.7074	P
AHTC1001832	3097.55	P	3000.0645	P	2277.8349	P	2472.1331	P	6392.1866	P	6248.5260	P	4550.0280	P	3824.3055	P
AHTC1001833	91.8985	A	95.3603	A	86.4009	A	209.5896	A	221.8167	A	281.0461	A	231.7345	A	180.4078	A
AHTC1001834	156.902	A	216.6385	A	130.4013	A	216.9654	A	258.9613	A	343.3794	A	276.4796	A	215.5905	A
AHTC1001835	1777.67	P	922.9182	P	841.9157	P	577.4448	P	2246.3585	P	890.8266	P	464.9484	P	1195.9651	P
AHTC1001836	27021.3	P	30888.4481	P	20254.9180	P	11175.5216	P	7971.8809	P	32990.5190	P	33815.2253	P	30816.5489	P
AHTC1001837	25163.6	P	25509.2512	P	17583.6971	P	20421.1205	P	23263.4902	P	25723.0164	P	19520.9227	P	20768.9733	P
AHTC1001838	154.309	A	78.0138	A	86.7895	A	160.0874	A	72.6206	A	345.2076	A	153.8740	A	86.3106	A
AHTC1001839	44.1812	A	23.5033	A	19.0602	A	24.5884	A	96.0346	A	40.8073	A	30.4256	A	239.8235	A
AHTC1001840	76.7202	A	17.8946	A	20.7864	A	36.5315	A	179.7473	A	44.1912	A	75.2792	A	881.2378	P
AHTC1001841	91.8806	A	24.4608	A	13.8839	A	49.1998	A	408.4528	P	89.7115	A	91.8457	A	1045.0355	P
AHTC1001842	7654.98	P	5215.0829	P	6143.1578	P	6336.5447	P	19199.5501	P	3699.2347	P	2487.8875	P	4176.7571	P
AHTC1001843	1381.72	P	2050.3331	P	4772.6399	P	2817.5512	P	628.1144	P	1209.0131	P	4234.3607	P	3481.5611	P
AHTC1001844	8773.27	P	11070.2764	P	10496.6268	P	5623.7428	P	2429.1557	P	8217.0379	P	9128.8195	P	8274.7795	P
AHTC1001845	5498.75	P	7663.6014	P	14416.2820	P	11474.1787	P	4318.2928	P	6075.5463	P	14326.6979	P	14798.2414	P
AHTC1001846	10036.9	P	8640.2575	P	8309.3865	P	9652.7654	P	8392.0196	P	8965.4062	P	9014.6145	P	9348.5134	P
AHTC1001847	1232.81	P	1506.7714	P	1063.7988	P	1033.9025	P	1194.1071	P	1808.5982	P	1123.1990	P	8357.1556	P
AHTC1001848	1258.54	P	1522.4330	P	8126.0622	P	21647.3182	P	11196.0408	P	4174.7393	P	14830.9272	P	9475.4836	P
AHTC1001849	267.211	A	250.3072	A	256.0383	A	440.1766	P	637.9174	P	350.8849	A	451.0475	P	292.8868	A
AHTC1001850	6110.83	P	6738.9440	P	8565.3640	P	1639.6105	P	22598.2361	P	1086.8334	P	170.3055	A	938.2481	P
AHTC1001851	2858.17	P	3142.2363	P	3983.8472	P	378.7180	A	14568.3200	P	371.7749	A	55.4450	A	133.2076	A
AHTC1001852	18409.3	P	14315.0434	P	11768.7007	P	4132.8830	P	19415.1912	P	22057.5126	P	15992.6046	P	15467.0754	P
AHTC1001853	20068.7	P	18647.5049	P	16075.1919	P	7052.3807	P	21239.1654	P	20856.9105	P	21395.9707	P	18477.3389	P
AHTC1001854	1679.18	P	1387.4114	P	811.6546	P	847.5154	P	1294.1009	P	2788.6873	P	1609.2364	P	1762.0722	P
AHTC1001855	3372.93	P	2840.6175	P	1286.1230	P	2339.0574	P	2551.8414	P	5091.7507	P	3417.1635	P	3608.0266	P
AHTC1001856	19836.9	P	17119.7853	P	10421.7528	P	13058.8692	P	15644.8147	P	18056.1233	P	12294.7938	P	14730.3624	P
AHTC1001857	10068.8	P	9182.5734	P	5479.8708	P	6522.7196	P	10389.1328	P	7855.3857	P	5610.7863	P	5249.4898	P
AHTC1001858	2758.95	P	2658.7717	P	4041.0825	P	3277.2352	P	3990.1847	P	2856.0116	P	3595.8312	P	3811.4775	P
AHTC1001859	32363.9	P	34544.3192	P	20232.0603	P	26597.0626	P	33721.3432	P	32942.5767	P	18772.3081	P	16515.7590	P
AHTC1001860	7260.01	P	6263.3401	P	7096.3014	P	5842.7903	P	4668.2219	P	7851.8026	P	9475.8154	P	8498.6300	P
AHTC1001861	2605.99	P	3321.9994	P	3771.3969	P	1725.8922	P	4186.4447	P	6138.2418	P	14361.1936	P	16413.9264	P
AHTC1001862	26705.3	P	21991.9310	P	19133.6078	P	21763.1441	P	22778.2056	P	20793.1256	P	18169.1967	P	16229.2882	P
AHTC1001863	18549.3	P	20942.2583	P	23515.6117	P	22075.3675	P	8284.0224	P	14060.9451	P	23007.7092	P	22380.8288	P
AHTC1001864	10575.3	P	12208.3005	P	11827.5190	P	733.1197	P	395.9574	A	12859.9964	P	14879.9040	P	12112.0486	P
AHTC1001865	129.411	A	198.4658	A	610.4261	P	449.7499	P	113.9769	A	173.0455	A	583.7641	P	389.4495	A
AHTC1001866	2086.95	P	2946.7148	P	5226.4408	P	4516.0251	P	3498.8278	P	2719.7362	P	5498.5298	P	5023.5992	P
AHTC1001867	5098.81	P	5341.2194	P	2656.8589	P	2056.5122	P	5690.4110	P	7083.2011	P	5529.0613	P	7485.4576	P
AHTC1001868	6444.06	P	7304.5250	P	4966.4459	P	5504.5896	P	9174.2521	P	8365.9573	P	6149.9317	P	5961.4377	P
AHTC1001869	4596.72	P	3735.6526	P	2877.5693	P	1728.5376	P	3244.9694	P	3684.3994	P	4088.6123	P	3962.0035	P
AHTC1001870	9700.32	P	8694.3876	P	8180.4480	P	6142.2184	P	7937.5731	P	8499.2938	P	11393.8070	P	11872.0788	P
AHTC1001871	3620.96	P	5157.0159	P	10045.6136	P	7688.4000	P	1259.3558	P	2997.3194	P	9259.0222	P	8027.5780	P
AHTC1001872	12.8895	A	17.1589	A	18.1062	A	12.3277	A	25.4879	A	32.2445	A	25.5084	A	15.7077	A
AHTC1001873	3011.56	P	1720.4252	P	1472.1049	P	1384.6228	P	3318.8201	P	4132.6378	P	2847.7154	P	3325.7530	P
AHTC1001874	8338.71	P	10052.4432	P	10827.7910	P	9566.1701	P	8811.0058	P	10422.3839	P	16048.3683	P	17336.4646	P
AHTC1001875	6056.32	P	6701.8084	P	8211.5813	P	8325.2663	P	6328.3887	P	7311.2358	P	8586.9317	P	9288.3101	P
AHTC1001876	20143.5	P	20001.8662	P	13772.3217	P	23333.9242	P	2408.8354	P	26880.6504	P	13234.5288	P	9817.6757	P
AHTC1001877	3599.41	P	1781.6033	P	1739.1659	P	3271.3696	P	3128.7754	P	2636.5796	P	1832.8190	P	1902.6337	P
AHTC1001878	14021.1	P	12192.0004	P	8088.4186	P	15842.8527	P	18633.3890	P	16190.9841	P	11371.7582	P	9500.3472	P
AHTC1001879	689.905	P	863.5671	P	1011.6644	P	1067.8905	P	2491.4874	P	1417.0064	P	1211.5107	P	932.9972	P
AHTC1001880	1322.39	P	1371.1594	P	2744.5314	P	2125.3514	P	1303.3553	P	696.7338	P	1625.8162	P	1840.9958	P
AHTC1001881	618.001	P	721.5767	P	743.2828	P	204.7520	A	649.3575	P	2044.5918	P	7424.9314	P	6795.2055	P
AHTC1001882	7228.01	P	10038.8027	P	12082.9220	P	12257.0421	P	3753.5835	P	9045.6853	P	13971.2800	P	12301.0468	P
AHTC1001883	2611.96	P	2158.3413	P	3295.2262	P	3940.6350	P	4108.6761	P	3336.6773	P	4671.9467	P	3984.4549	P
AHTC1001884	279.432	A	191.2261	A	100.1747	A	63.4315	A	59.0882	A	524.2824	P	302.3127	A	236.6964	A
AHTC1001885	470.814	P	346.2165	A	167.7006	A	164.3263	A	416.6198	P	899.1498	P	373.2795	A	350.3565	A
AHTC1001886	5790.81	P	6217.1564	P	5893.0104	P	5228.2196	P	6218.6265	P	5680.7881	P	4977.4857	P	5502.6276	P
AHTC1001887	6858.31	P	6916.1257	P	4828.7403	P	5910.8322	P	7256.6453	P	11741.1169	P	11908.4540	P	9103.9688	P
AHTC1001888	12113.6	P	11497.3211	P	11220.4261	P	18964.5764	P	20527.1970	P	17571.6861	P	18719.6653	P	15752.8183	P
AHTC1001889	5290.52	P	4754.5357	P	2616.3734	P	2740.0188	P	5075.3160	P	7578.0450	P	4950.5678	P	3859.5362	P
AHTC1001890	10235.9	P	8234.2971	P	5532.3568	P	6713.2158	P	8026.6171	P	4120.3059	P	12770.6834	P	9555.0403	P
AHTC1001891	10287.1	P	10924.8445	P	7771.2997	P	8890.7364	P	11659.4212	P	12036.1217	P	6821.8739	P	8866.7075	P
AHTC1001892	656.883	P	834.1430	P	453.1910	P	126.2278	A	317.9365	A	1491.5527	P	2302.0547	P	2921.3600	P
AHTC1001893	5719.53	P	4215.9244	P	4520.6100	P	6423.6026	P	4236.0888	P	5588.9022	P	4709.8238	P	3663.8840	P
AHTC1001894	5542.72	P	5385.0075	P	8564.9664	P	10496.2024	P	6187.9580	P	3505.7291	P	8897.9994	P	9614.9571	P
AHTC1001895	7568.76	P	8355.3524	P	8613.2543	P	9423.5973	P	5992.5634	P	7602.6434	P	8845.6210	P	9178.5190	P
AHTC1001896	4004.5	P	3833.9771	P	5103.5998	P	5629.9548	P	3218.3931	P	3961.3585	P	4720.6047	P	4695.3177	P
AHTC1001897	14329.1	P	16538.8320	P	11296.9753	P	13535.4639	P	13284.5751	P	18959.7991	P	13719.7547	P	13395.7298	P
AHTC1001898	28.3681	A	44.8054	A	112.3754	A	108.3344	A	20.8415	A	46.7132	A	77.7965	A	66.2743	A
AHTC1001899	19357	P	22086.5410	P	16423.6325	P	16526.4693	P	16047.3459	P	22618.1237	P	20735.2206	P	19787.3654	P
AHTC1001900	1651.14	P	589.0857	P	732.0509	P	670.6123	P	520.9309	P	754.1369	P	493.1748	P	490.6327	P
AHTC1001901	9581.6	P	8916.6261	P	8672.8092	P	10769.9923	P	11476.5572	P	9160.6023	P	9197.1673	P	9021.0983	P
AHTC1001902	670.416	P	856.1870	P	665.6224	P	891.3330	P	1034.0105	P	760.4956	P	545.5890	P	616.5918	P
AHTC1001903	195.954	A	287.0322	A	290.9659	A	484.8664	P	347.2409	A	146.1707	A	225.9305	A	220.5086	A
AHTC1001904	22461.8	P	22280.0788	P	15341.8144	P	20437.7430	P	28155.4999	P	22027.9682	P	17580.7882	P	14841.7719	P
AHTC1001905	4409.15	P	5105.2447	P	8053.4642	P	6156.7758	P	2397.9772	P	4460.8934	P	10159.1563	P	12138.3440	P
AHTC1001906	24620	P	19655.5999	P	12090.9581	P	22540.7786	P	17602.6302	P	18986.3847	P	12526.3353	P	15376.2608	P
AHTC1001907	30.5727	A	14.4186	A	13.1481	A	14.2303	A	11.4018	A	15.0228	A	12.5873	A	11.7410	A
AHTC1001908	1117.21	P	713.0803	P	747.2239	P	1011.9020	P	881.2006	P	999.5728	P	464.1908	P	532.8110	P
AHTC1001909	4314.72	P	2490.8940	P	2344.7504	P	4763.4394	P	2842.9626	P	3334.0473	P	1805.3886	P	2193.7035	P
AHTC1001910	1777.36	P	3731.7376	P	5936.2270	P	3048.7321	P	1032.9728	P	2402.7072	P	6367.2733	P	807.4822	P
AHTC1001911	812.809	P	564.9953	P	566.0279	P	769.2768	P	1287.5469	P	629.4184	P	572.2778	P	455.6048	P
AHTC1001912	619.164	P	867.8460	P	1636.4270	P	1815.0722	P	797.8171	P	893.5868	P	3135.6497	P	1570.0763	P
AHTC1001913	29552.3	P	28353.3377	P	26377.8156	P	31186.9814	P	20596.6630	P	28200.3647	P	26830.3039	P	24852.7657	P
AHTC1001914	6554.05	P	6153.5681	P	9171.9989	P	10974.7879	P	2861.7444	P	4417.0425	P	8662.5878	P	7120.1546	P
AHTC1001915	16997.8	P	20231.1909	P	28064.2546	P	26986.1357	P	11303.4128	P	18582.3328	P	28198.0434	P	25418.9769	P
AHTC1001916	10024.4	P	9813.5332	P	13179.2395	P	13156.6167	P	3720.4195	P	10057.9176	P	11413.7365	P	11830.0084	P
AHTC1001917	31247.2	P	37849.9744	P	22314.1867	P	18205.2068	P	34108.4493	P	33763.9816	P	24595.7471	P	24418.6248	P
AHTC1001918	5057.12	P	4912.4222	P	6090.0405	P	6020.9580	P	4970.5155	P	5448.4939	P	7811.7868	P	7425.8364	P
AHTC1001919	3572.86	P	3671.4947	P	1868.1967	P	248.8761	A	504.1862	P	1137.6007	P	445.8925	P	714.8565	P
AHTC1001920	23451.4	P	21303.6756	P	14465.9091	P	18815.4716	P	13845.2844	P	18876.9882	P	15330.0000	P	13715.6706	P
AHTC1001921	25665.9	P	20805.5530	P	12742.2159	P	16498.0449	P	13368.3033	P	21428.8708	P	13657.9956	P	12334.9050	P
AHTC1001922	22051.3	P	25699.3124	P	13850.2207	P	11102.5641	P	40759.3782	P	31091.2007	P	23977.0019	P	25015.9105	P
AHTC1001923	20681.5	P	24410.8839	P	13225.7951	P	9236.7661	P	42030.4851	P	30081.8589	P	22571.3226	P	25929.6120	P
AHTC1001924	29.1557	A	23.0139	A	36.9224	A	20.9443	A	34.3616	A	58.3240	A	34.3439	A	31.1302	A
AHTC1001925	15.9691	A	13.2145	A	55.9244	A	200.4121	A	37.1086	A	13.0124	A	13.1875	A	21.4704	A
AHTC1001926	44.6555	A	31.9456	A	77.3512	A	123.5211	A	88.5972	A	46.4046	A	35.7661	A	37.4954	A
AHTC1001927	7831.79	P	8485.2948	P	6028.2009	P	7504.6857	P	9572.9435	P	8334.9671	P	6014.0788	P	6011.2982	P
AHTC1001928	5274.04	P	4967.0678	P	5616.0401	P	7927.4292	P	6984.0032	P	5507.0849	P	5525.3308	P	5331.8930	P
AHTC1001929	16363.7	P	17494.2099	P	13420.1232	P	23903.6588	P	13275.4622	P	21130.2438	P	21466.8064	P	18654.3007	P
AHTC1001930	39.689	A	29.7155	A	82.7198	A	195.2162	A	63.7459	A	26.7330	A	24.8028	A	26.3163	A
AHTC1001931	6686.04	P	7150.0543	P	7451.5821	P	6531.7655	P	3296.9687	P	6055.5396	P	7446.7820	P	6543.4145	P
AHTC1001932	2139.04	P	4122.9320	P	5262.1299	P	2682.6000	P	1618.5877	P	2602.7494	P	4656.2386	P	4064.4640	P
AHTC1001933	20975.7	P	20990.6982	P	17965.2427	P	19239.9866	P	22326.0929	P	23418.7920	P	20997.2293	P	19710.7276	P
AHTC1001934	18230.8	P	14782.5766	P	13192.4272	P	14038.3873	P	24755.7114	P	15523.2298	P	13060.3912	P	14056.2281	P
AHTC1001935	1760.5	P	1445.5196	P	1480.0599	P	2307.8755	P	967.5954	P	1829.0745	P	1477.1351	P	1536.7867	P
AHTC1001936	1413.63	P	1648.1496	P	1906.6281	P	2274.2991	P	1341.0065	P	1280.6715	P	2260.0010	P	2425.5171	P
AHTC1001937	23274.9	P	26017.1688	P	23769.3485	P	34917.7950	P	37256.1461	P	28886.1675	P	36199.4867	P	31646.6283	P
AHTC1001938	322.744	A	622.6018	P	1522.4968	P	511.0102	P	534.4919	P	623.6730	P	4394.2411	P	2083.7970	P
AHTC1001939	3613.57	P	4350.2653	P	3978.2063	P	2439.2326	P	4852.4940	P	5257.8341	P	8683.6364	P	5441.2538	P
AHTC1001940	1277.43	P	1508.4101	P	1862.6377	P	1366.0590	P	500.4344	P	1304.6373	P	1297.3926	P	1252.1585	P
AHTC1001941	482.723	P	486.9064	P	109.9104	A	52.7494	A	987.4429	P	3287.3477	P	854.0413	P	842.2902	P
AHTC1001942	666.807	P	807.9840	P	140.3739	A	60.3358	A	1417.2211	P	3302.5616	P	1865.6542	P	1888.1797	P
AHTC1001943	2833.5	P	4462.8338	P	4942.1727	P	3354.6407	P	920.1242	P	3045.9256	P	5621.8912	P	4220.8273	P
AHTC1001944	13990.5	P	13553.3590	P	9838.0805	P	8542.0768	P	12183.5083	P	16095.9206	P	13091.8101	P	11086.0607	P
AHTC1001945	9387.56	P	7260.2285	P	4226.0933	P	4157.6529	P	8408.2592	P	10306.7560	P	7094.7024	P	5332.0421	P
AHTC1001946	31522.1	P	28937.4626	P	24311.3397	P	30533.7701	P	24143.4463	P	29818.3230	P	25213.0048	P	19830.9344	P
AHTC1001947	38479.9	P	33194.7212	P	25506.7873	P	26796.5813	P	31272.1217	P	46545.8314	P	31440.4202	P	31871.7274	P
AHTC1001948	19851.8	P	17130.2117	P	16090.0234	P	17656.5598	P	15593.1400	P	17356.4534	P	17299.6118	P	15572.0863	P
AHTC1001949	13633.3	P	14667.5705	P	17961.0108	P	14691.0257	P	4630.7998	P	12361.8424	P	14595.8849	P	13183.8136	P
AHTC1001950	6382.71	P	4843.9060	P	3461.9251	P	2655.3549	P	3158.6302	P	8436.4552	P	4440.3474	P	5075.0546	P
AHTC1001951	2358.1	P	2281.0653	P	1592.2153	P	755.5109	P	1096.0750	P	2651.0244	P	1260.1081	P	1200.2784	P
AHTC1001952	5198.68	P	5318.6313	P	4976.2614	P	4704.0474	P	3285.4023	P	4151.3261	P	4301.9723	P	4192.8450	P
AHTC1001953	6267.78	P	4180.0093	P	2494.0199	P	3540.6390	P	9665.7451	P	3184.9371	P	1156.0051	P	2688.6949	P
AHTC1001954	8354.93	P	5577.8594	P	4581.3724	P	6040.3527	P	12413.6991	P	4246.0091	P	2196.2421	P	4668.4330	P
AHTC1001955	5154.69	P	5128.0560	P	4974.3119	P	5276.3392	P	2212.8427	P	4345.5295	P	5185.4922	P	4144.8350	P
AHTC1001956	164.959	A	225.1919	A	744.9594	P	414.5756	P	49.7412	A	167.8147	A	508.8299	P	455.5084	P
AHTC1001957	13508.4	P	12965.4075	P	12069.7952	P	11659.5839	P	20725.2596	P	8756.6696	P	4114.8024	P	7016.2164	P
AHTC1001958	23111.7	P	19669.4612	P	13129.2765	P	16281.5777	P	18067.6287	P	17732.9644	P	12474.0002	P	12882.7801	P
AHTC1001959	30542.4	P	25510.3724	P	17007.1563	P	20385.2022	P	18418.8453	P	22710.9430	P	15501.7015	P	15699.3543	P
AHTC1001960	2161.1	P	2848.1388	P	2016.8599	P	1403.0035	P	1116.2571	P	5601.2172	P	6880.7219	P	5633.3886	P
AHTC1001961	5583.67	P	8320.7638	P	14391.6090	P	14518.6807	P	3539.1651	P	6805.9644	P	16553.6368	P	14772.7063	P
AHTC1001962	6556.22	P	8885.6080	P	16136.7867	P	13681.3751	P	4090.3376	P	8774.9880	P	18740.8003	P	17027.7107	P
AHTC1001963	20080.7	P	19132.4628	P	21421.5251	P	18172.8058	P	10905.2124	P	19665.8107	P	20524.6363	P	27292.1379	P
AHTC1001964	23400	P	22838.2745	P	29594.9440	P	34596.7804	P	10361.2378	P	23278.3132	P	31714.6205	P	30973.9877	P
AHTC1001965	25907.2	P	18312.9247	P	15343.3723	P	4695.4764	P	47696.7345	P	7929.6296	P	3378.5545	P	12025.2140	P
AHTC1001966	8537.66	P	8332.8943	P	7747.8551	P	9364.8235	P	4519.5219	P	6488.4281	P	7611.9179	P	6480.8698	P
AHTC1001967	9120.77	P	9118.0845	P	9441.8701	P	8624.7273	P	5193.8520	P	8256.7908	P	9903.2853	P	9967.9641	P
AHTC1001968	19061.9	P	18511.6982	P	19511.1624	P	21954.8491	P	12258.1837	P	16837.3351	P	20086.5089	P	17490.1725	P
AHTC1001969	5698.99	P	7834.2550	P	8880.1370	P	7242.1503	P	2435.3630	P	6017.6314	P	9723.2841	P	9473.1325	P
AHTC1001970	10168.2	P	11019.9243	P	10335.5213	P	10487.1328	P	9899.8983	P	11339.3280	P	10674.5812	P	9910.3538	P
AHTC1001971	10920.6	P	10977.0761	P	9097.2916	P	11296.1830	P	9636.8536	P	11006.8233	P	11720.0687	P	11134.5089	P
AHTC1001972	357.289	A	693.9360	P	1313.7856	P	552.0986	P	173.9712	A	598.7979	P	1106.0111	P	998.9530	P
AHTC1001973	4265.42	P	5579.6990	P	4315.8891	P	2991.8063	P	2285.4931	P	4819.2651	P	4818.1508	P	4440.6955	P
AHTC1001974	2262.95	P	2202.3747	P	811.5812	P	1035.9051	P	3181.1402	P	5938.0168	P	2178.9888	P	2052.0031	P
AHTC1001975	2168.48	P	1808.8481	P	1630.8450	P	2567.4440	P	2511.7435	P	1896.2394	P	963.5937	P	843.8676	P
AHTC1001976	6069.51	P	7959.8891	P	10863.0904	P	9794.5260	P	2007.3936	P	5897.5389	P	10091.3581	P	9940.8091	P
AHTC1001977	18468.5	P	17184.6870	P	13781.9693	P	19030.7526	P	17656.8946	P	18257.0216	P	15833.8273	P	14588.0424	P
AHTC1001978	21014.7	P	18574.6536	P	15090.7365	P	17307.9003	P	5329.6810	P	19055.7246	P	15023.9159	P	10161.3306	P
AHTC1001979	1857.64	P	1496.4156	P	1815.0298	P	1763.7767	P	1421.9642	P	2100.8127	P	2341.0387	P	2096.8265	P
AHTC1001980	24641.3	P	22780.0839	P	18016.2674	P	19839.2292	P	21554.9509	P	22350.9666	P	18401.6537	P	20325.5522	P
AHTC1001981	5853.13	P	4750.1766	P	4230.0078	P	4002.4411	P	3722.1212	P	4429.5124	P	3781.9947	P	4068.6812	P
AHTC1001982	9374.7	P	10090.7904	P	11433.0422	P	7689.3649	P	4212.3206	P	7651.6391	P	11992.5086	P	13096.0122	P
AHTC1001983	543.374	P	563.6288	P	2795.4659	P	1067.2612	P	1057.7269	P	713.4064	P	1368.1780	P	1719.9232	P
AHTC1001984	3370.38	P	4433.2011	P	7696.3358	P	4761.0978	P	2437.3105	P	2580.7022	P	3379.9464	P	5693.1756	P
AHTC1001985	645.781	P	683.3318	P	2454.0714	P	323.1384	A	6358.6020	P	1008.1544	P	699.5138	P	1012.1302	P
AHTC1001986	374.236	A	657.4030	P	485.7774	P	91.3210	A	1205.2900	P	375.4129	A	267.0041	A	1177.7448	P
AHTC1001987	12435.2	P	12822.9948	P	25124.7556	P	29613.1028	P	9030.0345	P	10577.1192	P	24614.7753	P	20442.4645	P
AHTC1001988	3032.39	P	2331.4921	P	1472.7732	P	1655.2489	P	915.9631	P	2456.0096	P	1200.4974	P	910.7612	P
AHTC1001989	1977.55	P	1849.6502	P	2351.9935	P	2878.0929	P	2770.6471	P	3637.5979	P	3729.8603	P	3087.4828	P
AHTC1001990	640.61	P	767.4545	P	1083.4017	P	870.2705	P	172.7994	A	1077.0125	P	2127.5145	P	2043.7697	P
AHTC1001991	21195.4	P	22440.8217	P	24507.8277	P	31240.8507	P	15001.6075	P	22815.7454	P	28518.3876	P	29523.2109	P
AHTC1001992	9974.13	P	10193.3541	P	8454.6201	P	7578.8336	P	15046.5313	P	13409.7455	P	11965.9541	P	12965.0743	P
AHTC1001993	5718.45	P	6063.8783	P	4145.1742	P	4116.4493	P	2137.9314	P	5184.6514	P	4319.9580	P	3646.3551	P
AHTC1001994	11301.9	P	10915.4712	P	15761.5849	P	13928.4217	P	8916.4707	P	9569.1816	P	15310.0794	P	13897.2933	P
AHTC1001995	4221.71	P	3523.8320	P	2021.7657	P	2390.7263	P	4660.0718	P	3487.6809	P	2371.4916	P	2243.0510	P
AHTC1001996	342.688	A	194.3700	A	502.9116	P	802.4724	P	2799.0207	P	635.0705	P	534.4911	P	288.4185	A
AHTC1001997	391.952	A	183.6334	A	432.5833	P	759.2651	P	5026.5440	P	984.8874	P	557.0473	P	295.3582	A
AHTC1001998	1274.31	P	592.5575	P	1466.1123	P	2471.3534	P	9472.5492	P	2347.9745	P	1854.4390	P	978.4744	P
[truncated: 34,160 more rows]
