# Supplementary material for: Comparative transcriptome analysis of aerial and subterranean pods development provides insights into seed abortion in peanut
Source: Plant Mol Biol. 2014 May 5;85(4):395–409. doi: 10.1007/s11103-014-0193-x (PMC4152868; doi:10.1007/s11103-014-0193-x)
Supplement: Supplementary file 9 — Supplementary material 9 (FASTA_ONELINESEQ 26120 kb) [file 11103_2014_193_MOESM9_ESM.fasta]

>AHTC1000001
CTGGCAGTANCCTGCAGGNCCACATTGGNCTCTCACGATCTCATNGCTAATCCCTCTGAAGAATAAGAAGAAGGAGAGAGGAAGCCAGCAAGACGAAAATGGCGCAGCAACCACTGGAGCAAGTGCAGTGCTTCGGCCGCAAGAAGACTGCGGTGGCCGTCACATACTGTAAGAGAGGACGCGGCCTCATCAAGATCAACGGTTGCCCAATCGAGCTTGTGGAGCCGGAGATCCTGCGGTTCAAGGCGTTCGAGCCAATCCTGCTGCTCGGAAGGCACCGATTCGCCGGCGTTGACATGCGCATCCGCGTGAAGGGAGGAGGACACACTTCTCAGATCTACGCCATAAGGCAGAGCATAGCGAAGGCTCTTGTTGCGTTCTACCAGAAGTATGTGGACGAGCAGAGCAAGAAGGAAATCAAGGACATTCTTGTCAGGTACGACCGAACCCTCCTCGTCGCCGATCCAAGGCGCTGCGAGCCCAAGAAGTTCGGTGGTCGCGGTGCTCGTGCTAGGTTCCAGAAGTCCTACCGTTAAGGGAATTTCTCTCTTTTTATTTCATCTTTCAGTTTTGGAAACTTCTTTTTTACCTTTAATGTTATGTTAAAAACTTTTGAGCTTGAATTTTAGTTCTGTGATTTTGCTTGCTGCGTTGAGACGCTATATTTCGGTTTTAATTGAACTTAGTTATTTAGCCCTTTGAATACAGGTATAACATTATTTTATATGGTTCTCCGGTTTCGGATTTTATTTGTTTTTCTAA
>AHTC1000002
GCAAAAACTCCGGGTGTTTATTATTGGAATTTTATAATTTACATACACCAGTAAACCACTGAAAAATCCATCAGCTAATTAAGTGTATCAATCAATGTAAAATGACACAACATACAATGTATCAAACCAAAACAAGGATTCTAACAAGTGCATCCTTAAGCATAACACAACAAGAACAAAAAGAAGGAGAAAGATATGTTAACCTCTTATCCTTCATTGACTTCAGAAGGTGTCTTTGCTACAATGGACAATGCATGAAGCCCAGACTGCAACTCATCATCCAAGAGCTTATAGATAAGCCTGTGCCTCTTAACCAAACTCTTCCCTTCAAACTCCTTAGACACAACCCTAAGATTGAAATGTGTTTCTCCATCACCACTCCCTCTAACACCAGCATGCCCAGCATGCTGATATGAAACATCTTCAACTTCCAACTCAACAGGATCAAGCTCCTTCTCAAGCTTCTCCTTTATCCTCCTCCCCCTACCACTCAATTCACCACCACTTGAATTCTCAACCCTCGTGCCGAATTCGGCACAAAACTAAAACACTACTCCTCAAGCATCATCACATTCCACCACCACCATGGCCAAGTCCACCATCCTGGTAGCTCTCCTTGCCCTCGTCCTGGTGGCACACGCCTCCGCAATGAGGCGCGAGAGGGGGAGACAGGGGGACTCATCAAGCTGCGAGAGGCAGGTAGACAGGGTTAACCTCAAGCCCTGCGAGCAGCACATAATGCAGAGGATCATGGGCGAGCAAGAGCAGTACGACTCCTACGATATTAGGAGTACTCGATCCTCCGACCAGCAACAGAGGTGCTGCGATGAGCTGAACGAGATGGAGAACAAACAAAGATGCATGTGCGAGGCATTGCAACAGATAATGGAGAACCAGAGCGATAGGTTGCAGGACAGGCAAAAGGAGCAACAGTTCAAGAGAGAGCTCAGGAACTTGCCTCAACAGTGCGGCCTTAGGGCACCACAGCGTTGCGACTTGGACGTCGAAAGTGGCGGCAGAGACAGATACTAAACACCTATCTCAAAAAAAGAAAAGAAAAGAAAAGAAAATAGCTTATATATAAGCTATTATCTATGGTTATGTTAGTTTTGGTAATAATAAAGATCATCACTATATGAATGTGTTGATCGTGTTAACTAAGGCAAGCTTAGGTTATATGAGCACCTTTAGAGTGCTTTTATGGCGTTGTCTATGTTTTGTTGCTGCAGAGTTGTAACCATCTTGAAATAA
>AHTC1000003
TTCNTCAACCTCGCTGTGTACCTACGCACCTCTCTGTTACTCCCTCCTTCTTCTTCATCTTCCTCCTCTTCTTCCCACTCTTGTTCCCGCCGTCCCCTCTGTTGTTGCTCTTTTCTTACAGCTACGAGTTCAAGGTTTCCAGTTCCTTTGTTGACGACGACGATGACCATGGCCTTTGAGTTGAAGTGTGGGAGCATCAAAGCTCCTTCTTTGATCTCTACACAGGTGAGCATCATGTCCAGGTCCTGAAGCTGGGGGTTCTTCTTGTCTGGCTTCACCTCAAATAACCTCCCAAAGTTGTTAGAAAGATCGGGCTCGCCATCTCTCAAGTTGATTGGGTTGGTGATATCTTCCTCTTCGGAGCCTTTCTTTGAGACGGATTTAGCGTGCTTAGTAAGTTCTTGAACGTGCTCCTTTGACACTTTGACTATCACTCCTTCATTATCACTACTCCGAGTACTCCGTCGCCTCTGCCCTCTCTCCTCTTGCTCTCCTCCTGCATTCTCTTCTAACAGCACCCTCCGTATCTCATTGAATTCCGCATTGAAGGCGGCCTCCAAAGTATTCCTGCTGAATCCCTGCAAGTAGGATGATTGGTCTCGGCGGCAAGCCGGTCATTATGGAAAAAAAGACCACACACTCTTCAATACACATTCCATAACCACCACAACAACAATGGCCAAGCTCACCATACTAGTAGCCCTCGCCCTTTTCCTCCTCGCTGCCCACGCATCTGCGAGGCAGCAGTGGGAACTCCAAGGAGACAGAAGATGCCAGAGCCAGCTCGAGAGGGCGAACCTGAGGCCCTGCGAGCAACATCTCATGCAGAAGATCCAACGTGACGAGGATTCATATGAACGGGACCCGTACAGCCCTAGTCAGGATCCGTACAGCCCTAGTCCATATGATCGGAGAGGCGCTGGATCCTCTCAGCACCAAGAGAGGTGTTGCAATGAGCTGAACGAGTTTGAGAACAACCAAAGGTGCATGTGCGAGGCATTGCAACAGATCATGGAGAACCAGAGCGATAGGTTGCAGGGGAGGCAACAGGAGCAACAGTTCAAGAGGGAGCTCAGGAACTTGCCTCAACAGTGCGGCCTTAGGGCACCACAGCGTTGCGACTTGGACGTCGAAAGTGGCGGCAGAGACAGATACTAAACACCTATCTCAAAAAAAGAAAAGAAAAGAAAAGAAAATAGCTTATATATAAGCTATTATCTATGGTTATGTTAGTTTTGGTAATAATAAAGATCATCACTATATGAATGTGTTGATCGTGTTAACTAAGGCAAGCTTAGGTTATATGAGCACCTTTAGAGTGCTTTTATGGCGTTGTCTATGTTTTGTTGCTGCAGAGTTGTAACCATCTTGAAATAATATAAAAAGATCATGTTTTGTTTTGGCGAGTAAAAAAAAAAAAAAAAAAAAAAAAAAAAAATATCGGCCATTACGGCCGGGGGTTCTAGTGAGTGTAGTCTCTCATCGTTGTTGTTTTCTGCGTCATCTTTGGTTTCTGTTAGCGTTTTCTCTCCTTCATTTGCGTCAGAAAGAAAAAGAGGAAAAAGCATGTCTTGCTGTGGCGGTAACTGCGGCTGTGGAAGCGACTGCAAGTGTGGCAGCGGCTGCGGAGGATGCAAGATGTACCCTGATTTGAGCTACACGGAGAGCATATCCTCTACAGAGACCCTTGTTATGGGTGTTGCACCCATGAAGGCACAGTTTGAAGGTGCTGAAATGGGTGTTTCTGCTGAGAACGGTGGCTGCAAGTGTGGATCTAACTGCACATGCGACCCTTGCACCTGCAAGTGAGTCAAGTAGCGTGAAAAATTAAAGCAGAGATATATGAGTATTTTGTGCACTATGGTGTTTTGTTAGAACAAAACCCTACCTTTCGTGTATGTTAGAATAAAGTGGCTATGGTTTTTTATTTTACCTCAGGCAAATCCAATTGTTGCTATATTGGATTTGTTTGATGGTATGTTAAGCTAAGGTTGCTTTAATTTGTTATCTATTACTACTATATGGTTTGGTTTGACTTGTGTCGTGTAAAGTTTGATCTAATCTTGATCATCGATCTCTGCTTATAAAAATGTGACTTTGGGCTAAAAGAAATCCTAGTTGACCTCTTCATCTTATCCCCTGGCCTTCTCTCCTTTCCTTTCCTTTCCTTTCCTTCTTCTCTTCCTTTAATTATTATTTTTTTTAAATAAGAGTTCACCCAA
>AHTC1000004
GAAGCCCTTAATGCAAGCACTAAGTAAGAAACCTACCTTTCCTCAACTCTTGGGCTTGAGGCTTCTTTTCAAGCTGAATAGAAATGGAAGAAGAAGACAGCTGGTAGCGCAGGTTGGATCAACGCGTAGATTCCTGCTGTCCTTGTTGAATGATCGAGTAGCTTCGACTTCACCTTTTATTGAAATTGGGTGGGTGAATGTTCAGTCTATCTGAGTATAAGATCGAAAAGAATGAATGCATTGATTGCATTTCAAGTGAGATGTCCAAGAGAAAGGGAACGAGGGGAAGAAGCGACGAAGAAAAGAAGTGAATGAAAAAGCATGGCATGACGAGAATGGAGAAATTCGAGATGTTAGAAAGTGCAAAATCTATAATAGCAAAAATCCGAGAGGATTACCTCGTTGTTCTTTGTCTCATAATAATTATTCTGCTTCTTATCTTCCTATACTATTACTTTGACCAATCTAACAAATTGGCTTTAGAATTAATAAAAAACGAAGACGTCAAATCTATCAAAATCGGTATGTCAGGTTTAGAAATTAAAAAGAAATGAGAACAAGCATGGCATGACGAGAATGGAGAGAAAGCGCCAAGGGGGCGGTGGGTGGTGGTTACCATGTTCCAGTGGAAACACGAGTAGAAGGAAGGAGAGTGTTGAAGGCACGCCATGTCTGAAGAGAGTTGCTTATGGGTGTACTCATGTATATACAATAACTTGTAACAACCCATCACCATCTCTTTGTTTTCTTCTGTCTATGCATGTGTGCGCGTGTGGATTACATCACACTACTAAGAATAACGACCCCATCAATCTCTTGTCTTGTCTTCTTCATGTGTGTTTCACTTAGCTCTTTGCACCTACCCAAACAGGTGTTTGCTACCATCTGCCACCGAAATAATATCTCTGTTTTATTTACCTGCCNN
>AHTC1000005
GGCCATTCATATTTCCCTGTGGTTCTTTGCTTGGTGCTTCCGCGACTAAGCTCGCTCCCCTTTTGGGAAATAATAATAATAAGAAGAATAATTAGGGTTTCGTGGTTCTCAGCTCGCGCACCCAGTCATGGGAGGAGGCAATGGGCAAAAGGCAAAGATGGCTCGTGAGAAGAACCTCGAGAAGCAGAAGGCCGCAAAAGGAAGCCAGCTGGATTCAAACAAGAAAGCTATGTCGATCCAGTGCAAGGTATGCATGCAGACATTTATGTGCACCACATCAGAAGTGAAGTGCAGGGAGCATGCCGAAGCCAAACACCCTAAATCTGATGTTTATGTTTGTTTTCCTCACCTTAAAAACTAAAAAGTGAACATATTGGGGAGCACAAGTGGAGAGAACTTAATATCATCATGGCCTCTTTCCATTAATCCATTCACAGAGATCCTCCTCAAATTTATGTTGGCTGTGTCTGTGTGTTGTGTGGAGAGACAAGAAGGGGAGGGAGAACATTTAATATGATTTTCCCAAATTTTGGGAAAGAAACTTGTGATGCTCTCTCTTTTCTGTCACTGTAATGTTTAACGATAATTATTGTTAATATTAAGTCTCTCTTGCAGAAACATAGATTGCTGTCTT
>AHTC1000006
GAGGGAAGCATAACAAAGCTTCTCTTTTTTCGAAAAATATAGGGTTTTCGTTTCTTAAAGACTTTGTCTTTCTCCATCTGCTCTTAGCTTTATAGTGCTGTTGAAGGTGGTGCTTTTTTTTATGTTGATGCGGAAACTGAGATGGTTGGAAAGGAGAACCTGAGAACTGAGGACTTGAACTTGTGCTTTGAGAAGCTCATGATGGTTGCTGGTGGTGGTGGTGGTGGTTGTGGTGGTGAGAAAGGAGGGAAGATGAAAGCCGGGGTGATCACTGAGTGGAAGGATATTCCTGTGGAGCTTTTGATGCAGATTTTGTCCCTTGTGGATGATCAAACTGTGATCACAGCTTCTGGTGTTTGTCGTGGATGGAGAGATGCTATTTACTTTGGCCTTGCTCGTTTGTCACTCTCATGGTGTAGCAAGAACATGAATAACTTGGCCCTTTCTCTTGTTCCGAAATTCACAAAACTTCAAACTCTAATCCTTCGTCAAGACAAGCCTCAACTAGAGGATAACACAGTTGAAAGGATTGCAAATTATTGTCATGACCTGCAGATTCTGGACCTGAGTAAAAGCTTCAAACTCACCGATCGGTCGCTGTATGCCGTAGCCCACGGTTGTCCTGATCTCACTAAACTCAACATCAGTGGCTGCTCTGCTTTTAGTGACAATGCTCTGGCGTACCTTGCCGGTTTCTGCAGGAAGCTGAAAGTCCTAAACCTCTGCGGATGCGTTAGAGCAGCAACCGATACTGCGTTACAGGCTATTGGACACTACTGTAATCAGTTACAGTCTTTGAACCTTGGATGGTGTGAGAATGTTGGTGATGTTGGAGTGATGAGTTTAGCATATGGCTGTCCTGATCTAAGAATAGTGGACCTGTGTGGCTGTGTCCTTATAACAGATGATAGTGTGATTGCATTGGCAAGCAGATGCCCAAGGCTCAGGTCCCTAGGACTATACTACTGCAAGAACATAACAGATAGGGCAATGTACTCATTGGCACAGAGCAAAGTGAACAAGAGAATGTGGGGATCAGTGAAAGGAGGAGGAGGAGGAAATGATGAAGACGGGCTTAGAACTCTCAACATAAGCCAATGCACAGCACTGACACCATCTGCAGTTCAAGCTGTTTGTGACTCATTCCCTTCACTCCACACATGCTCAGGTAGACACTCACTCATCATGAGTGGTTGCCTCAACTTGACTTCAGTTCATTGTGCTTGTGCTGTTCATGCTCACCGTGCTATCAACAATTTCCCTCACCCTGCTCATTGAAACAAAGACTTCACACACTTCCAGGAAGTGCCCCCTTTGTGGGGTTCTGAGAAGTGAAAAAAGAATGGCCTTGTGGATATGTTTGTGTTCGTTCATCTTTTTATGCTTAAAGAGACTTTTGAATCCTTCTTGTTTATGTAGGACTTTGTGACATCATTATGTACTTAAAACTTTTTCTTTGAACTTTGATGCCGTTTGGAAAGGACTTGAGAAAACCATGGGTGGTTCTTGTGGAAAGCATCAAGAGATAATGTTTTCATTTTTACATCGTTTCGAGTTTCGACAATGCTAAGGTGGATTGGCTTTTGTTAAAAGTAAAAGATTCTATGCTTAATGCAAAATTGAAAAGGATTAAAGTTATTTAAT
>AHTC1000007
GGTCACATGCATACACAAACCAAATTAAATATCATTCCTTCTCTTTACCTCTTCTCCCTGAAACCTGCTTCATTCAGAGTAAAAGAAACATAAGGAAGAAAAGGGAGCTTCCTGCAACCATCAGCCATGACTGACCGTACCCAACCACACACTGTCCAAGTCCACACCACAGCTGGCCGTTTCGGCGACACCGCTGCCGGAACTAACCGCTATGCCGACAGAGGCCCGTCAACATCTAAGGTTATCGCCGTCATCACTGGACTCCCTATCGGCGGCACGTTGCTATTGTTCGCGGGGCTTGCCCTTGCCGGAACCCTGCTTGGGCTGGCGGTGACCACCCCGCTTTTCATCCTCTTCAGCCCTGTCATAGTTCCAGCCACCATTGTCGTTGGGCTCTCGGTGGCGGGGTTCTTGACGTCAGGTGCATGTGGGCTGACGGGGCTGTCTTCGTTCTCGTGGGTCATGAATTACATCCGGCAGACCCACGGATCGGTGCCGGAGCAGCTGGAAATGGCAAAGCACCGCATGGCTGACGTGGCCGGTTACGTTGGACAGAAGACGAAGGATGTAGGACAGAAGACCAAGGAAGTTGGGCAAGAGATACAGACCAAGGCTCAGGATTCAAAGAGAACTTGATAGAATAGTGGTTTAAGCTTAAGGATGAAAGGGGTCTAATGGGTTTTGATGGTGACACGCAAATAAATTATGTTCTCCTTGTAGTTGAAGTTGTGAGCATTTTGTGTCTTTCTATGATCTTGTAGGTAGCGGTTTGGTTTGTTTATGTTCTTGTTGATTTGCTTTTTTAATGAGAGAAGTGATTTTTCTTTTTTTTGGTCAGAGAAGTGGTTTGTTTGTCATCAAGAGGTGCTGCTACCAGCTTTGTTTGTGTGTCAGTATGCATGTAGGTTTGGTTCACTTCAATTGTTTAATTTCAATGCGAGTGTTTTCTGTCAAGTGCAATAATGAAGAAGTGTTCATGTTTCAGACTTTCAATACCGGAAAATCGTTATAAAATGGTAATTTAACACTGGTGCAAAGACAAAACAAGAAATAAAACTGTTCGGCCGCCCTCGGCCAGTCGACTTCTAGAATCGAGCAGGCTTATGCATGCGCCGCATTCCAGCTCACCTGCCATCGCCCTAGGAATCGAATGAAGTTCACTGGCGTCATTACACGTCTGACTGACCTGCGTTACAACTTATGCATGCAGCAGTTCGCT
>AHTC1000008
GCCAACTCTAGACTCGACCAAGCTTATGCATGCGGCCGCAATTCGAGCTCACTGGGCCAATCCCCCCTTTAGGGAGCCGTATTACAATCCACTGGCCGCCTTTTTTACAACTTCTTGATTGGGCAAACCCTGGCGCTTCCCCAACTTAATCCCCCTGGTGAAAAAATCCCCCTTCCCCCACCTGGCGTAAAATTTCCCCACAAGGCCCCCTCCTTCAATCCCTTCCCAAAACATTTTCCCCACACCTGATAAGGCCAAAGGGAAATCGACCCGCGTTATTATCCTTGGCTAAAATTCCGCACTCAGTTTTCTCTCCCACCAGCTTATTTTTTACACCTAAAAGCTCAAACTCTCTGCACAAGCCCCTTACACGTCACTTCCCAACCCCCCCCAAACCAGTCCTCAGAGGCCCCCCCCTCCTTTCTGTAACCACTCACTCTCCTCTACACTATCGTCGTTATGATGCAATCGGCCGGCTACTCTCCTCTACTGCCTCAACCGTGCCACTTACACCACACTCTCACTACCCATATGGCGTA
>AHTC1000009
AAAAAAAAGACCACACACTCTTCAATACACATTCCATAACCACCACAACAACAATGGCCAAGCTCACCATACTAGTAGCCCTCGCCCTTTTCCTCCTCGCTGCCCACGCATCTGCGAGGCAGCAGTGGGAACTACAAGGAGACAGAAGATGCCAGAGCCAGCTCGAGAGGGCGAACCTTAGGCCCTGCGAGCAACATCTCATGCAGAAAATCCAACGTGACGAGGATTCATATGGACGGGACCCGTACAGCCCTAGTCAGGATCCGTACAGCCCTAGTCAGGACCCGGACAGACGTGATCCGTACAGCCCTAGTCCATATGATCGGAGAGGCGCTGGATCCTCTCAGCACCAAGAGAGGTGTTGCAATGAGCTGAACGAGTTTGAGAACAACCAAAGGTGCATGTGCGAGGCATTGCAACAGATAATGGAGAACCAGAGCGATAGGTTGCAGGGGAGGCAACAGGAGCAACAGTTCAAGAGGGAGCTCAGGAACTTGCCTCAACAGTGCGGCCTCAGGGCACCACAGCGTTGCGACTTGGAAGTCGAAAGTGGCGGCAGAGACAGATACTAAACACCTATCTCAAAAAAAGAAAAGAAAAGAAAAGAAAATAGCTTATATATAAGCTATTATCTATGGTAATGTTAGTTTTGGTAATAATAAAGATCATCACTATATGAATGTGTTGATCGTGTTAACTAAGGCAAGCTTAGGTTATATGAGCACCTTTAGAGTGCTTTTATGGCGTTGTCTATGTTTTGTTGCTGCAGAGTTGTAACCATCTTGAAATAATATAAAAAGATCATGTTTTGTTTTGGCGAGTAAAAAAAAAAAAAATGCAGGGTTAGGAGCCTCACACACTCCACACTTTTCAGTCCCAGTCCCTTTATACTGAGCAGAAACTCCCTGTATTGAGAAATGAATATTTATCATACACATATGTTTGCTGATATGTAATTCATCTCACACTTTGTGGTTTCTAAACCACAAAGTGGAGATATGGTAAAAAACATTTGAATGATGTATTTTCTTTTAGTTCAGTAGGTGTATTTTCTTTTTATAGAGTAGTTTATTTACTGCTGGCCTTACTTTGCTTTGTCCGGGGCGACGTCTCTCAGCCACTCTAGGTCAATATCACCGTGATCTTCAACCAGCCGATTCAGGAAGAGCTGCACAGTGAATCATATTATGAGAAGCAATTCAACAGAAAGGAAAAAATGATATTTCATTTTGTGGAAGTTCAACTGTACCTGAATGCGTTCAGCGAGCCTGTTGTTCATGCCCCTTTCTTTGATCACATCTGAGATTGTGCTAACATCTGCACATCTCACAGCATCCCAGTCGAGAGAATCCATGGTGTTCCATGTCTTCTCTCTCTTCCCTGCTATAGCTTGCGCGGCTGTTCGCAAGCTATCCCAGTTGATTTCGTCCTTTTGCTCTTTTCCTTTGCCCTTGCTGTCTTTTTTTGCTGAACTTGTCTCTCGGGCCTCATTGCTTGCTTCACTTTTGTGGGCACCAGCAGTTGCCTGTGCTGGAGCCACAATCCTTTGAGAGTGAGACCTTTGAGACATTTCAGCTCCGTTGTCTGGGCAGCAAGGCATGCTCTTTTCATTTTCTGAGCTGAGGACGGATTCCTGGGTTGGGAAGGTGGATGCTCTGAGGGGGACCTGAGTATTTTCTTTGGGGCTGCCATTCTTCAGGTCCCCAGATGTTAGCTTCTCAGTTGCTTCATCTCTTTTTGTGTCAGCTTCTTCCTGAACCTTGGTTGAATTTTCTGCCTGCTGGGTGATATTGACAGAAGTGTTCTTCTCCACTTCTGAGTGGCCCCCCGAACAGGATCCCATCTTCTCATCGTTCTGCCCATTTGAAGCTTCGCCAGTTTGGGAAACCCCAGAGCTTCGGGATGCCACCATATCATTAAACCCCGTTCTCTGAGTCATTTCTGGGACACTCCACTGTGTTATCTTGTGTCCAGAATGCTCAGTGGCGTCATGAACGGATGGATTCAACGGCGCATCCCCCTCTGAGATCTCTACTGGCGCCCCAACATTTACTTGTGATTTGTTGGGGAATCGAGCCGCCAGGGCCATGAATGCAGAACTGTTAAAGGAAAAAGAACAAACAATGTTACTATGGCATCTGGTAAAGCTTGCTTTCAAATGATACTGCAGAATACATACCTTGAGAGATGGTCTGAGACATTTTGGGTGAGGAAGACCCCCACCACCGAATCCACCACTGATCCTTTCCAGCGAGAGAAGCGTCTGTCTCCTGTTGTTGATTATGAGTCGTATAAATAGTGTTATGAGTGCAATTAGTGTACTAATGCTAAGCTCTTGTAAACTTTAAGTTCTTGTTTTTGTTATGTAATTTGGTTTTAATGTTAATTGTTGTTTGAATTTAATATTTTCCCTAAGTAAATTTGCAATCAGTTTATTTTCTTCTAAGTTCTAATAATATATTAATGATTTTATTAATAATTTTTATTTTATATTATTA
>AHTC1000010
GACCAACAAAAAGTGTTTGCAATCACATATCAGAAAAATACAACCCTTTTTCAAGAACAAGAAAGTATGGCATCTCATGACCAAAGCTTCAAAGCTGGTGAGGCCAAAGGCCAAACTCAGGAGAAGACCAACCAAATGATGAGAAACATTGGGGATAAGGCCCAATCTGCAAAGGACAAGACGGCCCAAACAGCCCAAGCAGCAAAGGACAAGACCCAGCAGGCAGCCCAAGCTGCAAAAGAGAGGACTACTGGGGACAATGTTAAAAGTACGCAGAGCTAGTTCGGGTTGTAGTAGCAGGGTAGGGTCGGGTCGGGTCTCCAATGGTCTGGGCGAAGATGAACATGAGCATTATCCAACACACCCAAGAAGGGATCTCTAGTTTAATAAAATCAAAATGTGATTTGATTTTGTGTTTTTTCTTGATTTGGTGTTTTCAATAAGGTGTGTGATCTCCCTCTTGTAGTGGTAGTGAGGGGGAGGAATGTAATATTATCTAGTACCATAATTCTTCGTCTTTGTATATGCAAGTATGAATAAAAATGATTTATTTAGTGACAGAAAA
>AHTC1000011
GGAGTCACTCATATCATTGATAACAGTTTCAACTACTTTTCAAGCACCAAAAATGTGTCGTGGAGTTATGGCTGTTGCATCCACCACTGTTGGAGTGATGGAGGTGCTGAAGGATCAAGGCTATTGCAGGTGGAACACCACCATGAAATCAGTAGCCCAAGGTGCCAAGAACCATGTCAAGTCATCACAACACATGGCTGCTAATAATAGCAACAATAACAACATGTCTCATCAATCTTCTTCTTCTTCTTCCATGATTGCTAATAATAACAAGTTAAGAGATGAGATTGATGAGATTGAACACATGAAGAAGGCTGAGGAGTCTCTTAGAACCGTCATGTATTTGAGCACGTGGGGTCCTAACAGTTAGTTTTAAAGGTTGAAACTATATATATATGGCTGAGGGGGCTCATAACAGTATAATAAGATTATGTGTTACTCTTAGCTTGGATGTAAGTTGAATGTGATATGATGAATGAGTATAAATTTGCTATGGCAATAATTTGTAACATTTTCAATTCATGCTTTATTAGTCATTTCTACTGCTACTATGCTTAATTATTGAATGATGAACTTAAGTACTCCCGTCAAAGATAGAGTGTTATTAGATGCAGAATAGATTGCTCATTTTCCTTATTATTATTGTTTCCTGAAAATATAACATAAAAGATCTAACATATAGCTTGTGGAACCATTGTTGGAGTAATAATTTGATTAACTTATATAAATCAAATCACTTTTATATTTTG
>AHTC1000012
TATCACCACATTCATACAGTGATGATATTTATTATTAACGAAACAAGCATACATAATAGCTCATAAGCTACTTCCTACTAGTTTCTTTTGGCACAGATTATTATTTTTGAGTTTAGCATCTGACGCCACTCACGTCCAAATCGCAACGCTGTGGTGCCCTGAAGTTACACTGTTGAGGCAAGTTCATGAGCTCTCTCTTGAATGTGCACCATTTGCCTGTCCTGCAACCTATCGCACTGGTTCTCCATTATCTGCTGCAATGCCTCGCACATGCATCTCTCTGTGTTCTCCATTTGGTCCAGCTCATCGCAGCACCTCTGTTGCTGGTCGGAGGATCGAGTACTCCTAATATTGTAGGAGTCGTACTGCTCTTGCTCGCCCATTATCCTCTGCATTATGTGCTGCTCGCAGGGCTTGAGGTTCACCCTGTCTACCTGCCTCTCGCAGCTTGATGAGTCCCCTTGTCGCCCCCCCCCGACTCATAAAAAAGTCACACACAACTAACACACTACTCCTCAAGCATCATCACATTCCACCACCACCATGGCCAAGTCCACCATCCTGGTAGCCCTCCTTGCCCTCGTCCTGGTGGCACACGCCTCCGCGATGAGGCGCGAGAGGGGGCGACAAGGGGACTCATCAAGCTGCGAGAGGCAGGTAGACAGGGTGAACCTCAAGCCCTGCGAGCAGCACATAATGCAGAGGATAATGGGCGAGCAAGAGCAGTACGACTCCTACGATATTAGGAGTACTCGATCCTCCGACCAGCAACAGAGGTGCTGCGATGAGCTGGACCAGATGGAGAACACAGAGAGATGCATGTGCGAGGCATTGCAGCAGATAATGGAGAACCAGTGCGATAGGTTGCAGGACAGGCAAATGGTGCAGCAGTTCAAGAGAGAGCTCATGAACTTGCCTCAACAGTGTAACTTCAGGGCACCACAGCGTTGCGATTTGGACGTGAGTGGCGGCAGATGCTAGACTCAAAAATAATAATCTGTGCCAAAAGAAACTAGTAGGAAGTAGCTTATGAGCTATTATGTATGCTTGTTTCGTTAATAATAAATATCATCACTGTATGAATGTGGTGGTAGGTAAGGGTATATGGGCACTGGTAGGGTGCGCGAATGGAGAAGCGGAGAGAAAGGAAAGGGGGGGAGGGAGGGGAGGATGGAGGCAGAAGACGGAGAGAGAGTGGGAGGTTGTATGAGGGGGGAGGAGAGAGGGTGGTGGGCGGGGGGGGGAGGGAGGCCAATAGTGGAGAGGGAACAAGAGCCATACGTTTGATGAGCGAAAAAA
>AHTC1000013
GACCAACAAAAACTGTTTGCATTCACATAATCACAAATAGTGACACTTATTATATCCTCTTCCAAACTGTAACCCTTTTTCAAGTAGAAAATATGGCATCTCATGATCAAAGCTTCAGAACTGGTGAGGCCAAGGGCCAAACTCAGGAAAAGACCAACCAGATGATGAGTAACATTGGGGACAAGGCCCAAGCTGTAAAGGACAAGACAGCCCAAGAGGCCCATTCTGCATGGGATAAGACAGCCCAAACAGCCCAAGCAGCAAAGGACAAGACCCAGCAGGCAGCCCAAACTGCAAGGGACAGGACTAGTGACACGGCCCAAAACACAAGGGAGAAGGCCCAAAACACTGCTGGCGCAACAAGAGATAAAGCATCAGAAATGGGCCAGGCCACTAGGGAATCGGCCCAGGCCGGTAAGGACAATGCTGGTGGGTTCCTTCAGCAAACTGGGGAAAAGGTTAAAGGCATGGCACAAGGTGCTGCTGATGCTGTGAAACAAACATTTGGAATGGCGCCACATGAAGATGAACATGAACACCCAAGAAGGGATCACTAGTTTAAAAAATCAAAATTGTTTGTGTTTTTCTTAATTTGGTGTTTTCAATAAGGTGTGTGATTTCTTCCCTCTTGTATTAGTAGTAATGAGGGAAGGAATGTACTATTATCTAGTCTTAGTACCACAATTCTTCTACTTTGTATATGCAAGTATGAAGAAAAATGTCATGTTATAATATCGTAATATTATCTTAATCCATCAGTGTTGAGATTTTCGTTTTATTGGTATTTGTGTTTCTATTTTGTTTATTTATTTATTTATTGAATGCATTGCAAATTATCATTAGTCTAAGTCTTATTGATGATCAAGGTCATGCTTCTAGCAAACTGAACAGCGTACCAAAGGAATGAATTTTTGACCTTGACTAAT
>AHTC1000014
GATCACAACCGCAGCAATAACAATAATAGCAGCCATGGCGAAGCTTCTGGCGCTTTCTGTTTGCTTTTGCTTTCTAGTTCTGGGAGCTAGCAGCATCTCCTTCAGGCAGCAGCCGGAGGAGAATGCGTGCCAGTTCCAGCGCCTCAATGCGCAGAGGCCTGACAACCGCCTTGAATCGGAGGGCGGTTACATTGAGACTTGGAACCCAAACAACCAGGAGTTCGAATGCGCCGGCGTCGCCCTCTCGCGCTTAGTCCTCCGCCGCAACGCCCTTCGGAGGCCTTTCTACTCCAATGCTCCCCAGGAGATCTTCATCCAGCAAGGAAGGGGATACTTTGGGTTGATATTCCCTGGTTGTCCTAGCACATATGAAGAGCCTGCACAACAAGGTCGCCGGCATCAGTCGCAAAGAGCACCAAGACGTTTTGAAGGAGAAGACCAAAGCCAACAGCAACAACAGGATAGTCACCAGAAAGTGCGCCGTTTCGATGAGGGTGATCTCATTGCAGTTCCCACCGGTGTTGCTCTCTGGATGTACAACGACCATGACACTGATGTTGTTGCTGTTTCTCTTACTGACACCAACAACAACGACAACCAGCTTGATCAGTTCCCCAGGAGATTCAATTTGGCTGGAAACCACGAGCAAGAGTTCTTAAGATACCAGCAACAAAGCAGACGAAGAAGCTTACCATATAGCCCATACAGCCCGCAAAGTCAGCCTAGACAAGAAGAGCGTGAATTTAGCCCTCGAGGACAGCACAGCCGCAGAGAACGAGCAGGACAAGAAGAAGAAAATGAAGGTGGAAACATCTTCAGCGGCTTCACGCCGGAGTTCCTGGCACAAGCCTTCCAGGTTGACGACAGACAGATAGTGCAAAATCTAAGAGGCGAGAACGAGAGTGAGGAAGAGGGAGCCATTGTGACAGTGAAGGGAGGCCTCAGAATCTTGAGCCCAGATAGAAAGAGAGGTGCCGACGAAGAAGAGGAATACGATGAAGATGAATATGAATACGATGAAGAGGATAGAAGGCGTGGCAGGGGAAGCAGAGGCAGGGGGAATGGTATTGAAGAGACGATCTGCACAGCAAGTGTTAAAAAGAACATTGGTAGAAACAGATCCCCTGACATCTACAATCCTCAAGCTGGTTCACTCAAAACTGCCAACGATCTCAACCTTCTAATCCTTAGGTGGCTTGGACTTAGTGCTGAATATGGAAATCTCTACAGGAATGCATTGTTTGTCCCTCACTACAACACCAACGCACACAGCATCATATATGCATTGAGGGGACGGGCTCACGTGCAAGTCGTGGACAGCAACGGCAACAGAGTGTACGACGAGGAGCTTCAAGAGGGTCACGTGCTTGTGGTGCCACAGAACTTCGCCGTCGCTGGAAAGTCCCAGAGCGACAACTTTGAATACGTGGCATTCAAGACAGACTCAAGGCCCAGCATAGCCAACCTCGCCGGTGAAAACTCCATCATAGATAACTTGCCGGAGGAGGTGGTTGCAAATTCATATGGCCTCCCAAGGGAGCAGGCAAGGCAGCTTAAGAACAACAACCCCTTCAAGTTCTTCGTTCCACCGTCTCAACAGTCTCTCAGGGCTGTGGCTTGAAAACAAGCGTGACATGTATGTGTGTTATCCACTACATACATACTTTTTGCCACAACTACTGAATAATACATATTAATAACGACCGAGAATAATGTAGTTTTAATTTTGTAGTGTCAATAAGAATACAAAAGGGCATTCATGCCTTTTTGTTTAAGCTATAAGATCGGAATGTAATGTATGTGCATCGATCTGGAGAAAACCTTTTGCGGGAAAAACATGAATAAAAGAACGGATGATTTAACGCAGCCAAAAAAAAAAAAAAAACTCGAGACCATGGGTAAGCTGCTTGCGCTTTCTGTTTGCTTTTGCTTTCTAGTCCTGGGAGCTAGCAGCATCTCCTTCAGGCAGCAGCCGGAGGAAAATGCGTGCCAGTTCCAGCGCCTCAATGCGCAAAGGCCTGAC
>AHTC1000015
GGGAGTCACTCATATCATAGCAACATTATACCATTGATAACAGTTTCAACTACTTTTCAAGCACCAAAAATGTGTCGTGGAGTTATGGCTGTTGCATCCACCACTGTTGGAGTGATGGAGGTGCTGAAGGATCAAGGCTATTGCAGGTGGAACACCACCATGAAATCAGTTGCCCAAGGTGCCAAGAACCATGTCAAGTCATCACAACACAAGGCTGCTAATAATAGCAACAATAACAACATCTCTCACCAATCTTCTTCTTCTTCCATGATTGCTAATAATAACAAGTTAAGAGATGAGATTGATGAGATTGAACACATGAAGAAGGCTGAGGAGTCTCTTAGAACCGTCATGTATTTGAGCACGTGGGGTCCTAACAGTTAGTTTCAAAGGTTGAAACTTGAAACCAAACCATATATAGATATATGGCTGAGGGGGCTCATAATAGTAGCAATAAGATTATGTGTTACTCTTAGCTTGGATGTAAGTTGAATGTGATATGATGAATGAGTATGAATTTGCTATGCCAATTATTTGTAACATTTTCAATTCGTGCTTTATTAGTTATTTATTTCTACTGCTACTATTCTTAATTATTAAATAATGAACT
>AHTC1000016
GCAGCAAATACCCAATAATAGCACGAGCTACCACAACCACATGCATGTTCTTACACACTAATTTCTCTCACTCCCTATAAAAGCCAACACATGGTTCTCTCCATCCAAATTGGATATATCTAAGAGAGATGGAGGGATACACTAAGAAGGTTATGATGATAATAATGTTGGTGATTTGCATGATAGGGTCAATGGCGAATGGTCAAGGCTCGTTTTGCAAGATGCCAATAAGTGGTTTGAATGATTGTAAGCCAAGTGTGAGTAGCAGTGTAGCCAATCCAGTGGATCCATCATTCAACTCTCCTTGCTGTAAGGCAGTGAGAGGTGCTGATCTTGATTGCTTGTGCGGTTACAAGGACTCTCCTTACTTGCGTGTCTATGGTATTGACCCTACCAAGGCCATGCAACTTCCTATCAAGTGCAAGGCTAAAGATCCCTCATGGAGTTGCTAGAACATCCAACATCATGTCTTTTCATTTGTTTCCTTTGTATTATTGTTTGTCTATGTGTATGTTGTTCTGTAACTTGTTATTCTATGTGTATGTTATACCCAACTTGAGTTGATTGAATAGTCAACTCACTCGTCTAATTAAATAAATGTTAGAAGTTCGAATTTTGTCTTGTGTATGTAATAATTTATTGGCATTAAACCCTTAAATAGGATTCAAATGTGCGATGAATTAGTCATTGACCTATTGGTTTGGAGAATACTCTGGGCACAACAAAAAAAATTGTGTATGTTATTAATTACTATGTGTATTGTATGTTTGGTTTCATTTGTTGTTCTCTTTGGTTTGGAGAATTAGATCTAGTTTGCT
>AHTC1000017
GAAAGGAAAAGAAAAAGGAAAAGTAAGAGAAGGAGTTGGTGTTGGAGAAGAGGAAGAAGAAGACGCATAGGAAGAGAGAGAATGGGTTCAGCAGGGAAAAACACAGCAGAATTCTTCAGGAGGAGGGACGAGTGGAGGAAGCACCCAATGCTCACCAATCAGTTCCGCCACGCCCTCCCTGGCTTCGGTATCGCCGTTGTCGCCTTCGGCATCTACCTCGTCGGCGAGCAGATCTTCAGTCGCGCCGGCGCTCCTTCTTCCCACTCTCACTCTCACTCCCACTCCACCGCTTCTTCCTCTCACTGATATCTCTTCAGGTGATGGTGGAAGGAGGCTGGGAAGAAGTAACAACTATGGCACTTGCCCCTTTTTTAATGTCCATTAATAAGCTTTTAAGTTCAACTTAAACTGGCACCCTTGAATTTGTAAATCTCAGACTACTTTACCTATCTTGGTATTTTGTTTATCACTATTATTGTTGCTACATTTCATACATTGTGCTGCTTGTGCTTTTGAGTTTTACATGTTTTCTTTCTTCAAAAAAAAAAAAAAAAAAAAAAAAAAAAAACTCGGGCCGGCGAAAACTCCATCATAGATAACTTGCCGGAGGAGGTGGTTGCAAATTCTTACCGCCTCCCAAGGGAGCAGGCAAGGCAACTTAAGAACAACAACCCCTTCAAGTTCTTCGTTCCACCTTTCGATCA
>AHTC1000018
ATTCAAACCCACTCTACTCAGCTATCTGCTTACTAAAACTTGTTCCATTGTTACAATATTAGCCTTTTCTGTGGATATGGCAAAAGGAAACAATGTTGCTCCTCACTCTCCTCTTGAGAGGTCTACCTTGGCTTCTCTTGATCACAAGTTGGCCATGGCCAAGCGCTGTTCTCATGAGGGTGTGATGGCAGGAGCTAAGGCAGCTATTGCTGCTGGAGTTGCCACTGCAATTCCAACTGTAATTTCTTTCACCACCTATTCAATCTTTTTTCATTTGTTCTACTGTTTTACAATCAACCTAATTGGGGTCATTCTTGGTAATTCATATACAGCTGGCTAGTGTAAGGATGCTGCCATGGGCAAAAGCCAACCTCAACCACACTGCTCAAGCTCTCATAATCTCAACAGTTGCTGGAGCAGCATATTTCATAGTAGCTGACAAAACCGTTTTGGCAACTGCAAGAAAGAACTCCTTCAAGCAACCCACCAACCCATGATTTATTTCCCAGTGGATTGCAAGAAAGAACCCGTTTAAGCCACCATCCAATGCATGATTTCCAATTGGATAATGCTGGATTCGGTTGCTTACATTGTATTAGACTATTTACTTTATAGCATCTACCAACCTTGGAACACATCAAAATATGTATTAATAAATAAAGAGTTTTC
>AHTC1000019
GATCCAAACCACCTGTAATAAAACAACAGGCTCTGGTTTTTCCTCAAAAATCGAAGTGTTATTCTCTATATAAAGCAGTTATTGTTGTTGAAAGTATTCTGAATCATAGCAACATTTTCTACCATTGATGATTACATAGTTTCAACTACCACTTAAACACCGAAATGTGTCGCGGAGTTATGGCTGTTGCATCCACCACTATTGGAGTGGTGGAGGTGCTGAAGGATCAAGGCTATTGCAGGTGGAACACCACCATGAAATCATTAGCTCAAGGTGCCAAGAACCACGTGAAATCAGCACAACAGAAGGCTAATAGCAACAAGAAGAAGATGCCTCAGCAATCTGCTTCTGCTTCCTCAGTGATTGCCAATAAGCTGAGAGATGAAATTGATGACATTGAGCACTTCAAGAAGGCTGAGGAGTCTCTTAGAACTGTCATGTACTTGAGCACTTGGGGTCCTAATACTTAGTCTTATTAATATTTACAACATGTTACAACTCTCTCCCTTATTAAATAATTGTTTATCTGAAGAGGTTTTAGATACATAATTTTAATAATGGAGAGAATATATAGCTGAGTGCTTATAAGTTATAAAAGCACTCAGCATCACTGGTTAAGGAATAAAATTCTGCATGGTTTTTGATATGTACTTTTTGTTTATGGTGTGTTGTTGGTTGAGTTATGTTTTTACTTTTAGCATGGATGTGAGTTGCTTTGAATAAGTATAAATTTGCTATCTCAGTTGGTAAGAGTTTTTCTTATGCTTT
>AHTC1000020
GACTCATAAAAAAGTCACACACAACTAAAACACTACTCCTCAAGCATCATCACATTCCACCACCACCATGGCCAAGTCCACCATCCTGGTAGCTCTCCTTGCCCTCGTCCTGGTGGCACACGCCTCCGCAATGAGGCGCGAGAGGGGGAGACAGGGGGACTCATCAAGCTGCGAGAGGCAAGTAGACAGGGTTAACCTCAAGCCCTGCGAGCAGCACATAATGCAGAGGATCATGGGCGAGCAAGAGCAGTACGACTCCTACGATATTAAGAGTACTCGATCCTCCGACCAGCAACAGAGGTGCTGCGATGAGCTGAACGAGATGGAGAACACACAGAGATGCATGTGCGACGCATTGCAGCAGATAATGGAGAACCAGTGCGATAGGTTGCAGGACAGGCAAATGGTGCAGCAGTTCAAGAGAAAGCTCATGAACTTGCCCCAACAGTGTACTTTAGGGCACCACAACCGTTGCGATTTGGAACTGAATGGGCGGCAGATGCTAAAACTCCAAAATAATAATCTGTGCCAAAACAAACTAGTAGGGAGGTACTTTATATTATTGAGCTATTATGTATGGCCTGTTTTCCTTAATAATAAAATATCATCTCTGTTATGAATGTGGGGGAT
>AHTC1000021
AACTAGAAGCAAAATCAAAGCAATTGCTTTCGGGAATATCTATTTGTTGTTGAAAGATAAGAGAACATGGGGAAAGCACATAAGAATGTGGGTGCAGTTGTAATGATATTTGTTTTGGTGATAGGGATAGCAGAATGTCGAAACTTGAAAGAAGACGAAGTAGTCTCTGGAGTTGGAGCAGTTGGAAGAAACTATGTTGTTGGATTTGGAGATGGAAGAGGTGGTTTTATCGTATCAGAACCAGCAAGCGGGTTAGGAGCTGGAGTTGGAGCAAGTGGGAATGCAGTCGGAAAAAAATTTCATGTCGTATCAGAACCTGCAAGCGGGTTAGGAGCTGGAGTTGGAGCAGTTGGAAGAAATTTTGTTGTCGTATCAGAACCTGCAAGCGGGTTAGGATTCAGCAGCGCTGCCAGTGTGGGTCAAGGAATTAGCGGTGCCACTGCTGCTGGTGGTGGTCTTTGAATTCATCTATTATGATGCGTGCAGTGTAATGCTTTTTCTTTTCTTTTTAATAATATACCATTCACTGTAATGCACTAATATATGGAACCCAATACGTAATACAAAATAAGCCTTCATCTCTCATCATTTCCTTCTTTGAATTTTTAACTACATATTCTCATTCC
>AHTC1000022
GAACTGACATTCGAAAAAACACACACACACATCTCAATCATCATATTCTTCAATAATGGTCAAGCTCAGCATCCTAGTAGCTCTCCTGGGCGCCCTTCTTGTCGTACCCTCCGCGACAAGATGGGATCCCGATCGAGGGTCCAGAGGGTCGAGATGGGACGCACCGAGCAGAGGGGATGACCAGTGCCAGAGGCAGTTGCAGAGGGCAAACCTGAGGCCCTGTGAGGAACATATAAGGCAAAGGGTGGAGCAAGAGCAAGAGCAAGAGCAAGACGAGTACCCGTACATCCAACGGGGATCCAGAGGACAACGACCCGGCGAATCTGACGAAGACCAAGAGCAAAGGTGCTGCAACGAGCTCAACCGGTTCCAGAATAACCAAAGGTGCATGTGCCAGGCACTTCAACAGATCCTCCAGAACCAGAGCTTTAGGTTCCAGCAGGACAGGAGCCAGTTGCATCAGATGGAGAGGGAGCTCAGGAACTTGCCCCAGAACTGCGGGTTCAGGTCACCAAGCCGTTGCGACCTCAGTAGCCGCACGCCCTACTAAACAGACTAGTATAGTGCGTTTTGCTTACCAACAGAGAAATAACAATGATAATAATAAATAGCTTTTTTACAAGCTATTTCCATGTCAATGGTGTTTTGGGAGCAATAAAGATCATCACCATTTTATGTAGTGGTGATCGTATTGTCTGTGGCGAAATTATATGGGGGCACTTTGAATGTGCTTTTATGGCATTTGCCTGTGCTTTTGGATAATGTAAAAGAATTGTAAAC
>AHTC1000023
GATCATCAACCACACTGCGAATCCACATTCTTCTCTGATCTTAAACTTTGAAGTCTGAAACAACAAAAATGTCTCTCATTCCCACTTTCTTCGGTCGCCGACCCACCCCATTCGACCCCTCCTCTCTCGATGCCTGGGATCCATTCGAAACCTTCCCGTTCCCTCCCGTTCCCTTGCGCCGCCACCACCACCAGCAGCAGTTATTCCCTGCCGAAGCGTCGTCGTTTTTGCGCGCCAATGTTGACTGGAAGGAGACACCTGCTGCTCACGTGTTCAAGGCGGATGTGCCTGGCTTGAAGAAGGAAGAGGTGAAGGTTGAGATCGAGGACGATAGGGTGCTCCGAATCAGCGGTGAGAGGAACCGCGAGAGCGAGGAGAGGAATGACACGTGGCACCGCGTAGAGCGAAGTAGCGGCAGGTTCGAGAGAAGCTTCAGGCTCCCCGAGAATGCGATGGTTGATCAGGTCAAGGCCGCCATGGAAGACGGTGTTCTCACCGTCACCGTTCCCAAGGTTCAGAACAGGAAGAAGGCTGATGTCAGGTCCGTTCAGATCTCCGGCTGACGTGTAGTTAGAACCCTAGAATTCTGTTGTCAAATTGTGTTTTACTCGAATGCTATTGTCGATTTGTGTATAAGGATGGATTATGCTTACTGTGTGAGTGAATGTAAAACTTTCTGGTGCGTTTTGCCTTGTTGATTTCTGTTTCTTAATTTGGTTGGTTGTGGATTTCTT
>AHTC1000024
GAATCAGTGACTCCCTTATAAATATGGCATCAACCATTCTTCCTCTTCATTCAAATCCACTCTACTCATCATCTGCTTACTAAAACTTGTTCCATTGTTACAATATTAGCTTTTCTGTGGATATGGCAAAGATTAACAATGTTGCTCCTCACTCTCCTCTTGAGAGGTCTACCTTGGCTTCTCTTGATCACAAGTTGGCCATGGCCAAGCGCTGTTCTCATGAGGGTGTGATGGCAGGAGCTAAGGCAGCTATTGCTGCTGGAGTTGCCACTGCAATTCCAACTCTGGCTAGTGTAAGGATGCTGCCATGGGCAAAAGCCAACCTCAACCACACTGCTCAAGCTCTCATAATTTCAACAGTTGCTGGAGCAGCATATTTCATAGTAGCTGACAAAACCGTTTTGGCAACTGCAAGAAAGAACTCCTTCAAGCAACCCACCAACCCATGATTTATTTCCCAGTGGATTGCAAGAAAGAACCCGTTTAAGCCACCATCCAATGCATGATTTCCCATTGGATAATGCTGGATTCGGTTGCTTACATTGTATTAGACAATTTACTTACAGCATCTACCAACCTTGGAACACATCAAAATATGTATTAATAAATAAAGAGTTTCAAGAGACAGAGAGCATATATGTACCAATTATCATTTAGTTCTCTCAGAAATGCAAATCATTAAGTTTTCCCCCTTGAATATAAAGAAAAATTAAGTTTCACCAGCAAAAAAAAAATACACATTCCATAACCACCACAACAACAATGGCCAAGCTCACCATACTAGTAGCCCTCGCCCTTTTCCTCCTCGCTGCCCACGCATCTGCGAGGCAGCAGTGGGAACTACAAGGAGACAGAAGATGCCCGAACCCGCTCGAGAGGGCGAACCTTAGCCCTGCGAGCAACATCTCATGCAGAAAATCCAACGTGACGAGGATTCATATGGACGGGACCCGTACAGCCCTAGTCAGGATCCGTACAGCCCTAGTCAGGACCCGGACAGACGTGATCCGTACAGCCCTAGTCCATATGATCGGAGAGGCGCTGGATCCTCTCAGCACCAAGAGAGGTGTTGCAATGAGCTGAACGAGTTTGAGAACAACCCAAGGTGCATGTGCGAGGCATTGCAACAGATAATGGAGAACCCAGCGATTTGTTGCAGGGAAGCAACAGGAACAACAGTTTTAGAGGGAGCTCAGAATTGCTCAACAGTGCGGCCTCAGGGGACCACAGCGTTGCGACTTGGAAATCGAAGTGGGGGGCCGAAAAAGATACTAAACACCTTTTTC
>AHTC1000025
ACATAGTTGAGAAGTAAATTAAGGAGTGATTAAGCACTACTAAGCAGGCATAATGCACAATCCTCCTCCGTCAGGACCAGGAGGCCCAGGCCCTCACCACCACCCTCCAGGGCCGCCGGGACCTCCACATCCTGGGCCTGCTCCACCGCCACATGCACAACCATCTCCTCCTCCTCCTGGTGGTCCTCCAGCAGTAGGGGCGTCACCTCCACCTGGTCCACATCAGCCTCATCCTCATCATGGCCATGGCCCCCATTGAGCTTGGAGCTTGATTATTCTGTTGTTGAGCCCTTTCATTTCCTTCCATTATCTGTAGTCACTACTCACCTATCAGTAGTTACCATGTATCATGTATCATGTACGTATGTACATGTGGTGTGTGTACAAGCTTATAAGATCTTATATATAAATAAAACGAGAGCCTTTTAATCTTAAAAAAAAAAAAAAAAAAAAAAAAACTCGACCCCAGGAGATCTTCATCCAGCAAGGAAGGGGATACTTTGGTTTGATATTCCCTGGTTGTCCTAGCACATATGAAGAGCCTGCACAAGGACGCCGACATCAGTCCCAAAGACCACCAAGACGTTTTCAAGGACAAGACCAAAGCCAACAGCAACAGGATAGTCACCAGAAGGTGCACCGTTTCAATGAGGGTGATCTCATTGCAGTTCCCACCGGTG
>AHTC1000026
GACACACACTCTTCAATACACATTCCATAACCACCACAACAACAATGGCCAAGCTCACCATACTAGTAGCCCTCGCCCTTTTCCTCCTCGCTGCCCACGCATCTGCGAGGCAGCAGTGGGAACTCCAAGGAGACAGAAGATGCCAGAGCCAGCTCGAGTGGGCGAACCTGAGGCCCTGCGAGCAACATCTCATGCAGAAGATCCAACGTGACGAGGATTCATATGAACGGGACCCGTACAGCCCTAGTCAGGATCCGTACAGCCCTAGTCCATATGATCGGAGAGGCGCTGGATCCTCTCAGCACCAAGAGAGGTGTTGCAATGAGCTGAACGAGTTTTGAGAACCACCAAAGGTGCATGTGCGAGGCATTGCAACAGATCATGGAGAACCAGAGCGATAGGTTTGCCAGGGGAAGCAACAAGAGCCACAGGTCAAGAAGGGAGCTGCGGGAACTTGCCTCCACAGTGCGGGCCTTAAGGGCACCACAGCGTTGCGACCTGGGACGTCCAAAGTGGCGGCAGAGACAGATACTAAACACCTATCACGAAAAATAAATATGAGAGAAAAAACAATTCTGTCGGCCGCCTCGGCCCAGTCGACTCTAGACTCGAGCAAGCTTATGCATGCGGCCGCAATTCGAGCTCACTTGGCCAATTCGCCCTATAGTGAGTCGTAATACAATTCACTGGGCGGCGTTTACAACGTCTGACTGGGAAAACCCTGGCGTTACCCAAC
>AHTC1000027
CGGCCAATGGGGGAATCGCATTAGCATTAGCCCTTTCATTTCACTTCATAATTAATTAATAACATGGCTGAAGCACTCTACTACGGCGGCCGCCAACGCCAAGAGCAACCAAGGTCCACCCAGCTTGTCAAGGCCACCACCGCTGTTGTCGCCGGAGGCTCCCTCTTGATCCTCGCCGGCCTTGTGCTGGCCGGCACCGTCATTGGCCTCACAACGATCACACCGCTCTTCGTGATCTTCAGCCCGGTGCTTGTGCCAGCTGTCATCACTGTGGCACTCTTAGGCTTGGGGTTCTTGGCCTCTGGAGGCTTCGGCGTGGCGGCAATAACAGTGCTGACGTGGATCTATAGGTACGTAACAGGTAAGCATCCACCTGGCGCCAACCAATTGGACACAGCCCGCCACAAGCTGATGGGCAAGGCGCGTGAGATTAAGGACTTTGGTCAACAACAAACCAGTGGGGCCCAGGCTTCTTGAGCATACCATCTTCGTTTGCATCTTTGTTTGCACGCACGTCCACGCCATCATTTATCTTTTTCGAATTGTTATGGTTTATTTTATTTTATTTAATTTTTTATGAGTCTGGGTTTCTTGTATTACCGTTGTTTATATATTTCCTGTTATCATCCATCAATTTTAATCCTGCCTAGTCATATTGACATGAATTCAATATATATAGCTAGGATTATCGTCACATTCTAAAATTAAGCTAGACTCGAGCAAGCTTATGCATGCGGCCGCAATTCGAGCTCACTTGGGCCAATTCGCCCTATAGTGAGTCGTAATAC
>AHTC1000028
GCTCTTGCTCAAACCCCATCACTTCTTGTCTAAAAATTCTCAAAAGTCACCAGCCACCAAAACCCATTTACCATTATGTCTGATCAAACAAGGACAGGCTATGGAGGAGGAGGGTCCTATGGATCATCCTATGGTGGAGGAGGCACCTATGGTTCATCTTATGGAACCTCCTATGACCCCAGTACTAACCAACCTATACGCCAAGCCATCAAGTTCATGACAGCATCAGCCATTGGTGTCTCATTCTTGATCCTGTCTGGGTTGATCCTCACTGGAACTGTCATAGGTTTGATCATTGCAACACCACTTCTTGTTATCTTCAGTCCTATCCTTGTCCCTGCTGCCATAACCCTTGCACTGGCTGCTGGTGGATTCTTGTTCTCTGGTGGCTGTGGTGTTGCTGCCATTGCTGCATTGTCATGGTTGTACAGCTATGTCACTGGGAAACACCCTGCTGGCTCTGATAGGCTTGATTATGCTAAAGGGGTGATTGCTGATAAGGCTAGGGATGTTAAGGACAGGGCCAAGGATTATGCTGGTGCTGGTAGGGCTCAGGAGGGCACACAAGGGTATTGATCATCATTGTGATGATGAAAAATGGAAGCTTTGTGTGTATGTGTGGGTGAGTGAGGTTGGAGGTGGTACTCGAAGTCATAGGCACCCTTTTGAGATTTGCATGTTGGAGTTTCATGTCACGTTATCATGTTTGTATCTTGTGTCCACTGTCCAGTGTTATATTCTGTATTTGTCTTTTCACTTTTTATTGTATCTTTGTTGGTTTCTGAGGATGAATCTCTCACTTTATTTGTGTAGTCATCATGTTAATAAATCAGAACTCTTGTAAGAATATTTCCTCGTCTTAAGATATGTGTTTGATTATTTCTTACTATGAAGGTGGGGGATTTTGCTTCATCAATATTTTAGACTGAAATATCTAGCTACTTTCTTGCGGGTCCTTCAATTTCTATAGAGTTCAGAGAGAGCTTGTTCCATTCCATTATGGAGTTGGTGGTGGTGAGAATGATGATAATAACAATGGCATTAATAATAATAATGCCATTATATTATTCAGTAGTTGCTAAAGTGGACATTGGTCTCGTGAGGCAATTGGCTGCAAAGAACAATGTTTCATGCATATTGGTTTTTGGAGACTCAAGTGTTGACCCTGGCAACAACAATGTCCTTGGCACCACCATGAAAAGCAACTTCCCTCCTTATGGCAAGAACTTCTTTAACGCCCGCCCAACCGGAAGGTTTAGTAATGGCAGACTTGCCACTGATTTCATTGCTGATGAAGCAATGGGGTTCAGAAAAATAGTTCCACCATTTCTTGACCCAAATTTGAAGCTAGAAGATCTGCCATACGGTGTTAGTTTTGCATCAGCAGCTACAGGTTATGATGATCTTACTGCCAATATTTCGAATGTTCTACCAGTATCCAAACAACTAGAGTATTTTGAGCATTACAAGATTCACATGAGGAAATTGTTGGGAGAGAAAAGAGCTGAATTCATTATAAGGAATGCATTGTATGTGATAAGTATGGGCACAAATGATTTCCTACAAAACTATTTCTTGGAGGATACTCGCCCAAAGCAATACAGCTTGCAGAAGTTTGAGGAATTCTTGCTCTCCCAAATGACTAAAGACATTGAGATGATGCATAGGCTAGGGGCCCAGAGGTTAGTTGTTGTTGGGGTCCTACCACTTGGGTGCATTCCACTTATGATGACCCTTAGACACCAGACTTGTGATACACTTTGAA
>AHTC1000029
GCTCTGAGTTTTGTCTATGGCAAAAGTAGAAGATGAACAACAACAACAACCCCCAAATTCTTCATCCATGGAGCCACCTTCCTCGTACATCTTCCTCCTCAACATCATGAGCAAAAGAAGAACATGGGCATGTCTCTTCTTGCTTGTTTATGGCACCCTCTTAACATCTTCATGGAACTTTCTCAAATCCATGCTCTCTTGGTACAACCTCCAAGCTCAATCTTCATCATCATCTTCTTCATCCTCATCTGGGTGGCCAGCAATCTACACCTCAGTGATTCTTGGCACAGTTTTCGGGATCCTTTCAATGGTTGCAGCTTTGGTTGTGATGGTACCTGCGATTCTTGTGACATGGATAACCATAGTGGTGCTCCTTGCTTTCTTCGGTAAGCCGAAAAGAACTTTGGTTGTTGAAGGTAGGAAGATTACAAGGGAGATTTTTGGGTTTGTGGTTAAGATTCTTTTGAAGGAAGGGAATCTTGTTGCTGCTGTTTGTGCTGTTTTGGGGTATTTTGCTTTGGTTAGGAGGAATAATTATGATGGACAACCCTCTGCTGCTGTTGATTGATATTTTGGGGCTTCCAATTTGGTCATGATTGGATTTTGGGGTTTGATCATGAAGATTCATAGATTGGGGTTGTCCAAAATCATGGAAGGTTGGTGTTCATTTGGTAAAGTCACTTAATCTCTCTCTCTCTCTCTCTCGCTTTTGTTCTTTTTTTTTCCCTTTTTGGGAAGGTATAGAGTAGGGAACTAGATTAGAATTAGAAAAGTTGGAAACTTTGACAATGTTACTGAAATGTATTAAGTGCTAAATATGCTTAATTATCTTGGTATAGGATCTTGTTGATTCATTAAT
>AHTC1000030
AAGATCACAGGGTGTGAGCTTTCTGGTGGGAGATGTTGAAGCTAGTCAAGGAGCCTTCCAGTACTTTGGACTTAAGGAAGAGGATGTTCCTTTGATCATCATACAACATAACGATGGAAAGAAATTTTTCAAACCTAATGTGGAGCCAGATCAACTTACAACCTGGTTGAAGGAATACAAGGAAGGGAAAGTTGCACCATATTTGAAGTCAGAGCCTATTCCTGAAACTAAAAATGAACCTGTCAAAGTGGTAGTTGCTAACAATTTTGACGACGTCGTTTTCAAATCAGGGGAGAATGTTTTGCTCGAATTCTATGCCCCGTGGTGTGGTCATTGGCAAAAGTTGGCTCCCATATTGGATGAAGTTGCCGTCTCATATCCAAATGATGCTGAAGTTACCATTGCCCAACTGGATGCCACTTCCCACGAAATCCCAAGTGGATCCTTTGATGTCCAAGGGTATCCAACAGTGGACTTCAAGTCTGCAAGTGGGAAGAAATCACCATATGAAGGGGACAGGGACTAAGGGAGACATCATCCAATTCCTTGAAAAGAACCGAGATTAACCTGGCCAAGAACAAGAACCAGCAAAAGATGAATCCGTCCAGCAAGAACAAGGAAAAGATGAGCTTTGAAGCTTTGAAAGGAAAAGCAGCGGTTCCTTTTGGCGGGATATAGACACACTATGACACATGTAGATGAATCTCTTGGTAATTCAGAAACACAGCATGTGTTGTGGAATCTCTAGTGCCCATCTGTCTCCCTTGGGTTTAAATCTTTTTATCGGGGTTTTTATTTTTTATTTTTATGTTCTTCCTTAACAACAAGAATAAAATTGGGAGTTTTTTGTTTGGGCGTAGTAGTGCTAGACTGCGCATAATCTAGTAGAGGTTACATACTGGAAAATGTGTTGGGCTGGTAAAACTTGAGTCGCTATAATTAGATGCTGGTATATTTCCCTCTGAAAAGAAGAACAATATAAAAAAACTGTCTGCCGCCTTGCCCATCGATCTTAGAATCTGAGCAAGCTATGATTGAGCGCAATTCGAGCTCACTAGCGAATTCGCTATAGAGTCGATTACAATACTGCGCGTTTAAGTCTGACTGGAACATGGTACAACTATGCCTTGAGCAGTCACTGTGCTCGGACAG
>AHTC1000031
GACCCCACTCTTCATACACATTCCATAACCACCACAACAACAATGGCCAAGCTCACCATACTAGTAGCCCTCGCCCTTTTCCTCCTCGCTGCCCACGCATCTGCGAGGCAGCAGTGGGAACTCCAAGGAGACAGAAGATGCCAGAGCCAGCTCGAGAGGGCGAACCTGAGGCCCTGCGAGCAACATCTCATGCAGAAGATCCAACGTGACGAGGATTCATATGAACGGGACCCGTACAGCCCTAGTCAGGATCCGTACAGCCCTAGTCCATATGATCGGAGAGGCGCTGGATCCTCTCAGCACCAAGAGAGGTGTTGCAATGAGCTGAACGAGTTTGAGAACAACCAAAGGTGCATGTGCGAGGCATTGCAACAGATCATGGAGAACCAGAGCGATAGGTTGCAGGGGAGGCAACAGGAGCAACAGCTCGGGAGGGAGCTCAGGAACTTGCCTCAACAGTGCGGCCTTAGGGGACCACAGGCGTTGCGACTTGGACGTCGAAAGTGGCGGGAGAGGACAGATACTAAACACCTATCTCAAGAGGGGAAGAGAGGGGAGAAGGAAGATAGCTGGTGGGTGAAGGGAGTAGGGAGGGGGGAGGGAGGGTGTGGGGAAGGGGAGAGGGGGGGCGGTGTAGGGAGGGAGGAGGTGAGG
>AHTC1000032
CGACACACANCTCTTCAATACACATTCCATAACCACCACAACAACCATGGCCAAGCTCACCATACTAGTAGCCCTCGCCCTTTTCCTCCTCGCTGCCCACGCATCTGCGAGGCAGCAGTGGGAACTCCAAGGAGACAGAAGATGCCAGAGCCAGCTCGAGAGGGCGAACCTGAGGCCCTGCGAGCAACATCTCATGCAGAAGATCCAACGTGACGAGGATTCATATGAACGGGACCCGTACAGCCCTAGTCAGGATCCGTACAGCCCTAGTCCATATGATCGGAGAGGCGCTGGATCCTCTCAGCACCAAGAGAGGTGTTGCAATGAGCTGAACGAGTTTGAGAACAACCAAAGGTGCATGTGCGAGGCATTGCAACAGATCATGGAGAACCAGAGCGATAGGTTGCAGGGGAGGCAACAGGAGCAACAGTTCAAGAGGGGAGCTCAGGAACTTGCCTCAACGGTGCTGCCTTAGGGGCACCACAGCGTTGCGACTTGGACGCCAAAAGAGGCTGCTATATACTTATACTTAACACCCTACTCTCATATTATAGATTATGCATGTTTTACACAATAGCTCATATCTATGCACGTCATTATGGACTTTTGAGGGGTCGTTCTTGGTCAAATTGGGGGCGTTTGCCCGTTGTCCCACTTCGGCTTTTTCACTGTTCCTTAGGATCGGCCAGTAACAGTAGTATATAGCCAATTCCAGTGGACAACCGGAAGGAATAATCCACTGGTACCCGTAGGATGTTGGGCTATTCCGGGCGTGTGTTACCTTATCTGACCCGTGGACGTGAGTTCCTCTCCCGGTGTAAGAAAGATCGTCGGCGAACGGGCTCCCTCTTGTTTTTTGGTTCAGGGTTTTTTATTCTCAGTTTTCCTGGTGGTCTTGCTCTGCTCTCGCCTTATTTACCTTCTAGCGGAC
>AHTC1000033
GACTCTAAAAAGTCACACACAACTAAAACACTACTCCTCAAGCATCATCACATTCCACCACCACCATGGCCAAGTCCACCATCCTGGTAGCTCTCCTTGCCCTCGTCCTGGTGGCACACGCCTCCGCAATGAGGCGCGAGAGGGGGAGACAGGGGGACTCATCAAGCTGCGAGAGGCAGGTAGACAGGGTTAACCTCAAGCCCTGCGAGCAGCACATAATGCAGAGGATCATGGGCGAGCAAGAGCAGTACGACTCCTACGATATTAGGAGTACTCGATCCTCCGACCAGCAACAGAGGTGCTGTGATGAACTGAACGAGATGGAGAACACACAGAGATGCATGTGCGAGGCATTGCAGCAGATAATGGAGAACCAGTGCGATAGGTTGCAGGACAGGCAAATGGTGCAGCAGTTCAAGAGAGAGCTCATGAACTTGCCCCAACAGTGTAACTTTAGGGCACCACAGCGTTGCGATTTGGACGTGAGTGGCGGCAGATGCTAGACTCAAAAATAATAATCTGTGCCAAAACAAACTAGTAGGAAGTAGCTTATGAGCTATTATGTATGCTTGTTTCGGTAATAATAAACATCCGTCACTGTGATGAATGTGGGGATAGCTAGGTAAGGGTATATGAGCGCCTTTCGGTGTGCTCTTATGGGCTGACCTGGGTTTTGCTGCTGCAAAGGTTTAACCACCATGGAAATAAAGGATCTTCAAGCG
>AHTC1000034
GTCTCTTCATACACATTCCATAACCACCACAACAACAATAGGCCAAGCTCACCATACTAGTAGCCCTCGCCCTTTTCCTCCTCGCTGCATACGCACCTACTCGGCAACACGGTGAATATCTTTGCAATATCATGTCGGTGAGCTTCTATGCCACTCGGCACTTGCAGCCGGTATTACGATCCAGCAGCGTTGCACGGAAGACAGGGGGGGGGGGAGTATGAATTTGGTGTCTCAATCACTCGACAACCCATCACTATTTATGTGTTCACTAGAGCTTGTATGAACTCATATACCTTTCTCCACCCACCTTAATCTTGATCCGTGAGGGGTTAAAGTCTCCAGTTAATTATAGATTGGGAGATTAACAACACAAAAACGAGTAATCATTATCCGAAAATTATGGCACGCAAACATATTCTTATACTGATAAGT
>AHTC1000035
GAACCAACCACAGCAATAACAATAATAGCAGCCATGGGTAAGCTGCTTGCGCTTTCTGTTTGCTTTTGCTTTCTAGTCCTGGGAGCTAGCAGCATCTCCTTCAGGCAGCAGCCGGAGGAAAATGCGTGCCAGTTCCAGCGCCTCAATGCGCAAAGGCCTGACAACCTCATTGAATCGGAGGGCGGTTACATTGAGACTTGGAACCCAAACAACCAGGAGTTCGAATGCGCCGGCGTCACCCTCTCGCGCTTAGTCCTCCGCCGCAACGCCCTTCGGAGGCCTTTCTACTCCAATGCTCCCCAGGAGATCTTCATCCAGCAAGGAAGGGGATACTTTGGTTTGATATTCCCTGGTTGTCCTATCACATATGAAGAGCCTGCACAACGAGGACGCCGACATCAGTCCCAAAGACCACCAAGACGTTTTCAAGGACAAGACCAAAGCCAACAGCAACAGGATAGTCACCAGAAGGTGCACCGTTTCTATGAGGGTGATCTCATTGCAGTTCCCACCGGTGTTGCTTTCTGGATGTACAACGACCATGACACTGATGTTGTTGCTGTTTCTCTTACTGACACCAACAACAACGACAACCAGCTTGATCAGTTCCCCATAAGATTCAATTTGGCTGGGAACCACGAACAAGAGTTCTTAACATAACACAAACAAAGCAGGCGAAAAAACTTACCATTATAACCCAATACAACCCGGCAAACTCGAGCCAAAACAAGAAGACCGGTGAATTTAGCCCCCGAAGGAAAAGCACGGCCGGCGAAGAACGAGCAGGACAAAAACAAAGAAAACGAAGGTGGAAACATCTTGCGCGGCTTCACGCGGGAATTCCTTGGCACCACCCTTCGAGGTTGAGGAGCGAACAAAAATTTGCAAAAACCAAAAAAGGGAGAGAAACGA
>AHTC1000036
CCCCGGTGTTGCTTTCTGGCTCTACAACGACCACGACACTGATGTTGTTGCTGTTTCTCTTACTGACACCAACAACAACGACAACCAGCTTGATCAGTTCCCCAGGAGATTCAATTTGGCTGGGAACCACGAGCAAGAGTTCTTAAGGTACCAGCAACAAAGCAGACAAAGCAGACGAAGAAGCTTACCATATAGCCCATACAGCCCGCAAAGTCAGCCTAGACAAGAAGAGCGTGAATTTAGCCCTCGAGGACAGCACAGCCGCAGAGAACGAGCAGGACAAGAAGAAGAAAACGAAGGTGGAAACATCTTCAGCGGCTTCACGCCGGAGTTCCTGGAACAAGCCTTCCAGGTTGACGACAGACAGATAGTGCAAAACCTAAGAGGCGAGAACGAGAGTGAAGAAGAGGGAGCCATTGTGACAGTGAGGGGAGGCCTCAGAATCTTGAGCCCAGATAGAAAGAGAGGTGCCGACGAAGAAGAGGAATACGATGAGGATGAATATGAATACGATGAAGAGGATAGAAGGCGTGGCAGGGGAAGCAGAGGCAGGGGGAATGGTATTGAAGAGACGATCTGCACCGCAAGTGTTAAAAAGAACATTGGGAGAAACAGATCCCCTGACATCTACAATCCTCAAGCTGGTTCACTCAAAACTGGCCAACGATCTCAACCTTCAAATCCTTAGGTGGCTTGGACTTAGTGCAGGAATAGGGGAAATCTCAACGGGGATGCATTGGTTGTCCCTCCACGACAAGACCAAGGGACAACAGCAGCATAAAATCCGTTGGAGGGGACGGGGCTTCCGTGCAAGTCCGAGGAACACAACGGGGAAAGAGAAGGGACGACGAAGGGACTTCAAGAAGGGGTCCGGGCATGGTGGGGGCCACAAAACGTTCGGGAGGGCATGGGAAAATCCCAAGAAAGGAAAAATGTTGGAA
>AHTC1000037
GAACCCAGCAATAACAATAATAGCAGCCATGGCTAAGCTTCTTGAGCTTTCTTTTTGCTTTTGCTTTCTAGTTCTGGGAGCTAGCAGCATCTCCTTCAGGCAGCAGCCGGAGGAGAATGCGTGCCAGTTCCAGCGCCTCAATGCGCAGAGACCTGACAACCGCATTGAATCGGAGGGCGGTTACATTGAGACTTGGAACCCCAACAACCAGGAGTTCGAATGCGCCGGCGTCGCCCTCTCTCGCTTAGTCCTCCGCCGCAACGCCCTTCGTAGGCCTTTCTACTCCAATGCTCCCCAGGAGATCTTCATCCAGCAAGGAAGGGGATACTTTGGGTTGATATTCCCTGGTTGTCCTAGCACATATGAAGAGCCCGCACAACAAGGACGCCGATATCAGTCCCAAAGACCACCAAGACGTTTGCAAGAAGAAGACCAAAGCCAACAGCAACAAGATAGACACCAGAAGGTGCACCGTTTCAATGAGGGTGATCTCATTGCAGTTCCCACCGGTGTTGCTTTCTGGCTGTACAACGACCACGACACTGATGTTGTTGCTGTTTCTCTTACTGACACCAACAACAACGACAACCAGCTTGATCAGTTCCCCAGGAGATTCAATTTGGCTGGGAACCACGAGCAAGAGTTCTTAAGATACCAGCAACAAAGCAGACAAAGCAGACGAAAAAGCTTACCATTAAGCCCATACAGCCCTCAGCCTGGACAAGAAGACCGGTGATTTAACCCTCAAAGGACAGCACGGCCGCAGAAAACGAAGCAGGACAAAGAACAAAAAACCAAAGGTGGAAACATCTTTCGCGGCTTCACGTCCGAATTTCCTGGCCCAAGCCTTTCAGGGTTGACAACCGAAGGATTAGGGAAAAATCAAAGAAGGGGA
>AHTC1000038
GGAACGATGAAGATGAATATGAATACGATGAAGAGGATAGCCCAAATAAGAGGGGAAGCAGAGGGGGGGGGAATGGTATTGCCATAAAAAGGTGCANNGGAAGTGTTAAAAAGAANATTGGTTGAAANAGATNNGNTGANATCTACAATCCTCAAGCTCGTTCACTCAAAACTGCCAACGATCTCAACCTTCTAATCCTTAGGTGGCTTGGACTTAGTGCTGAATATGGAAATCTCTACAGGAATGCATTGTTTGTCCCTCACTACAACACCAACGCACACAGCATCATATATGCATTGAGGGGACGGGCTCACGTGCAAGTCGTGGACAGCAACGGCAACAGAGTGTACGACGAGGAGCTTCAAGAGGGTCACGTGCTTGTGGTGCCTTATAACTTCGCCGTCGCTGGAAAGTCCCAGAGCGACAACTTCGAATACGTGGCATTCAAGACAGACTCAAGGCCCAGCATAGCCAACCTCGCCGGTGAAAACTCCGTCATAGATAACCTGCCGGAGGAGGTGGTTGCAAATTCATATGGCCTCCCAAGGGAGCAGGCAAGGCAGCTTAAGAACAACAACCCCTTCAAGTTCTTCGTTCCACCGTCTCAGCAGTCTCCGAGGGCTGTGGCTTAAAAACGACCAGTATCTTCTGCAAGCGTGTTATCCACTACATACTTTTTGCCACAAATGAATAATATAATAATAAGAAGAATAATGTAGTTTTAATTTTTAGTATGAATAAAAATACAAAAGGGGCATTGATGCCTTTTTTGTTTAAAATCGGAATGTAACATATGTGCAATGAGCAAATATGGAGAAAACCTTTTGCGGG
>AHTC1000039
GATTTCTCTCCTTCGAAACTGCGGTCGTCACAGAGAGAGAAAGGTTCTGCCTTATCCAATTTAGGGTTTCAATCCGATTCGGTTCTTTCACCCTCGTTCTTGCCATATCGAAACCCTAACTAGGAGCAGGCTTAAGAAAATAGCTCCCTTTGTGTTTCTTAAGGTCCCGTTACTTTCTCCTTGGTAATTTTCGGTTTCAAACTTTGGGTTTCAACAATCTGTTGGTAGGACCTTTGTTTCTGAGAGAGAGTTAAGGTTCATGTCTGAATTAGACGCTCAGATTCCTACTACCTTCGATCCTTTTGCTGAGGCAAATGCTGAGGACTCGGGTGCTGGGTCAAAAGAGTATGTGCATATTCGCATACAGCAGCGGAATGGTAGGAAAAGCTTGACAACTGTCCAGGGATTGAAGAAAGAATTCAGCTACAACAAGAGACTGAAAGGACCTTAAGAAAGAGTTCTGTTGCAATGGTACAGTTGTTCAAGACCCAGAATTAGGGCAGGTTATTCAACTTCAAGGTGATCAGAAGAAGAATGTGTCTACCCTCCTAGGTCAGGCTGGTATCGTGAAGAAAGAGCATATCAAAATTCATGGTTTCTGAGCTTCTGGAATCTTGAGTTTGTCTTTTCTGGCTCGTTGCGAGTCATACATATATGTGGTGGGTGTTTTTTATGTTGTGCTTTCTATAATTTGGATGGGGGATTATGGAATTTATGACTTTAAGTGCTATTATCTTAAATAAACCCAAAGCTATGGAGAGTCCATTACTAATGAAATAAAAAACACACATAACAGAACAGTCTGCCGGCCTCGGCCCAAGTCGAATCTTGAATCCTAGAAAGCTATGCATGCGGGCGCAATTCGAGCCTCACTGGCCAATTCCGCCCCTATAGTGAAGCCTAATATACATTCCTGGGCCGGCCGTTTAACAACCGGTCCTGGACCTGCGGAAAACCCCTGGGGG
>AHTC1000040
GAAACTACCAAAAGAAAAAATTATCAGCCCTGCCTTTTTGTTGATAACAATCTCTGCATGCGTCCACACTACTACTACTACCCTTAGATGTACATTGCTGACTTTCAAAATAAATCGACACACACATCATACACTGGAATTGAAATCTCATGCCACGTGTTTATTTCTTAGTATGTCACCTACGTACTTAAATCTCTCTTGTTCATAGTCCGAAACTTTGTGTATATAAATAGATCACACACATAAACCTCAACGATCAGTACAAATCAAAACAGCAATAATGGAGAAGAAAACAGTTGCTGGATTCTGCATCTTCTTCCTCGTTCTCTTTCTTGCTCAGGAGGGAGTGGTGAAAACAGAGGCAAAGCTATGCAACCACCTGGCAGATACATACAGAGGACCATGCTTTACCAATGCAAGCTGCGATGATCATTGCAAGAACAAAGAGCACTTTGTTAGTGGAACCTGCATGAAAATGGCGTGTTGGTGTGCTCACAACTGTTGATGTAATAATATACTTAGTAATTAAATAATGATATGAATGATACTCTGTATGTTGTCATCATATCTATCCCTTATAATTAATAATATGGATGATATGATATGAGTTATCATATTATATGTACTTTAGTGTGCTAAATAAAATTGGGTCTTCTTAACTACAATTTCAGTTCATAAATCATTTTTGTTGTTTACGC
>AHTC1000041
GATTCTCAAATCTCAACCCTAGGCATTAGGCAAACTCTGAAGCTCACTTCGTCACTCACTCACTCTTCACTCCTTGAGGCTTGAGGCTTCAGGCCTTCAGCTCTTCTCCAACTCTCTAAGGCTGTCAAGGACCACATCCTCTGCTCAGCTGCGCCAGTAAGTCACCGTCACAGCTCGTCCGATCGTTCGCCGTCGCTCACCAAGACACCAACTGTCCTCATTCATCTCGGTCGCCTCGCCGCTGTCGCTCATGGAGTTCACGTCGGCGTCGCTCCCACTTCTCGCCGTCACTGTCCTCGCCGACTCGCCTCTCCAATCTGCGGTCTTTGGTCTGTGCTCACCTTGTCGTCCCTCCTTCCTCCGTCGTCGTCTCTCTGGTGACTGGTTTAAATTTTGATTTGCAAACTTTTAATGATGATGAAGATGTTGAAAGTGATCAAGAATAAGGGTTGAAGATTCCTTTATATCTAATATTGTAATTTCTTTATTATGGTGTTAAGTTTGTAGTGATCTAACACTTTTTTTTTTAATTTCAAGTTATTTGAGCTAATGACATTGTATGAATTTCATGTTTGTATTTTAATTTATTTATGAATTTT
>AHTC1000042
GACCCATGCAAAAGACCCCTTCTTCTTTCTCTCTCGTTATCATCACCACCCTTTATCAAAGTTCCATTCTTTTCATCACTACTACTACTATTTTGTTGCTGAAAAGAAAACAACATCAAGAATATATCTTCTCTTCTAAGCTTTCTTTTTTATGAATTAAGGAACAAGAATAACACATATACACATTGACATTTTAAGGAACATAAGAACATAAACATATACATATATATTTGTTGTGTTTGAAGAAAGAATCTTAATTAGTAGCATTATATTATGGCTACTAGAAGATATGCTTTTGGGAGGGTTGATGAGGCAACACACCCTGATTCCATGAGGGCTACCTTAGCTGAATTTGCATCCACTTTCATCTTTGTCTTTGCTGGAGAAGGCACTGGCCTTGCTCTAGATAGGATATACAAGGATGAAGCATTCTCAGCTGGAGAACTGTTGTCACTTGCACTTGCACATGCATTTGCACTATTTGCGGCGGTTTCTGCTAGCATGCATGTCTCCGGTGGTCATGTCAACCCGGCGGTGACCTTCGGAGCTCTCATCGGCGGCAGAATCTCCGTCGTCCGTGCCATCTATTACTGGGTTGCTCAACTTCTAGGTTCTATAGTGGCTTCCCTCTTGTTGAGGCTTGTCACCAACAACATGAGACCAGGAGGGTTCCATGTGACATCAGGGCTTGGAGCAGGACATGGGCTTATACTTGAGATAGTGATGACATTTGGGCTTATGTACATAGTATATGCCACTGCTATTGATCCCAAAAGGGGTTCTATTGGAGCCATTGCACCTTTGGCAATTGGGCTCATTGTTGGAGCAAACATCCTTGTTGGAGGCCCATTTGATGGGGCCTGCATGAACCCAGCGCTTGCTTTTGGGCCTTCCTTGGTGGGCTGGAGATGGCACTACCACTGGATCTATTGGGTTGGCCCACTCATTGGAGCAGCCATTGCAGCAATCATGTATGAGTACATTATCATCCCAGTTGAGCCTCCTCATACTCATCAACCGTTGGCTCCTGAAGATTACTAGCTACCTCTACCTCTGCCCTAATAATAATGTATCGGAATATTTTAATTTTAATGTATGCTTTGTGTTTTTTTTTTTTTTTTGGGTTAATTTTGTAGTGGGGTTTCTCTTTGTGTCTTGTGTATGCATTTTACTTCCAATTATGTGTATTTTGGGTTTTATTTAAACCCAAAAGAAAAGACTTTGTTGTTTGTGGGTTTATCTTTGTTGTCCTTTGTCTGTCTTTACTTTTTGAATAAAATATGAACCTTATTTTGTATAGCAACACACTTCTATGTAACCTTAATAAATTTGATGATGCATACCCTTTCAAGTT
>AHTC1000043
GAACCATCCACACTCATAATAATCATATATATTCATCAATCATCTATATAAGTAGTAGCAGGAGCAATGAGAGGGAGGGTTTCTCCACTGATGCTGTTGCTAGGGATCCTTGTCCTGGCTTCAGTTTCTGCAACGCATGCCAAGTCATCACCTTACCAGAAGAAAACAGAGAACCCCTGCGCCCAGAGGTGCCTCCAGAGTTGTCAACAGGAACCGGATGACTTGAAGCAAAAGGCATGCGAGTCTCGCTGCACCAAGCTCGAGTATGATCCTCGTTGTGTCTATGATCCTCGAGGACACACTGGCACCACCAACCAACGTTCCCCTCCAGGGGAGCGGACACGTGGCCGCCAACCCGGAGACTACGATGATGACCGCCGTCAACCCCGAAGAGAGGAAGGAGGCCGATGGGGACCAGCTGGACCGAGGGAGCGTGAAAGAGAAGAAGACTGGAGACAACCAAGAGAAGATTGGAGGCGACCAAGTCATCAGCAGCCACGGAAAATAAGGCCCGAAGGAAGAGAAGGAGAACAAGAGTGGGGAACACCAGGTAGCCATGTGAGGGAAGAAACATCTCGGAACAACCCTTTCTACTTCCCGTCAAGGCGGTTTAGCACCCGCTACGGGAACCAAAAACGGTAGGGATCCGGGTCCTGCAGAGGTTTGACCAAAGGTCAAGGCAGTTTCAGAATCTCCAGAATCACCGTATTGTGCAGATCGAGGCCAAACCAAAAACTCTTGTTCTTCCCAAGCACGCTGAAGCTGATAACATCCTTGTTATCCAGCAAGGGCAAGCCACCGTGACCGTAGCAAATGGCAATAACAGAAAGAGCTTTAATCTTGACGAGGGCCATGCACTCAGAATCCCATCCAGTAGCCATCAACGCTTCCTCCGAACTCCATCTGCTTGGCTTCGGTATCAACGCTGAAAACAACCACAGAATCTTCCTTGCAGGTGATAAGGACAATGTGATAGACCAGATAGAGAAGCAAGC
>AHTC1000044
TGAACTGACATTCGAAAAAACACACACACACATCTCAATCATCATATTCTTCAATAATGGTCAAGCTCAGCATCCTAGTAGCTCTCCTGGGCGCCCTTCTTGTCGTAGCCTCCGCGACAAGATGGGATCCCGATCGAGGGTCCAGAGGGTCGAGATGGGACGCACCGAGCAGAGGGGATGACCAGTGCCAGAGGCAGTTGCAGAGGGCAAACCTGAGGCCCTGTGAGGAACATATAAGGCAAAGGGTGGAGCAAGAGCAAGAGCAAGAGCAAGACGAGTACCCGTACATCCAACGGGGATCCAGAGGACAACGACCCGGCGAATCTGACGAAGACCAAGAGCAAAGGTGCTGCAACGAGCTCAACCGGTTCCAGAATAACCAAAGGTGCATGTGCCAGGCACTTCAACAGATCCTCCAGAACCAGAGCTTTAGGTTCCAGCAGGACAGGAGCCAGTTGCATCAGATGGAGAGGGAGCTCAGGAACTTGCCCCAGAACTGCGGGTTCAGGTCACCAAGCCGTTGCGACCTCAGTAGCCGCACGCCCTACTAAACAGACTAGTATAGTGCGTTTTGCTTACCCAACAAGAGAAATAACAATGATAATAATAAATAGCTTTTTTACAAGCTATTTCTATGTCTATGGTGTTTTGGTAGCAATAAAGATCATCACCATTTTATGTAGTGGTGATCGTATTGTCTGTGGCGAAGTTATATGGGGCACTTTGAAATGTGCTTTTATGGCATTGCCTGTGCTTTTGATAATGTAAAAGAGTTGTAAACATGTCGATGGAATAATAATCTTGTTTCTTTGGCAATT
>AHTC1000045
GAGGGAATATAACAGCATCTAAATTAACGCGAATCAAAGTTTTACAGCCACAACATTTTCCAGTATGTAACTCTACTAGATTACTAGCAGTCTAGCACTACTACGCCAAACAAAAACTCCCATTTTATTCTTGTTTTTAAGGAAGAACATAAAATAAAAATAAAAACCCGATAAAAGACTAAACCAAGGGAGACAGATTGGCACTAAGATTCACAAACATGCTTGATTCTGAATTACAAAGATTCATCTACATGTAACTTAGTGTCATAGTGTGTCTATATCCGCCAAAAGGAACCGCTGCTTTTCCTGCAGAAAGGAGGAGGAAAAGAAAAGACTTTCAAAGCTCATCTTTTCCTTGTTCTTGCTTGACAGATTCATCTTTTGCTTGTTCTTGTTCTTGGCCAGGTTTATCTCTGTTCTTTTCAATGAATTGGATGATGTCTTCCTTAGTCCTGTCACCTTCATATGGTGATATCTTTCCACTTGCAGACTTGAAGTACACTGTTGGATAACCTTGTACATCAAAGGATTCACTTGGGATATCGTTGGCAGTTGCATCCAGTTTGGCAATGGTAACATCAGCATCATTTTGATATGAGACGGCAACTTCATCCAATATTGGAGCCAACTTTTTGCAATGACCACACCACGGGGCATAGAACTCCAGCAAAACATTCTTCCCTGATTTGAAAACGACGTCGTCAAAACTGTTAGCAACTACCACTTTGACAGGTTCATTATTAGTTCCAGGAATAGGCTCAGACTTCAAATATGGTGCAACTTTCCCTTCCTTGGAATCCTTCAACCAGGTTGTAAGTTGATCTGGCTCCACATTAGGTTTGAAAAATTTCTTTCCATCGTTATGTTGAATGATGATCAA
>AHTC1000046
GCCCGGGCAGGTACGCGGGGAATAAACAATTATTGAGCAAAATCATATCCGAATCACAAAATTGGAGGGAAGAGAGAATATTCCAATTAGGGTGAGTTCCGTCCCGAGTTTCGTGCGAAACCTGGATTCTCGAGATTCGCGCAATTCAATTTTTTTTTTTCAACTTCACCAATTGACTATTTTCCTTCGATCTTTTTCATAAAATATCGCATTCGAATTCACGTTTTGCATATTCCGATTGCAAAGCGCCAAACACAAACCAAACAATTTTTTTTCCTTTTTCGCCATTGACGATGACTCGCTCCTCCGATCGAGCTTTTCTTCTCCTTCTGCTCCTCGCCGCCGCCGCCGCCGCCGCTGTGGTTGTCACCGCCGATAGTGGCTTCTCGGTGATGGAAGAAGATTTGGATGAAATTGAAAGCGTAGTTGGAGGAGGATTAGGGAAGAAGCAGAGAGAGTTCGATTATTTCGCGTTGTCGTTGCAATGGCCGGGAACTATGTGCAACGGTGTCAAGAAATGTTGCGCCAAAAACGGTTGCTGCAGAGGAGCTGACACTCCTCAAGTATTCACCATACATGGACTCTGGACTGACTATAATGATGGAACATGGCCAGAATGCTGCAATGGACCGAGTTTTAATCCAAAAGAGGTAGAGGCATTGCAGAGTGCTTTAGATCGATATTGGCCATCGTACAGCTGTAGCAAAACATCAAATTGCCATGGCGGAAAAGGCACATTTTGGGGTCATGAGTGGGAGAAGCATGGCACATGTGCAAACCTGTGATCCTAGACGAATATAATTATTTCTTGATAACGCTGAACCTCTATTTCAACTATAATGTTACAAAAGTTTTAAATGAAGAAGGATATGTTCCGTCTAATTCAGAAAAGTATCCAGTCGGAGGCATTATTGCTGCAATTGAGAATGCTTTCCATCTAACTCCTTCAGTAATATGCCAAAAAGATGCTATTAAGGAAATTCGACTATGTTTTTACAAGGATTTTAAGCCAAGGGATTGCGTTTTTCAAACCAACCGAATGGTTACTTCATCAGAATCCTGTCCTCAATATGTTAGCTTGCCAGAAATTAAATCATTGGAGCATGGCTATGAAGATGGACTTGAAAGATCGGAATTGGCTGCTGCTCTTTGAGGCCATTGCATGCTGCTTCTTGTACCTTGCAAATGAACAAGGCCACATGAATAAATGTGTGAATGTTGTTGTACCATTTATCTATTTGGAGACAGAGTTGGATTCTAGTTTAGAACTGGAAGGTTGGTTTGAGACCTTAAACCACCTTAGGTTAGCCAGAAAAGTGAAAGAACTGGATGAAAATTATTATTTTCTACAATATGGAAGCAGGGCTTTCATCTGTTTCTTTTGTACAATAAACCATGTTGATGTATCACAAGCAATTCGGAATAATATACTTATTCTAAATTAGTTCATCATATAAAAAAAAAAAAAAAAAAACTCGAGCAACGTGGTAAATACGATGAGAACCGCAGAGGCTACAAAAATGGTATTGAGGAAACCATCTGCTCTGCCAGTGTTAAGAAGAACCTTGGCAGATCCTCAAACCCTGACATCTACAACCCTCAAGCTGGTAGCCTCAGAAGCGTCAACGAACTCGACCTCCCAATTCTCGGCTGGCTCGGTCTCAGTGCTCAACATGGAACAATCTAT
>AHTC1000047
GGGGACCAAAAAAAAGTGTTTGCAATCACATATCAGAAAACAGAGAAACTTTAATACTTTATATTATATCTTCTTCCAAACTATAACCCTTTTTCAAGAACAAGAAAGTATGGCATCTCATGACCAAAGCTTCAAAGCTGGTGAGGCCAAAGGCCAAACTCAGGAGAAGAGCAACCAGATGATGAGTAACATTGGGGACAAGGCCCAAGGTGCAAAGGACAAGACGGCCCATACAGCCCAAGCAGCAAAGGACAAGACCCAGCAGGCAGCCCAAGCTGCAAAAGAGAATGTTAAAAGTACGCAGAGCTAGTTCGGGTTGTAGTGGCAGGGTAGGGTCGGGTCTCCAATGGTCTGGGCCGAGTCTGCCCAGATCATGAAGATGAACATGAGCATTATCCAACACACCCAAGAAGGGATCTCTAGTTTAATAAAATCAAGATGTCATTTGATTTTGTGTTTTTTCTTGATTTGGTGTTTTCAATAAGGTGTGTGATCTCCCTCTTGTAGTGGTAGTGAGGGGAAGAAGTACTATAATTCTTCTTCTTTGTATATACAAGTATTTATAAAAATGATTTTATTTAGTGACATTTGGGAATAATAGTCAAATTGGGATCTAAAAAAAAAAAAAAAAAAAAAAAACGAAAAGGGAGCTTCCTGCAACCATCAGCCATGACTGACCGTACCCAACCACACACTGTCCAAGTCCACACCACAGCTGGCCGTTTCGGCGACACCGCTGCCGGAACTAACCGCTATGCCGACAGAGGCCCGTCAACATCTAAGGTTATCGCCGTCATCACTGGACTCCCTATCGGCGGCACGTTGCTATTGTTCGCGGGGCTTGCCCTTGCCGGAACCCTGCTTGGGCTGGCGGTGACCACCCCGCTTTTCATCCTCTTCAGCCCTGTCATAGTTCCAGCCACCATTGTCGTTGGGCTCTCGGTGGCGGGGTTCTTGACGTCAGGTGCATGTGGGCTGACGGGGCTGTCTTCGTTCTCGTGGGTCATGAATTACATCCGGCAGACCCACGGATCGGTGCC
>AHTC1000048
AACCATAAACGATGCCGACCAGGGATCAGCGGATGTTGCTTTTAGGACTCCGCTGGCACCTTATGTGAAATCAAAGTCTTTGGGTTCTGGGGGGAGTATGGTCGCAAGGCTGAAACTTAAAGGAATTGACGGAAGGGTCCACTCCTTTCAATTTTGAAGGCTTTTAACTGAGAATGGAGGAAACTTGTTATGTATCCATAATAAGATCACGCTTTTGTAATCTACTATCCAAAAACTTATCAATAAATAAAAACGTTTGTGCGTTGTTTCTCCGAG
>AHTC1000049
CTGTGTGCGTTGGTGTTGTAGTGAGGGACAAACAATGCATTCCTGTAGAGATTTCCATATTCAGCACTAAGTCCAAGCCACCTAAGTATTAGAAGGTTGAGATCCACCGTCTGAACAGTCTCTGAGGGCTGTGGCTTAAAAACAAGCGTGACATGTATGTGTGTTATCCACTACATACATACTTTTTGCCACAACTGAATAATACATAATAATAACGAGAATAATGTAGTTTTATTTTTGTAGTGTGAATAAGAATACAAAGGGGCATTGATGCCTTTTTGTTTAAGCTATAAGATCGGAATGTAATGTATGTGCAATGAGCAGCATCGATCTGGAGAAAACCTTTTGCGGGAAAAACTTGAATAAAAGAAGGGATGGGATCACAACCACAGCAATAACAATAATAGCAGCCATGGGTAAGCTGCTTGCGCTTTCTGTTTGCTTTTGCTTTCTAGTCCTGGGAGCTAGCAGCATCTCCTTCAGGCAGCAGCCGGAGGAAAATGCGTGCCAGTTCCAGCGCCTCAATGCGCAAAGGCCTGACAACCGCATTGAATCGGAGGGCGGTTACATTGAGACTTGGAACCCAAACAACCAGGAGTTCGAATGCGCCGGCGTCGCCCTCTCGCGCTTAGTCCTCCGCCGCAACGCCCTTCGGAGGCCTTTCTACTCCAATGCTCCCCAGGAGATCTTCATCCAGCAAGGAAGGGGATACTTTGGTTTGATATTCCCTGGTTGTCCTAGCACATATGAAGAGCCTGCACAACAAGGACGCCGACATCAGTCCCAAAGACCACCAAGACGTTTTCAAGGACAAGACCAAAGCCAACAGCAACAGGATAGTCACCAGAAGGTGCACCGTTTCGATGAGGGTGATCTCATTGCAGTTCCCACCGGTGTTGCTTTCTGGATGTACAACGACCATGACACTGATGTTGTTGCTGTTTCTCTTACTGACACCAACAACAACGACAACCAGCTTGATCAGTTCCCCAGGAGATTCAATTTGGCTGGGAACCACGAGCAAGAGTTCTTAAGATACCAGCAACAAAGCAGACGAAGAAGCTTACCATATAGCCCATACAGCCCGCAAACTCAGCCTAAACAAGAAGACCGTGAATTTAGCCCTCGAGGACAGCACGGCCGCAGAGAACGAGCAGGACAAGAACAAGAAAACGAAGGTGGAAACATCTTCAGCGGCTTCACGCCGGAGTTCCTGGCACAAGCCTTCCAGGTTGACGACAGACAGATATTGCAAAACCTAAGAGGCGAGAACGAGAGTGACGAACAGGGAGCCATTGTGACAGTGAGGGGAGGCCTCAGAATCTTGAGCCCAGATAGAAAGAGAAGGCAGCAGTATGAACGTCCCGACGAAGAAGAGGAATACGATGAAGATGAATATGAATATGATGAAGAGGAGAGGCAACAAGATAGAAGGCGTGGCAGGGGAAGCAGAGGCAGCGGCAATGGCATTGAGGAGACCATCTGCACCGCAAGTTTTAAAAAGAACATTGGTAGAAACAGATCCCCTGACATCTACAACCCTCAAGCTGGTTCACTCAAAACTGCCAACGAGCTCAACCTTCTAATCCTTAGGTGGCTTGGACTTAGTGCTGAATATGGAAATCTCTACAGGAATGCATTGTTTGTCCCTCACTACAACACGAACGCACACAGCATCATATATGCATTGAGGGGACGGGCTCACGTGCAAGTGGTGGACAGCAACGGCGACAGAGTGTTCGACGAGGAGCTTCAAGAAGGTCACGTGCTTGTGGTGCCACAGAACTTCGCCGTGGCTGGAAAGTCCCAGAGCGAGAACTTTGAATACGTGGCATTCAAGACAGACTCAAGGCCCAGCATAGCCAACCTAGCCGGTGAAAACTCCTTCATAGATAACTTGCCGGAGGAGGTGGTTGCAAATTCATATGGCCTCCCAAGGGAGCAGGCAAGGCAGCTTAAGAACAACAACCCCTTCAAGTTCTTCGTTCCACCGTCTGAACAGTCTCTGAGGGCTGTGGCTTAAAAACAAGCGTGACATGTATGTGTGTTATCCACTACATACATACTTTTTGCCACAACTGAATAATACATAATAATAACGAGAATAATGTAGTTTTATTTTTGTAGTGTGAATAAGAATACAAAGGGGCATTGATGCCTTTTTGTTTAAGCTATAAGATCGGAATGTAATGTATGTGCAATGAGCAGCATCGATCTGGAGAAAACCTTTTGCGGGAAAAACTTGAATAAAAGAAGGGATGGTTTAACGCAGCCAGATTCGTCTT
>AHTC1000050
ATCCTTGTTATCCAGCAAGGGCAAGCCACCGTGACCGTAGCAAATGGCAATAACAGAAAGAGCTTTAATCTTGACGAGGGCCATGCACTCAGAATCCCATCCGGTTTCATTTCCTACATCTTGAACCGCCATGACAACCAGAACCTCAGAGTAGCTAAAATCTCCATGCCCGTTAACACACCCGGCCAGTTTGAGGATTTCTTCCCGGCGAGCAGCCGAGACCAATCATCCTACTTGCAGGGCTTCAGCAGGAATACGTTGGAGGCCGCCTTCAATGCGGAATTCAATGAGATACGGAGGGTGCTGTTAGAAGAGAATGCAGGAGGTGAGCAAGAGGAGAGAGGGCAGAGGCGATGGAGTACTCGGAGTAGTGAGAACAATGAAGGAGTGATAGTCAAAGTGTCAAAGGAGCACGTTGAAGAACTTACTAAGCACGCTAAATCCGTCTCAAAGAAAGGCTCCGAAGAAGAGGGAGATATCACCAACCCAATCAACTTGAGAGAAGGCGAGCCCGATCTTTCTAACAACTTTGGGAAGTTATTTGAGGTGAAGCCAGACAAGAAGAACCCCCAGCTTCAGGACCTGGACATGATGCTCACCTGTGTAGAGATCAAAGAAGGAGCTTTGATGCTCCCACACTTCAACTCAAAGGCCATGGTTATCGTCGTCGTCAACAAAGGAACTGGAAACCTTGAACTCGTGGCTGTAAGAAAAGAGCAACAACAGAGGGGACGGCGGGAAGAAGAGGAGGACGAAGACGAAGAAGAGGAGGGAAGTAACAGAGAGGTGCGTAGGTACACAGCGAGGTTGAAGGAAGGCGATGTGTTCATCATGCCAGCAGCTCATCCAGTAGCCATCAACGCTTCCTCCGAACTCCATCTGCTTGGCTTCGGTATCAACGCTGAAAACAACCACAGAATCTTCCTTGCAGGTGATAAGGACAATGTGATAGACCTCATCATGCCAGCAGCTCATCCAGTAGCCATCAACGCTTCCTCCGAACTCCATCTGCTTGGCTTCGGTATCAACGCTGAAAACAACCACAGAATCTTCCTTGCAGGTGATAAGGACAATGTGATAGACCAGATAGAGAAGCAAGCGAAGGATTTAGCATTCCCTGGGTCGGGTGAACAAGTTGAGAAGCTCATCAAAAACCAGAAGGAATCTCACTTTGTGAGTGCTCGTCCTCAATCTCAATCTCAATCTCCGTCGTCTCCTGAGAAAGAGTCTCCTGAGAAAGAGGATCAAGAGGAGGAAAACCAAGGAGGGAAGGGTCCACTCCTTTCAATTTTGAAGGCTTTTAACTGAGAATGGAGGCAACTTGTTATGTATCGATAATAAGATCACGCTTTTGTACTCTACTATCCAAAAACTTATCAATAAATAAAAACGTTTGTGCGTTGTTTCTCCAAAAAAAAAAAAAATAACAATAATAATTAATAAACATGGCTAAGCTTCTTGCGCTTTCGCTTTGCTTTTGCGTACTGGTTCTGGGTGCCAGTAGCGTCACCTTCAGGCAGGGGGGAGAGGAGAATGAGTGCCAGTTCCAGCGCCTCAATGCCCAGAGACCCGACAACCGCATTGAGTCTGAAGGCGGTTACATTGAGACTTGGAACCCCAACAACCAGGAGTTCCAGTGCGCCGGCGTCGCCCTCTCTCGCACCGTCCTCCGCCGCAATGCCCTTCGCAGGCCTTTCTACTCCAATGCTCCCCTCGAGATCTACGTTCAGCAAGGAAGCGGATACTTTGGGTTGATATTCCCTGGTTGTCCTAGTACATATGAAGAGCCTGCACAAGAAGGACGCCGATATCAGTCCCAAAAGCCATCAAGACGTTTTCAAGTAGGGCAGGACGACCCAAGCCAACAGCAACAGGATAGTCACCAGAAGGTGCACCGCTTCGATGAGGGTGATCTCATTGCAGTTCCCACCGGTGTTGCTTTCTGGATGTACAACGACGAAGACACTGATGTTGTTACCGTTACTCTTAGTGACACTAGCAGTATCCACAACCAGCTCGACCAGTTTCCCAGGAGATTCTATCTGGCCGGAAACCAAGAGCAAGAGTTCTTAAGGTACCAGCAGCAGCAAGGTAGTCGTCCACATTATCGACAAATTAGCCCAAGGGTACGAGGTGACGAACAAGAAAACGAAGGTAGCAATATCTTCAGCGGCTTTGCACAGGAGTTCCTTCAACACGCCTTCCAGGTTGATAGACAAACCGTAGAAAATCTAAGAGGAGAGAACGAGCGCGAGGAACAAGGAGCCATTGTTACAGTCAAGGGAGGCCTCAGAATCTTAAGCCCAGATGAAGAAGATGAGAGCTCGAGGTCGCCTCCCAGCAGACGAGAGGAATTCGATGAGGATCGATCTAGGCCACAACAACGTGGTAAATACGATGAGAACCGCAGAGGCTACAAAAATGGTATTGAGGAAACCATCTGCTCTGCCAGTGTTAAGAAGAACCTTGGCAGATCCTCAAACCCTGACATCTACAACCCTCAAGCTGGTAGCCTCAGAAGCGTCAACGAACTCGACCTCCCAATTCTCGGCTGGCTCGGTCTCAGTGCTCAACATGGAACAATCTATAGGAATGCAATGTTTGTGCCTCACTACACCCTCAACGCACACACCATCGTTGTGGCATTGAACGGACGGGCACATGTGCAAGTGGTGGACAGCAACGGTAACAGAGTGTACGACGAGGAGCTTCAAGAGGGTCACGTGCTTGTGGTGCCACAGAACTTCGCCGTCGCAGCAAAGGCCCAGAGCGAGAACTACGAATACTTGGCGTTCAAGACAGACTCAAGGCCCAGCATAGCCAACCTGGCCGGCGAAAACTCCATCATAGATAACTTGCCGGAGGAGGTGGTTGCAAATTCTTACCGCCTCCCAAGGGAGCAGGCAAGGCAACTTAAGAACAACAACCCCTTCAAGTTCTTCGTTCCACCTTTCGATCATCAGTCTATGAGGGAGGTGGCTTAAGAGCGCTACTTTTAGACACTCTATGTAGTCAATAATCAATAACAATAATGGTGTACTTAATGAATAAGAGAACAAAGGGTTTGAATACCTTTTGCGCGGGAAAACCATGAATAAGAAAAGCCAATTTCATTACACCGTAACTTATACTTCTCTTTCTGTCTTTATTTTGCTTTTGTTTTGGCCTTTGCTAAACTAAGTGAAAAGAATATTGAGAACCATCCCAACACG
>AHTC1000051
GAGATAGGTCCTTAAGAGGTGTCTCTGCCGCCACTTTCGACGTCCAAGTCGCAACGCTGTGGTGCCCTAAGGCCGCACTGTTGAGGCAAGTTCCTGAGCTCCCTCTTGAACTGTTGCTCCTGTTGCCTCCCCTGCAACCTATCGCTCTGGTTCTCCATGATCTGTTGCAATGCCTCGCACATGCACCTTTGGTTGTTCTCAAACTCGTTCAGCTCATTGCAACACCTCTCTTGGTGCTGAGAGGATCCAGCGCCTCTCCGATCATATGGACTAGGGCTGTACGGATCCTGACTAGGGCTGTACGGGTCCCGTTCATATGAATCCTCGTCACGTTGGATCTTCTGCATGAGATGTTGCTCGCAGGGCCTCAGGTTCGCCCTCTCGAGCTGGCTCTGGCATCTCCATTTTTGATGTGATTAAGGAAGCTGTGTATTTAGCTCGTAAGTATAGGCTGAAAAACTTCATTGTGAAAGATATGCCATCTCCTCCAGCTCCCCCTGTGCCTGAACGTTCAATCATAGAAGGCATTGGCACTTTCATCAGCGAGGCCATTAAGCAATATCCATCTGCAACATTGAGAGCTTGTTCATGTGTGCATATATTACTACATTGTCCAAGCTACTCACTTGAAACTGAAGGTGTAAAGCAGTCATTGGCTACTTCTTTTAGTCGAGCAGCCTTCTCTCGCTTTAGAGAAGTTAAGGGCAACCCTGGTTCACTTTGGAAGCCTCTATTGCTTGCTATATCTTCATGCTATTTGTGTTATCCCGATATTGTTGAAGGTGTTCTGGAGAAGAGTGAAGAGGGAGGCCTCAAAATTTGGGCATCTTCTTTGTGTCATCTATCCAATAGCTCCTTTGAGGCAGGTCTGACAGCCGAGTCCGAGATGAAGTTGATTGTGATGACGCTGGCCCAATTGATTGAGCAACTACTGAGAAAAGGGAAGTCAGGTGTTGATTCAATTCAAA
>AHTC1000052
ACTTGAAGATCTTTTATTTCATGGTGGTTAAAACTTTGCAGTAGCAAAACACAGGTAAAGCCATAAGAGCACACCGAAGGTGCTCATATAACCTTACCTAGCTATCACCACATTCATACAGTGATGATGTTTATTATTAACGAAACAAGCATACATAATAGCTCATAAGCTACTTCCTACTAGTTTGTTTTGGCACAGATTATTATTTTTGAGTCTAGCATCTGCCGCCACTCACGTCCAAATCGCAACGCTGTGGTGCCCTAAAGTTACACTGTTGGGGCAAGTTCATGAGCTCTCTCTTGAACTGCTGCACCATTTGCCTGTCCTGCAACCTATCGCACTGGTTCTCCATTATCTGCTGCAATGCCTCGCACATGCATCTCTGTGTGTTCTCCATCTCGTTCAGCTCATCGCAGCACCTCTGTTGCTGGTCGGAGGATCGAGTACTCCTAATATCGTAACAGACGAACAAAACACTACCAACAATAATCACAACACCATGGAAAAGCAAACCCTCTCTCTCTTTTCCTCCATAGCCATCTTCCTAGCGCTACTAAACCTCGCAACCTCACAAGATTCACTTTCCTTCAGCTTCAATAACTTCGAACAAGAAGCTGAAAAAAACCTAATCTTGCAAGGAGATGCACACATTGACCCAAATGTACTGCAACTCACTAGAACCGACAGCCAGGAAATCAGTGTTGGGAGAGCCTTGTACTTAGCACAAGTGCACCTATCGGATAAAAGTACAAACAGACTCGCAAACCTTCAAATCCAATTCAGTTTTTCCCTTAAGTCACGGGGCTCCTCCCACCCGGCGGACGGCCTTGCCGTCTTCCTGGCGCTTTTTTTTTTTCCACCATACCGCCCGGTTCAAACGGAGGGCTTTTAGGGCTCTTTGAACCTGACAATGCCCTAAACGCCTCCGCAAACAAAGTC
>AHTC1000053
AGAGAACGAGCAGGACAAGAACAAGAAAACGAAGGTGGAAACATCTTCAGCGGCTTCACGTCGGAGTTCCTGGCACAAGCCTTCCAGGTTGACGACAGACAGATAGTGCAAAATCTAAGAGGCGAGAACGAGAGTGAAGAACAGGGAGCCATTGTGACAGTGAAGGGAGGCCTCAGAATCTTGAGCCCAGATAGAAAGAGTCCCGACGAAGAAGAGGAATACGATGAAGACGAATATGCTGAAGAGGAGAGGCAACAAGATAGAAGGCGTGGCAGGGGAAGCAGAGGCAGCGGCAATGGCATTGAGGAGACCATCTGCACCGCAACTGTTAAAAAGAACATTGGTAGAAACAGATCCCCTGACATCTACAACCCTCAAGCTGGTTCACTCAAAACTGCCAACGAGCTCAACCTTCTAATCCTTAGGTGGCTTGGACTTAGTGCTGAATATGGAAATCTCTACAGGAATGCATTGTTTGTCCCTCACTACAACACGAACGCACACAGCATCATATATGCATTGAGGGGACGGGCTCATGTGCAAGTGGTGGACAGCAACGGCAACAGAGTGTACGACGAGGAGCTTCAAGAGGGTCACGTTCTTGTGGTGCCACAGAACTTCGCCGTGGCTGGGAAGTCCCAGAGCGAGAACTTCGAATACGTGGCATTCAAGACAGACTCAAGGCCCAGCATAGCCAACCTCGCCGGTGAAAACTCCTTCATAGATAACCTGCCGGAGGAGGTGGTTGCAAATTCATATGGCCTCCCAAGGGAGCAGGCAAGGCAGCTTAAGAACAACAACCCCTTCAAGTTCTTCGTTCCACCTTTTCAGCAGTCTCCCGAGGGGTGTGGGTTAAAAACAACCATTATCTTTTGGCAGGCGTGTTATCCACTACATACTTTTTTGGCCCAAAATGAATAAATATAAAAAATAAAGAAGAAAAAATGGGAAGTTTTTAATTTTTTTAGGAAGGAATTAAGAAATACCAAAGGGGGGGCTTTGGATGGCCCTTTTTTGGTTTAAGAATCA
>AHTC1000054
GTGAAGGGAGGCCTCAGAATCTTGAGCCCAGATAGAAAGAGTCCCGACGAAGAAGAGGAATACGATGAAGACGAATATGCTGAAGAGGAGAGGCAACAAGATAGAAGGCGTGGCAGGGGAAGCAGAGGCAGCGGCAATGGCATTGAGGAGACCATCTGCACCGCAACTGTTAAAAAGAACATTGGTAGAAACAGATCCCCTGACATCTACAACCCTCAAGCTGGTTCACTCAAAACTGCCAACGAGCTCAACCTTCTAATCCTTAGGTGGCTTGGACTTAGTGCTGAATATGGAAATCTCTACAGGAATGCATTGTTTGTCCCTCACTACAACACGAACGCACACAGCATCATATATGCATTGAGGGGACGGGCTCATGTGCAAGTGGTGGACAGCAACGGCAACAGAGTGTACGACGAGGAGCTTCAAGAGGGTCACGTTCTTGTGGTGCCACAGAACTTCGCCGTGGCTGGGAAGTCCCAGAGCGAGAACTTCGAATACGTGGCATTCAAGACAGACTCAAGGCCCAGCATAGCCAACCTCGCCGGTGAAAACTCCTTCATAGATAACCTGCCGGAGGAGGTGGTTGCAAATTCATATGGCCTCCCAAGGGAGCAGGCAAGGCAGCTTAAGAACAACAACCCCTTCAAGTTCTTCGTTCCACCTTTTCAGCAGTCTCCGAGGGCTGTGGCTTAAAAACGACCAGTATCTTTTGCAAGCGTGTTATCCACTACATACTTTTTGCCACAAATGAATAATATAATAATAAGAAGAATAATGTAGTTTTAATTTTTAGTATGAATAAGAATACAAAGGGGCATTGATGCCTTTTTGTTTAAGATCGGAATGTAACATATGTGCAATGAGCAGATATGGAGAAAACCTTTTGCGGGAAAAACATGAATAATAAAAGAAGTTATGGTCTCACGCACGCCACAAAAAAAAAAAAAAAAAAAAAAACTCAAGAAGAACCAATGAAAGGTTCCATGTACCCATTGAAAACTACAAACAAAATCTCAAAAAAATTGTTCTGCACTTAAAGGAATGTTCTCCAACCATGCTTATTGTGCTCATTACTCCACCTCCATTTTATGAGGAACGGCGCCATGAATATCTAAAATCTTTACTTGGTGAGAATGCACCGAAATTGTCAGAAAGAACAAACGAAGTTACTGGTCAATATGCAAGGGCTTGTATTGAGACAGCCAAGGAAATGGGCGTGATGTCTGTTGATCTATGGTCCAAGATGCAAGAAACAGATGACTGGCAAAACAAATTTTTGATTGATGGGTTGCACCTG
>AHTC1000055
CAGAGCCAGCTCGAGAGGGCGAACCTTAGGCCCTGCGAGCAACATCTCATGCAGAAAATCCAACGTGACGAGGATTCATATGGACGGGACCCGTACAGCCCTAGTCAGGATCCGTACAGCCCTAGTCAGGACCCGGACAGACGTGATCCGTACAGCCCTAGTCCATATGATCGGAGAGGCGCTGGATCCTCTCAGCACCAAGAGAGGTGTTGCAATGAGCTGAACGAGTTTGAGAACAACCAAAGGTGCATGTGCGAGGCATTGCAACAGATAATGGAGAACCAGAGCGATAGGTTGCAGGGGAGGCAACAGGAGCAACAGTTCAAGAGGGAGCTCAGGAACTTGCCTCAACAGTGCGGCCTCAGGGCACCACAGCGTTGCGACTTGGAAGTCGAAAGTGGCGGCAGAGACAGATACTAAACAGAAAATAACATAGGCATAACAAAGAAAGAAGCAAAGAGTGTGTGAATTGAATTAGTATGATGGAGAAAACGAGTGCTACTACTACCAAAGTTGTTGAAGAAGGTGGGGGTGGTGGTGGTAGGGAAGAGAGGAGGATGAAGATGAAGGTGATGGTGGCAATTGATGAGAGTGAGGGAAGCTTCTATGCACTTAAATGGGCCCTAGAAAACCTATTTGAGAACATGGCTTCTAAGTGTTATGCTTCAACAGCAGAAGAAGCACATGCAGGGATGGTTGAGAATGAAGGAGGAATGGTGTTTCTTGTTCATGTTCAACCAAGATTTGCTGAGTATGGTTACCCTATCATTGGTCCTAATGTTGAGGATTACGTGAGGAAATCACAGGAAGAAGCATCTGCAGCCATACTCTCACGTGGGTTGCACATGTGCAAAGACAAGAAGGTGAAAGCAGAAACAGTAATTCTAAGGGGAGATCCAAGAGAAATGATATGTCAAGCTGCAGAGCAAGTGCATGTGGATCTTCTTGTTGTTGGTAGCAGGGGTCTTGGCACTATTTCAAGATTGTTTATAGGAAGTGTAAGTGACTATTGTGCTCATAATGCAAAAGTTCCAATCCTTATTGTGAAACCACCTATCAAGAAGGATACCAAAGAGACACAAACAAGTGCAGTTAATGCATGATCAGTCATCACTTTCTGAATCAAGAGTGTAAATCATCAAAACTGGTTGTTTCAACTATATACTTAATATGTAAGAATAAGTTTGATGTATGTGAACCATATATATGTGCTACAATCCTAAAATGAATTGCAGATGTTGCAATGTTGTCACATAAGAGCAGTTAGTTAATAATGTGTATGTGAAGAAATTAGAAAGTAAATCCTGTATGTTTTCTTCTAGGTTTGTATTATTGCATTAAAATTAATGTGCAATCTTTGTATCCAAAAAATGGAAAACCAGAACGATAAGTTGCAAGGAAGGCAACGGAGCAACAGTTCAAGAGGGAACTCAGGAACTTGCCTCAACAGTGCGGTCTCAGGGCACCGCGGCGCCGCGCCCCGGAAGTCTTAAGTGGCGGCGGGGACAGATACTGAGGGCCTATCTTGGGCTTAAATGGCAGAATTCCCCTTTAAGCGTGTCGGTTGCCTCGGCCCAGTCGATTCTATACTCGAGCAGGCTTGGGAAACCCCCCGGATTTCCAGATTCTATTGGCCATTTCGCCCCTACCCCGATTTCCAATACGGGTAAATGGCCGAAAATTTCCCAACGTCCTGACCTTGTCAAAACACTTGGCGCCACCCCAACATAGATCGGGGTGATGTCAAATCCCCCAATTTTGTCGTCTAGACATCCGAGCAAATATTGCCGCACACCGATCCCCCTTTTCCCACATGTGGCGGCAGACTGACTGGAAAAATCTAAAATATACAGAGATAAACCCCGGTTAAAGGGGTGGCAGGTGTATTTTTCTGTTCGAGACACAATATCTCCTCTAATCAAAGAAGAGTGGAATCCCGCACAGCACTCCGTGATAAACACACGACGACATAGCGAGATGGCGCTTAGATGGTACACTACACGTCCTCGAAACCAGAAGTCC
>AHTC1000056
TTTATAAGTATTCCTCTTATCAACAGAGAATACAAAAACCTGCTTTTCTAAAGCTAATAGGTTAAATCCTTCATCTTATGGAAGAACAGACACCACAATAGTTTTAATAATAAATAAAAGCCAAAACATAACCCTTCATGAGTTGGTGCCTCTCAGGGCAAATAACACATTTCAGCATCATATCTTGGATTGAATCATTTAACTATGCAGATCTTAATAACAGAGGCAACTCCAATGCGATGTAGTGCAACAACTGCATCACCAGGCTTGCAAAGCCCTTTTTGAGTTGCAGATTCATTTCCTACATCTTGAACCGCCATGACAACCAGAACCTCAGAGTAGCTAAAATCTCCATGCCCGTTAACACACCCGGCCAGTTTGAGGATTTCTTCCCGGCGAGCAGCCGAGACCAATCATCCTACTTGCGGGGCTTCAGCAGGAATACGTTGGAGGCCGCCTTCAATGCGGAATTCAATGAGATACGGAGGGTGCTGTTAGAAGAGAATGCAGGAGGTGAGCAAGAGGAGAGAGGGCAGAGGCGATGGAGTACTCGGAGTAGTGAGAACAATGAAGGAGTGATAGTCAAAGTGTCAAAGGAGCACGTTGAAGAACTTACTAAGCACGCTAAATCCGTCTCAAAGAAAGGCTCCGAAGAAGAGGGAGATATCACCAACCCAATCAACTTGAGAGAAGGCGAGCCCGATCTTTCTAACAACTTTGGGAAGTTATTTGAGGTGAAGCCAGACAAGAAGAACCCCCAGCTTCAGGACCTGGACATGATGCTCACCTGTGTAGAGATCAAAGAAGGAGCTTTGATGCTCCCACACTTCAACTCAAAGGCCATGGTTATCGTCGTCGTCAACAAAGGAACTGGAAACCTTGAACCCGTGGCTGTAAGAAAAGAACAACAACAGAGGGGGACGGCGGGAAGAAGAGGAGGACGAAGACGAAAAAGAGGAGGGAAGTAACAGAGGAGGTGCGTAGGTACACAGCGAGGTTTGAAGGAAGGCGATGGGTTCATCATGCCCAGCAACCTCATCCCAGTAGCCATCAACGCCTTCCTCCGAACTCCCATTCTGCTTGGGCTTCGGGTATCAAACGCTGAAAAACGAACCACAAAAATCTTCCCTTGACAGGGGGATAAAGGAGCAAGGGTGATTAAACCAAGATAGAAGAAATGCAGGCGGAAGGAATTTAGCCTTTCCCCGGGGGGTCGGGTGAGACAAGTTGGGAAAAGCCTCATCTAAGAAACCAGGAGGGGAATCCTCCCTTTTGGGGAGAGGGCCCGCCAC
>AHTC1000057
GAGAGAGAGAGAGAGAGAGAGAGAGAGAGAGAGAGAGAGAGAGAGAGAGAGAGAGAGAGAGAGAGAGAGAGAGAGAGAGAGAGAGAGAGAGAGAGAGAGAGAGAGAGAGAGCCACACCCAGCTCGACCAGTTTCCCAGGAGATTCTCTCTGGCCGGAAACCAAGAGCAAGAGTTCTTAAGGTACCAGCAGCAGCAAGGTAGTCGTCCACATTATCGACAAATTCGCCCACGGGTACGAGGTGACGAACAAGAAAACGAAGGTAGCTATATCTTCAGCGGCTTTGCACAGGAGTTCCTTCCACACGCCTTCCAGGTTGATAGAC
>AHTC1000058
TAACCACTGGCTTACCCTTCAAAAAGGCCATTTTTTACCAACTTCCCCTTCTCAACAACCTATTCTTCTTTCTCTGTGTTTTTTCGAGACTGGGTGAATAGAGAGAGATTCGAATGAGTAGAGGGAGGGAGAGGTGGTGGGAGGCGACTTGGAAGTCGAAAGTGGCGGCAGAGACAGATACTAAACACCTATCTCAAAAAAAGAAAAGAAAAGAAAAGAAAATAGCTTATATATAAGCTATTATCTATGGTAATGTTAGTTTTGGTAATAATAAAGATCATCACTATATGAATGTGTTGATCGTGTTAACTAAGGCAAGCTTAGGTTATATGAGCACCTTTAGAGTGCTTTTATGGCGTTGTCTATGTTTTGTTGCTGCAGAGTTGTAACCATCTTGAAATAATATAAAAAGATCATGTTTTGTTAACATAACTACGAACACAAACAGATCGGGGTCAATCTCATATCTCAGCGCATTCATCATCATGGGTTTGCAGGAGGATTTTGAGAAGTATGCTGAGAAAGCAAAGACTTTGCCAGAGAGCACATCAAATGAGAACAAGCTTATCCTTTATGGATTGTACAAGCAGGCCACTGTTGGACCTGTCAACACCAGCCGTCCTGGAGTGTTCAACATGAGGGACAGAGCTAAGTGGGATGCATGGAAGGCTGTTGAAGGGAAATCCAAGGAGGAAGCAATGAATGACTACATCACCAAGGTGAAACAGCTGTTGGAAGAAGCTGGCCTCCCTGCTTGATAACATTGTCATCATCACCTTGATGTCTTGCTTTCTGATTCTGTGCTAGAAAGTTGTTATTTAAGTGTTTTGGAAATAAACAATGGCAGTGTTTGATCTAGAATTCCCTTCTCTAGCATGTATCATCTTATTAATGTTTGATGAATTAGATATGTTGGGTTGAGTTGGGTTATCTATATCGCTACAATTGAAACATCTATCTATTATTAGAATTAAGACGATTTGAACTTTGGACTAAAGCTGCTTAATCTAGGGTTTTTCATTTTTAGATCTCTATCATATGAATGGAATGCATAGAATGCTTGATTGTTTAACTCGGCC
>AHTC1000059
GTTTTCTGTTGTGCCTAAGAGTAAGAGATGAAGGTGGTGAAGGGCCTTGATGTGGAGAGGTACATGGGTAGATGGTATGAGATAGCGAGTTTCCCTTCATTCTTTCAGCCAAAGAATGGTGAGAACACAAGAGCCACATACACACTCAATGATGATGGAACTGTGCATGTGCTCAATGAGACTTATGCTAATGGCAAGAAGGTCTCCATTGAAGGAACTGCATACAAGGCCGATCCAAAAAGCGACGAGGCAAAGCTCAAGGTCAAGTTCTATGTCCCTCCATTCTTACCTATCATCCCTGTTGTTGGAGACTACTGGGTTTTGTACATCGATGATGATTATCAATATGCTGTGATTGGAGGGCCAACCACCAAATATCTTTGGATATTGTCAAGGAAGAACCGAATAGATGAGGAGGTCTTCAATGCGCTTGCTCAGGAAGCTAAGGATGTGGGGTATGATGTGAGCAAACTCCATAAGACTCCACAGAGTGAGACACCACCTGAGGGAGAAGAAGGCCCCAAAGACACCAAAGGCATTTGGTGGATCAAATCCCTTTTTGGGAAATAGGTATTAGATTGAAGAAATATCTCATGCTGCAATTATGTCTGAATCTTAGGTATTGGTTGTTTTGGCTGTGTTAAGTACTTGAATGGTTTCAGTATCGCTTGTGTTTTGTAAAATAGACTATATAAGCCCAAACGTTACAGTTGATGGTTGAATGCTTTGGTTGTTATAGAAGTTTCTTTACAGTGATTTGTAAGAGAGATGTGGAAAATCATCACATTATGAATACGCTGATGATGAACAAAGTTGAAAAGACAATGTTAATATCATACTAAAAATATATTGCAAGTTCTTTCT
>AHTC1000060
ACATATAATATGATAACTCATATCATATCATCCATATTATTAATTATAAGGGATAGATATGATGACAACATACAGAGTATCATTCATATCATTATTTAATTACTCTAAGTATATTATTACATCAACAGTTGTGAGCACACCAACACGCCATTTTCATGCAGGTTCCACTAACAAAGTGCTCTTTGTTCTTGCAATGATCATCGCAGCTTGCATTGGTAAAGCATGGTCCTCTGTATGTATCTGCCAGGTGGTTGCATAGCTTTGCCTCTGTTTTCACCACTCCCTCCTGAGCAAGAAAGAGAACGAGGAAGAAGATGCAGAATCCAGCAGGACTCATAAAAAAGTCACACACAACTAACACACTACTCCTCAAGCATCATCACATTCCACCACCACCATGGCCAAGTCCACCATCCTGGTAGCCCTCCTTGCCCTCGTCCTGGTGGCACACGCCTCCGCGATGAGGCGCGAGAGGGGGCGACAAGGGGACTCATCAAGCTGCGAGAGGCAGGTAGACAGGGTGAACCTCAAGCCCTGCGAGCAGCACATAATGCAGAGGATAATGGGCGAGCAAGAGCAGTACGACTCCTACGATATTAGGAGTACTCGATCCTCCGACCAGCAACAGAGGTGCTGCGATGAGCTGGACCAGATGGAGAACACAGAGAGATGCATGTGCGAGGCATTGCAGCAGATAATGGAGAACCAGTGCGATAGGTTGCAGGACAGGCAAATGGTGCAGCAGTTCAAGAGAGAGCTCATGAACTTGCCTCAACAGTGTAACTTCAGGGCACCACAGCGTTGCGATTTGGACGTGAGTGGCGGCAGATGCTAGACTCAAAAATAATAATCTGTGCCAAAAGAAACTAGTAGGAAGTAGCTTATGAGCTATTATGTATGCTTGTTTCGTTAATAATAAATATCATCACTGTATGAATGTGGTGATAGGTAAGGTTATATGAGCACCTTCGGTGTGCTCTTATGGCTTTACCTATGTTTTGCTACTGCAAAGTTTTAACCACCATGAAATAAAAGATCTTCAAGTATATTATGTTTTAATTTCTTTGACATTAATGAAAATCAAACTCTTCTAACTTTTTTTTCTGTTTGCTTTTGCTTTCTAGTCCTGGGAGCTAGCAGCATCTCCTTCAGGCAGCAGCCGGAGGAAAATGCGTGCCAGTTCCAGCGCCTCAATGCGCAAAGGCCTGACAACCGCATTGAATCGGAGGGCGGTTACATTGAGACTTGGAACCCAAACAACCAGGAGTTCGAATGCGCCGGCGTCGCCCTCTCGCGCTTAGTCCTCCGCCGCAACGCCCTTCGGAGGCCTTTCTACTCCAATGCTCCCCAGGAGATCTTCATCCAGCAAGGTTATTACTACTTTTTCGTATTATTATTGTCAATTATTCTTTATTCTCCCTCAAATGATTGAATTTAATTATTAATTTGTACACTCACTAAACTTACTAAGATTTTATAAGAATTTCCGTTTGACATGAAAAAAACAACTATGTTAAGTCATGTATTTTTATATATCAAAATTATCGAAAATGAGTAAAATAACACGTGCATTTGTACAAAAATAATATGATATAAAAATAATATTATATCAAAAATATGTTAAATAACACATGCATTCGTACAAAAATAATATTATAGCTAATTTGGTGAATTTAATTTA
>AHTC1000061
GACCAAAAAAAAAGAAAAATCACTTCTCTCATTAAAAAAGCAAATCAACAAGAACATAAACAAACCAAACCGCTACCTACAAGATCATAGAAAGACACAAAATGCTCACAACTTCAACTACAAGGAGAACATAATTTATTTGCGTATCACCATCAAAACCCATAGACCCCTTTCATCCTTAAGCTTAAACCACTATTCTATCAAGTTCTCTTTGAATCCTGAGCCTTGGTCTGTATCTCTTGCCCAACTTCCTTGGTCTTCTGTCCTACATCCTTCGTCTTCTGTCCAACGTAACCGGCCACGTCAGCCATGCGGTGCTTTGCCATTTCCAGCTGCTCCGGCACCGATCCGTGGGTCTGCCGGATGTAATTCATGACCCACGAGAACGAAGACAGCCACTTTCTCTCCTTCGAAACACTGCAGTCGTCACAGAGAGAGAAAGGTTCTGCCTTATCCAATTTAGGGTTTCAATCCGATTCGGTTTTTTCACCCTCGTTCTTGCCATATCGAAACCCTAACTAGGAGCAGGTTTCAACAATCTGTTGGTAGGACCTTTGTTTCTGAGAGAGAGTTAAGGTTCATGTCTGAATTAGACGCTCAGATTCCTACTACCTTCGATCCTTTTGCTGAGGCAAATGCTGAGGACTCGGGTGCTGGGTCAAAAGAGTATGTGCATATTCGCATACAGCAGCGGAATGGTAGGAAAAGCTTGACAACTGTTCAGGGATTGAAGAAAGAATTCAGCTACAACAAGATACTTAAAGACCTTAAGAAGGAGTTCTGTTGCAATGGTACAGTTGTTCAGGACCCAGAGTTAGGGCAGGTTATTCAACTTCAAGGTGATCAGAGGAAGAATGTGTCTACCTTTCTAGTTCAGGCTGGTATCGTGAAGAAGGAGCATATCAAAATTCATGGTTTCTGAGCTTCTGGAATCTTGAGTTTGTCTTTTCTGGCTCGCTGCGAGTCATACATATATGTGATTGGTGTTTTTTATGTTGTGCTTTCTTATAATGTGTAATGTGGGATTATGGAATTTATGACTTTAAGTCCTATTATCTTAAATAAACCAAAGCTATGGAGAGTCCATTACTACATTAAATTCATATTGGAAT
>AHTC1000062
GGGAACTTAGCGAGAACCTTCTTGACCTTCTTGTAGCATTTGTGGCATTCAAGGTCAACCTTGAGCTTCATTACAGTCACCTTCTCAGCCATGGCAAGAGCAGTACGACTCCTACGATATTAGGAGTACTCGATCCTCCGACCAGCAACAGAGGTGCTGCGATGAGCTGAACCAGATGGAGAACACACAGAGATGCATGTGCGAGGCATTGCAGCAGATAATGGAGAACCAGTGCGATAGGTTGCAGGACAGGCAAATGGTGCAGCAGTTCAAGAGAGAGCTCATGAACTTGCCCCAACAGTGTAACTTCAGGGCACCACAGCGTTGCGATTTGGACGTGAGTGGCGGCAGATGCTAGACTCAAAAATAATAATCTGTGCCAAAACAAACTAGTAGGAAGTAGCTTATATTATGAGCTATTATGTATGCTTGTTTCGTTAATAATAAATATCATCACTGTATGAATGTGGTGATAGGTAAGGTTATATGAGCACCTTCGGTGTGCTCTTATGGCTTTACCTATGTTTTGCTACTGCAAAGTTTTAACCACCATGAAATAAAAGATCTTCAAGTAAAAAAAAAAAAAAAAAAAAACTCGAGCCTCGTCCTGGTGGCACACGCCTCCGCAATGAGGCGCGAGAGGGGGAGACAGGGGGACTCATCAAGCTGCGAGAGGCAGGTAGACAGGGTTAACCTCAAGCCCTGCGAGCAGCACATAATGCAGAGGATCATGGGCGAGCAAGAGCAGTACGACTCCTACGATATTAGGAGTACT
>AHTC1000063
CGTGTGCCACCAGGACGAGGGCAAGGAGGGCTACCAGGATGGTGGACTTGGCCATGGTGGTGGTGGAATGTGATGATGCTTGAGGAGTAGTGTGTTAGCCTCGTGCCGAATTCGGCACGAGGGAGGTATGAGCGCGCCAATGGGAATGAACATGGGTATGGCGCAGGGAGTCCAGATGCAGCCACCTACTGGGTTATACTCTGGGTCCAACATGGCAGGTAATTATAACCCCATGATGGGAACTGGTGGTTATCCTCAACGGCCATATGGTTCCTACCGGTAAGATTTGGCTTGTACCTCAAAGATAGAAAAGTTATGGTATGAGATTGAGAGTTGTACTTATATAGCATGGTAAAGATTAATATTGATTGTTTTGTCGAATGATTTTGAGCGAGATGATGGCAAGCCAATCCAGTGTTGCTTGTGGTCTGCATTCTATACCTTTACATTTGTATTTTTAATAACAGATGTAACTTTCTGTAAAGTGATCCAGATGTATGGTTATAGTACTTGTGTGATGTATGGTACTATCATTCTTTCTCTTTTGGGTGGTCATATTCATTTGATGCTTTGTGGCATCGGCATTGTATAACCTTTGCTGGGATTGGACGGAAGAGGT
>AHTC1000064
TACTCCTCAANCATCATCACATTCCACCACCACCATNACCAATTCCACCGGCGGGGTAACTCTCCTTGCCCTCATCCTGATGGCACACGCCTCCACAATGAGGCGCGAGAGGGGGAGACAGGGGGACTCATCAAGCTGCGAGAGGCAGGTAGACAGGGTTAACCTCAAGCCCTGCGAGCAGCACATAATGCAGAGGATCATGGGCGAGCAAGAGCAGTACGACTCCTACGATATTAGGAGTACTCGATCCTCCGACCAGCAACAGAGGTGCTGCGATGAGCTGAACGAGATGGAGAACACACAGAGATGCATGTGCGAGGCATTGCAGCAGATAATGGAGAACCAGTGCGATAGGTTGCAGGACAGGCAAATGGTGCAGCAGTTCAAGAGAGAGCTCATGAACTTGCCCCAACAGTGTAACTTTAGGGCACCACAGCGTTGCGATTTGGACGTGAGTGGCGGCAGATGCTAGACTCAAAAATAATAATCTGTGCCAAAACAAACTAGTAGGAAGTAGCTTATGAGCTATTATGTATGCTTGTTTCGTTAATAATAAACATCATCACTGTATGAATGTGGTGATAGCTAGGTAAGGTTATATGAGCACCTTCGGTGTGCTCTTATGGCTTTACCTGTGTTTTGCTACTGCAAAGTTTTAACCACCATGAAATAAAAGGAGGCTCCAGCAACAGAAGCACCGAAGGAAGAAACCAGCGAGGAACCAAAAGAAGCGGAGGCTCCGGCAGTTTCAGTTGAAGAGGTTGAGAACAAGGAAGAAGTAGTA
>AHTC1000065
AGGAGATCTTCATCTACCAAGGGAGTGGTTATTTTGGGTTGATATTCCCTGGTTGTCCTGGCACATTTGAAGAGCCAATTCAGGGATCTGAACAATTCCAAAGCCAAAGGCCACTGGACACTCACCAAAAGGTTCACAGCTTCAGAGAGGGTGATCTCATCGCTGTTCCCCACGGCGTTGCTTTCTGGATCTACAACGACCAAGACAGTGATGTTGTTGCCATTTCTGTTTTACACACCAACAGCCTCCACAACCAACTTGACCAATTCCCCAGGAGGTTCAATTTAGCTGGAAAGCAAGAGCAAGAATTCCTAAGATACCAGCAAGAACAAGAAAACGAAGGCGGCAACGTCTTTAGCGGCTTCTCAACAGAATTCCTCTTACATGGCTTCCAAGTGAACGAGGACATAGTGAAGAACCTAAGAGGAGAAAACGAAAGCGAGGAGCAAGGAGCCATTGTGACAGTAAAGAGAGGCCTTAGCATCTTAGTTCCAGCAGAGAGGAGGCAGAGCTACCAACAACCTGGAAACTTCAACAACGGCATTGAAGAAACCATTTGCACTGCAAGTGTTAAGATGAACATTGGCAAATCCACATCTGCTGATATCTACAACCCTCAAGCTGGTAGCGTCAGAACTGTAAACGAACTCGACCTCCCAATCCTCAATCGACTCGGACTCAGCGCCGAGTATGGATCCATTCATCGGGATGCAATGTTTGTTCCTCACTACAACATGAACGCAAACAGCATAATATATGCATTGCAGGGAGGAGCTCATGTCCAAGTGGTGGACTGCAATGGCAATAGAGTGTTCGACGAGGAGCTTCAAGAGGGTCAATCGCTGGTGGTGCCACAGAACTTCGCCGTGGCTGCAAAGTCACAGAGCGAGCACTTCTTGTACGTCGCATTCAAGACAAACTCAAGGGCCAGCATATCCAACCTTGCCGGCAAAAATTCCTACATGTGGAACTTGCCGGAAGATGTGGTTGCAAATTCATATGGCCTACAATATGAGCAAGCAAGGCAACTCAAGAACAATAACCCCTTCACGTTCTTGGTTCCACCTCAAGACTCTCAGATGATCAGGACTGTGGCTTAGGGTTGCACTTCATGCATGCATCACATGCATGTATGTATGTATGTATGTATGTGTGTGTTATATGTCCACCCACTTTTTGCCACAACTGAATAAATAACGTAGTTTTGTAATAATGAATAAGATATGAGAGAATATATATACACAAAGGGGCTTGGATGGCCTTTTTGTTTAACATGTGAAATTGAGATGTAACATAAAATGAGTAGTGCACCTTTTTTAATCCCGAGTTAACCTTGTGCAGCAAGTGCTTGAATAATAGAGAAGTTTTGGTGCAGTAATTT
>AHTC1000066
TGTTTAAGCTATAAGATCGGAATGTAATGTATGTGCATCGATCTGGAGAAAACCTTTTGCGGGAAAAACATGAATAAAAGAACGGATGATTTAACGCAGCCAAAACAAAAAAAAAAAAAAAAAAAAAAAAAAAAAAAAAAAAAAAAAAAGGGGGGTGGGAAGGGAGCGGCAGAAATACGACTTTGATGACTTTGATGTTCCAACAAAATTCAACATTTAAGGCTTTAAAGATGAAAACTATATATGGGGGGAATGATGCTAGTAAATTTGTTCAGTTGATCATTCTCCCTTTGGTGTTAATGGGGTTTTTGTTTATTTTGCCTCCAATTGGAAGAACAAAGTAGTTCATCTTTGAATTATCTTGGGGAATGTTAAATTGTACTTGCTGATGAACTTGTTGACTGTTATCTCTAGATTCTTTCCATTTTTGTGATATTTCCTTAGTGATATCATATTTACATAGTAAAATTCAATTTACGGGGCATATATTTTGCGGATT
>AHTC1000067
TGATGGAGACATAAAAAGCTACTACTACCAAAGTTGTTGAAGAAGGTGGCCTTGAAGGTGGTAGGGAAGAGAGGAGGATGAAGATGAAGGTGATGGTGGNAATTGATGAGAGTGAGGGAAGTTTTTATGAAATTAAATGGGTGTTAGAAAAATTATTTGAGAATATGGNTTCTAAGTGTTATGCTTCAACAGCAGAAGAAGCACATGCAGGGATGGTTGAGAATGAAGGAGGAATGGTGTTTCTTGTTCATGTTCAACCAAGATTTGCTGAGTATGGTTACCCTATCATTGGTCCTAATGTTGAGGATTACGTGAGGAAATCACAGGAAGAAGCATCTGCAGCCATACTCTCACGTGGGTTGCACATGTGCAAAGACAAGAAGGTGAAAGCAGAAACAATAATTCTAAGGGGAGATCCAAGAGAAATGATATGTCAAGCTGCAGAGCAAGTGCATGTGGATCTTCTTGTTGTTGGTAGCAGGGGTCTTGGCACTATTTCAAGATTGTTTATAGGAAGTGTAAGTGACTATTGTGCTCATAATGCAAAAGTTCCAATCCTTATTGTGAAACCACCTATCAAGAAAGATACCAAAGAGACACAAACAAGTGCAGTTAAGGCATGATCAGTCATCACTTTCTGAATCAAGAGTGTAAATCATCAAAACTGGTTGTTTCAACTATATACTTAATATGTAACAACAATAAGTTTGATGTATGTGAACCATATATATGTGCTACAATCCTAAAATGAATTGCAGGTGTTGCAATGTTGGATACTACAATTAATGTTGTAACATAAGAGCAGTTAGTTACTCAATAATGTGTATGTGAAGAAATTAGAAAGTAAATCCTGTATGTTTTCTTCTAGGTTTGTATTATTGCATTAAAAATTAATGTGCAA
>AHTC1000068
TGTTGGTGTTGTTGTGGACATTCTTATGGTGCTGAATTTGGAGTATGAACCAATTCTTCTGGTGCCAAATTTGGGTGTGGTGTTGCTAAACTTGGAGATTGGTTTCACAAGGGCCATTTCTGCAGCCATTTTTTTTTCTTTTCTTTGGAGCAAAATCCCAAGCAGTTGGTGTGTGTGTATGTGAGGAGAGAGAGAGAGAGAGAACTAGTCTCGAGTTTTTTTTTTTTTTTTTTTTTACTCGCCAAAACAAAACATGATCTTTTTATATTATTTCAAGATGGTTACAACTCTGCAGCAACAAAACATAGACAACGCCATAAAAGCACTCTAAAGGTGCTCATATAACCTAAGCTTGCCTTAGTTAACACGATCAACACATTCATATAGTGATGATCTTTATTATTACCAAAACTAACATAACCATAGATAATAGCTTATATATAAGCTATTTTCTTTTCTTTTCTTTTCTTTTTTTGAGATAGGTGTTTAGTATCTGTCTCTGCCGCCACTTTCGACGTCCAAGTCGCAACGCTGTGGTGCCCTAAGGCCGCACTGTTGAGGCAAGTTCCTGAGCTCCCTCTTGAACTGTTGCTCCTGTTGCCTCCCCTGCAACCTATCGCTCTGGTTCTCCATTATCTGTTGCAATGCCTCGCACATGCACCTTTGGTTGTTCTCAAACTCGTTCAGCCGGAACTAACCATATCAAATTAATAAAGAAAGATGAATGGTGAGAGGAGTATGTGCAAGATGGAGACAGCATTGAAAACATTGTTGGCACCATCATCACCAGAGAAGGTAGGAAGAAATGGTTCATCATCATCAGCAACAACAACAACTGCTACTACTAATGTTGCAACTAGAGTGTCCAAACG
>AHTC1000069
AGTGCTTTGGGGAATATCTATTTGTTGAAAGATAAGATAAGATGGGGAAAGCACATAAGAATGTGGGTGCAGTTGTAATGATATTTGTTTTGGTGATAGGGATAGCAGAATGTCGAAACTTGAAAGAAGACGAAGTAGTCTCTGGAGTTGGAGCAAGTGGGAATGAAGGTGGAGCAGTTGGAAGAAACTATGTTATCGTATCAGAACCTGCAAGCGGTGGTTTTATCGTATCAGAACCTGCAAGCGGGTTAGGATCTGGAGTTGGAGCAGTTGGAAGAAATTTTGTTGTCGTATCAGAACCTGCAAGCGGGTTAGGAGCTGGAGTTGGAGCAGTTGGAACAAATTTTGTTGTCGTATCAGAACCTGCAAGCGGGTTAGGATTCAGCAGTGCTGCCAGTGGAGCTGCAGTTGGTGCAGGTGTGGGTCAAGGATTTACCGGTGCCACTGCTGCTGGTGGTGGTCTTTGAATTCATCTATTATGATGCTGCGTGCAGTGTAATGCTTTTTCTTTTCTTTTTAATAATGTACCATTCACTGTAATGCACTAATATAGTGCCTTTTCATGGAACCCAATACGTAATACAAAATAAACAATTATGTCATCNN
>AHTC1000070
ACGGTGTAATGAAATTGGCTTTTCTTATTCATGGTTTTCCCGCGCAAAAGGTATTCAAACCCTTTGTTCTCTTATTCATTAAGTACACCATTATTGTTATTGATTATTGACTACATAAAGTGTCTAAAAGTAGCGCTCTTAAGCCACCTCCCTCATAAACTGATGATCGAAAGGTGGAACGAAAAACTTGAAGGGGTTGTTGTTCTTAAGTTGCCTTGCCTGCTCCCTTGGGAGGCGGTAAGAATTTGCAACCACCTCCTCCGGCCAATGGCCAAGCTCACCATACTAGTAGCCCTCGCCCTTTTCCTCCTCGCTGCCCACGCATCTGCGAGGCAGCAGTGGGAACTCCAAGGAGACAGAAAATGCCAGAACCAGCTCGAGAGGGCGAACCTGAGGCCCTGCGAGCAACATCTCATGCAGAAGATCCAACGTGACGAGGATTCATATGAACGGGACCCGTACAGCCCTAGTCAGGATCCGTACAGCCCTAGTCCATATGATCGGAGAGGCGCTGGATCCTCTCAGCACCAAGAGAGGTGTTGCAATGAGCTGAACGAGTTTGAGAACAACCAAAGGTGCATGTGCGAGGCATTGCAACAGATCATGGAGAACCAGAGCGATAGGTTGCAGGGGAGGCAACAGGAGCAACAGTTCAAGAGGGAGCTCAGGAACTTGCCTCAACAGTGCGGCCTTAGGGCACCACAGCGTTGCGACTTGGACGTCGAAAGTGGCGGCAGAGACAGATACTAAACACCTATCTCAAAAAAAAAAAAAAAAAACTCGCACACAGACACAGGTTTTAGCAGCTCTTGATTCCACAAAACCCTAGCTTCAACCATGAGTAAGCTTCAGAGTGATGCGCTGAGAGAAGCCATCACAGGAATTGTGGCTGAT
>AHTC1000071
AAGAGGAGGAGGAGGAGGAGGAAGCAAGAAGAGAGAGAGAAAGGAGAAGAGAAGAGGAAGAAAGGAGAAGAGAAGAAGAAGAAGAAGAAGAAGAAGAGAGGGGATCAGAGGCAGAGAGAGCTCAAGAGGAAGCTAGAAAAGAGAGGCAAAGAAGAGAAGAAGAAGAAGAGATAGAAAGGGAGAGACAAGAGGAAGAAAGGAGAAGGGAGTTCGAAAGGAGAAGACAAGAAGCTGCTGAGAGGGAAAGACAAGAAGAAGGAGGAGGACGAAGACAGCAGGAAGAGAGGGAGGGAAAGCGCCAAGATGGCGGTGGTGGTGGTGGTGGTTATCATGTTCCAGTGGAAACACAAGTAGAAGGAAGGAGAGTCTTGAAGGCACGCCATGTCTGAAGAGAGTTGCTTATGGGTGTACTCATGTGTATATACAATAACCAGTAACAACCCATCACCATCTCTTTGTTTTCTTCTGTCTATGCATGTGTGGGCGTGTGGATTACATCACACTACTAAGAATAACAACTCCATCAATCTCTTCTCTTGTCGTCTTCATGTGTGTTTCACTTAGCTCTTTGCACCTACCCAAACAGGTGTTTGCTACCATCTGCCACCGAAATAATATCTCTGTTTTATTTACCTGCC
>AHTC1000072
CGGTGGAACGAAGAACTTGAAGGGGTTGTTGTTCTTAAGCTGCCTTGCCTGCTCCCTTGGGAGGCCATATGAATTTGCAACCACCTCCTCCGGCAAGTTATCTATGATGGAGTTTTCACCGGCGAGGTTGGCTATGCTGGGCCTTGAGTCTGTCTTGAATGCCACGTATTCAAAGTTGTCGCTCTGGGACTTTCCAGCGACGGCGAAGTTCTGTGGCACCACAAGCACGTGACCCTCTTGAAGCTCCTCGTCGTACACTCTGTTGCCGTTGCTGTTTTTTTTTTTTTTTTTTTTTTTTTTTGGAGAAACAACGCACAAACGTTTTTATTTATTGATAAGTTTTTGGATAGTAGAGTACAAAAGCGTGATCTTATTATCGATACATAACAAGTTGCCTCCATTCTCAGTTAAAAGCCTTCAAAATTGAAAGGAGTGGACCCTTCCCTCCTTGGTTTTCCTCCTCTTGATCCTCTTTCTCAGGAGACTCTTTCTCAGGAGACGACGGAGATTGAGATTGAGATTGAGGACGAGCACTCACAAAGTGAGATTCCTTCTGGTTTTTGATGAGCTTCTCAACTTGTTCACCCGAGGGGGGTTCACTTTGGGGTTTGTCAATTGACGACTGAGCAGTGAGTAGCTACCGAAGAACGAACTAGGGTTTTACATATTCTTCTCAGTTCTCTCTCGCCTTTTTCCCCCAATCAAATATGAGTCGTCATCCCGAGGTTAAGTGGGCTCAGAGAGTTGACAAGGTTTATGTCACAGTACAACTGCCAGATTCCAAAAATGCAAAAGTGGATCTTACCCCAGATGGTACTTTCACCTTCTCTGCCAGTGCTGGTTCTGCTGACAACCAGTATGAACTCAAATTAGAGCTCTTTGACAAGGTTAATGTTGAGGAGAGCAAAATTAATGTAGGAGTGAGAAGCATATTCTGTGTAGTTCAGAAGGCAGAGGAAGGGTGGTGGAAAAGGTTGCTACGTGCAGAGGGCAAGCCTCCGCACTATGTGAAAGTAGATTGGGACAAATGGGTTGATGAGGATGAAGAAGAAGGTGCTGGTGAGCCAGACTTGGGAGGGATGGATTTCTCGAAATTTGGCGGCATGGGTATGGGTGATGATCCAATGGGAGCAATGGGAGCAATGGGAGGAATGGGAGGAATGGATTTCTCTAAATTTGGAGGTATGGGTATGGGTGATGATGCAATGGGTGATATGGACGAGAGTGATGATGAAGAGCAAGAAGTGTCGAAGCCTGGCGACCAAGATGCAGCAGGAAAGAGCACTAGTGAGGCACCGTCGGAGAAACAAGAAGCTGCTTCAAGCACATAATTGCCCTGCACTCGAGACTCTTATATAAAGAAAATTGTTGAGTGAAATTTTCAATATCGAAAGCAGCAATTGGTGTAGCTGTGCAAGTGGGATAGCATGGTGTTGCTCTCCTGTGTTAGCTTTACATTAGCAAGATATTGTTCACCAACAAAAGTTCCTATTTAGTTTTTTCTTCCATGTTTGAGATTATGTCCGGATGATTGGTTCCATTGTCCAAAACTACCAGATGTAAACGTCGGAATTGCCATGAACCTTATTGTAGACTTAAGAGATATGAGTTTGGGCTTGCTAATTTTATTCACTGCTACTTGACACCATTTATGAACTTTATGTTTACCTTGTACTTCC
>AHTC1000073
ACCGGTGTTGCTTTCTGGATGTACAACGACGAACACACTGAGGTTGTTACCGTTACTCTTAGTGACACTAGCAGTATCCACAACCAGCTCGACCAGTTTCCCAGGAGATTCTATCTGGCCGGAAACCAAGAGCAAGAGTTCTTAAGGTACCAGCAGCAGCAAGGTAGTCGTCCACATTATCGACAAATTAGCCCAAGGGAGGCCTCAGAATCTTAAGCCCAGATGAAGAAGATGAGAGCTCGAGGTCGCCTCCCAGCAGACGAGAGGAATTCGATGAGGATCGATCTAGGCCACAACAACGTGGTAAATACGATGAGAACCGCAGAGGCTACAAAAATGGTATTGAGGAAACCATCTGCTCTGCCAGTGTTAAGAAGAACCTTGGCAGATCCTCAAACCCTGACATCTACAACCCTCAAGCTGGTAGCCTCAGAAGCGTCAACGAACTCGACCTCCCAATTCTCGGCTGGCTCGGTCTCAGTGCTCAACATGGAACAATCTATAGGAATGCAATGTTTGTGCCTCACTACACCCTCAACGCACACACCATCGTTGTGGCATTGAACGGACGGGCACATGTGCAAG
>AHTC1000074
TGTATATGGCTAAAAACATCAGGTGCCAGCACTTTGGAAGAAAGATAAACCTAAAAACTACCAGAAAACCAGGTTAACTATGTTCACAGAGATATCACAGCCATTTAAAAAGTGGCTATCCAATCTTTTTAGGATGCCAAAAAGATTTGAACAGGTTTGAAAACCTGCAAAAAATTTGAGGAAAAAGGACCAAATGACTGCTCTCTCTGGAAAAAGGGAAACCGGTACTGGATGGCGATGATTCGAGTTTTTTTTTTTTTTTTTTGAGATAGGTGTTTAGTATCTGTCTCTGCCGCCACTTTCGACGTCCAAGTCGCAACGCTGTGGTGCCCTAAGGCCGCACTGTTGAGGCAAGTTCCTGAGCTCCCTCTTGAACTGTTGCTCCTGTTGCCTCCCCTGCAACCTATCGCTCTGGTTCTCCATGATCTGTTGCAATGCCTCGCACATGCACCTTTGGTTGTTCTCAAACTCGTTCAGCTCATTGCAACACCTCTCTTGGTGCTGAGAGGATCCAGCGCCTCTCCGATCATATGGACTAGGGCTGTACGGATCCTGACTAGGGCTGTACGGGTCCCGTTCATATGAATCCTCGTCACGTTGGATCTTCTGCATGAGATGTTGCTCGCAGGGCCTTGTTTTCTGCGTCATCTTTGGTTTCTGTTAGCGTTTTCTCTCCTTCATTTGCGTCAGAAAGAAAAAGAGGAAAAAGCATGTCTTGCTGTGGCGGTAACTGCGGCTGTGGAAGCGACTGCAAGTGTGGCAGCGGCTGCGGAGGATGCAAGATGTACCCTGATTTGAGCTACACGGAGAGCATATCCTCTACAGAGACCCTTGTTATGGGTGTTGCACCCATGAAGGCACAGTTTGAAGGTGCTGAAATGGGTGTTTCTGCTGAGAACGGTGGCTGCAAGTGTGGGCCAAACTGCAGCTGCAACCCATGCACCTGCAAGTGAAGAGCCCACACGCTCACACGCACAGCAGAAGCAGAGATCCTTTTAGTTAAATAATAATAATCATAATAATGATATCTAGTAGCGTTATTATGTGTATGTGTTACTGGTTTTGTGTACACTCTTCTGGTGGAGTGTTTAAAGAAAA
>AHTC1000075
CTCCGTCGCTATATAAAACCATTCTATCGGCCATTACGGCCGGGGATTCTCATTACCACAAACACTCTTCTCGTGCTCTCCGTCCAAATCTCAGATCTCTCTTTCTCCCTGTGAAAATGGCTTCCTTTACAGCTACCTCCATCTCAATCATCTCTCTCGCCAAGCCCTCACTGGTTCCTTCAGCCAGGATCAGTAGCCCGAATTCAGTTTCCCTCTCAATCAAAGGAAGGAGATTTCCATCAATTACATTGCAGCCTACAGGACGTAGGTTTCAAGTTACATGCGCGACGAAGCAGGAGACAGTGCAGAAGGTCTGTGACATAGTCAAGAAGCAATTGGCACTGCCAGAGGGTTCAAGTGTCACTGGAGAGTCCAAGTTTGCTGCCCTTGGAGCTGATTCTCTTGACACAGTTGAGATTGTGATGGGACTGGAAGAGGAATTCGGTATCAGCGTCGAGGAGGAGAGCGCACAGAGCATCACCACCGTTCAAGAAGCTGCTGACATGATTGATAAGCTTCTCGAGAGCAAGACTGATTAAGTCCATTTTGTAGCGGTTTTCTTTTTTCCTTCTTTTTTTGTGTGCGTGGCTATTTTAATGTCCTAAGTTTAATTTATCTTTCGTATTTTGATGTCCTAAGTTTAATTTATCTTTCGTATCTCAGTTTGATTGTTACCCAAGTAATTGCGAGATCTATCTTGGAACTGAAGTAGGATTACTATAATACTAGTTTTCTGTTTCTTAAAACATATATTTTTCTCCTTATCATTGAAATTGGTCTTG
>AHTC1000076
GACGAGGAAATATTCTTACAAGAGTTCTGATTTATTAACATGATGACTACACAAATAAAGTGAGAGATTCATCCTCAGAAACCAACAAAGATACAATAAAAAGTGAAAAGACAAATACAGAATATAACACTGGACAGTGGACACAAGATACAAACATGATAACGTGACATGAAACTCCAACATGCAAATCTCAAAAAGGGTGCCTATGACTTCGAGTACCACCTCCAACCTCACTCACCCACACATACACACAAAGCTTCCATTTTTCTTCATCACAATGATGATCAATACCCTTGTGGATGAGCATTACCATTTCACTTCATAATTCATTAATAACATGGCTGAAGCTCTCTACTACGGCGGCCGCCAACGCCAAGACCAACCAAGGTCCACCCAGCTTGTCAAGGCCACCACCGCTGTTGTCGCCGGAGGCTCCCTCTTGATCCTTGCCGGCCTTGTGCTGGCCGCCACCGTCATTGGCCTCACAACGATCACACCGCTCTTCGTGATCTTCAGCCCCGTGCTTGTGCCAGCTGTCATCACTGTGGCACTCTTAGGCTTGGGGTTCTTGGCTTCTGGAGGCTTCGGCGTGGCGGCAATAACAGTGCTGACGTGGATCTATAGGTACGTAACAGGTAAGCATCCACCTGGCGCCAACCAATTGGACACTGCCCGCCACAAGCTGATGAGCAAGGCGCGTGAGATTAAGGACTATGGTCAACAGCAAACCAGTGGGGCCCAGGCTTCTTGAGCATACCATCTTCGTTTCCACCTACGCATCCACGCACGCCCACGCCATCATTTATCTTTTTCGAATTGTTATGGTTTATTTTATTTTATTTAATTTTTTATGAGTCTGGGTTGCTTGTATTACCGTTGTTTATATATTTCCTGTGTTTAGCATCCATCCATTTTAATCCTGCCTACTCATATTGACATAAATTCAATATATATAGCTAGGGTTATTGTCACATCCTAAAATTAAGAATACGCGTTTATTGAATAATGAAAGAAAATGAATGAGATTGTATCAGTTTCATAGACGC
>AHTC1000077
TGTCTAAAAATTCTCAAAAGTCACCAGCCACCAAAACCCATTTACCATTATGTCTGATCAAACAAGGACAGGCTATGGAGGAGGAGGGTCCTATGGATCATCCTATGGTGGAGGAGGCACCTATGGTTCATCTTATGGAACCTCCTATGACCCCAGTACTAACCAACCTATACGCCAAGCCATCAAGTTCATGACAGCATCAGCCATTGGTGTCTCATTCTTGATCCTGTCTGGGTTGATCCTCACTGGAACTGTCATAGGTTTGATCATTGCAACACCACTTCTTGTTATCTTCAGTCCTATCCTTGTCCCTGCTGCATTGTCATGGTTGTACAGCTATGTCACTGGGAAACACCCTGCTGGCTCTGATAGGCTTGATTATGCTAAAGGGGTGATTGCTGATAAGGCTAGGGATGTTAAGGACAGGGCCAAGGATTATGCTGGTGCTGGTAGGGCTCAGGAGGGCACACAAGGGTATTGATCATCATTGTGATGATGAAAAATGGAAGCTTTGTGTGTATGTGTGGGTGAGTGAGGTTGGAGGTGGTACTCGAAGTCATAGGCACCCTTTTGAGATTTGCATGTTGGAGTTTCATGTCACGTTATCATGTTTGTATCTTGTGTCCACTGTCCAGTGTTATATTCTGTATTTGTCTTTTCACTTTTTATTG
>AHTC1000078
CATGGCTAAGCTTCTTGCGCTTTCGCTTTGCTTTTGCGTACTGGTTCTGGGCGCCAGTAGCGTCACCTTCAGGCAGGGGGGAGAGGAGAATGAGTGCCAGTTCCAGCGCCTCAATGCCCAGAGACCCGACAACCGCATTGAGTCTGAAGGCGGTTACATTGAGACTTGGAACCCCAACAACCAGGAGTTCCAGTGCGCCGGCAGAGGCGACGGAGTACTCGGAGTAGTGATAATGAAGGAGTGATAGTCAAAGTGTCAAAGGAGCACGTTCAAGAACTTACTAAGCACGCTAAATCCGTCTCAAAGAAAGGCTCCGAAGAGGAAGATATCACCAACCCAATCAACTTGAGAGATGGCGAGCCCGATCTTTCTAACAACTTTGGGAGGTTATTTGAGGTGAAGCCAGACAAGAAGAACCCCCAGCTTCAGGACCTGGACATGATGCTCACCTGTGTAGAGATCAAAGAAGGAGCTTTGATGCTCCCACACTTCAACTCAAAGGCCATGGTCATCGTCGTCGTCAACAAAGGAACTGGAAACCTTGAACTCGTAGCTGTAAGAAAAGAGCAACAACAGAGGGGAC
>AHTC1000079
GGAAAAGGCACATTTTGGGGTCATGAGTGGGAGAAGCATGGCACATGTGCAAAACCTGTGATCCTAGACGAATATAATTATTTCTTGATAACGCTGAACCTCTATTTCAACTATAATGTTACAAAAGTTCTAAATGAAGAAGGATATGTTCCATCTAATTCAGAAAAGTATCCAGTCGGAGGCATTATTGCTGCAATTGAGAATGCTTTCCATTTAACTCCTTCAGTAATATGCCAAAAAGATGCTATTAAGGAAATTCGACTATGTTTCTACAAGGATTTTAAGCCAAGGGATTGCGTTCTTCAAACCAACCGAATGGTTACTTCATCAGAATCCTGTCCTCAATATGTTAGCTTGCCAGAAGTTAATTCATTGGAACATGGCTATGAAGATGGACTTGAAAGATCGGAATTGGCTGCTGCTCTTTGAGGCCATGGCATGCTGCTTCTTGTACCTTGCAAATGAACAAGGCCACATGAATAAATATGTGGGAATGTTGTTGTACCAGAGTTGGATTCTAGTTTAGAACTGGAAGGTTGGTTTGAGACCTTAAACCACCTTAGGTTAGCCAGAAAAGTGAAAGAAATGGATGAAAATTATTATTTTGTACAATATGGAAGCAGGGCTTTCATCTGTTTCCTTTGTACAATAAACCATGTTGATGTATCACAAGCAATTCGGAATAATATACTTATTCTAAATTAGTATCATCATATACTTTACTAT
>AHTC1000080
AGTGCACAAACAGGCAATTACTAATTTATTATCACCGGTTTAATAATGTTACAGTGATTCGATCTGACGACTCAATTAATTACACAAATACATACACTTGAATTACTTCTGACACTTGATGATCAAGTCCTAATTACAAGCTTAGGAAATTGGAGTTGTATTTTGAATCCACAAAGAAGTTGCATGCAAAGTGTCCTAGTTACTTGTTTTGTTGCAATTTTCGCTGGTGTTTCCGATTCTTAAACTGAAAATGTCGTCTTGCTGTGGAGGAAACTGTGGGTGCGGAAGCGGCTGCAAGTGCGGCAACGGCTGTGGAGGTTGCAAGATGTACCCAGATTTGAGCTACACCGAGAGCAGCAGCACAACAGAGTCATTGGTGATGGGAGTTGCGCCTGCCAAGGCCCAATTCGAGGGTGCTGAAATGGGTGTTCCAGCTGAGAACGATGCCTGTAAGTGTGGACCAAACTGCAGCTGCAACCCATGCACCCTGCAGTGA
>AHTC1000081
GGCTGGTACCAGCGGTGGTGGTTTGAAGCTGTTGGTAGGGTCGGCCATCAGGCAAGGAGTCATGGAAGCCCGGGCCCAGATCTTCGGCCACCAGCTAAACCCAATGGGCCAAAAATCGGCCCACAAGATCCTCCGTCAGAAGCTCTTCGGTGAGAAGGTAGCGCAATGGTACCCTTACGACATAAAAAAGGACGACCCTCTCGTCATGGCTCGTCAAGAGCAGGAGCGCTTATCGAAACTTGAAATGTTGAAGCGGCGCGGCAAAGGACCACCCAAGAAGGGCCAAGGCAGGCGTGCTGCCAAACGCAACAAATAAACTGCACTTTACTTATTAGTGTGTGTTTGGATTGTAGTTGGTCAAAATGGAGTTTGAATAAAAGTGATTTTATAGAATTGATTTTGGATNANAAAAAAAAAAAAAAAAAAAAAAAAAAAAACCTCGAGGCAGCTTAAGAACAACAACCCCTTCAAGTTCTTCGTTCCACCGTCTGAACAGTCTCTGAGGGCTGTGGCTTAAAAACAAGCGTGACATGTATGTGTGTTATCCACTACATACATACTTTTTGC
>AHTC1000082
GCGTTGAGGAAACTTGGCAACAGCCTCATCGGACTGAACATCCGGCACTGCAGCGCAATCAGCAGCCGTGCAGTTGGCATGCTTGTTGAACATCTCTGGAGGTGTGACATCCTCTGTTGAACCAAAATCCAAAAAGCCTTGATATCCGGCGTGAAATCGGTGGAAAGTTTCCGAATCTATCTAAATCAGGAAGGTTTTTTTTAGACAGCTTCTATAGTTAGTGTTGCACAGTTCTGTTTTTGGGTCAATCAATTATGGGTCTTGGCCTTCATCATCATCATCATCATCATCATCGCCATCCAGTACCGGTTTCCCTTTTTCCAGAGAGAGCAGTCATTTGGTCCTTTTTCCTCAAATTTTTTGCAGGTTTTCAAACCTGTTCAAATCTTTTTGGCATCCTAAAAAGATTGGATAGCCACTTTTTAAATGGCTGTGATATCTCTGTGAACATAGTTAACCTGGTTTTCTGGTAGTTTTTAGGTTCATCTTTCTTCCAAAGTGCTGGCACCTGATGTTTTTAGCCATATACATGGCTTTTACATCGGTTTTGCCACCATGCTTGTGTCCTTAGTCCTTGTTCAAAGTTTGTTTCAAATGGTATTTACCAAATTATCTCACATACTTGAACCTTTCAAGTTCTTGATGTGAAAATTTGGTTCTCCCTTTTAGTCCAAGGGGCATGTTGCTTTCTGTAGTGCTGTTATATCATTTTGGTGTGGTTGCTTTTGCACAAAGTTCAGTTATGTGATGAAGCCTTTGTCTTTGAGGGGCTTTGGTCCATGGCAGCAAGTTATTCAGGTTCTGCCATGACAACCTTTAAGGTTGTTTTTTATTTACCAAGCTCCTATTTTTTGAGGCTTCATCTTTTTTTTTTTTTTTGAACTTAGTCATTTGTAACACACCTTTGTTATTGTGTAATGATCTCAACTCATATATGCCCTTTGTACTCTCTATGTTATTAATGAATAAATTCTTTGTAATATTTATTCCCCCCTT
>AHTC1000083
CAAATTGAACAGAGTATTAAGAGTTGTGAGTTGACAACTGATTAAAATTACAGTCAGTTTTGTAACACTTACACTAATAACCAAAAAAAAAAATGCAAATTAAAGGATAAAATCCAGGCTTGAGGGAAAATTAGTCATAACAACAACAACAAATCAACAATAATTAATAGTTTCACTTAGCTTTAAGCCATTAATTAATTACAGTAACAACACTGTCTACCACTTCTTGCATCATCATCATCATCATCTAATTAATCACCTTGAGATGTCACAATTTGAGGTGTATGATCCTACTTGCTCAGCTTCCCAGCTTAACTTAGATGCAACTCTTTCATGTTGTGGGGAATATTCCTCCATCTTTTTGACAAGCTCTTTTGGTGAAGGGGCAGATACGATTATGTGGCGAGCTTTGGGGCTAATGAAGCCTTCTTCCACAGCTTTGTCAATGAAAGACAATAACGAATTGTAGTATCCATCTACATTCAGCAACCCCACTGGTTTGTCATGGATTCCAAGCTGAGCCCAGGTTATGACCTCAAGAAGCTCCTCAAGAGTTCCATAGCCACCTGGTAAAGCAATGAAGGCATCAAAATGCTTAGCCATCTCTGCCCTTCTTTGATGCATGCCTGCCACTGCTTTTACTTCCCCCACTGTCTCTCCAGTAATCTCTCTTGGCATGAGTGTCTTGGGAATAACTCCAATAACATGGCGACCTCCATCATAAACAGCCTGAGAAACCAATCCCATCAAGCCAATGCTGCCTCCTCCATAAACCAAATCAATATTTCTTGACACCAGTTCTTTGCCAAGGTCAATAGCAGCATCCTTATAGCTACTCTTGTTCCCAGGGCTACTACCACAAAACACACATACCCTCTTGAACCTTGATGATTCTTCTTCTTCTTCTTCTTCTTCTAGTTGTTGTTCTTGTTCTTCTTTTTCTTCTCTCTTCCCCGGCCGTAATGGCCGATA
>AHTC1000084
GGCTTATGGTGGATACCTAGGCACCCAGAGACGAGGAAGGGCGTAGTAAGCGACGAAATGCTTCGGGGAGTTGAAAATAAGCGTAGATCCGGAGATTCCCGAATAGGTCAACCTTTCGAACTGCTGCTGAATCCACGGGCAGGCAAGAGACAACCTGGCCAACTGAAACATCTTAGTAGCCAGAGGAAAAGAAAGCAAAAGCGATTCCCATAGTAGCGGCGAGCGAAATGGGAGCAGCCTAAACCGTGAAAACGGGGTTGTGGGAGAGCTATACAAGCGTCGTGCTGCTAGGCGAAGCGGTGGAGTGCTGCACCCTAGATGGCGAAAGTCCAGTAGCCGAAAGCATCACTAGCTTACGCTCTGACCCGAGTAGCATGGGGCACGTGGAATCCCGTGTGAATCAGCAAGGACCACCTTGCAAGGCTAAATACTCCTGGGTGACCGATAGTGAAGTAGTACCGTGAAGGAAGGGGGAAAGGGGTTTTCCATGAACAACTGCTGATTTTGTTTCTTCCTCTCTTGCTGCGTCATCACCATTGCTGCTGGCGGTCTGTGGAGTGCCCACTATGGTGGCGGCCTTGCGATTTTTTGGTTTGGGATCTTCTCACCATTCGGGATAACCCACAATTTTGAAGCAAGTCTCCTTGGTGTGTTTCTTCATGCCGCAATGAGTACAATGGAGGTGGCTTTTGTCTTCTTTGTTTAGCGGAAGCGTGGTGGGCCCATAACCCACAGGTCCCTGGATCGGAACCAGGCTCTGATACCATCTTGAGATGGTATCGAGGGTTAGGAAAGGTTAGACACAAGAAAAGGTAACAGAGAGGGAAGCAAGAAAAGGTTTTCAATTTATTTTCTTGTATATTTTTGTTTACAATCACTCTCTTAATATAGAATTTTAGGAAACTAAATATAGAAAGTATTCTAAATAAATATAATTGATTTTCCTTGATTGTCTCTGATGTCCTGTGATTTGTTACTCTAATTATAATATTCTAACAAATATTCTAACACCATCGAGCAAGTGTTGTTTTGCCAAGACCTCCCATACCAACAACAGGATACACAGAGAGGCGATCAATGCTACTGGCGTGCTTTGTGAGAAACTCTACAATCTTGTCTTTTTCTTCATCTCTTCCATACATCTGGTGCTGATCAGTGATGGCAGAACTAGTTTGTCGCGGATCATCATCTTCTTGTTGCCTCTTTCCGAAAGCCAGAGGCAGCTGATACCTTCTCCTCTCATCATCAATGCTCTGGAACCTCTTGACCATGTCTTCCATCCTCTTGCTGATAGCATGACGAAACAAAATAGTCTTGGGATGGAAGCGGGCTAACCACCCTTCACTTTGAAGACGGTTGGATCCATTGAACA
>AHTC1000085
GCAAAGGAGGACTACCGTTGAGTAATATGTGTTTATTATGTCCAGCTGCAAAGTCTCTGAATAAATGTTTTCCCAACCCTGTGATATGTTACCCGTTCCTCGTGCCGAATTCGGCACGAGGGCAACATGACATGTGATTTTGATCTTCAGTGAATGCGGTGACCGCAACATCCTGTTGCCGGATCATACTCTCTTTATTGAGGGATATAGTATACTGTTCCGGCTAGCACTAGTTTACATTGCTTAATATCAAACTATTTCTGGGTTTTGTTAATGTTTTTCTTAATATTTTTATGTACTTGTTGGTAGAGAAGATATTAAGCAACTATTATTTTCGAAGCTATCCAAATGTTGCATGTTGCATGTTGCTTATT
>AHTC1000086
TGCTCTTCCTCAGCCATGGATCGAACACTAAGGCTAGCATTCCTTCTCATGTTAGGCATGTAAAGAGCAGGAACACCAAATTGGTTCACCCTTGACCTGCTAGGAGTGCGGGTCATAGGGCTTGCAAGGATAGATTGCATAGCATAAGATGAAACAGCCATTGCTAGATTGGTATGTTACTAATAACCTTGTGAGTGAAGTTTTTTTTTTTTTTTTTTTTAGGATGGTGTGAAAATCATCCACTATAGCGATGAATAAAAAGCCGAGCAAAGAGTACATTGATGTGCAAGTCCTATACATGAACCAAAATCCATAATTCACGAGAGGCAACCATAAAAGTCAAAAAAGAAAGAGCTAACACTCCTCAACGGGTAACATATCACGGGTTCGGAAAACATTTATTCAGAGACTTTGCAGCTGGACATAATAAACACACAGTACTCAACGGTAGTCCTACTTTGCAGCAGCACCACCTTACTGTTTTGCAATGTGAACAATAAGATCAACCACGCGTTCCATTCTTTTCATCACTACTACTACTATTTTGTTGCTGAAAAGAAAACAACATCAATAAAATATCTTCTCTTCTAAGCTTTCTTTTTTATGAATTAAGGAACAAGAATAACACATATACACATTGACATTTTAAGGAACATAAGAACATAAACATATACATATATATTTGTTGTGTTTGAAGAAAGAATCTTAATTAGTAGCATTATATTATGGCTACT
>AHTC1000087
CAAGCCAAACACACCATAATCAATAAACTCTTACTTAAATACTCATCCTCAAAGGTCAATAATCCAACCCTCAAACAAATTGTAGCATACACAAAAACCAGCAACGCAGAAAAAAAAAGCGGCGATCCGGGGACTGTAAGGGATTTTACTCAAATGTGTCATCATCATCATCCGGAAGTGGCTGGTTAGCAGCTTGAACAAGCTCAGCTTCATGCTGTTGCTGTGCGGCCAAATCGATTTGAACTTCTGGAGGAGCCAGTGCAGGTGATTCTACAAAGTGCAAGTTGGGATCACCTGCAAGCTTCCTGGCAAGGTAAAGGAAAGGCTTCTCCAATCATCTATATAAGTAGTTGCAGGAGCAATGAGAGGGAGGGTTTCTCCACTGATGCTGTTGCTTGGGATCCTTGTCCTGGCTTCAGTTTCTGCAACGCAGGCCAAGTCACCTTACCGGAAAACAGAGAACCCCTGCGCCCAGAGGTGCCTCCAGAGTTGTCAACAGGAACCGGACGACTTGAAGCAAAAGGCATGCGAGTCTCGCTGCACCAAGCTCGAGTATGATCCTCGTTGTGTCTATGACACTGGCGCCACCAACCAACGTCACCCT
>AHTC1000088
CCTTGAGCGAGAACTCATAGCACATACATTGAACTGTGACTGCCACGCACCCATGCCATGCCATGCATCATCACATACATACACATACACATACACATACACAACAGGCCCCACATCACATGCATACATTATCAATTTATCATCATCATCATCATCATCAACATAGCTATTACCCACTATCTTTATTGAATAAAAAAAGAAAAAAAAGCATCTAATTTGTGCAAAAATTCTTGAAACACAGCAGCAACAGCAGCAGCTTATTTATTTTCACAAAATTAGGCTTAAAAAAGCTAAGGCTCGTCGTCGGTGGTACGGATCTTGTTGGCAAGATTGCACTGCTTTCTAATCTCACCTTTAAAGCCAGTGAGAGGGTTGTTCTCAAACAAAATGGTAATGGCTCTGGAAAATTCCTTGAAAAAATAGTCCTGACTCTTAGCCATTTTCTTCACAAAAGGCTTAGTCCTTTTGTCATGGGCCAATTGGTGATCCACCAGCAAGAGCCCCTTGTTGTCCAAAATGTTCCTGTAGTAGTTGTTGTCCAAAACCATGGGGGTACCACGGTCATTTCTCACATACTGTACGGCCTTTGGGTCCGGAATGGAGTCCGGGCACTTCTTCACCATGTGCGGCACATGCTCTGGGTTCAGCGCTGAGTCTACCTCCGGGTACAAACGGTGCACCAACTTCACGCAGTGGGTTCGCCCAACGCTGTGTGCTCCAAGTAATGCAACTACGCCGGGAGTGTCGATTCCCATGGCGCCAAACTTATCGAGAACGGAAGAAATGGATTCATTGTGGTCTGGAAGGTAC
>AHTC1000089
ATGGCCGCGTTATATACTTAACAAGTGTCTTTCCTATATCTCTTATTCCAATCCATTACTGTCCTGCAGATCTCTCTGCACACCTACTTCTTCTTTTTCTTCTCTTCCTCTCTCTCCTCTGCATAGCAGCAAAAATTTATTTATCTATATATTCGTTCCTAACATATACTCAAAAGTACACTCAGATTTGAAGGAATCTGCGTTGGACTTGTGAAGATGGAGAACAATCAAGAGTCGTCATTTTGGCAATTCAGTGACCAACTTCGTGTGCAGGCTTCAAATCTAGCGAACCTGTCTCTCAATGATTCCATTTGGAGCAACAATTACAGTTCAAAGAGGCCTGATGAAAGGAGGAACTTCGACATCAAAGTTGGCGGTGAAATCAACTCATCACCGTCACCTTCACCATCACCATCACCGCTTCTCAACAAGTCAAAAGCACCTCTCTCTGATTTCAACGATGGCTGGAAGCAGATCAACAACACCACCATCAATGGATCTCTCTTCACCATGCCTTACAACTACAACACCACCACCACCACCAACCTTGACCTTGTCGGTGGTGTTGGCATGGGCATGGTCAACGGTGGCTTCAACAAAGGGATTTATTCCAAGCCTTCCTATGGAAACTTCAACAGCAGTATCAACCACAACAACAACATGAATATTAATCTCAAAGGACTGAAGGGTAATAAGGGAGAAGATGAGGTGGTATTTCACCCACCGAAAAGTTCCAAGAAGAACAACAACAATAATAATAATAAGAACAAGCAAGGAGGGGATAATGATAACAAGGAGGCGAAGGCCGGTGCCGACAAGAGGTTCAAGACGCTGCCGCCATCGGAGGCTCTACCAAGGAATGAAACCATTGGGGGATACATCTTCGTTTGCAACAATGATACCATGGCAGAGAATCTCAAAAGACAGCTATTTGGTCTGCCTCCACGGTACAGGGATTCAGTGCGGGCAATCACTCCAGGGCTGCCCCTTTTCCTTTACAACTATTCCACCCACCAACTGCACGGCATCTTTGAGGCTGCTAGTTTTGGAGGGTCAAACATAGATGCAAGTGCTTGGGAGGACAAGAAGTGCCCCGGGGAATCCCGTTTCCCGGCTCAGGTTCGGGTCATAACAAGGAAAACATGTGAACCACTTGAGGAGGATTCCTTTAGGCCTATCCTTCACCACTACGATGGCCCTAAATTCCGTCTTGAACTCAGTGTTCCCGAGGCACTCTCTCTGCTCGATATCTTTGCAGAACAACACACTTTCAACGACGCTTTCAAGGCTTTAACTGACTAAGGAATAAGGATGGACAATACCAAATCACACACACCAACACAACAAGACAATACATCATCAACAATACTCGATACATATTTAGTTCTGGATGTTATGGACTGACAAAAGTCCAAACATAAAAGCAAGATCTTAGATCCTATAAAAATAAATAGTAGACGACACCTGGAAATTCCCTCCTATGTATGTATGTTTTCTTCTACTGCTTTTGTATAGAGCCTGCTATGCATGATTGTCCAATTTTTCTCCGTTTTAATTTCATGGTGTATACTGCTATCAACAAATTAAGAGAATATATATATATAAGGTTGAAACCTTNNN
>AHTC1000090
CGTGTATATAACCATGGAGCTGATTCAGCTGGGGGCAGCTTCCGCCGTGCATCAACCCGAAGCAACAGTTGCAGGAGGCGAGGAAGCATCTTCTTCAAGCGAAAATGGTGAAAGGTCGCCAAGGAGAGCGTGTCAGACTTTATGTCAGGGGTTCAATCCTTGGATACAAGAGGTCCAAGTCAAACCAATATCCAAACACCTCTCTTATCCAGATTGAGGGAGTAAACACTAAGGAAGAGGTTGCATGGTATGCTGGGAAGCGTATGGCATACATATACAAAGCCAAGGTAAAGAAGAATGGATCCCACTATCGCTGCATTTGGGGTAAGGTTACCAGGCCTCATGGTAACAGTGGTATTGTCCGTGCTAAGTTCAAGTCAAACCTGCCACCAAAATCAATGGGAGCAAGGGTCAGAGTCTTCATGTATCCAAGCAATATATGAGATTCTCTGGGCCTCTTGTTGTAGTGAATTTTGTGTGGGCATAGAAGGAATTTGCATATTACCAGTTAAATTTTGATGTCCGTAACTCTTAAGCAGAATAGCTTTTCATTATTTAGGATGGTGAATGAACCCAATTTCATGTTAGTTCTCACTTCTTTGGTTATTAATGAGGATTGAGCCTCAACTTTCATCAATCAAAAAAAAAAAAAAACTCGACACAACTAACACACTACTCCTCAAGCATCATCACATTCCACCACCACCATGGCCAAGTCCACCATCCTGGTAGCCCTCCTTGCCCTCGTCCTGGTGGCACACGCCTCCGCGATGAGGCGCGAGAGGGGGCGACAAGGGGACTCATCAAGCTGCGAGAGGCAGGTAGACAGGGTGAA
>AHTC1000091
CATCGGGTACTTGACAATGGTTTGCTTGTAGATCCTCATGATCAGCAGTCTATTGCAGATGCTCTTTTGAAGCTTGTCAGCAACAAGCAACTTTGGGCAAAATGTAGACACAATGGATTGAAGAATATTCATTTATTTTCGTGGCCAGAGCATTGCAAGAACTACTTGTCTAAAATAGCCACTTGCAAACCAAGACATCCACAGTGGCTGCGAAGTGAGGATGGAGGAGAAAGTTCGGAATCCGAGTCACCTGGTGATTCCCTGAGAGATATACAGGATTTATCTCTAAATCTGAAGTTTGAAAGGAGAAGAGAAGAAGCTGCTGAGAGGGAAAGACAAGAAGAAGGAGGAGAGAGGGAGAGAAAGCGCCAAGGGGGCGNGTGGTGGTGGTTACCATGTTCCAGTGGAAACACGAGTAGAAGGAAGGAGAGTGTTGAAGGCACGCCATGTCTGAAGAGAGTTGCTTATGGGTGTACTCATGTATATACAATAACTAGTAACAACCCATCACCATCTCTTTGTTTTCTTCTGTCTATGCATGTGTGCGCGTGTGGATTACATCACACTACTAAGAATAACGACTCCATCAATCTCTTGTCTTGTCTTCTTCATGTGTGTTTCACTTAGCTCTTTGCACCTACCCAAACAGGTGTTTGCTACCATCTGCCACCGAAATAATATCTCTGTTTTATTTACCTGCCG
>AHTC1000092
GTGACTGGAGTGAAGTCGTAACAAGGTAGCCGTACTGGAAGGTGCGGCCGAATCACCTCCTTTTCAGGGAGAGCTAATGCTTGTTGGGTAGTTTGGTTTGACACGGCTTCACACCCCAAAAGAAGCGAGCTACGTCTGAGTTAAATTTGGAGATGGAAGTTTTCTTTCGTTTCTCGGAGGTGAAGTAAGACTAAGCTCATGAGCTTATTATCCTAGGTCGGAACAAGTTGATAGGAGCTCTTTCTTTTTTTTCGCCCCATGTCGCCATACGGGGGCGAAAAAAAAGAAAGAAAGAGAGGGATGGGGTTTTTCTCGCTTTTGGCATAGCGGGCCTCAGCGGGAGGCCCACACGACGGGCTATTAGCTCAGTGGTAGAGCGCGCCCCTGATAATTGCGTCGTTGTGCCTGGACTGTGAGGGCTCTCAGCCACATGGATAGTTCAATGTGCTCATCGGCGCCTGACCCTGAGATGTGGATCATCCAAGGCACATTAGCATGGCGTACTTCTCCTGTTCGAACCGGGGTTTGAAACCAAACTTCTCCTCAGGAGGATAGATGGGGCGATTCAGGTGAGATCCAATGTAGATCTAACTTTCTATTCACTCGTGGGATCTGGGCGGTCCGGGGGGGACCACCACGGCTCCTCTCTTCTCGAGAATTCATACATCCCTTATCAGTATATGGACAGCTATCTCTCGAGCACAGGTTTAGGTTCGGCCTCAATGGAAAAAGAAAAACGGAGCACCTAACAACGTATCTTCACAGACCAAGAACTACGAGATCGCCCCTTTCATTCTGGGGTGACGGCGGGATCGTACCATTCGAGCCTTTTTTTTCATGCTTTTCCGGGGGTCTGGAGAAAATTGCAATAGGATTTTCCTAATCTTCCCTTCCCGAAAGGAAGAACTTTAAATTCTTTTTACTTTCCGCAGGGACCAGGAGATTGGATCTAGCCGTAAGAAGAATAGAATGCTTGGCTGATAAATAACTCACTTCTTGGTCTTCGACCCCCTCAGTCACTACGAACGCCCCCGATCAGTGCAATGGGATGTGTCTATTTATCTATCTCTTGACTCGAAATGGGAGCAGGTTTGAAAAAGGTATCGGCCATTACGGCCGGGGGGCCAGGAGGGTCTCTTAACGCCTTCTTTTTTCTTCTCATCGGAATTTTTTCACAAAGATTTGCCATGGTAAGGAAGAAGGGGGAACAAGCACACTTGGAGAGCGCAGTACAGCGGATAGTTGTATGCTGCGTTCGGGAAGGATGAATCGCTCCCGAAAAGGAATCTATTGATTCTCTCCCAATTGGTTGGATTGGACCGTAGGTGCGATGATTTACTTCACGGGCGAGGTCTCTGGTTCAAGTCCAGGATGGCCCAGCTGCGCCAAGGAAAAGAATAGAAGACTGACTCCTTCATGCATGCTCCACTTGGCTCGGGGGGATATAGCTCAGTTGGTAGAGCTCCGCTCTTGCAATTGGGTCGTTGCGATTACGGGTTGGATGTCTAATTGTCCAGGCGGTAATGATAGTTTCTTGTACCTGAACCGGTGGCTCACTTTTTCTAAGTAATGGGAAAGAGGACCGAAACATGCCACTGAAAGACTCTACTGAGACAAAGATGGGCTGTCAAGAACGTAGAGGAGGTAGGATGGGTAGTTGGTCAGATCTAGTAGGGATCGTACATGGACGGTAGTTGGAGTCGGCGGCTCTCCTAGGGTTTCCTCATCTGGGATCCTGGGGAAGAGGATCAAGTTGGCCCTTGCGAACAGCTTGATGCACTATCTCCCTTCAACCCTTTGAACGAAATGCGGCAAAAGGAAAGAAAATCCATGGACCGACCCCATCGTCTCCACCCCGTAGGAACTACGAGATCACCCCAAGGACGCCTTCGGCATCCAGGGGTCGCGGACCGACCATAGAACCCTGTTCAAAAAGCGGAACGCATTAGCTATCCGCTCTCAGGTTGGGCAGTAAGGGTCGGAGAAGGGCAATCACTCATTCTTAAAACCAGCATTCTTAAGACCAAAGAGTCGGGCGGAAAGGGGGGCTCTCCGTTCCCGGTTCTCCTGTAGCTGGATCCTCCGGAACCACAAGAATCCTTAGTTAGAATGGGATTCCAACTCAGCACCTTTTGAGATTTTGAGAAGAGTTGCTCTTTGGAGAGCACAGTACGATGAAAGTTGTAAGCTGTGTTCGGGGGGGAGTTATTGTCTATCGTTGGCCTCTATGGTAGAATCAGTCGGGGCCTGAGAGGCGGTGGTTTACCCTGTGGCGGATGTCAGCGGTTCGAGTCCGCTTATCTCCAACTCGTGAACTTAGCCGATACAAAGCTATGCTATATGATAGCACCCAATTTTTCCGATTCGGCAGTTTGATCTATGCTATGATTTATTATTCATGGACGTTGATAAGATCCTTCCATCTAGCAGCACCTTAGGATGGCATAGCCTTCAAGTTAAGGGCGAGGTTCAAACGAGGAAAGGCTTATGGTGGATACCTAGGCACCCAGAGACGAGGAAGGGCGTAGTAAGCGACGAAATGCTTCGGGGAGTTGAAAATAAGCGTAGATCCGGAGATTCCCGAATAGGTCAACCTTTCGAACTGCTGCTGAATCCACGGGCAGGCAAGAGACAACCTGGCCAACTGAAACATCTTAGTAGCCAGAGGAAAAGAAAGCAAAAGCGATTCCCATAGTAGCGGCGAGCGAAATGGGAGCAGCCTAAACCGTGAAAACGGGGTTGTGGGAGAGCTATACAAGCGTCGTGCTGCTAGGCGAAGCGGTGGAGTGCTGCACCCTAGATGGCGAAAGTCCAGTAGCCGAAAGCATCACTAGCTTACGCTCTGACCCGAGTAGCATGGGGCACGTGGAATCCCGTGTGAATCAGCAAGGACCACCTTGCAAGGCTAAATACTCCTGGGTGACCGATAGTGAAGTAGTACCGTGAGGGAAGGGTGAAAAGAACCCCCATCGGGGAGTGAAATAGAACATGAAACCGTAAGCTCCCAAGCAGTGGGAGGAGCCCAGCCCGGGGCTCTAACCGCGTGCCTGTTGAAGAATGAGCCGGCGACTCATAGGCAGTGGCTTGGTTAAGGGAAACCACCGGAGCCGTAGCGAAAGCGAGTCTTCATAGGGCAATTGTCACTGCTTATGGACCCGAACCTGGGTGATCTATCTATGACCAGGATGAAGCTTGGGTGAAACTAAGTGGAGGTCCGAACCGACTGATGTTGAAGAATCAGCGGATGAGTTGTGGTTAGGGGTGAAATGCCACTCGAACCCAGAGCTAGCTGGTTCTCCCCGAAATGCGTTGAGGCGCAGCAGTTGACTGGACATCTAGGGGTAAAGCACTGTTTCGGTGCGGGCCGCGAGAGCGGTACCAAATCGAGGCAAACTCTGAATACTAGATATGACCTCAAAATAACAAGGGTCAAGGTCGGCCAGTGAGACGATGGGGGATAAGCTTCATCGTCGAGAGGGAAACAGCCCGGATCACCAGCTAAGGCCCCTAAATGACCGCTCAGTGATAAAGGAGGTAGGGGGTGCAGAGACAGCCAGGAGGTTTGCCTAGAAGCAGCCACCCTTGAAAGAGTGCGTAATAGCTCACTGATCGAGCGCTCTTGCGCCGAAGATGAACGGGGCTAAGCGATCTGCCGAAGCTGTGGGATGTAAAAATGAATCGGTAGGGGAGCGTTCCGCCTTAGAGGAAAGGACCCGCGCGAGCAGTGGTGGACGAAGCGGAAGCGAGAATGTCGGCTTGAGTAACGCAAACGTTGGTGAGAATCCAATGCCTCGAAAACCTAAGGGTTCCTCCGCAAGGTTCGTCCACGGAGGGTGAGTCAGGGCCTAAGATCAGGCCGAAAGGCGTAGTCGATGGACAACAGGTGAATATTCCTGTACTACCCCTTGTTGGTCCCGAGGGACGGAGGAGGCTAGGTTAGCCGAAAGATGGTTATCGGTTCAAGGACGCAAGGTGCCCCTGCTTTTTCAGGGTAAGAAGGGGTAGAGAAAATGCCTCGAGCCAATGTTCGAGTACCAGGCGCTACGGCGCTGAAGTAACCCATGCCATACTCCCAGGAAAAGCTCGAACGACCTTCAACAAAAGGGTACCTGTACCCGAAACCGACACCGGTGGGTAGGTAGAGAATACCTAGGGGCGCGAGACAACTCTCTCTAAGGAACTCGGCAAAATAGCCCCGTAACTTCGGGAGAAGGGGTGCCCCCTCACAAAGGGGGTCGCAGTGACCAGGCCCGGGCGACTGTTTACCAAAAACACAGGTCTCCGCAAAGTCGTAAGACCATGTATGGGGGCTGACGCCTGCCCAGTGCCGGAAGGTCAAGGAAGTTGGTGACCTGATGACAGGGGAGCCGGCGACCGAAGCCCCGGTGAACGGCGGCCGTAACAATAACGGTCCTAAGGTAGCGAAATTCCTTGTCGGGTAAGTTCCGACCCGCACGAAAGGCGTAACGATCTGGGCACTGTCTCGGAGAGAGGCTCGGTGAAATAGACATGTCTGTGAAGATGCGGACTACCTCCACCTGGACAGAAAGACCCTATGAAGCTTCACTGTTCCCTGGGATTGGCTTTGGGCTTTTCCTGCGCAGCTTAGGTGGAGGGCGAAGAAGGCCTCCTTCCGGGGGGGCCCGAGCCATCAGTGAGATACCACTCTGGAAGAGCTAGAATTCTAACCTTGTGCCAGGACCTACGGGCCAAGGGACAGTCTCAGGTAGACAGTTTCTATGGGGCGTAGGCCTCCCAAAAGGTAACGGAGGCGTGCAAAGGTTTCCTCGGGCCAGACGGAGATTGGCCCTCGAGTGCAAAGGCAGAAGGGAGCTTGACTGCAAGACCCACCCGTCGAGCAGGGACGAAAGTCGGCCTTAGTGATCCGACGGTGCCGAGTGGAAGGGCCGTCGCTCAACGGATAAAAGTTACTCTAGGGATAACAGGCTGATCTTCCCCAAGAGCTCACATCGACGGGAAGGTTTGGCACCTCGATGTCGGCTCTTCGCCACCTGGGGCTGTAGTATGTTCCAAGGGTTGGGCTGTTCGCCCATTAAAGC
>AHTC1000093
CCCCCTGGCAACCCAAATCTGCATTTTAATTTTTTAAATATATCTCAAATTGTCAATGGATATAAAACATTGCAAGAATGCTTTTTAATTTCATTTTTAAATAGCAATATCTGTGGAAAAAACTTTTGTCATTTCTAACCACACAAAATCCTTCCTCTTATGTATATAAAAAATCTTATCGGCCATTACGACCAAAACTACTGACAAGAGCTTCTAAATCCAGGGTACTAAAAAGCAAACCAACTAGAGAACTAAACTGACAAAGCATTAAGTCATGGCCACAAGTTGTTCGTACATGGTGTCAACAAGATTATCCATGCTTGGTTGGAGTGGAGGAGGAAAAAAAGAACTCAGGAACAGAAGAGCATCCTTCATTTCAGCTCAGCAGCAACAAACAGATGTGGAGGAAGCAGAGAGTGTGAAGGCACCGCCGCAGGAAGAGCAAGAGCAAGAGCAAGCAGAGAGCAGCCGGAGTTGGAAGCCGAAAGGGACGAAGCCAAGGCCGGTGGAGCCGCAGCTGAATGTTAAGAGCAAGAACATGACCAGGGAGTATGGAGGGCAGTGGCTGAGTTGCACCACCCGCCATATAAGGATCTTTGCGGCCTACATTGATCCGGTGACTTGCGAGTTTGATCAAACCCAAATGGATAAGCTCACCCTTATTCTTGATCCCAGTAATGAATTTGTGTGGAAACCTGACACATGCAACTTGGTCTATTCTTACTTCCAAGAGCTTGTGGATCACTACGAGGGTGCTCCATTAACAGAATACACACTTCGCCTAATTGGTTCGGACCTAGAGCACTATATAAGGAAGCTGCTATATGATGGTGTCATCAAGTACAACATGGACGCTAAGGTTCTGAATTTCAGCATGGGAAAGCCACGCATCATGTTCAACAATGATAACCAACTTGAAGAGCCACCGGAGAAATGAGCAAAGCAAAGTGCATTTGCATATTGCTGTAATGACAGTTCCTTTTTAAAGGTGTATAAAATTGTTGTACATTAGAATTTTAGGGACTGAGTTAAACCAATGGCAACCTAAATATCATTATACTTATAGCACATAGTATTGTCTATCTACATATATTAATATAAATATTTTCTGGCTTTCAATATTTTGGTTAAAGATATGATATTTGAACATCAG
>AHTC1000094
AAACCCCATCACTTCTTGTCTAAAAATTCTCAAAAGTCACCAGCCACCAAAAACCCATTTACCCTTATGTCTGATCAAACAAGGACAGGCTATGGAGGAGGAGGGTCCTATGGATCATCCTATGGTGGAGGAGGCACCTATGGTTCATTTTATGGTTGTACAGCTATGTCACTGAGAAACACCCTGCTGGCTTTGATAGGCTTGATTATGCTAAAGGGGTGATTGCTGATAAGGCTAGGGATGTTAAGGACCGGGCCAAGGATTATGCTGGTGCTGGTAGGGCTCAGGAGGGCACACAAGGGTATTGATCATCATTGTGATGAAGAAAAATGGAAGCTTTGTGTGTATGTGTGGGTGAGTGAGGTTGGAGGTGGTACTCGAAGTCATAGGCACCCTTTTTGAGATTTGCATGTTGGAGTTTCATGTCACGTTATCATGTTTGTATCTTGTGTCCACTGTCCAGTGTTATATTCTGTATTTGTCTTTTCACTTTTTATTGTATCTTTGTTGGTTTCTGAGGATGAATCTCTCACTTTATTTGTGTAGTCATCATGTTAATAAATCAGAACTCTTGTAAGAATATTTCCTCGCCTTAAGATATGTGTTTGATTATTTCTTAGAAAAAAAAAAAAAAAAAAAAAAAAAAAAAAAAAAAAAAAAAAAAAAAAAAAAAGGGGGGGGGGCAACGGCGACAGAGTGTTCAACAAGGAGCTTCAAAAAGGTCACGTGCTTGTGGTGCCACAAAACTTCCCCGTGGCTGGAAAGTCCCAAAGCGAGAACTTTGAATACGTGGCATTCAAAACAAACTCAAGGCCCAGCATAGCCAACCTAGCCGGTGAAAACTCCTTCATAAATAACTTGCCGGAGGAGGTGGTTGCA
>AHTC1000095
AGGGAGAAGGCTGAAGAGGAAGAGAGAAGAAGAGAGGAGGAGAAGGAGAAGGAGGAGGAGGATGCAAGAGAGAAGGAGAGAGAAGAAGAAGAGAGGGAAAGGAAGCGACAAGAGGAGGAGGAGGAAGCAAGGAGAAGAGAAGAGGAAGAAAGAGCTAGGAGAAGGGAAGAGAAAGAGAGGGAAAGGAAGCGACAAGAGGAGGAGGAGGAAGCAAGGAGAAGGGAAGAAGCAAGAAGAGAAGAGGAAGAAAGGAGAAGAGAAGAAGAAGAAGAGAGGGGATCAGAGGCAGAGAGAGCTCAAGAGGAAGCTAGAAAAGAGAGGCAAAGGAGAAGAGAAGAAGAAGAGATAGAAAGGGAGAGACAAGAGGAAGAAAGGAGAAGGGAGTTTGAAAGGAGAAGAGAAGAAGCTGCTGAGAGGGAAAGACAAGAAGAAGGAGGAGAGAGGGAGAGAAAGCGCCAAGGGGGCGGTGGTGGTGGTTACCATGTTCCAGTGGAAACACGAGTAGAAGGAAGGAGAGTGTTGAAGGCACGCCATGTCTGAAGAGAGTTGCTTATGGGTGTACTCATGTATATACAATAACTAGTAACAACCCATCACCATCTCTTTGTTTTCTTCTGTCTATGCATGTGTGCGCGTGTGGATTACATCACACTACTAAGAATAACGACTCCATCAATCTCTTGTCTTGTCTTCTTCATGTGTGTTTCACTTAGCTCTTTGCACCTACCCAAACAGGTGTTTGCTACCATCTGCCACCGAAATAATATCTCTGTTTTATTTACCTGCC
>AHTC1000096
AGTGGAATTAGCGCATTCGGACAACATTTCCCTATTTCCCCAATTCCTCTTCGTGCTGCTCAGTGTTCTCCCACCACCACTCCTCAGAGCCTCCACCACTCCCTCCCTCTACTCATTCGAATCTCTCTCTATTCACCCAGTCTCGAAAAAACACAGAGAAAGAAGAATAGGTTGTTGAGAAGGGGAAGTTGGTAAAAATGGCCTTTTTGAAGGGTAAGCCAGTGGTTACGAAAGTGGCAGCGTTGGCAAAGTATGGGTTGCTGCCAGGAGTAATGGTTTTCGCACTCGTCTACTCTCCTCCTAACTCTTCCCAAAACAAACCACCTACCTCTTCCAATTAAAGGGTGTTTGGGTTGCTTGTCCTATAAAATGTGAGTCCTTCAGTGAACAATGTTTTGTAATAAAACGGATGCAAAATGGTTTAGAATTTTTTGCAACGTAACTTTTGGTGAGACAATTTAGTTTCGTTTGATCTATGGATCTTGTGCAGCTAAATCTGTTGTTTCTTGAGCATTCTTGAAGCTTAGCTGCAACGCATGTAGGTGTAGCCCCATTTATTATCGTTGATATCTTCTATTTTTTTTTTAAATCGTTATCATTTAGGATTTATGGTTT
>AHTC1000097
CTCTCACTCCCTATAAAAGCCAACGACACATGGTTCTCTCCAAATTGGATATATCTAAGAGAGATGGAGGGATACACTAAGAAGGTTATGATGATAATAATGTTGGTGATTTGCATGATAGGGTCAATGGCCAATGGTCAAGGCTCGTTTTGCAAGATGCCAATAAGTGGTTTGAATGATTGTAAGCCAAGTGTGAGTAATAATGTAGCCAATCCAGTGGATCCATCATTCAACTCTCCTTGCTGTAAGGCAGTGAGAGGTGCTGATCTTGATTGCTTGTGCGGTTACAAGGACTCTCCTTACTTGCGTGTCTATGGTATTGACCCTACCAAGGCCATGCTACTTCCTATTAAGTGCAAGGCTAAAGATCCCTCATGGAGTTGCTAGAACATCCAAAGATCATGTCTTTTCATTTGTTTCCTTTCTATTATTGTTTCTCTATGTGTATGTTGTTATGTAACTTGTTATTCTATGTGTTAATTATGTGTATGTTCAGCTCGCTGGTCCACTTAAATAAGTGTTGAAAGTTTGAATTTTGTCTTGGCCAATATCGGATCCTTAAACAGGACTCAAATACGCGACGGATTAGTCATTGACCTATCGGACTGGAGAATACTCTGGGCACAACAAAAAAAATTGTGTATGTTATTAATTACTATGTGTATTGTATGTTTGGTTTCATTTGTTGTTCTTTGGTTTGCTATATCTAATTCTAGTTTGCTAAAAAAAAAACTCGAGAGGGGGCGACAAGGGGACTCATCAAGCTGCGAGAGGCAGGTAGACAGGGTGAACCTCAAGCCCTGCGAGCAGCACATAATGCAAAGGATAATGGGCGAGCAAGAGCAGTACGACTCCTACAATATTAGGAGTACTCGATCCTCCGACCAGCAACAGAGGTGCTGCGATGAGCTGGACCAGATGGAGAACACAGAGAGATGCATGTGCGAGGCATTGCA
>AHTC1000098
AACCCTAAGCAAAAACAAAACCCTAGCTCCATTCCCTCAGCAGCAAGCAGCTCCATCCACCATGGGCATCGATTTGAAAGCAGGAGGTAAGTCGAAGAAGACCAAGCGTACAGCCCCCAAATCCAATGATATCTACCTCAAGCTCCTCGTCAAGCTATACCGTTTCCTTGTTCGGAGGACTGGTAGTAACTTCAACGCCGTCATCCTCAAGCGTCTTTTCATGAGCAAAGTCAACAAGCCACCGCTATCTCTCTCCCGCTTGATCCGTTACATGAAGGGAAAGGAGGATAAGATAGCTGTAGTTGTTGGAGCTGTGACAGATGATATTAGGGTGTATGAAGTGCCTGCATTGAAGGTAACTGCCCTGAGATTCACTGAAACTGCCAGAGCTCGGATTGAGAAGGCTGGTGGCGAGTGTCTTACCTTTGATCAGCTTGCTCTTAGAGCTCCTCTTGGCCAGAACACAGTTCTTCTTAGAGGCCCTAAGAATGCCCGCGAGGCTGTCAAGCACTTTGGACCAGCACCTGGTGTGCCCCATAGTCACACCAAGCCCTACGTTCGTGCAAAGGGACGGAAATTTGAGCGTGCTAGAGGAAGAAGGAATAGCAGAGGCTTCAGAGTTTGAGTTCTGGAGCTCAAAGATGAAGGATTTTCCGATTTATCATGTGACCGTTCTGTATTGTTTTCCTTCTTTTTGTGTCGTTAAAACAGTTGATTTTAGTTCAGTTTTCCTTCCCTCAAAGGGGAAAAAGGATTGGAACTCGCTCAACAATTTTGGTTTATCACTACTGTTCTAATGAACTCTATGAAAGGATTAATGAGTAGATTTTCTTCATTTGTTCAAAAAAAAAAAAAAAAAAAACTCGAGGGGTAAGCTGCTTGCGCTTTCTGTTTGCTTTTGCTTTCTAGTCCTGGGAGCTAGCAGCATCTCCTTCAGGCAGCAGCCGGAGGAAAATGCGTGCCAGTTCCAGCGCCTCAATGCGCAAAGGCCTGACAACCGCAT
>AHTC1000099
GAAAATCATCCACTATAGCGATGAATAAAAAGCCGAGCAAAGAGTACATTGATGTGCAAGTCTACATGAACCAAAATCCATAATTCACGAAAGGCAACCATAAAAGTCAAAAAAGAAAGAGCTAACACTCCTCAACGGGTAACATATCACGGGTTGGGAAAACATTTATTCAAAGACTTTGCAGCTGGACATAATAAACACATATTACTCAACGGTAGTCCTCCTTTGCAGCAGCACCACCTTACTGTTTTGCAATGTGAACAATAAAATCAACCACGCGAGTGCTGTAACCCCACTCGTTGTCGTACCACGAAACAATCTTCACAAAGTTCTTGCTCAATGCAATTCCTGCCTTGGCATCAAAGATGCTTGACCTGCTGTCGCCAACAAAGTCGGTGGAAACTACATCATCTTCGGTGTAACCAAGGATGCCCTTCAACTTGCCCTCTGACTCCTACTTGAACACCTACGTCATGTAGTCAGTGGTGATGAAAGGATCGTTAACGGCAACGAGTTCAACATCATCTCTCTGGAGAGCAACCCTAGCAACCAAACGTCCGATTCTTCCGAATCCGTTAATTCCGATCTTGACCTTGCCCATGATTGAAGATTGTTGATGCAGAGAGAGAAGAAGAAGAGTGAGTAGTAGAGAGTAACAGAAAAGAGATTTTTGGGTTTGTGGTTAAGATTCTTTTGAAGGAAGGGAATCTTGTTGCTGCTGTTTGTGCTGTTTTGGGGTATTTTGCTTTGGTTAGGAGGAATAATTATGATGGACAACCCTCTGCTGCTGTTGATTGATATTTTGGGGCTTCCAATTTGGTGATTTTTGGGGTTTGATCATGAAGATTCGTAGATTGGGGTTGTCCAAAATCATGGAAGGTTGGTGTTCATTTGGTAAAGTGACTTAATCTCTCTCTCTCTCTCTCTCGCTTTTGTTCTTTTTTTTCCCTTTTTGGGAAGGTATAGAGTAGGGAACTAGATTAGAATTAGAAAAGTTGGAAACTTTGACAATGTTACTGAAATGTATTAAGTGCTAAATATGCTTAATTATCTTGGTATATGATCTTGTTGATTCATTAAT
>AHTC1000100
CTATTATAAATCCATAATTTCGTAAATAAATAAAACGGCGAAATATATCGTTTTTCATTCAGATCGCAGTGTCCCACACGCGCATACCCACTTCAAATCAATAAGGTTGGGGAGTCTCTCTGCCGGAAGGGAAACAGAAAACCCTCTTTTCGTTTTCCGGCGATATCGTTCTTTCTTCCAACCGTTTCCGGCCATCTCATCTCCCAGCAACCATGACGACATCAAGGCGACTTGCGGACAGGAAAGTAGAGAAGTTTGAGAAGAACATCACAAAAAGAGGGTTTGTGCCAGAAACTAACACTAAAAAGGGAAAAGACTATCCTGTTGGTCCAGTCCTGCTCGGTTTCTTCGTCTTTGTTGTCATTGGATCATCTATCTTTCAGATAATCAGGACAGCAACGAGTGGAGGCATGGCATAATTTGAGCTATATGCTTTGGACTGTGTCGTCATCTCTTAGCGCTGTAGAAAATGGCAATACTTTTGTACTCGTTCTTGTACTTGTACTAGACTCGGTTCCTGTTCACGTTTTGATGAACTATGAGGATTTCTAATTAAAATTACTACTACTACAGTATTACTTTTTGCTATTCTATGCCTACTTTAATTTTACTAACACACTACTCCTCAAGCATCATCACATTCCACCACCACCATGGCCAAGTCCACCATCCTGGTAGCCCTCCTT
>AHTC1000101
GCTTGAGTAAATATCTGACGAGGTTCTCTGCATTAACTATTCCATAGGTAAACTTCGAAGGGGATAGAGATTTGTCGTTGGTTCCCGGCTGACAGATACCCGAAAGTTTACGACTAGTGACCTAAAAACTATTCCATAAGTGGGAAGTGGGAACCAATTCTATATATTTTACCAAAAAAGAAGTGGCAAAATCAAAGTTAACAAGTTATCCTATGTACACAAATTTTACTGAACCAATGCCCAAATAGAGCAGTGAAGCAATTGAAAATGGAAAGATAAATAATGTTTGAACCAAAAGATTAGGGGAAGTTTGACATTTCGAAACTCACTTATCTTAAACTTAATTTTGTTCTCCACATATCCCCAACGACCTGTCTTGGCTGCGGATTATCCGGTCCTCTGTCTCGTTGCCCTGATGTGAAGTACAACCATCCATCCCAAAAACCAGTTAATGTGGTTTTGATGCGGTAAGGAAGTTTTCCAATCACTGACCATGTCAGTGTATCTAAATGAAATTGGAAAACCTCCCCAACCAGGATCATCCTTTTGGTCACCGGGTGCTTTTCAGTTGTACCACCAGTGATGATAATTGAATTATTCACAATCACCCATGCACACTCTATGTGGGAGTCAGGCTTTGGCATAGGTTGCAAAACTTTCCATTTCATTTCGTCATCCAGCATATAAACATCGCCATAGACAACTTCATGCCTGCGTGAACACTTGAATATAGGTGAGCCTGGTTTGGGCATAAAGTCACCTTCTTGTCCACCAATCACAAAAAGCCGATCATTTGCCACAATGTCTGATCAAACAAGGGACAGGCTATGGAGGAGGAGGGTCCTATGGATCATCCTATGGTGGAAGAAGCACCTATGGTTCATCTTATGGAACCTCCTATGACCCCAGTACTAACCAACCTATACGCCAAGCCATCAAGTTCATGACAGCATCACCATTGGGTGTCTCATTCTTGATCCTGTCTGGGTTGATCC
>AHTC1000102
GGGGACCTGAAGAATGGCAGCCCCAAAGAAAATACTCAGGTCCCCCTCAGAGCATCCACCTTCCCAACCCAGGAATCCGTCCTCAGCTCAGAAAATGAAAAGAGCATGCCTTGCTGCCCAGACAACGGAGCTGAAATGTTTCAAAGGTCTCACTTTCAAAGGATTGTGGCTCCAGCACAGGCAACTGCTGGTGCCCACAAAAGTGAAGCAAGCAATGAGGCCCGAGAGACAAGTTCAGCAAAAAAAGACTGCAAGGGCAAAGGAAAAGAGCAAAAGGACGAAATCAACTGGGATAGCTTGCGAACAGCCGCGCAAGCTATAGCAGGGAAGAGAGAGAAGACATGGAACACCATGGATTCTCTCGACTGGGATGCTGTGAGATGTGCAGATGTTAGCACAATTTCAGATGTGATCAAAGAAAGGGGCATGAACAACAGGCTCGCTGAACGCATTCAGCTCTTCCTGAATCGGCTGGTTGAAGATCACGGTGATATTGACCTAGAGTGGCTGAGAGACGTCGCCCCGGACAAAGCAAAGGAGTTTCTGCTCAGTATAAAGGGACTGGGACTGAAAAGTGTGGAGTGTGTGAGGCTCCTAACCCTGCACCACCTTGCCTTTCCTGTGGATACCAATGTTGGAAGAATAGCAGTAAGACTTGGATGGGTACCGCTGCAGCCACTTCCTGAGACACTACAGTTGCATCTCCTGGAACTGTACCCCATTTTGGAGACCGTACAAAAATATCTGTGGCCTCGTCTGTGCAAACTAGATCAAAAAACATTATACGAGCTACATTACCAGATGATTACATTTGGAAAGGTCTTCTGCACAAAACACAAACCAAATTGCAATGCATGTCCATTGAAAGGGGAGTGTAGACACTTTGCTAGTGCTTTTGCAAGTGCAAGACTTGCCTTACCAGGGCCAGCGCAGACAAGTATAGTCAGTACCTCCGGAAACAATCCGACAGATCAGAATCCAACGGATCAAAATCCGATGGATCAGAACCCGATGGATCAGAATCCGGCGGTAAACATCGCTCAGTTGCACTTGCCCCTTCTTGAGAATCCAAACCAAGGAGCAGAAATTCTACAAGCAGAAGTTGCCAAACAGCTAAAATCAATATCTGAAAAGAATATCTGCCATCCTATTATTGAAGAGCCAACAACCCCAGAGGCAGAATGCTCACAAGTACCAATTCATGATATTGAGGATGCCTTCTGGGAGCCACGGGAAATTCCTCCCATCGACCTTGATCTAGAGGAGTTTACCCTGAATTTAAAAAATTATATGCAAGGAAATATGGAACTTCAAGAAGCGGAAATGTCAAGGGCATTGGTAGCTTTGACTCCAAAAGCTGCTAACATTCCTATGCCTAAGTTAAAGAATGTGAACCGATTACGGACAGAGCATTGCGTTTATGAACTCCCAGATACGCATCCTCTTCTGGAAGGGTGGGACAAACGAGAGGCAGATGATCCAGGCAAATATCTTCTTGCTATATGGGCTCCAGGGGAGACAGCAAATTCTATACAACCACCTGAAAGAAAATGCAGCTATCAAGAAAGTGGCCAACTCTGTAATGAGAAAGAATGCCTTTCCTGCAACAGTGTTCGGGAAGCAGATTCGCAAACAGTTAGAGGGACAATCCTGATACCGTGTCGAACAGCTATGCGAGGAAGATTTCCGCTAAATGGCACCTATTTCCAAGTCAATGAGGTATTTGCTGACCATGAATCGAGTAAAAATCCAATCAGCGTTCCGCGAAGTTGGATCTGGAACCTGAACAGGCGAACAGTATATTTTGGAACCTCTGTAACATCAATATTTAAAGGTTTAACAACGCCTGAAATTCAACAATGCTTCTGGAGAGGGTATGTCTGTGTGCGGGGATTTGATAGAGCAACTCGAGCACCGCGTCCTCTAAAAGCGAGACTGCATTTCCCAGCAAGCAAGATGGAGAAGGCCACAGGGACTACAAGGAAAAAGTCGACTGCCACAAAATCAGAAGGGGCAAAAACAAACCCAGAACAACCAGAAGTGGTTTCTGGGAGCCAAAGTCTTCAGGAGGGGGGAAAACCCAAAGAAAATCCATCCTTGTTCATGTCATAATTATCTTGTTCTGTAAAATTTATCTTGTTCTGTAAAATATATGTACCAACAGTGACAATTTTCTTTGTTTAAAATGAACTTTAACATGTTCCTGTCAAAAAAAA
>AHTC1000103
ACTTTTCTCCTTATTCTATCTAATATCCCATATTTTTAGGGTTTCTTTATCTAGATATTTCAATGGCTGCCGCAGATGTTGAGTTCCGGTGCTTCGTTGGTGGGCTTGCATGGGCCACCGATAACGATGCTCTAGAGAAGGCCTTCTCTGCCTACGGAGAAATCGTTGAATCGAAGGTCCGTCTATTGCAGGCATCATCGATCGGGATCTGAACACCGATTCGGATTTGGATTTGTTACCGCTATCCATCTGATCTGTGATCTGTGATCTCTCTGATCTCTGATCTGTTCTGTGATCTGTTTTCCGTTACTTGATCTCTGTGTTACTCTTGTTACTATTATGATTCTTATTATCCGCCAATAGGTACGTTCCTTCTTCACCTTTGATTCAAAGGCGAAGATCGATCGGTTTCTATTCGGTTCTCAAATATGTTAATTCTCTTTGTTTTTACCCAGATCTGATGTGAATTCTTGTGTTTGTGTTCAGGTTATCAACGATCACGAAACTGGAAGATCCAGAGGTTTTGGATTTGTGACCTTTGCTAATGAGCAATCCATGAGGGATGCGATTGATGGCATGAACGGCTCCAACCTTGACGGCCGTAACATCACTGTCAACGAGGCTCAGTCCCGTGGAGGTGGCGGAGGTGGGTGGAGGTGGCTTCAGAAGCGAAGGCGGATACAACAGAAATGGTGGTGGCGGAGGTAGCCACGGAGGTGGCGGTTATGGTGGTGGTAGGGACCGTGGCTATGGTGATGGTGGCTCCCGT
>AHTC1000104
CATATTTGTGATTTTTCAACAATATCACAAAACTAATAAATTATGGCATTGTTGTCAAGAAACTAATCTCGATTATTGAATAGTGTGAGGATATTACAAATATAAAAGGGTGCTCTAATGATTCAACCGTACAAGAGTCGACCGCAACGATCGCATGCATGGGAATGGGAGGCAACTTGAGAAGCATCATGTTTTGGCTTCGTCTTTTGAAGCTTGGGTAAATCAATTTCCAAGACATCAGCCAGGGCCTTAAAACCTTCTTGTATCTCATCCCAACTGATGCAAAGTGGAGGCGTAAAGCGGATAATTGTATCGTGTGTCGGCTTCGCAAGAACTCCTCTATCCTTCAGCTTTTCGCACAAATCATAGGCTGATACAGGGGACAAGCTCTTGCTGTTAAGCTCCACCGCGCCGAACAATCCTCGTCCGCGAACCTCCTTCACATACTTCGGGTATTGTTGCTGAATCTTGTGCAGCTCACGGCCGAGCTCCTCTCCCAGTTGCTCAGATCTTTCGACAAGCCTCTCCTCTTTGATCACATTTAGTGCCGCAATTGCAACTGCACTGGCCAATGGGTTCCCGCCAAAGGTACTTCCATGCTCTCCTGGTTTTATACAAAGCATTACATCCTTGTCTGCAAGAACTGCACTCACAGGAAAAACTCCTCCACCCAATGCTTTCCCTAGTATCACAACATCTGGGCGAACTTCGTCCCAGTCACAAGCCAGCATCTTCCCCGTTCTTGCTAACCCAGTTTGTATTTCGTCTGCAATCATCAGCACATTATATCTG
>AHTC1000105
GCTGATTCGAAAGAGAAGAATAGGAAGTTTGTTGAGACCATTGAGCTCCAAATTGGACTCAAAAACTATGATCCACAGAAGGATAAGCGTTTCAGTGGTTCTGTAAAGTTGCCACACATCCCAAGGCCCAAGATGAAAATCTGCATGCTTGGTGATGCTCAGCATGTTGAAGAGGCTGAGAAAATAGGATTGGATTGGATGGATGTTGAAGCATTGAAAAAGCTTAACAAAAATAAGAAATTGGTGAAGAAACTTGCCAAGAAATATCATGCTTTCTTGGCTTCTGAAGCAGTCATTAAGCAGATTCCTCGTCTCTTGGGTCCTGGTCTCAACAAGGCAGGAAAGTTTCCCACACTTGTTACCCACCAAGAATCTCTCGAGTCAAAAGTTAATGAGACAAAGGCTATGGTCAAGTTTCAGCTTAAGAAGGTGCTCTGCATGGGAGTAGCCGTTGGCAATGTTAGTATGGAAGAAAAGCAAATCTTTCAAAACGTACAACTGAGTGTTAACTTCCTTGTTTCCCTGTTGAAAAAGAACTGGCAGAACGTTAGGTGCTTGTATCTGAAGAGTACCATGGGAAAATCTTACCGTGTGTTTTGAGAGACTTGTTTTTTTATCTTTGAAATTAAAATTCTGTGAAATTATGATCAAGATTTTGAGTATCTCACTAGCATGACAGATATTTTCATATTATTAAAGTTTTGTCGGATGAGTTTTTTTGTTTATTAATATTTCGTTCATGGTTTGGCCTCTAAAGTCTAAAGTGGTTACCGGCATTGGATCCT
>AHTC1000106
ATCCATTTTCTTTAGCATCCCGCGAGTTAAGCTTTGGATCGGAACTAACCATATCAAATTAATAAAGAAAGATGAATGGTGAGAGGAGTATGTGCAAGATGGAGACAGCATTGAAAACATTGTTGGCACCATCATCACCAGAGAAGGTAGGAAGAAATGGTTCATCATCATCAGCAACAACAACAACTGCTACTACTAATGTTGCAACTAGAGTGTCCAAACGGAGGAGCAATAATAATAACATTGAGAAGGAAGAGTATATCTTCCATTTGATTTGCTGGGGCCCTTATTGGCCTTAGATATTTCCTCTTATTTTGTATTTTGTGATCTTTTCTTGTATTATTATTATCTCTTCTCTTTTGTGAGATTGCATGTAGCTAGGTGATGATCATATATTCATATAGGAGAACCACTGCTATTTTGTTTATTTGGTTTCATATTAATTTTATATGCACTAGTCATGGAAGACTATTTTAATTTGGACTTGTATTCATTCTTAACTAATTCTTATTATTATTATTATCTAGCTGCATAAAACATATATTAGTGATGGTGAAAATTCAGGTGCAGTCGATGCAGTCGACTTCACATGAAATTAATAATCGAGAACTGTTTGATAAAAATTTAGTTAAATCAGTAAAATCATACAATAATTCTCAATT
>AHTC1000107
TACTCCTCTGGTTACTCCTCAGCCTCAAAGTACACTCACATACACACACACCAACTGCTTGGGATTTTGCTCCAAAGAAAAGAAAAAAAAATGGCTGCAGAAATGGCCCTTGTGAAACCAATCTCCAAGTTTAGCAACACCACACCCAAATTTGGCACCAGAAGAATTGGTTCATACTCCAAATTCAGCACCATAAGAATGTCCACAACAACACCAACACCAACACCTCCAGCTGCATCAACCTCAACAAAGCCAAGCAAGAAGGGTAAAACTGCCATAAAGGAGACACTGTTGACACCAAGATTCTACACAACAGACTTTGATGAGATGGAGATGCTGTTCAACACTGAGATAAACAAGAATCTGAACCAGGATGAGTTTGTGGCACTGCTGCAGGAGTTCAAGACTGATTACAACCAGACACACTTTGTGAGGAACAAGGAGTTCAAAGAGGCTGCTGACAAGATTGACGGTCCACTCAGACAGATCTTTGTTGAGTTCCTTGAGAGGTCTTGCACTGCTGAATTCTCTGGTTTCCTCCTTTACAAGGAGCTTGGAAGGAGGCTCAAGAAAACCAATCCTGTCGTGGCTGAGATTTTCTCTCTGATGTCTAGGGATGAAGCCAGACATGCTGGATTTCTGAACAAGGGTTTATCTGACTTCAATTTGGCTTTGGACTTGGGCTTCCTTACAAAAGCTAGAAAGTACACATTCTTCAAGCCAAAGTTTATCTTCTATGCTACATATCTGTCTGAGAAAATCGGATACTGGAGATACATAACCATATACAGACATCTCAAGGAGAATCCTGAATACCAATGTTATCCCATTTTCAAGTACTTTGAGAACTGGTGCCAGGATGAGAACAGACATGGAGACTTCTTCTCTGCTTTGATGAAAGCACAGCCACAGTTTTTGAATGACTGGAAGGCAAAACTATGGGCTCGATTCTTCTGTCTATCGGTTTATGTCACGATGTATCTCAATGATTGTCAACGCACAGCTTTCTATGAAGGCATTGGACTCGACACAAAAGAATTTGACATGCATGTCATCATTGAGACCAACCGCACAACAGCTCGGATTTTCCCAGCTGTTCTTGATGTTGAGAACCCGGAGTTCAAGCGGAAATTGGACCGGATGGTTGAGATAAACGAGAAGCTTCTAGCCGTTGGTGAGAGTGATGACATTCCGGTGGTGAAGAACTTGAAAAGGATTCCACTTGTTGCCGCCCTGGTGTCTGAACTCTTGGCAGCATATCTAATGCCACCCATTGAGTCAGGATCTGTAGATTTGGCAGAGTTTGAACCACAGCTTGTGTACTGAAGTTATGCATAAAATTCCCTTATTTACTTTTGATCTCCATCATAATGTTCATTATGGGTTCTATTAGTATTGCTGCCAAAAGTTGGTTGTACTAGACAGTGAGGAAACATTTACAATATTGACTTATTGAGGTCCCTTTCTAGTTATAATGTGTTCTACCGTATCTTCTACTTTTTAATTTCTCTTTTTCTTATTCAAAGTTCACTAGAAATTAGAAGTATCTTTATGAAGTACTTAATAAGATATGATCCTTTTCCTGC
>AHTC1000108
TATCGGCCATTACGGCCGGGGACAACACAAACCAAACATAGTAACAAAACACTACCAACAATAATCACAACACCATGGCCAAGCAAACCCTCTCTCTCTTTTCCTCCATAGCCATCTTCCTCGCGCTACTAAACCTCGCAACCTCACAAGATTCACTTTCCTTCAGCTTCAATAACTTCGAACAAGAAGCTGAAAAAAACCTAATCTTGCAAGGAGATGCACACATTGACCCAAATGTACTGCAACTCACTAGAACCGACAGCCAGGAAATCAGTGTTGGGAGAGCCTTGTACTTAGCACAAGTGCACCTATCGGATAAAAGTACAAACAGACTCGCAAACCTTCAAATCCAATTCAGTTTTTCCCTTAAGTCACGGGGCTCCTCCCACCCGGCGGACGGCCTTGCCGTCTTCCTGGCGCCGGCCGACACCACCATACCGCCCGGTTCAAACGGAGGGCTTTTAGGGCTCTTTGAACCTGACAATGCCCTAAACGCCTCCGCAAACAAAGTCATCGCAGTCGAATTCGACACCTTTTTTGACAGAAGTTCAAATTCCTGGGATCCAAGTTACACACACATTGGAATCGATGTGAATTCCATTAAGTCTGCGAAGACTGTGAGATGGGATAGAAGAGACGATCAAATCCTTAATGTTCTTGTGACATACACTGCTTCTAGTCGAACCCTGGCAGTGTCTGCTAACTACCCTGATGGTAAAAAGTACGAGCTCTCTCATGAGGTCGACTTAGCCAAAGAGCTTTCGGAATATGTTAGGGTTGGATTCTCAGCCGCTACTGGACAACAATTCCAATCACACACTCTTCACTCGTGGTCATTCACTTCAGTGTTGCTTAATACTGTGACCATGGAGAATGAGTACCTTGTGTTTACACGAGGAATTGAGAAATAATGATGTGATATGATGATCATGTCTAATAAAAATATCAATCACATATGGCCATGTAAGATATGCCAATAAAGGACAAAAGTTGTACGTCCATGGCTTATGTATGTTGTGGTTTTTGTTGCTTATGTTTAAGCTAAGCCAATCATGTGATATAAAATGAACTACTACTTTGTATGAATGAGAGTATGTATAGAGTATGCGTTTTCTTGCTACTTCTCTTTTTTTTCATGTTTTGTTCATTTAATCTTTGGCTTTCT
>AHTC1000109
TATCGGCCATTACGGCCGGGGACAACACAAACCAAACATAGTAACAAAACACTACCAACAATAATCACAACACCATGGCCAAGCTTTTTTCCTCCATAGCCATCTTCCTCACGCTACTAAACCTAGCAACCTCGCAAGATTCACTTTCCTTCAGCTTCAATAACTTCGAACAAGAAGCTGAAAGAAACCTAATCTTGCAAGGAGATGCACACATTGACCCAAATGTACTGCAACTCACTAGAACCGACAGCAATGAAATCAGTGTTGGGAGAGCCTTGTACTTAGCACAAGTGCACCTATCGGATAAAAGTACAAACAGACTCGCAAACTTTCAAATCCAATTCAGTTTTTCCCTTAAGTCACGGGGCTCGTCCCAGCCAGCGGACGGCCTTGCCGTCTTCCTGGCGCCGGCGGACACCACCATACCGCCCGGATCGAACGGAGGGCTTTTAGGGCTCTTTGAACCTGCCAATGCCCTAAACGCCTCCGCAAACAAAGTTATCGCAGTCGAATTCGACACCTTTTATGACAGAAGTTCAAATGCCTGGGATCCAAGTTACACACACATTGGAATCGATGTGAATTCCATTAAGTCTGCGAAGACTGTGAGATGGGATAGAAGAGACGATCAAATCCTTAATGTTCTTGTGACATACACTGCTTCTAGTCGAACCCTGGCAGTGTCTGCTACCTACCCTGATGGTAAAAAGTACGAGCTCTCTCATGAGGTCGACTTGAGAAAAGAGCTTCCGGAATATGTTAGGGTTGGATTCTCGGCCGCTACCGGACAACAATTCCAATCACACACTCTTCACTCGTGGTCTTTCACTTCAGTGTTGCTTAATACTGTGAGCATGGAGAATGAGTACATTGTGTTTACACGAGGAATTGAGAAATGATGTGATATGATGATGTCTAATAAAAATTATCACATATGGCCATGTAAGATATGCCAATAAAGGACAAAAGTTGTACGTCCATGGCTTATGTATGTTGTGGTTTTTGTTGCTTATGTTTAAGCTAAGCCAAGCATGTGATATAAAATGAACTACTACTTTGTATG
>AHTC1000110
TATCGGCCATTACGGCCGGGGATTCTAGTGAGATTTGATCATCGTTCTAGTTACTTGTTTTGTTGCAATTTTCGCTGGTGTTTCCGATTCTTAAACTGAAAATGTCGTCTTGCTGTGGAGGAAACTGTGGGTGCGGAAGCGGCTGCAAGTGCGGCAACGGCTGTGGAGGTTGCAAGATGTACCCAGATTTGAGCTACACCGAGAGCAGCAGCACAACAGAGTCATTGGTGATGGGAGTTGCGCCTGCCAAGGCCCAATTCGAGGGTGCTGAAATGGGTGTTCCAGCTGAGAACGATGCCTGTAAGTGTGGACCAAACTGCAGCTGCAACCCATGCACCTGCAAGTGAAGAGCCCACACGCTCACACGCACAGCAGAAGCAGAGATCCTTTTAGTTAAATAATAATAATAATAATCATAATAATGATATCTAGTAGTGTTATTATGTGTATGTGTTACTGGTTTTGTGTACACTCTTCTGGAGGAGTGTTTAAAGAAAAAACACTCCCCGTTTTGGAGTGCTTAGAATAAAGTGGCCTGTGTCTTGCTGCATCCTTGAACTTTGGCTTGGGTGTATCTAGCCATGGGTGCTTTGTTTCTTTGTTGGTTTCTTTGCTTTTTGTATAAACTTCCGCTAATCCTGAATCGTCCATCTCTGCTGGTTAATGAAATGATATTAAAGAATTATCGGAAGAAGCTTGTTTTGGTGTATTTTATTTTTCTTTATTTTATCTTTTTAAATTCGGTTTTCTTATATGGGTTGAACTTGTTCTCTTAGAGCATAAGATTCTAACAATTTCTTATTTTTCTTTAAAAAAAAAAAAAAAAAAAAAAAAGGTCCGGGGGGCTGGCCATAAACTTTTTTAATTCCCACCAACCGGGGCCAATCGGCTTGGGCCCTTGTCTTCCCCAATTTTTTAGATTGGAAAAAATCAAATCCCCAATTTTTTCAGTT
>AHTC1000111
GTGGACCCGTCGAGTCGAGGTACGATAAGCTTGATATCGAATTCGTATCGGCCATTACGGCCGGGGACACACAATTCAACTCATTCTCAATTTCCTGAAACAGAAGTCCCAATAAATTCCATACCCTAATATCCTTCAGAATCTCAAAATCTTGGTTCGTGATGGCACCTAAGGCAGAGAAGAAACCAGCTGAGAAGAAGCCGGCTGAGGAGAAGAAATCCGCCGTGGCTGAGAAAGCTCCACCGGCGGAGAAGAAGCCAAAGGCAGGAAAGAAGCTGCCGAAGGAAGGTGCCGCCGCCGGGGACAAGAAGAAGAAGAGGAACAAGAAGAACGTTGAGACCTACAAGATCTACATCTTCAAGGTTCTGAAGCAAGTCCACCCTGACATCGGTATCTCCAGCAAGGCCATGGGAATCATGAACAGCTTCATCAACGACATCTTCGAGAAGCTCGCCCAAGAAGCTTCTAGACTTGCCCGATACAACAAGAAGCCAACTATCACCTCGAGGGAAATCCAGACCGCGGTCAGACTTGTGCTGCCCGGAGAGTTGGCTAAGCACGCCGTTTCTGAGGGTACCAAGGCGGTGACTAAGTTTACCAGCTCTTAAACGATGTCCTTTGTATTTTGAGGGTTTTCCGTGTTAGGAATTTGTTAGAAGTATGTTTAGATTTGAAGTAGTGCCTTTTATTTTTAATATCTTGTAATTGAAGAAATTGGATCTGCTCGATCCTTTTGTGGATGGAAATGTAGAATTGACGGTATGGTATAGGATAGGATCGCATACTGCTGTTATCGTATCTTGATAGTTTCCCTATTAATGACAGTGCATTATTAGTAGAAGAGTTTGACATAGAAAAG
>AHTC1000112
TATCGGCCATTACGGCCGGGGAGTGTAAATCCAATTAGTACCTTGTGATCATCTTCTAGTGCTTTCTGTGAAAATGGCAAATCCTAGGGTGTTCTTTGACATGACCATCGGAGGCCAGCCAGCTGGCCGCATCATCATGGAGCTCTTCGCCGACACAACGCCGAGGACCGCCGAGAACTTCCGTGCACTATGTACCGGTGAGAAGGGAGTTGGCCGCAGCGGGAAGCCCCTCCACTACAAGGGCTCCTCCTTCCACCGTGTCATCCCCAACTTCATGTGCCAGGGTGGTGACTTCACCGCAGGAAACGGCACCGGCGGCGAATCAATTTATGGCAGCAAGTTCGCTGACGAGAATTTCATCAAGAAGCACACCGGACCGGGTATCCTGTCGATGGCGAATGCGGGTCAGAACACTAACGGATCTCAGTTCTTCATTTGCACCGCGAAGACAGAGTGGTTGGATGGGAAGCATGTTGTGTTCGGGCAGGTTGTCGAGGGCCTGGATGTCGTGAGGGAGATCGAGAAGGTTGGGTCCAGCTCTGGCAGGACGTCGAAGCCAGTGGTCGTCGCTGACTGCGGTCAACTGTCTTAGACGGTGTTGACCAAAGCGTTTAGTGGTGGCTCTGATACCTTAATGTACACCTGCTCGTGTTGTTGCCTTTTATGGAGTTATCGTTGTTTGTTTTTCGTCTAGTTTTAGTAACAGTGTTAAGTTGAATAGTAGAAATATTATGAGATGAGCTACTATAGAAGAATAAAATTGTGGGCAGGTGGTAATGACAACTAAGACATATTTACATATATATGCATGGTGTATCTATAATTTTTAGTTATGCACTTTGTGTGGGGTTTTTTCTTTTCTGATATTTGGGTGTTTGCTTTGTCTTTTGGTTTATGATTTTGCATACTGAGATACTATAGTTTGTTC
>AHTC1000113
TATCGGCCATTACGGCCGGGGACTCACTCTTCACCTTATTCACTTTTCTGTTACTCTCTACTACTCACTCTTCTTCTTCTCTCTCTGCATCAACAATCTTCAATCATGGGCAAGGTCAAGATCGGAATTAACGGATTCGGAAGAATCGGACGTTTGGTTGCTAGGGTTGCTCTCCAGAGAGATGATGTTGAACTCGTTGCCGTTAACGATCCTTTCATCACCACTGACTACATGACATACATGTTCAAATACGACAGTGTTCACGGTCAATGGAAGCATCACGAGTTGAAGGTCAAGGACGAGAAGACCCTTCTCTTTGGCGAGAAGCCAGTCACTGTTTTCGGAATCAGGAACCCCGAGGAGATCCCATGGGGATCCGCCGGAGCTGACATCATCGTTGAGTCCACCGGAGTCTTCACTGACAAGGACAAGGCTGCTGCCCATTTGAAGGGTGGTGCTAAGAAGGTTATTATCTCTGCTCCCAGTAAAGATGCCCCCATGTTTGTTGTTGGTGTTAACGAACACGAATACAAGCCAGAGCTTGACATCATTTCTAATGCTAGCTGCACTACCAACTGCCTTGCTCCACTTGCCAAGGTCATCAACGACAGGTTTGGCATCGTTGAGGGTCTCATGACCACTGTCCACTCCATCACTGCCACCCAGAAAACTGTTGATGGACCATCCAGCAAAGATTGGAGAGGTGGAAGAGCTGCCTCCTTCAACATCATTCCTAGCAGCACTGGAGCTGCCAAGGCCGTGGGCAAAGTCCTCCCTTCTTTGAATGGAAAATTGACTGGAATGGCTTTCCGTGTTCCCACCGTTGATGTCTCCGTTGTTGACCTTACAGTGAGGTTGGAGAAGCCTGCCACCTATGACGAAATCAAGCAGGCCATCAAGGAGGAGTCAGAGGGCAAGTTGAAGGGCATCCTTGGTTACACCGAAGATGATGTAGTTTCCACCGACTTTGTTGGCGACAGCAGGTCAAGCATCTTTGATGCCAAGGCAGGAATTGCATTGAGCAAGAACTTTGTGAAGATTGTTTCGTGGTATGACAACGAGTGGGGTTACAGCACTCGCGTGGTTGATCTTGTTGTTCACATTGCAAAACAGTAAGGTGGTGCTGCTGCAAAGTAGGACTACCGTTGAGTAATGTGTGTTTATTATGTCCAGCTGCAAAGTCTCTGAATAAATGTTTTCCCAACCCGTGATATGTTACCCGTTGAGGAGTGTTAGCTCTTTCTTTTTTGACTTTTATGATTGCCTCTCGTGAATTATGGATTTTGGTTCATATATAGAACTTGCACATCAATGTACTCTTTGCTCGGCTTTTTATTCATCGCTATAGTGGATGATTTTCACACCATCCTACATTTCTCACCGCT
>AHTC1000114
GTGGGACTTCGAGTCGAGGTACGATAGCTTGATATCGAATTCGTATCGGCCATTACGGATAACTATCTACACTATTTTTGGTACGAATCTGCATAGAAACTTTAGAGAGGAAGTGAGTTGAAACGATGTCGTTTAGGGTTCCGATCTGCTTCCTCTTTCTTTCACTCCTACTCGCGGCTCCTCAGATCTCCGCCGATGAATCAGCATCGGAGGCCAAAGAGAAGGAGTTTGTGCTAACGTTGGATCATTCTAACTTCTCCGATACCATCAAGAAGCACGACTTCATCGTCGTCGAGTTCTACGCACCTTGGTGTGGCCACTGTAAGAAGCTTGCTCCGGAGTATGAGAAAGCTGCTTCCATATTGAGCAGTCTAGATCCTCCCGTTGTTTTGGCTAAAGTTGATGCCAATGAGGAGAAGAATAAAGAGATCGCAAACGAATATGATGTTAAGGGCTACCCAACAGTCAAGATTCTTAGAAGTGGGGGAAAGCACATTCAAGAATACAAAGGTCCCCGTGAAGCAGATGGCATTGTTGAGTATTTGAAGAAACAGAGTGGCCCTGCATCTACTGAAATTAAATCCGCTGACGATGCTGCCGCTTTCATTGGCGAAAATAAAGTTGTTGTTGTTGGGATTTTCCCTAAATTTTCTGGGGAGGAGTATGAGAACTTTATCGCATTAGCAGAGAAGCTACGTTCTGATTATGACTTTGGTCACACCCTTGAGGCCAAACACCTTCCACGGGGAGAATCATCAGTTACCGGGCCTGTTGTCAGGTTATTCAAGCCATTTGATGAGCTTTATGTTGATTTCAAGGATTTCAAAGCAGAAGCTCTAGAGAAATTTATTGAAGATTCTAGCATCCCTGTTGTGACTGTCTTCAACAATGACCCACGCAACCATCCTTTTGCTGTCAAATTCTTTAACAGTCTTAATGCTAAGGCAATGCTGTTCATCAACGTTACCAGTGATGTTGCTGAAGCGTTGAAATTGAAATACCGTGAAGCTGCTGAACAATATAGATCACAGGGTGTGAGCTTTCTGGTGGGAGATGTTGAAGCTAGTCAAGGAGCCTTCCAGTACTTTGGACTTAAGGAAGAGGATGTACCTTTGATCATCATACAACATAACGATGGAAAGAAATTTTTCAAACCTAATGTGGAGCCAGATCAACTTACAACCTGGTTGAAGGATTACAAGGAAGGGAAAGTTGCACCATATTTGAAGTCTGAGCCTATTCCTGGAACTAATAATGAACCTGTCAAAGTGGTAGTTGCTAACAGTTTTGACGACGTCGTTTTCAAATCAGGGAAGAATGTTTTGCTGGAGTTCTATGCCCCGTGGTGTGGTCATTGCAAAAAGTTGGCTCCAATATTGGATGAAGTTGCCGTCTCATATCAAAATGATGCTGATGTTACCATTGCCAAACTGGATGCAACTGCCAACGATATCCCAAGTGAATCCTTTGATGTACAAGGTTATCCAACAGTGTACTTCAAGTCTGCAAGTGGAAAGATATCACCATATGAAGGTGACAGGACTAAGGAAGACATCATCCAATTCATTGAAAAGAACAGAGATAAACCTGGCCAAGAACAAGAACAAGCAAAAGATGAATCTGTCAAGCAAGAACAAGGAAAAGATGAGCTTTGAAAGGAAAAGCAGCGGTTCCTTTTGGCGGATATAGACACACTATGACACTAAGTTACATGTAGATGAATCTTTGTAATTCAGAATCAAGCATGTTTGTGAATCTTAGTGCCAATCTGTCTCCCTTGGTTTAGTCTTTTATCGGGTTTTTATTTTTATTTTATGTTCTTCCTTAAAAACAAGAATAAAATGGGAGTTTTTGTTTGGCGTAGTAGTGCTAGACTGCTAGTAATCTAGTAGAGTTACATACTGGAAAATGTTGTGGCTGTAAAACTTTGATTCGCGTTAATTTAGATGCTGTTATATTCCCTCAAAAAAAAAAAAAACTCGAGGACGGGCTCACGTGCAAGTCGTGGACAGCAACGGCAACAGAGTGTACGACGAGGAGCTTCAAGAGGGTCACGTGCTTGTGGTGCCACAGAACTTCGCCGTCGCTGGAAAGTCCCAGAGCGACAACTTTGAATACGTGGCATTCAAGACAGACTCAAGGCCCAGCATAGCCAACCTCGCCGGTGAAAACTCCATCATAGATAACTTGCCGGAGGAGGTGGTTGCAAATTCATATGGCCTCC
>AHTC1000115
GTGGGACCGGTGAGGTCGAGGTACGATAAGCTTGATATCGAATTCGTATCGGCCATTACGGCCGGGGACACACAATTCAACTCATTCTCAATTTCCTGAAACAGAAGTCCCAATAAATTCCATACCCTAATATCCTTCAGAATCTCAAAATCTTGGTTCGTGATGGCACCTAAGGCAGAGAAGAAACCAGCTGAGAAGAAGCCGGCTGAGGAGAAGAAGCCAAAGGCAGGAAAGAAGCTGCCGAAGGAAGGTGCCGCCGCCGGGGACAAGAAGAAGAAGAGGAACAAGAAGAACGTTGAGACCTACAAGATCTACATCTTCAAGGTTCTGAAGCAAGTCCACCCTGACATCGGTATCTCCAGCAAGGCCATGGGAATCATGAACAGCTTCATCAACGACATCTTCGAGAAGCTCGCCCAAGAAGCTTCTAGACTTGCCCGATACAACAAGAAGCCAACTATCACCTCGAGGGAAATCCAGACCGCGGTCAGACTTGTGCTGCCCGGAGAGTTGGCTAAGCACGCCGTTTCTGAGGGTACCAAGGCGGTGACTAAGTTTACCAGCTCTTAAACGATGTCCTTTGTATTTTGAGGGTTTTCCGTGTTAGGAATTTGTTAGAAGTATGTTTAGATTTGAAGTAGTGCCTTTTATTTTTAATATCTTGTAATTGAAGAAATTGGATCTGCTCGATCCTTTTGTGGATGGAAATGTAGAATTGACGGTATGGTATAGGGATAGGATCGCATACTGCTGTTATCGTATCTTGATAGTTTCCCTATTAATGACAGTGCATTATTAGTAG
>AHTC1000116
TCGGAGGCCCCCCTTCGAAAGTCGAAGGGTACGAATAAGCTTGATATCGAATTCGTATCGGCCATTACGGCCGGGATCCTAAAATGGGAAGATGAAGAACAAACCCAAAGGCCATGTGATAGTTCTTCCGTATCCAGCCCAAGGGCACATCAACCCGCTCCTTCAATTCGCAAAAGTTTTAGTCACCAAAGGCCTCAAGGCCACATTAGCCACAACCCCATACACAATCAACAACATACATGAACCAACCGTTGCTATTGAACCCATCTCAGATGGCTATGATGAGGGTGGCTTCACCCATGCTCCAAGCGTTGAATCCTACATTGAGTCCTTTAGATCAGCTGGTTCCAAAACATTATCAGAGCTTATAATTAAGTTGAGACACTCGTCATGTGCCGTGAACTGTATTGTATATGACTCTATGCTTACTTGGGCACTTGATGTGGCAAAACAGTTTGGTATCTATGGTGCTGTGTTCTTGACGAATTCTGCTTCTGTGTGTTCTATTTATTGGGAAATGAAATTGGGAAACTTGGTTTTTCCTTTGGAGAAATGGGTGTTTCCGATTTCAATTCCTGGGCTTCCTCCTCTTGGGGTTTCTGATTTGCCTAGCTTTGTTGCAAGACCTGATGATCACAAAGCTTATCTGGATGCTATCATGGGAATATTTGAGACTTTGAAGAACAATGACTGGGTATTCTGCAACACTTTTCAGGAACTCGAAAGTGAGGCTTTAGATGGTACATGGCCAGTTATACCAGTAGGACCAATGGTTCCATCAGCATATCTACACCAACGAAATTCAGAAGACACAGCTTATGGAGCCACACTGTGGAATCCAACTAGAAATAAAAGCTACATGACATGGTTAGGTACAAAGCCGCCAAGGTCTGTAGTTTATGTATCATTCGGAAGCATGGCAACAACAACAGCTAAACAAGCCGAAGAAATCGCAAACGGCTTAAAGGCCAGCAAGAAGAATTTCATATGGGTGGTGAAAGAATCTTGGGAGATATTACCAAAGGGATTTATGAGTGGACTCGGTGATGCAGGGTTGGTGGTGACGTGGTGCAACCAATTGGAGGTGCTGTCTCACCCGGCCGTCGGCTGCTTTGTAACGCATTGTGGATGGAACTCAGTATTGGAGGCACTGAGTATAGGGGTGCCGATGGTCACGGTGGCTCAATGGAGTGATCAACCTACAAATGCTAAGCTTGTTGAAGTGGGGGGCGGAGTGGGAACAAGAGCTGAGAAGGATTCAGATGATGTTTTATCAGGCAAAGAATTGGAGAAGTGTATAGGAGAAGTTATGGACGCTGAAAAAAGTGAAGATTTAAAAAGAAATGCTTCTAAGTGGAGTCAAAGTGCTTCAAGAGCAGCTAGTGTATGTCACAAGAACATTAAGGATTTGATCGTCCCTTCTATCCCATCTCACAGTCTTCGCAGACTTAATGGAATTCACATCGATTCCAATGTGTGTGTAACTTGGATCCCAGGAATTTGAACTTCTGTCAAAAAAGGTGTCGAATTCGACTGCGATGACTTTGTTTGCGGAGGCGTTTAGGGCATTGTCAGGTTCAAAGAGCCCTAAAAGCCCTCCGTTTGAACCGGGCGGTATGGTGGTGTCGGCCGGCGCCAGGAAGACGGCAAGGCCGTCCGCCGGGTGGGAGGAGCCCCGTGACTTAAGGGAAAAACTGAATTGGATTTGAAGGTTTGCGAGTCTGTTTGT
>AHTC1000117
TATCGGCCATTACGGCCGGGGACACTTTAGTATAAGAGCGAAAGAGCGTTGTTGGTGTTGACGCCATTTCACACATCACACACTGTACCCTGAAAAACCAAAACCACCAACAAACTCTTCCATTTCTCTCTCTCTCTCGTTCGTTTCTAGGGTTTGTTACTCACTGAGGAAATGGATTTGTTTGGCTCAAATGGAAATGACCACGAGGATTCTCTGCCGCCACCACCACCCGTCCCACCAGATGTTGTGCCTGCCAAAGCAGAGGAGGAGCTTCCTCCCGAGCCACCGAAGAAAACCCGGGTGCCAATAGCCAGGCGCGGTCTAGCTTCAAAGGGTCAGAAGCTGAGTCTGTTGACCAACCACTTCAAAGTGAATGTAAACAACACTGAAGGGGAATTCTACCAGTATAGTGTGGCTCTTTCTTATGAAGATGGGCGCCCTGTGGAAGGAAAGGGTGCCGGAAGGAAAGTGATAGACAAAGTGAAGGAAACTTATGACTCACTCTTCTACTTCTCTCTCTGCATCAACAATCTTCAATCATGGGCAAGGTCAAGATCGGAATCAACGGATTCGGAAGAATCGGACGTTTGGTTGCTAGGGTTGCTCTCCAGAGAGATGATGTTGAACTCGCTGCCGTTAACGATCCTTTCATCACCACTGACTACATGACATACATGTTCAAATACGACAGTGTTCACGGTCAATGGAAGCACCACGAGTTGAAGGTCAAGGACGAGAAGACCCTTCTCTTTGGCGAGAAGCCAGTCACTGTTTTCGGAATCAGGAACCCCGAGGAGATCCCATGGGGATCCGCCGGAGCTGACATCATCGTTGAGTCCACCGGAGTCTTCACTGACAAGGACAAGGCTGCTGCCCATTTGAAGGGTGGTGCTAAGAAGGTTATTATCTCTGCTCCCAGTAAAGATGCCCCCATGTTTGTTGTTGGTGTTAACGAACACGAATACAAGCCAGAGCTTGACATCATTTCTAATGTTAGCTCTTTCTTTTTTGACTTTTATGGTTGCCTCTCGTGAATTATGGATTTTGGTTCATGTAGACTTGCACATCAATGTACTCTTTGCTCGGC
>AHTC1000118
TATCGGCCATTACGGCCGGGGGAGTAGTAGAATCGGTAATCGGCGACGTCGCCCCTGTTGGAAAGCGTTAGCTAATAGATCTCTCAGCTCAGCTGACACCCATGGTCATGGGAAACTCGGGGAATTTAGATGCGGCCATAGAGAAGTTGTTGAATGAAGAGAAGCATGGGAGGCTCGCCGGAGACGTTGCCGTCACAAGGAAGGCCGTCACCGATATTCTCCGGCTCTGCTTTGAGGCGCGAGACTGGAAAACTCTCAACGACCAGATTGTTCTCTTGTCCAAACGACGTGGTCAGCTTAAGCAGGCTGTCACAGTAATGGTCCAGCAGGCAATGCAATATATTGATGAAACACCAGATATTGAAACACGTATAGAACTCATCAAAACCTTGAACAGTGTATCTGCAGGGAAGATATATGTTGAGATTGAGAGAGCTCGGTTGGTCAAGAAACTTGCCAAGATTAAGGAGGAACAAGGGCTTATAGCTGAAGCTGCTGATTTGATGCAAGAAATTGCGGTGGAAACTTTTGGTGCCATGGCAAAAACTGAGAAAATTGCTTTCATTCTTGAACAAGTTCGTTTGTGCCTAGATCGTCAAGATTATGTTCGTGCACAAATACTTTCAAGAAAAATTAGTACAAGAGTATTTGATGCTGATGCTTCGAAGGAAAAGAAAAAACCTAAAGAAGGTGATAGTGTTGTTGAAGAAGCTCCTGCTGATATACCATCTCTGCCAGAGTTGAAGCGGATCTATTACGAATTAATGATTCGGTATTATTCCCACAAAAATGATTATCTTGAAATTTGCCGTTGCTACAAGGCAATATACGAAATTACATCTGTCAAAGAAAATCCTGCCGAGTGGATTCCAATCCTGAGGAAAATATGTTGGCACTTGGTTCTAGCACCACATGATCCAATGCAATCAAGTCTTCTCAATTCCACCTTGGA
>AHTC1000119
TATCGGCCATTACGGCCGGGGATTGCCATTGCTCTGCGGTTCTTCCATCCATCATTTCACTCTCTCCTTCTCTTCTTCCTCTGTTGCAGAACGCAATCTCTATTGAGTGGTACTACTAATCGAAACCTTAGGGTTTTGGTCCCTAGTTCCTCAGATCTTCAATCTCCCAAATTCTAGCTTGATCCGATCTCTGCCTCACAGAATGCCTGCCGTTTACGGATCTCGCCTCACCACCTTCGAGGATTCCGAGAAGGAGAGTGAATACGGTTACGTTCGCAAGGTATCTGGACCAGTCGTGGTTGCTGATGGAATGGCCGGGGCTGCTATGTATGAGCTGGTGCGTGTTGGTCGTGACAATCTCATTGGTGAGATTATTCGTCTCGAAGGGGACTCTGCTACCATCCAAGTCTATGAGGAAACGGCCGGTTTGATGGTTAATGATCCAGTGTTACGTACACACAAGCCTTTGTCCGTGGAGTTGGGACCTGGAATACTGGGAAACATTTTTGATGGAATTCAGAGGCCTTTGAAAACTATTGCCAAAAGATCTGGTGATGTGTATATTCCTCGTGGTGTCTCTGTTCCAGCACTTGACAAAGATGCACTCTGGGAATTTCAGCCTAAGAAAATTGGCGAAGGAGATCTATTGACCGGTGGAGATCTATATGCGACTGTTTTTGAGAACAGTCTAATGCAACACCATATTGCACTTCCACCTGATGCCATGGGAAAGATAACCTACATAGCACCACCTGGCGAATATTCCCTGAAGGATACTGTGTTGGAGCTCGAGTTTCAAGGTGTTAAAAAGAAGTTCACCATGCTTCAGACCTGGCCTGTACGTACACCAAGGCCTGTTGCATCAAAACTTGCAGCTGATACTCCTCTTCTTACTGGTCAGCGAGTTCTTGATGCCCTCTTCCCCTCTGTTCTTGGTGGGACTTGTGCCATCCCTGGAGCTTTTGGTTGTGGTAAAACAGTCATCAGTCAAGCTCTTTCTAAGTATTCCAATTCCGATGCTGTTGTTTACGTTGGTTGTGGGGAACGTGGAAATGAAATGGCTGAAGTTCTGATGGACTTCCCACAACTTACAATGACATTGCCTGATGGCCGTGAAGAATCTGTGATGAAGCGAACAACGTTAGTGGCTAACACTTCAAATATGCCAGTCGCTGCTCGTGAAGCTTCAATTTATACAGGAATCACTTTAGCTGAGTATTTTAGAGATATGGGTTACAATGTCAGTATGATGGCAGATTCAACATCTAGATGGGCAGAAGCGTTGCGTGAAATCTCTGGACGTCTGGCAGAAATGCCTGCTGACAGTGGATATCCTGCTTACCTTGCCGCGCGTTTAGCCTCTTTCTATGAACGTGCTGGAAAAGTAAAATGCCTTGGAGGTCCTGAACGAACAGGTAGTGTCACAATTGTTGGTGCTGTTTCTCCACCCGGAGGAGATTTTTCAGATCCTGTGACATCTGCAACTCTCAGTATTGTTCAGGTTTTCTGGGGGTTGGACAAAAAGCTTGCTCAAAGAAAGCACTTTCCCTCTGTGAACTGGCTTATTTCTTATTCAAAGTACTCAACGGCACTTGAATCCTTTTATGAGCAATTCGATCCAGATTTTATCAACATTAGGACAAAGGCTCGTGAAGTACTGCAAAGAGAAGATGACCTGAATGAAATTGTTCAGCTTGTAGGCAAGGATGCTTTAGCTGAAGTGGATAAGATCACCTTAGAAACTGCAAAACTTTTGAGAGAGGATTATCTTGCTCAAAATGCCTTTACACCATATGACAAATTCTGTCCCTTCTACAAGTCTGTTTGGATGATGCGCAACATTATCCATTTCTACAATTTGGCAAACCAGGCAGTAGAGAGGGGAGCTGGTACAGATGGACAAAAGATCACCTACACTGTTATCAAGCATCGATTGGGAGATCTCTTCTATCGTTTAGTGTCTCAGAAATTTGAGGATCCAGCAGAAGGTGAAGCTGCTTTGATTGACAAATTTAAGAAATTACATGAGGACCTCACTAATGGTTTCCGCAACCTTGAGGATGAAGCCCGATGATTGAAGATTTTCAGCCTTGCTCGAGGATAGTGTTATTTGATAGTTCTATAAGAGGAATCAAGATCCAGTGTCAGCAATATCATGAATTTTCTCGCACTCTACTCTTAGATTCGTTCATTTCATATCTCTTTCCTGGTGCTGGTTTGGCTTTTCGTCTAGTTGCTTGTGCAGCTGTAATCATGTCCCCCCGTTATTTATTGATAATAAGAGATGATAGCTTGTTCTTTCAGTATGTATTTAGGTGAATAAAATTATTTTTGAGAATGAAGCGGCTGTGACTGCGGGTATATGTGGATCACTATGGATTTAAGAGATGGACCCTGCTGGGACATGAAACTTTCTGAATCATGTGTTTTCTTCGATGGATTCTACCTTGTAGCAATGAATGAGTATTTGATAGAACCCGGAACTTCTCAGTAGCGCATATTCTGTCT
>AHTC1000120
CGAGGTAAGGCTAGTATATATTGTGGAGACTAACAGATACTCAGTGATTGGATAAGTCAAAGAGCAGTGTACTCCCGCTGAGTGAGGTATCGATAAGCTTGATATCGAATTCGTATCGGCCATTACGGCCGGGGATTCTCAACTCGACTCAATTCATTGTCTTCAGAATCCCAATTTTCCCAATCCAAATACCTAACTCCTTTCAGAATCTCAAAATCCTCGCTTCGTGATGGCACCTAAGGCAGAGAAGAAGCCAGCTGAGAAGAAGCCCGCGGAGGAGAAGAAATCCGCCGTTGCCGAGAAGGCTCCACCGGCAGAGAAGAAGCCGAAGGCAGGAAAGAAGCTTCCAAAGGAAGGCGCCGCTGCCGCCGGAGACAAGAAGAAGAAGAGGAACAAGAAGAGCGTTGAGACCTACAAGATCTACATCTTCAAGGTGCTGAAGCAAGTCCACCCTGACATCGGTATCTCAAGCAAGGCCATGGGAATCATGAACAGCTTCATCAACGATATCTTCGAGAAGCTCGCTCAAGAATCTTCGAGACTTGCCCGCTACAACAAGAAGCCAACCATAACCTCCAGGGAGATCCAAACCGCAGTCAGGCTAGTCCTTCCCGGAGAGTTGGCCAAGCACGCTGTTTCCGAGGGTACCAAGGCGGTTACCAAGTTTACCAGTTCTTAAGCGATGTCCTCCAGTGGTTTCGTCTGGCCTAATTATTTTACCATTAGAATTATATGTCTTTAGTTGCTTAATTAGTGCTTTTATTTTGTGGAAGAAAAAAGAAACTTGTAAGTGAAGTTCTGGGATCTGCTTGATCCTTTTTGTGTAGTTTGCTGGGAAAAAAAAGGGACAAAAACAGTAGGATTTATGCAATAGAATCGATTATTGTTTGCATCTTGCCTGGTTTTCGGATTCGTTGCTTTGTATAATTGTATTGCATT
>AHTC1000121
TATCGGCCATTACGGCCGGGGACGTGACTCCCTCTTCAGTCTGAGTAGCACCCTCAAAACCCTAGCATTTCCTTTACAAAGAGAGGAGGTTAAAGAGACGGCGCCGTTTCGCTGTCCGCCTTGACATAGCACCACCGCTTCGTCTTGGCCCTCGATTTTGCACCTCTTTTTCTTTGTCTTCGAAACTCGCAATCTTCATCACCATCAAAAATGGCACCAAAACCTACCAAGGCTGAGAAGAAGATCGCTTACGATGCTAAGCTCTGCAAGCTTCTCGAGGAATACACTCAGATCCTTGTTGTCAATGCCGATAACGTTGGATCTAACCAGCTCCAGAACATTCGCAGGGGTCTTCGTGGTGATTCCATTGTTCTTATGGGCAAGAACACCATGATGAAGCGTTCTGTTAGGATGCACGCTGAGAGTACTGGAAACGATGTGTATCTCAGCCTTATCCCCCTTCTTGTTGGAAACGTGGGATTGATCTTCACTAAAGGTGACTTGAAGGAGGTTAGCGAAGAGGTTGCTAAGTACAAGGTTGGAGCACCGGCTCGTGTTGGTTTGGTTGCTCCAATTGATGTTGTTGTTCCTCCGGGCAACACAGGGCTTGACCCCTCACAGACCTCTTTCTTCCAGGTGTTGAACATTCCAACTAAGATTAACAAGGGTACTGTCGAAATTATCACCCCTGTAGAACTTATTAAGAAGGGTGACAAGGTTGGCTCTTCTGAAGCTGCATTGCTTTCCAAGCTTGGCATCAGGCCCTTCTCATATGGTCTTGTTGTCCTTTCTGTGTATGACAACGGTTCAGTGTTTAGCCCTGAGGTTCTTGACCTCACTGAGGATGACCTTGTTGAGAAGTTTGCCGTTGGAGTCTCGATGGTGACTGCACTCTCATTGGCCATCTCATACCCAACACTTGCTGCTGCCCCACATATGTTCATCAATGCCTACAAGAATGTTTTGGCTGTTGCTGTTGAGACAGATTACTCTTTCCCAGAGGCTGACAAGGTTAAGGAGTATTTGAAGGATCCAAGCAAATTTGCTGTGGCTGCTGTTGCTGCTCCTGCTGCTGCCACCGGTGGTGCGCCAGCTGCTGCTGCCAAGGAAGAGGAAAAGAAGGAAGAGCCTGCTGAAGAATCTGATGATGACATGGGCTTCAGTTTGTTTGATTAGGTTGCATCCGGTTTTTATTGAGTTGAGTTTGAGCGCTTGTGTTACAGATTTGATAAGTTCAGTGTTTAGTGTTACTCATCCTAGGCTATGCTAGTTATGTTATATTGGTGTTTTTTTATAATTCAACGACTGAATTTAGTTTTCGAATTTTGATGATATAATTAAATTTTTGTTTCGAAGAATCAAAAACAAAAGANTAACAAAACATGTCGGCCGCCTCGGCCCAGTCGACTCTAGACTCGAGCAAGCTTATGCATGCGGCCGCAATTCGAGCTCACTTGGCC
>AHTC1000122
TATCGGCCATTACGGCGAACTAGTGTAAATCCAATTAGTACCTTGTGATCATCTTCTGGTACTTTCCGTGAAAATGGCAAATCCTAGGGTGTTCTTTGACATGACCATCGGAGGCCAGCCAGCTGGCCGCATCATCATGGAGCTCTTCGCCGACACAACGCCGAGGACCGCCGAGAATTTCCGTGCACTCTGTACCGGTGAGAAGGGAGTTGGCTGCAGCGGGAAGCCCCTCCACTACAAGGGTTCCTCCTTCCACCGTGTCATCCCCAACTTCATGTGCCAGGGTGGTGACTTCACCGCAGGAAACGGCACCGGCGGTGAATCGATCTACGACATCAAGTTTGCTGACGAGAATTTCATCAGGAAGCACACCGGACCGGGTATCCTGTCGATGGCGAATGCGGGTCCAAACACTAACGGATCTCAGTTCTTCATCTGCACCGCAAAGACGGAGTGGTTGGATGGGAAGCACGTTGTGTTCGGGCAAGTGGTCGAGGGCATGGATGTGGTGAGGGAGATCGAGAAGGTTGGGTCCAGCTCTGGCAGGACGTCGAAGCCGGTGGTCGTCGCCGACTGCGGTCAACTGTCTTAGACGGTGTAGACCAAAGCGTTCTGATATCTGAATGTACACCTGCGTGTGTCGTTGTTTGTTTTTAGTCTAGTTTTAATAACAATGTTAAGTTGAATCGTAAAAATATTATGAGATGAGCTACTATAGAAGAATAAAAATGTGGCAGGTGGTAATGACAACTAAGACATATTTACATATATATGCATGGTGTATCTATAATTTTTAGTTATGCACTTTGTGTGGGGTTTTTCCTTTTCTGATGTTTGGGTGTTTGGCTTTGTCTTTTGGTTTATGATTTTACATCCTGGG
>AHTC1000123
TATCGGCCATTACGGCCGGGGGAAAGAAATTTTTCAAACCTAATGTGGAGCCAGATCAACTTACAACCTGGTTGAAGGAATACAAGGAAGGGAAAGTTGCACCATATTTGAAGTCTGAGCCTATTCCTGAAACTAATAATGAACCTGTCAAAGTGGTAGTTGCTAACAATTTTGACGACGTCGTTTTCAAATCAGGGAAGAATGTTTTGCTCGAGTTCTATGCCCCGTGGTGTGGTCATTGCAAAAAGTTGGCTCCAATATTGGATGAAGTTGCCGTCTCATATCAAAATGATGCTGATGTTACCATTGCCAAACTGGATGCAACTTCCAACGATATCCCAAGTGAATCCTTTGATGTCCAAGGTTATCCAACAGTGTACTTCAAGTCTGCAAGTGGGAAGATATCACCATATGAAGGTGACAGGACTAAGGAAGACATCATCCAATTCATTGAAAAGAACAGAGATAAACCTGGCCAAGAACAAGAACAAGCAAAAGATGAATCTGTCAAGCAAGAACAAGGAAAAGATGAGCTTTGAAGCTTTGAAAGGAAAAGCAGGCGGTTCCTTTTGGCGGATATAGACACACTATGACACATGTAGATGAATCTTTGTAATTCAGAATCAAGCATGTTTGTGAATCTTAGTGCCAATCTGTCTCCCTTGGTTTAAGTCTTTTATCGGGTTTTTATTTTTATTTTATGTTCTTCCTTAACAACAAGAATAAAATGGGAGTTTTTGTTTGGCGTAGTAGTGCTAGACTGCTAATAATCTAGTAGAGTTACATACTGGAAAATGTTGTGGCTGTAAAACTTTGATTCGCTATAATTTAGATGCTGTTATATTCCCTC
>AHTC1000124
TATCGGCCATTACGGCCGGGGAGGAAAAGAAAAAGGAAAAGTAAGAGAAGGAGTTGGTGTTGGAGAAGAGGAAGAAGAAGACGCATAGGAAAAGAGAGAATGGGTTCAGCAGGGAAAAACACAGCAGAATTCTTCTGGAGGAGGGACGAATGGAGGAAGCACCCAATGCTCACCAATCAATTCCGCCACGCCCTCCCTGGCTTTGGTATCGCCGTTGTTGCCTTCGGCATCTACCTCGTCGGCGAGCAGATCTTCAGTCGCGCCGGCGCTCCTTCTTCCCACTCTCACTCTCACTCCCACTCCACCGCTTCTTCCTCTCACTGATATCTCCAGTTTTACTTGGTGATTGTAGGACCCTGGTTCTTTGATTATGCTGGTGACGGTGGAAGGAGGCTGGGAAGAAGTAACAACTATGGCACTTGCCCCTTTTTTAATGTCCATTAATAAGCTTTTAAGTTCAACTTAAACTGGCACCCTTGAATTTGTAAATCTCAGACTACCTCACCTATCTTGGTATTTTGTTTATCATTATTATTGTTGCTGCATTTCAT
>AHTC1000125
TATCGGCCATTACGGCCGGGGGTACAAACAGAGGAGGTTAAAGAGACGGCGCCGTTTCGCTGTCCGCCTTGACAAAGCAACACAGCTTCGTCTTGGCCCTCGATTTTGCAACTTTTTTTTTCGTCTCTCTGAAACTCTGAATCTCTATCATCATCGTTACAAATGGCACCAAAACCAACTAAGGCTGAGAAGAAGATCGCTTACGATGCTAAGCTCTGCAAGCTTCTCGAGGAGTACACTCAGATACTTGTGGTCAATGCTGATAACGTTGGATCTAACCAGCTCCAGAACATTCGAAGGGGTCTTCGTGGTGATTCTATTGTTCTTATGGGAAAGAACACCATGATGAAGCGTTCTGTTAGAATGCATGCTGAGAGTACCGGGAACAATGTGTACCTCAGCCTTATCCCTCTTCTTGTTGGAAACGTTGGATTGATCTTCACCAAAGGTGACTTGAAGGAGGTTAGCGAGGAGGTTGCTAAGTACAAGGTTGGAGCACCTGCTCGTGTTGGTTTGGTTGCTCCAATTGATGTTGTTGTTCCTCCAGGCAACACAGGGCTTGACCCCTCACAGACCTCTTTCTTCCAGGTTCTGAATATTCCAACCAAGATCAACAAGGGTACTGTTGAAATTATCACCCCTGTGGAACTTATTAAGAAGGGTGACAAGGTCGGTTCTTCTGAAGCTGCACTGCTTTCCAAGCTTGGCATCAGGCCCTTTTCATATGGTCTTGTTGTCCTCTCTGTCTATGACAATGGTTCAGTATTTAGCCCTGAGGTTCTCGATCTCACTGAGGACGACCTTGTTGAGAAGTTCGCCGTTGGAGTCTCA
>AHTC1000126
TATCGGCCATTACGGCCGGGGATCTCAAGAGTGCAATTTGATACTCACTAAGAAGCTATCTGCGGTTTCACTCACAAGGTTATTAGTAACATACCAATCTAGCAATGGCTGTTTCATCTTATGCTATGCAATCTATCCTTGCCAGCCCTATGACTCGCACTCCTAGCAGGTCAAGAGTGAACCAATTTGGTGTTCCTGCTCTGTACATGCCTAACATGAGAAGGAATGCTAGCCTTAGTGTTCGATCCATGGCTGAGGAAGAGCAGAAAGAACAATCAACTGAACCTATAAGCCCAGTTACACCACCAAAGCCTCAGCCTCGTTCACCAAAGATGAGCACAAAGTTCAGTGATGTGTTGGCATTCAGTGGGCCAGCACCTGAGAGGATCAATGGAAGGCTTGCAATGATTGGATTTGTAGCAGCATTAGCAGTGGAACTATCCAACGGTCAAGATTTGTTGTCACAGATATCCAATGGTGGGATCCCATGGTTCTTGGGGACTAGTGTGGTGCTGTCCCTTGCTTCATTGATCCCACTGTTTCAAGGTGTTAGTGTTGAGTCAAAATCTGGTGGATTCATGTCCTCAGATGCTGAGCTTTGGAATGGTAGATTTGCCATGTTGGGCTTGATTGCTCTTGCTTTCACTGAGTATGTTAAGGGTGGTACCCTTGTGTAATCATTTTTAAGCCTCCAGTATTCTTATATTACCTTTTATCTTATCTTATGTATGTATAGAATTTTATAAAGGATTTTTCTGAGATAAATTCATGATCATAATTTCCCTTAAAAAGAAAATTTCAATACGATGAGTAATCGATTATCCTTGTTGCACTTTGGAATAAAGGACACAATTAC
>AHTC1000127
TATCGGCCATTACGGCCGGGGGAAGTCAACCTGTTTGTTTGGTTCTCGCTACTTATCTCTGTGAGCTGAGCTGCTCCCCCTGCCCCTATCCTGTTTCAACCTCACACTCACACTCTCACTCTTAAGTCACACTCAGTGATGGCTTCATCCGCTGTCTCTGCTTCCGCTGCTCTCATATCCTCAAACCCTAAAACCCTTTTCTCTCCCAAATTATCTTCTTCTTCTTTCTTCATCCCTAACTCTCCCAACTCTCTCCGCAAACCCTTGCGCACTTCCTTCTCTCCCTCTTTCCCTCTCAATTCTCGCTCCCACTCTTCCCTCTGCACCACTTTCACCGTCAAGGCATCTAGTGAGCTTCCATTAGTTGGGAATACAGCACCTGATTTTGAAGCAGAGGCTGTTTTTGATCAGGAATTTATCAAGGTTAAACTATCTGAATACATTGGAAAGAAATATGTCATCCTCTTTTTCTACCCATTGGACTTCACTTTTGTTTGTCCTACAGAAATAACTGCTTTCAGTGACCGGCATGGAGAATTTGAGGAACTAAATACAGAGATATTGGGTGTTTCAGTTGACAGTGTGTTCTCGCACCTTGCTTGGGTTCAAACAGATAGAAAGTCTGGAGGGCTTGGGGATTTGAAGTATCCTTTGATTTCAGACGTAACCAAATCCATATCAAAATCTTATGGTGTTCTCATTCCTGATCAGGGGATTGCATTGAGAGGCCTGTTCATTATTGACAAGGAAGGTGTTATCCAGCATTCTACCATTAACAACCTAGCAATCGGTAGAAGTGTTGATGAGACAAAGAGAACACTGCAGGCCTTACAGTATGTGCAGGAGAACCCAGATGAAGTTTGCCCTGCTGGGTGGAAACCTGGTGAGAAGTCCATGAAACCAGACCCTAAACTTAGCAAAGAGTACTTTGCAGCCGTGTAGGGAGTATAATATTTAATGAGTGGCAATTGCTCCTCTATATAAATCAGTGGGGTTTAAAAGGATTTTTTTATTGTGTAATGTGAGAATGCTTTTAAATTTTGAGCGCAGGTTTTCTCATAAATTCATACCTGGATTTGGATTTACTATGTATTATGTATTAATTAATTTTACACTTCCTTCGGATTATGCCATCTTTATATCATGATTGTCCATG
>AHTC1000128
TATCGGCCATTACGGCCGGGGATTCTCATTACCACAAACACTCTTCTCGTGCTCTCCGTCCAAATCTCAGATCTCTCTCTCTGTGAAAATGGCTTCCTTTACAGCTACCTCCATCTCAATCATCTCTCTCGCCAAGCCCTCACTGGTTCCTTCAGCCAGGATCAGTAGCCCAAATTCAGTTTCCCTCTCAATCAAAGGAAGGAGATTTCCATCAATTACATTGCAGCCTACAGGACGTAGGTTTCAAGTTACATGCGCGACGAAGCAGGAGACAGTGCAGAAGGTCTGTGACATAGTCAAGAAGCAATTGGCACTGCCAGAGGGTTCAAGTGTCACTGGAGAGTCCAAGTTTGCTGCCCTTGGAGCTGATTCTCTTGACACAGTTGAGATTGTGATGGGACTGGAAGAGGAATTCGGTATCAGCGTCGAGGAGGAGAGCGCACAGAGCATCACCACCGTTCAAGAAGCTGCTGACATGATTGATAAGCTTCTTGAGAGCAAGACAGATTAAGTCCATTTTGTAGCGGTTTTCTTTTTTCCTTTTTCCCTTTTTTTTTTTTGTGTGCGTGGCTATTTTGATGTCCTAAGTTTAGTGGCTATTTTGATGTCCTAAGTTTAATTTACCTTTCGTATCTCAGTTTGATTGTTACCCAAGTAATTGCGAGATCTATCTTGGAACTGAAATAGGATTACTATAATACTAGTTTTCTGTTTCTTAAAACATGTATTTTTCTCCTTATCATTGAAATTGGTCTTACTCTTAAGTCTT
>AHTC1000129
TATCGGCCATTACGGCCGGGGGAGCTGCGTGAGGTAGACGCTGAGCAGGGGGAATTGAAACCCTCTAACTCCGATATATATAAACCCTCGTCGCTTCTCCAAAACTTGGTTCTGCCGTTTCTCGACGCTACACAAACACACTTTCATCTTCCTCTTCTCGACGTACTCATGGCTTTACCGAATCAGCAAACCGTTGATTACCCTAGCTTCAAGCTCGTTATCGTCGGCGATGGTGGAACAGGAAAGACTACATTTGTGAAGAGACATCTTACTGGTGAATTTGAGAAGAAATATGAACCAACTATTGGTGTGGAGGTCCACCCTTTGGATTTTTTCACAAACTGTGGGAAGATTCGTTTCTATTGCTGGGATACCGCTGGCCAAGAAAAGTTTGGTGGTTTGAGAGATGGATATTATATCCATGGGCAATGCGCGATCATTATGTTTGATGTCACTGCTCGGTTGACATACAAAAATGTCCCTACCTGGCACCGTGATCTTTGCAGGGTCTGTGAAAACATTCCAATTGTTCTCTGTGGTAACAAGGTTGATGTGAAGAACAGGCAAGTAAAGGCAAAACAGGTTACCTTCCACAGGAAGAAGAATTTGCAATACTATGAAATATCAGCCAAGAGCAACTATAACTTCGAGAAGCCTTTCCTTTACCTTGCCAAGAAGCTTGCAGGTGATCCCAACTTGCACTTTGTAGAATCACCTGCACTGGCTCCTCCAGAAGTTCAAATCGATTTGGCCGCACAACAACAGCATGAAGCTGAGCTTGTTCAAGCTGCTAACCAGCCACTTCCGGATGATGATGATGACACATTTGAGTAAAATCTTACAGTCCCCGGATCGCCGCTTTTTTTTTCTGCGTTGCTGGTTTTTGTGTATGCTACAATTTGTTTGATGGGTTGGATTATTGACCTTTGAGGATGAGTATTTAAGTAAGAGTTTATTGATTATGGTATGTTTGGCCTGAACTTGCAAAAATCACCCTTATCAGTCAACCAAATCCCCTTACTTGCTTAGCTATAATGAAGATGATTATAAAATGAGTTGTCTTTATGGGTCNNAN
>AHTC1000130
TATCGGCCATTACGGCCGGGAACTCACAAGGATGCCGATGACAAAGCCTACCGTTGTGTGTTCGAGGAAGAAGACAAAGAAGGAAAGGTTGGGATTTCGCTGTCCAAAGACCTCATGGCCATTGCAGGGGAAGCTTTGAAGTCGAACATCACAACCATGGGTCCGCTTGTTCTTCCGGCATCGGAGCAGCTTCTCTTCCTTCTGACACTGATTGGGAGGAAAATCTTCAACCCTAAGTGGAAGCCATACATCCCTGACTTCAAGCAAGCTTTCGAGCACTTCTGCATCCACGCGGGTGGACGCGCTGTTATCGACGAGTTGCAGAAGAATCTTCAACTGTCGACGGAGCACGTGGAAGCTTCCAGAATGACCCTTCACAGGTTCGGCAACACTTCGTCTTCTTCTCTGTGGTATGAACTGAACTACATTGAATCCAAAGGGAGGATGAAGAAAGGGGATAGGGTGTGGCAGATTGCTTTCGGGAGTGGGTTCAAATGCAACAGCGCCGTGTGGAAGTGTAACAAGACCATTAAGACCCCCATTGATGGACCTTGGGCTGATTGCATTGATCGTTACCCTGTTCACATTCCTGAGATCGTTAAGCTCTAGACACTCTTACACACGTACAGCCTTTCTTGCTTTCTTTCGATGAAGATCAAGATGATGATTAAATTAGTCATGTTTTAAGCCCTGTGATTTGTCTGTCATACTTGTTATCTTTCATATTTGTATTATTGTTATTTTTCAATCGACTTACAAGACACTTTGCATGCAACTTCTTTGTGGATTCAAAATACAACTCCAATTTCCTAAGCTTGTAATTAGGACTTGATCATCAAGTGTCAGAAGTAATTCAAGTGTATGTATGTATGTAATTAATTGAGTCGTCAGATCGAATCACTGTAACATTATTAAACCGGTGATAATAAATTAGTAATTGCCTGTTTGTGCACC
>AHTC1000131
TATCGGCCATTACGGCCGGGGGAGAAGGAAAAAGGGAGAAAAGAAAAGAAAAGCCTTCATTTTTGTCAAAGTATTCGTTCAACCAAAGGAAAAGCCATTGTTGTGAGCTCTGACCTGACCTGTGCTTCGTTCTAACAAAGTTTGAGCTTTTTGTCCTTCAAAATAATCTGATCGGCCAGTGAGATGTGTGGAGGTGCTATTATCTCCGACTTCATTCCGGCGGCGGCGGCGGTGACAGCTAGGTCTCGCCGGCTCACCGCGGAGTACCTGTGGCCTGACCTGAAGAAAGGCAGCTCAGGGAAGCGCGTGCCGAAGGCAGCGGTAATCGACCTCGACGATGATTTCGAGGCCGATTTCAGGGAATTCAAGGACGACTCCGACATCGACATTGACGACGATGAGGATGATGCCAAGCCCTTTGCTTTCGCCGCCGCCAAAGCTCCCAAGTCCATATCCCGTGCTGGAAAATCTGTGGCGGTCAAAGCACAATCTGAGAAGTCTGCAAAGAGAAAGAGGAAGAATCAGTATAGGGGAATCCGTCAGCGTCCTTGGGGGAAATGGGCAGCTGAGATCCGTGATCCAAGAAAGGGTGTTCGTGTCTGGCTAGGAACCTTCAGCACTGCTGAAGAGGCTGCCAGAGCTTATGATGCTGAAGCACGGAGGATTCGTGGCAAGAAAGCCAAGGTGAATTTCCCTGAAGAGGCACCACGCACTCCTCCGAAACGTGCCAGGCCAAATCTGAATGCTGTTCAGCCCAATCTGAGTCATAAATTCAGTGTTGGTAACAATATGGAGAACTATGGTCCTCTGGATGGGTTTGAACAGAAACCACTGGTTAACCAGACTGCTAACATGGACTCCATTCCTGAGGGTGGAAATGGTTTCACATCCCTTACCTCACCTGATGATGTGACCCTTTACTTCAGCTCGGATCAGGGGAGTAATACATTTGATTATTCAGATCTTCGCTGGGGTGAACAGGCCCCAAAGACTCCCGAGATCTCATCCATGCTTTCTGCTGCTCTGGAAGGGGAATCTCCTTTTGAGCAAGATGCTAACCAACAGAAAAATCTGCAGTCTATCTCACAGGATGTGGTACCTGTGAAAGATGATTCTTCAAAGACACTGTCTGAGGAGCTTGTGGATATTGAATCCGATTTGAAATTCTTTCAGATGCCTTTTCTTGAAGGGAGCTGGGATGATACTTCATTGGAATCTTTGCTAGCTGGAGACACCACTCAGAATGGTGAAAACCTGATGAACCTGTGGAGCTTTGATGACATTCCTTCCATGTCTGGTGGTGTGTTCTGAGCAGCTATTGGTCTCTCTGTTTTTGTAAATAAAGCTACAAGTTAGTAATTTTCATTTTCTTTCCGCAATTGTTGTTTTATTTTCGTTGCTATGTGCATCCCTGAATGCGTCTAAAAAATGAACAAGATGTTATTAGACATTGTGTTGCTTTCAGGAATGATTGTCCTCTTTGTTGAAGATGGAGTTAAAGCAAGACTGAGCTTTAACCATGTGTGAAGGTCATTCTCTTGTAGCTAAAGAAGTATGAGACAATATATGGTCATATAGGCTACTTTCGCCTTGTCAAGGAACTTGCTTTTTTGGGGATTTTCAATTTGATGTTCATAAGGGTGATTGTGT
>AHTC1000132
TATCGGCCATTACGGCCGGGGGGAAAGAGCGTAGTCCATAGAAAAATGGCCTGAGTTTTGTTGTGCCCAGTACTGAGTGCCCAACCGTGACTAAAGGGATGGATCCCTTGTTGATATAGCTGAAAGTGGGTGGAATCAATCGTTTAGTATAGTTGATCACGGCTGCATTTAGGATAGGAGCGATCTTTTCATCCAACTATTACATACATAAGAGAAGAAAGCTGTTAGCTTAGGGCAGAGGTATGCCCTAACTAAGCCTACCCGAGTTCACAGATGTCGTTGTTTATCCCTTTCTTTATTCATGAAAATTGGGGGAGTGTTCAGTCTATCGGACAATAAGACCGAAAAGAATGAATGCATTGATTGCATTTCAAGTGAGATGTCCAAGAGAAAGGGAACGAGGGGAAGAAGCGACGAAGAAAAGAAGTGAATGAAAAAGCATGGCATGACGAGAATGGAGAAATTCGAGATGTTAGATGAACTTCCCTATGGTATGGGGCATGGCGGTCGAACCCTTTTTACAAGGATTTCACGACATTTCGGCGAGCGCGGGGCAAAGGACGCTACCGCAGGTTCCCGGGAATCCAATCCACTTTCTATAATAAGGGGAAGGAACTTCGGTGGTCGAAGGGGAGGGAGGTCTCCCAAAATGAGATTTGGACGGCTGTGGAAATTGCGGAACGAAAGCAATGGCAAGACCTTCTCTCGTCCAAGGAGTGGCGGTTAACGGAGCGGCATTTCAATCTCTGCGAAAGCAGAATTTCCGCTATTGTAACAAAGACTTTGTCCTTATATAAGGATAAGGATAAGGAAGGACACCTAAATCTAAACATCAAAGAAGAAGCGGATATTGCCAGAGGCATTGATGCCTACTTTGCCGATCTAAACCGCTTCACGTCTAATCAACAGCGGTTACGGCATATTCAACGAGTCCGCGAGTGTATAGGCAACCAAAAAAGTCCAATATGGCGCGAGATAAGGGGCTACATGGAAAAAAAAAAAAAAAGATCTAATCTAATAAGTTCTTCTATCTTTCTTTTTATCCTTTGAATTACTCATCTATATCCTATGTATGATTTTCATTTCGCATTGGAAACTATTTTAGGAGAAGTTCGAATCCGTTCCGTTTGGATATTGATCGGTCTTGGTTTGACATGGTTTACGTGTTACTGGTTCTCGGAAGAGTTAATATTTCCATTAGCTAAACCCTTTCTTACCCTGTCTTTGGACTCGTATTTTGTTTGTACACAATTAACGGAGGCCTTCTCGACATATGTTGCAACGTCTTTAATAGCATGTTCTTACTTCGTCTTTCCTTTAATAAGTTATCAAATTTGGTGCTTTTTGATCCCCAGTTGCCATGGGGAAC
>AHTC1000133
GGGTCTCATGGAGAGTTCGATCCTGGCTCAGGATGAACGCTGGCGGCATGCCTTACACATGCAAGTCGGACGGGAAGTGGTGTTTCCAGTGGCGGACGGGTGAGTAACGCGTAAGAACCAAGCTCCACAAGATCACCGACGGCACCACCCTCACCACCACCCTCTACCAAACCACCGGCAACGCCGAGGGAAACATCGGATCCGTCAACACCACCGACATCCGCGGCGGCAAGGTCGCCTTCGGCTCCGCCGTTCCAGGCTCCAAGCTCGCCTCCACCTACACCAAATCAGTTAAACAGATTCCTTACAACATCTCCGTCCTCGAGATTAGTGCTCCGATAATCGCGCCAGGGATCTTAACCGCTCCAGCTCCGTCATCCTCCCTTAACATAACGGCGCTCCTCGAGAAAGCAGGTTGCAAGACGTTTGCCAGCTTGATCGTCTCTAACGGCGTCATTAAGACATCCCAGTCAACGGCTGATAAAGGTTTGACCATTTTTGCACCTTCCGATGAGGCATTCAAGGCAAAAGGCGTTCCCGATCTGAGCAAGCTCACCAACGCTGAGATCGTTTCGCTCTTACAGTACCACGCCGCCGCTAAGTACCTTCCTGTCGGTTCCTTGAAGACTTCCAAGGATGCCATTAGTACATTGGCCACTAACGGTGCTGGAAAGTACGATTTGACGGTTTCCGTTGCCGGAGATTCAGTTACATTGCACACCGGTGTTGATTCTTCTAGGGTTGCGGATACCGTGTTGGATTCCACTCCCCTTTCTATTTACACTGTAGACAGCGTTCTCCTTCCTACGGAGCTTTTCGGAAAGTCGCCGTCGCCGGCGCCTGCGCCAGAGCCTGCCAGTGCTCCGTCTCCAACTCCTGCATCAGCTCCGTCGCCGGCTGAGGCTCCTTCTCCTCTCCCAGCTTCGCCGCCAGCACCTGCCGGTGATGTTCCCGCTGGTGCTCCGTCGGACGCGCCATCGGCGGAGGCGGAGCGTAGCGGCACCTCCCCTAAGTCTGCTAGCGTGAGAGTTGAAGCTTCTTTTGCGGTTCTCACTTTTACAGTAGCTGCTTTGTGTGCGGTTGTTTTCCCCACTGTTTTCATGTCCTGATCTGTAATTTCACCTTTTTTGAGCTTTTTTTTCTTTTTCTTTTTTTTTCACTTTTATTTTACTCTGTTCCCTCGATGTGATTGGATTGGAGATTTTTTTTTTTAAATTTATTTTTTTGTTATAAATTACATTAGGCATGTGATGATGATGTGAACGTTACGCTGGTTTTAGTGTAATTTACTTTCTTTTTTACTTTATTAGA
>AHTC1000134
GCGGGATATGATAATAAATTCGTCAAGTGAAGTCCGGGAGCCACTTCCAAGGAAGGTGGCAGTGATGACTGGTGCTGCCCCGCCACCCCCGGATGTGCTCTTCAGGATGGAAGAACTAGGATTCATTGTGACTCACTCATATGGCTTGACAGAAACTTATGGTCCGGGGACAATTTGCTCTTGGAAACCAGAATGGGGATAGCCTTCCCCGATATATACAAGCGAAAATGAAGGCCCGCCAAGGAGTGACTCACCTTGGAATGGAAGAAATTGATATAAAAGATCCAGTCACAATGAAGAGTGCGCCGGCCGACGGAAAAACAATGGGTGAGGTGATGTTCAGGGGAAACACCGTGAGGAATGGATATCTAAAGGATCTGAAAGCGACCCAAGATACATTCAAAGGGGGATGGCTTAGGAGTGGTGACTTGGGAGTGAAGCATCCTGACGGCTACATAGAACTAAAGGACCGGTCGAAGGACATTATCATCTCTGGTGGAGAAAACATTAGCACCATTGAGTTGGAGGGTGTGATTTATAGTCATCCGGCAGTTCTTGAGGCGGCGGTTGTTGGGAGACCGGATGATTATTGGGGAGAGACACCATGTGCATTTGTGAAGCTGAAGGAGGGTAAGAGTGCCACAGCAGAGGAGATAATACAGTTCTGTAGGAACCGTTTGCCGCATTACATGGCTCCAAGAACTCTGGTGTTTTCTGAGCTGCCAAAGACTTCAACTGGCAAAACACAGAAGTTCATTCTCAGAGAGAAAGCAAAGGCCATGGGAAGCTTGTCTAAGAACAAGATTAGTCGCTTGTAAATGTAAATCATACTAATCAATATTCAGTGTGGATGCATTGTTTTCCAATGACAGGTGCTTGAATAAATGGTGCAAGTTTCATCAAAAAAAAAAAAAAAAAAAAAAAAAAAAAAAAAAAAAAAAAAAAACCTCGAGGTTACATTGAAACTTGGAACCCAAACAACCAGGAGTTCAAATGCGCCGGCGTCCCCCTCTCGCGCTTAGTCCTCCGCCGCAACGCCCTTCGGAGGCCTTTCTACTCCAATGCTCCCCAGGAAATCTTCATCCAGCAAGGAAGGGGATACTTTGGGTTGATATTCCCTGGTTGTCCTAGCACATATGAAGAGCCTGCACAACA
>AHTC1000135
GGGGACCAACAAAAACTGTTTGCATTCACATAATCACAAATACTGACACTTATTATATCCTCTTCCAAACTGTAACCTTTCTTCAAGAAGAAGAAAATATGGCATCTCATGATCAAAGCTTCAGAGCTGGTGAGGCCAAGGGCCAAACTCAGGAAAAGACCAACCAGATGATGAGTAACGTTGGGGACAAGGCCCAAGCTGTAAAGGACAAGACAGCCCAAGAGGCCCATTCTGCATGGGATAAGACAGCCCAAACAGCCCAAGCAGCAAAGGACAAGACCCAGCAGGCAGCCCAAACTGCAAGGGACAGGTCTAGTGAGACGGCCCAAAACACAAGGGCGAAGGCCCAAAACACTGCTGGCGCAACAAGAGACAAAGCCTCAGAAATGGGCCAGGCCACTAGGGAATCGGCCCAGTCCGGTAAGGACAATGCTGGTGGGTTCCTTCAGCAAACTGGGGAAAAGGTTAAAGGCATGGCACAAGGTGCTGCTGATGCTGTGAAACATACATTTGGAATGGCGCCACATGAAGATGAACATGAACACCCAAGAAGGGATGTCTAGTTTAATAAATCAAAATTGTTTGTGTTTTTCTTAATTTGGTGTTTTCAATAAGGTGTGTGATTTCCCTCTTGTATTAGTAGTAAGGAGGGAAGGAATGTACTATTATCTAGTCTTAGTAGCAGAATTCTTCTACTTTGTATATGCAAGTATGAAGAAATATGTCATGTTATAATATCGTAATATTATCTTTAAATTCATCAGTGTTGAGATTTTCGTTTTATTGGCATTTTGGTTTCTATTTGGTTAATTTAATTATTGGGGGGCATTGCACATTATCATT
>AHTC1000136
GGGGATTCCAATCCATTACTGTCCTGCAGATCTCTCTGCACACCTACTGCTACTTTTTCTTCTCTTTCTCTCTCTCCCTGCTCTGCATAGCAGCAACAATTTATTTATCTATATATTCATTCCTAACATATACTCAAAAGTGCACTCAGATTTGAAGGAATCTGCGTTGGATTTGTGAAGATGGAGAACAATCAAGAGTCGTCATTTTGGCAATTCAGTGACCAACTTCGTGTGCAGGCTTCAAATCTGGCGAACCTGTCTCTGAACGATTCCATTTGGAGCAACAATTACAGTTCAAAGAGGCCTGATGAAAGGAGGAACTTCGACATCAAAGTCGGCGGTGAAATCAACTCATCACCGTCACCTTCACCATCACCGCTTCTCAACAAGTCAAAAGCACCTCTCTCTGATTTCAACGATGGCTGGAAGCAGATCAACAACAACACCATCAATGGATCTCTCTTCACCATGCCTTACAACACCACCACCACCACCACCAACCTTGACCTTGTCGGTGGTGTTGGCATGGGCATGGTCAACGGTGGCTTCAACAAAGGGATTTATTCCAAACCTTCCTATGGAAACTTCAACAGCAGTATCAACCACAACAACAACATGAATATTAATCTCAAAGGACTGAAGGGTAATAAGGGAGAAGATGAGGTGGTATTTCACCCACCGAAAAGTTCCAAGAAGAACACAACAATAATAATAATAAGAACAAG
>AHTC1000137
GGGGGTGGATTCCAAGCTGAGCCCATGTTATGACCTCAAGAAGCTCCTCAAGAGTTCCATAGCCACACATAAAAACAAATATAAAGAGTAGAAAAACGTAGATAGGATACGAGCCCAAAAATCCATTGTTAACCTAGCTTTACTCTCATCAAAATGGCATCGGAGGAAGACAAGGCGCTGCCTCTCGTGAATACTGATGACGACCCGGACTCCCACATGATTAAAAAGGTAAGCTTCTACGATGAATAATTTTTTTTTGTTTCAATTTGATTATGGTGCTGTTATTTGTGTGTGAATTGAAGATGGCAACGGTGGAGTATGAGATTTCTGAGAAAGAGAAAGAGGAGATACGGCTACTTTATGAGAGAGCAGAAAGAAGAAGGGGGCCCGCCATCAGCTACTTTCCCCGTCGGCGAAAACCAGCGCAGAAACAACGAGGACTCTTTGAACCAAATAAGGTAAGCTTATACGATGAATAGTTTTTCTTTCAATTTGATTACGGTGCTGTTAATTGATTAGCCCTAACATGTAACCTAATCTCGATGAGATTTCTGAGAAAGGGAAAGATGAAATTCTCTACCCTCCTGGTCGAGAAGCAGAACTTGCATCCAATGTGCAGAAACTACGATCAGAACTGATTCACCTCGGCCTATTTGATGAGGAAGCCCCAAGAAGACCTGGGATGGACCCGTTTGCCGCCCCAAGGCCATTCCAACAACACTTCAAAGGAGAAGCCTCCTAAATAAGGACCAACAGCAATAGTGTGAATTCATTCCTGAAATAGCTTTCCATTTGTTTCATATCATAGAGTC
>AHTC1000138
GGGGGAAGGGGGCAGATACGATTATGTGGCGAGTTTTGGGGCTAATGAAGCCTTCTTCCACAGCTTTGTCAATGAAAGACAATAACGAATTGTAGTATCCATCTACATTCAGTAACCCCACCTTGCAATAATAAAATAATATTACAAAAATTATTATATTTTTCCTCAATAAAACAAGTAATATATAAATAAGAATATCCCTTAAACAAGTACAATAATTTTTTAATTTAAAAGTTTCAATTTAGTTCTTACTGGTTTGTTGTGGATTCCAAGCTGAGCCCATGTTATGACCTCAAGAAGCTCCTCAAGAGTTCCATAGCCACACATAAAAACAAATATAAAGAGTAGAAAAACGTAGATAGGATACGAGCCCAAAAATCCATTGTTAACCTAGCTTTACTCTCATCAAAATGGCATCGGAGGAAGACAAGGCGCTGCCTCTCGTGAATACTGATGACGACCCGGACTCCCACATGATTATAAAGATGGCAACGGTGGAGTATGAGATTTCTGAGAAAGAGAAAGAGGAGATACGGCTACTTTATGAGAGAGCAGAAAGAAGAAGGGGGCCCGCCATCAGCTACTTTCCCCGTCGGCGAAAACCAGCGCAGAAACAACGACGACTCTTTGAACCAAATAAGAAAGGGAAAGATGAAATTCTCTACCCTCCTGGTCGAGAAGCAGAACTTGCATTAAATGTGCAGAAACTACGATCAGAACTGATTCACCTCGGCTTATTTGATGAGGAAGCCCCAAGAAGAACTGAGAGGGACCCGTTTGCCGCCCCAAGGCCATTCCAACAACACTTCAAAGGAGAAGCCTCCTAAATAAGGACCAACAGCAATAGTGTGAATTCATTCCTGAAATAGCTTTCCATTTGTTTCATACCATAGAGTCCTAGATCAATTACATGCAAACTATTTTCTCTAGCTAGTTTATTATTTTTTGTTCTGGATTATCATCATATAACAATACATGCTTATTATATTTTTGCTGTGTGGATTCAAATATACTCACAATATTATATACCATATAATAAAGTGCATTATTTCCGTAAGATAACTATATCAAAAAGAGAAACGAAAAACAGAATTGTTCACCCCCCAAAAGAACAGGCTTAATTTGATTTTCGGCCAAAAAGAGCTTGCTGTTAGAGAATGATTTTGTGTTTTGCGACTTACCTTCCCGCCCGGAATTATAGCATTTTGAATGATGATGAAAAATGGACTACCTTATCCTGTATAGTTTATATTTAAGTTTTTTTTTTCCGGGCTTTAAGCCCCGTATTAGTACCCC
>AHTC1000139
GGGGACACAACTCAACACTCACTCCTTTCTCTCTCTTATTCATTCCTTTCTTTTAAGCTTTGTTTCTTCAATTCTTTCCAAATGGCCAGTGTTGAGGTAGCACAACAAGCACCAGTGCAAGAAAGTAAACCAACTGAGGTTGAGGTTCAGGAGGCAGCACCAGCTGAACAACCAGCCACCGAGGCCGCGGCCCCGGAGGCTCCAGCAACAGAAGCACCGAAGGAAGAAACCAGCGAGGAACCAAAAGAAGCGGAGGCTCCGGCAGTTTCAGTTGAAGAGGTTGAGAACAAGGAAGAAGTAGTAGCAGAGGAAGCGAAGAAGAGTGATGAGGCAGAGACAGCAGAGGAAAAAGCTGAAGAAGCCAGTGAAGAGAAAGCAGCAGAGGAGCCAAAAGAAACTGAAACGGCAGTAACGACAGAAGAAGAAAAAGAAGAAGCAGCTCCGGTGGAAGAGAAGAAAGCAGATGAGGCAGCAGTGGAAGCAGAACCGGAAGTTGCTATTGAGAAGGCTGAAGCTTAATTACACCAGAGTTGGTTGTTGGAATCGGGTCTACCTTTTCTTCTTTGCATCTTGAGGTTGGAAAGTTCTTTTCTTTTTTTCTTTTTTATGTTATATTTTCTATGGTGCTCAAGTCTTTCGATATTTAGCAACATATAAGCACACCACTTGCATGCCAAGTTGGTGGATATGAGAGAAAATTGTATGGTTTGTTTTATGATGCCTCCTCCTCTAGGGTTACGAGTTTGTTATGGTGTGTTCCATGTATTTCTCTAGGCTTCAATAAAATATTCTTATTTTATATTAGCAAA
>AHTC1000140
GGGGGTGCTCACTTTTCTCCTTATTCTATCTAATATCCCATATTTTTAGGGTTTCTTTATCTAGATATTTCAATGGCTGCCGCAGATGTTGAGTTCCGGTGCTTCGTTGGTGGGCTTGCATGGGCCACCGATAACGACGCTCTAGAGAAGGCCTTCTCTGCCTACGGAGAAATCGTTGAATCGAAGGTTATCAACGATCGCGAAACTGGAAGATCCAGAGGTTTCGGATTTGTGACCTTTGCTTCTGAGCAAGCCATGAGGGATGCGATTGATGGCATGAACGGATCCAACCTTGACGGCCGTAACATCACTGTCAACGAGGCTCAGTCCCGTGGAGGTGGAGGAGGTGGTGGAGGTGGCTTCAGAAGCGGAGGCGGCGGTGGATATGGTGGTGGCGGATTTAGCCGTGGCGGCGGTGGTGGTGGATACGGAGGCGGCGGGGGCCGTCGTGAAGGTGGATACAACAGAAACGGTGGTGGCGGCGGTGGCTACGGAGGTGGCGGTTATGGCGGTGGTAGGGACCGTGGCTATGGTGATGGTGGCTCCCGTTACTCCAGAGGCGGTGGTGACTCCGATGGCAGCAGCTGGAGGAACTGATTTGTGATCTGCATGGGTTTGGGGGTTGTGTGGGGTTTATGATTGTAATCGTGTTGAGAGAAGTTTACTTTTTAGGTGCCTGAAATGTAGGTGGTTCTCTTTAGTTTTAGAGTGGTACTGGTATCTGGTTATGATTTCGTGGTGTTGCTATGGTTCTATCTAGTTTTTGACCTCTGAATCTGGTTGTTTGTTCATAGAACGATCGATTGTATGATAGTCAGAAATCAAGAGATTTGAAGTTTCTACATATCTTCCCGTTTCTTCTGTTTTGCTGATTTCTCGAATTAAATTTTGCTTAAAGAACCAAATCCAAAAACTATGGTAATGTCGACCG
>AHTC1000141
GGGGACGACTGCTGTGTTTAATAGCAAGCAGAAGCAGATAAAGGGTGAAGGGGGATTAGGGTTTCATCCAAAATCCCAGCTAATCAATGGCGAATCGAACGGACCCAGCGGCGAAGAGCATAAGGGGGACGAACCCACAGAACCTTGTGGAGAAGATTCTCCGCTCCAAAATTTACCAGAACACCTACTGGAAGGAGCAATGCTTTGGCCTCACGGCGGAGACCCTCGTCGACAAGGCCATGGAGCTCGATCACCTCGGCGGCACCTACGGCGGCAACCGCAAGCCCACCCCCTTCATGTGCCTTGTCATGAAGATGCTCCAGATCCAGCCCGAGAAGGAAATCGTTATCGAGTTCATTAAGAACGAGGATTACAAGTATGTTAGAGTGCTTGGTGCCTTTTATTTGCGTCTTACTGGTACTGATGTTGACGTGTACCGCTATCTGGAGCCCCTTTACAATGACTACCGGAAACTGAGGCGCAAGTTAGCTGATGGACAGTTTACATTGACACATGTTGATGAAGTCATTGATGAGCTTCTTACAAAAGATTATTCCTGTGATATTGCTTTGCCACGCGTCAAGAGAAGGTGGAATCTTGAGTCTCTTGGTTCATTAGAACCTAGACGCAGTGCACTTGAGGAAGATTTTGAGGAGGAAGAAGAGAAAGAGGATAACGACCAACCTGCTGATGAGCTTGAAGATAGGGCCTATGAAAAGGATTATTATCGTGGGCGGAGCCCTACAAGGGAAAGAGAGAGGGATAGAAGACGAGATAGTCATAGACACAGGGATCGTGACTATGATAGAGATTATGACAGAGATTACGATAGAGATTACGAGAGAGAGCGTGGACGTGGCCGAGACAGAGACAGAGACCGAGATAGGGACAGAGATAGGGAGAGGGATAGAGACAGATATCGTCTAAGGGAAGAAAAAGATTATGGTCGTGAGAGAGAAGGTAGGGAGCGGGATAGGAGAGACAGAGATCGTGACCGTGGAAGGCGAAGGAGTCGTTCAAGAAGTCGAAGTAGGAGTAAGGATCGCAAGGACTACGATGGAGGTGACTACAGAAAGAGACATGCTCGGAGCAGCACGAGTCCTCGAAGGCATGGAGATGGACATGAGGATGATGAGCCTAAGAAAAAGAAGGAGAAAAAAGAAAAGAAGGAAAAGAAGGATGATGGGACTGACCACCCTGATCCTGAGATTGCAGAAGCTAACAAGCTACGTGCAGCCCTGGGTTTGAAACCTTTGAAGGTTTAAAGCTTTGCTTTGAATTTGATATGCGGATGTGTGGTTTAAAACCAGTGAAGATCCATAGGGGGGAAAAGTTGCTTACTGTATTTTACCTTGTAATTTGTGGGGCATGTATGTGGCACTCAACACTACTTTTGCTGTTTTCTTGCTGAGTGGCAGTTATCAAGTTCACAAGAAGAGTTTGCGACATGTGTATATGTTTCTTGGCTCGAGCTTGGTGGTCCATAGTCTCTTTGATAGGACAAACGTCTGTAATGTAATTGGCACGAAAGCTGTTCAAATATTTGTGGGTTTGATTGCCTTTATTTGATGAGACATTTTGTGCCTGTGGAATGAAATTTAACCTACAAGAACCTCCAACAGCCTT
>AHTC1000142
GGGGGGGGCACTAGCTACTTCCCACTTTCACTACCATGGTCTCCATTCATGTTATAGTAACTTTCTTAGTTCTTTCCATCCTTGTTCCAAGATCTTACTCTTTCAATCCTACTGTAAGTTTATCCCCAAAATCTGATGTTGATCTTCTGGAATTTCCTCTAAACTTAGAATATTTGGAGGCTGAATTCTTCTTGTACGGTGCTAGTGGTTGTGGATTAGATGTTGTTGATCCTGAATTGGCCCAAGGAGGACCTCCTCCCATTGGAGGCAAAAAGGCCAATCTTGATGCATTCACTAGAGATGTCATCTTGCAGTTTGCTTATCAAGAAGTTGGACATTTGAGGGCCATAAAAAGAACAATAAAGGGGTTTCCTAGGCCATTATTGAATATAAGCAAGGAGGCATTTGCTGAAATCATGGACAATGCCTTTGGAGAATCTCTACATCCTCCTTTTGACCCCTATGCTAATGTCATCAACTACTTACTTGCCTCTTATGTAATTCCTTATGTTGGCCTCACTGGATATGTTGGAACCAATCCTGAATTGCAAAACCCCACTTCTAAGAAGCTTGTTGCAGGGCTACTGGGAGTAGAGTCAGGGCAAGATGCAGTTATTAGAGCAATGTTATATGATTGTAGAAATGAGCAAGTGCATCCATATGGAGTGAGTGTAGCAACATTCACAAATCGCATTTCAATTCTTAGGGACAAGCTCGGAAACAATGGTATGAAAGATGTTGGGCTTGGGATGCGAATGTTGGAAGGTCCTGAGGGCAGAGCTTTGGGAAGTGTGCTAGCTGGTGACAAAGATTCACTTGCATATGGAAGAACACCTCAAGAAATATTGAGGATAGTGTATGGTGGAGGTGATGAACGTGTCCCTGGTGGTTTCTTCCCTAGGGGAGCACATGGACGCATAGCTAAATCTTACTTGAACACTATAATATAATTATAGTTTATCTTTAAAGTTGAAACTGTATGTTGCGCCTTTCTAAGAATAAATAAGCAACGAACTAAGAATTCCGCTTGTTGAACTATCGGAATACTTAAAATACAAAATAAACAAGGTAAAGAGGTTCGTTCATTCTT
>AHTC1000143
GGGGACCACAACCACACTCACACTCACAATAAGCTCTCTTGCTTTCTTCTTCATACACTTCCCAACCCATTCAATTCTTCCACGTTCTCTCTTTTCTGCATTCCTAATGGCCAGTGTTGAGATTGCACAGCAAGTACCTACAAATGTGACAGAAACCGAAGCAGTTGAGGCAACCAAGGCAGAGGAAACAACCACAGAACAAGCAGCTACCGAGGCTCCAGCACCAGAACAACCAGCCACCGAAGAAGCAAAGGAAGAAACCATTATTGAAGAAGCAAAAGATGCAGTACCAGAACCAGAAGCAACAACAGAAGCCCCTGTTGCTCAAGAAACTGAAGCTCCAGTTGAAGAAGAGACTAAGGAGGTGACAGAGGAAGGAAAGGCTGAGGCAGAGGAGGCGGCGACACCAGCCGAAAAGATAGAAGAAAAACCAGAAGAAGTGAAAGAAGAGCAACCAGCAGCAGAGGAAACTGTTGTGACAGAGGAATCAGCACCAGTGGAGGAAGATAAGCCAACTGAGGAGAACAAACCATCTGAAACCGTCGCTGATGCCGCCCCCGTCGAAGTTCCAGTTGAGAAGACCGAAGCTTAGATAAATGGAGATTGGAAAGTTGGGAATATGAGTTCTACCTTTTTGCATGCCTAAAGTTGAAACCCTTTTCTTTGTTATTATTAATATTTTTTTTTTTCCGTTTAGTTTATATCTGTTATTGATGTTATATTCTGAAGCAAGTATTTGGTTATGAGAGATATATAGCAGTCTTTATGTAAGCACTAAGCAGTAAGCACTACACTTACGGCTCCACATTAGGATCATGCCGAGTAGAGTGCTGAAAATATAAGGGAATTTTATTGGTAATGTATGGGGATGATGGTTTGATTCCAGGAGGGATCAGATCAACTAGTTTGGTTTCATCTTTTGGTTTGAATAAAATTATATTTTCAATTCTCTG
>AHTC1000144
GGGGGGGACTACTATTAAAATTACACGGAGCCATAGCCGGTAGAAAAGGAAACCCTAAACCCCCTTTTTATTTGGTGTCAACCTTCTCTCAACTCTCTTCTGACTTGCAAGCTTCTTTCTTTCTTTCTTTGCTTTTTTTGATTGAATCCAAATCGAAATTGAAAGAAGATGGATGAAGAGTACGATGTGATCGTTTTGGGTACTGGCCTCAAAGAATGCATCCTCAGTGGTCTTCTCTCTGTTGATGGCCTCAAGGTTCTTCACATGGATAGGAATGACTATTACGGAGGAGAATCCACTTCCCTTAATCTTAATCAGCTATGGAAGAAGTTCAGGGGAGAAGACAAGCCCCCTGCGCATTTGGGTTCAAGCAGAGACTACAATGTTGATATGATCCCGAAGTTTATGATGGCAAATGGAACATTGGTGAGGGTTCTCATACACACTGATGTCACTAAGTATCTCTATTTCAAAGCTGTGGATGGAAGCTATGTCTTTAATAAAGGAAAGGTTTACAAGGTGCCATCAAATGATGTGGAGGCCTTGAAATCCCCACTCATGGGTTTGTTTGAAAAGCGTCGAGCACGCAAGTTTTTCATCTATGTTCAAAATTATGAGGAGACTGATCCTAAAACTCACGAGGGGATGGACTTGACAAGAGTGTCTACCAGAGAACTGATAGAAAAATATGGCCTCAGTGATGACACTGTTGACTTCATCGGTCATGCTATTGCCCTTCATAGAGATGATCGCTATTTGGATCAGCCAGCACTGGACACCGTGAAGAGAATGAAGTTATATTCTGAGTCTCTAGCACGCTTTCAAGGAGGATCACCTTACATATATCCTTTGTATGGTTTAGGAGAGCTTCCCCAGGCATTTGCACGTCTTAGTGCTGTGTATGGTGGAACATATATGTTGAATAAACCTGAATGCAAGGTAGAATTTAATGAGGAAGGAAAGGTTATAGGGGTAACATCTGAAGGTGAAACTGCAAAGTGTAAAAAAGTTGTTTGTGATCCGTCATACTTGCCCAACAAGGTGAGGAAGGTTGGAAGGGTTGCAAGGGCAATAGCCATAATGAGCCACCCAATCCCCAACACTGGTGATTCCCATTCAGTGCAAATTATTCTACCTCAGAAGCAGTTGGGACGGAAGTCTGACATGTATGTGTTTTGCTGTTCGTACACTCACAACGTTGCCCCCAAAGGAAAATTTATTGCATTTGTATCAGCAGAGGCAGAGACTGATAATCCTGAGAGTGAACTAAGGGCAGGAATTGAACTTCTAGGACCAGTTGATGAGATATTTTTCGATATATATGACAGATATGAACCAGTCAATGAACCCTCTTTGGACAACTGCTTTATATCAACTAGTTATGATGCTACTACTCACTTTGAGTCAACAGTAGTGGACGTTCTCAACATGTATACATTGATAACTGGAAAGGTTGTTGACCTCAGTGTGGATCTAAGTGCTGCTAGTGCTGCTGAAGAGTAAAGAGAGGACACTGGATTTATCAAGTTCTGTTGCTGGTGTATGAAATGTATTATCTATTTGGCAACTGTTATTAACGTTTATAATAAGTACTTTATGCTGTGGTTTTCCAAAGAAAAAGAAAAAAGAAGTAAACAGTGAAGGTCGACTTGTAAAACGCTTACCCAAGCACACTTTGTGGGGTTGTCCATGGTACTACATTTATACATTTATGTTCTTATATGATCTCAGGTGCTGCTTTGCATTGTTGCTTGTTATTTTCCAACTGAGGAGTTGGTTCTGCACTTCTCAAAAACCTAGTGGACGATTGCTCCTATATCATTCCTATACTATCGACCTGACACAGTTAATTGGAGTTTTG
>AHTC1000145
GGGGGCGATTCCGCCTCTGCCAGTTTTAGCTCTTGATCCCACAAAACCCTAGCTTCAACCATGAGTAAGCTTCAGAGTGATGCACTGAGAGAAGCAATCACTGGGATAGTGGCTGATTCCAAAGAGAAGAATAGGAAGTTTGTTGAGACCATTGAGCTCCAAATTGGACTCAAAAACTATGACCCACAAAAGGATAAGCGTTTCAGCGGTTCTGTAAAGTTGCCACACATCCCGAGGCCCAAGATGAAAATCTGCATGCTTGGTGATGCTCAGCATGTTGAAGAGGCAGAGAAAATAGGATTGGATTGGATGGATGTTGAAGCATTGAAGAAGCTTAACAAAAATAAGAAATTGGTGAAGAAACTTGCGAAGAAATATCATGCTTTCTTGGCTTCTGAAGCAGTCATTAAGCAGATTCCTCGTCTCTTGGGTCCTGGTCTCAACAAGGCAGGAAAGTTCCCCACACTTGTTACCCACCAAGAATCCCTCGAGTCTAAAGTCAATGAGACCAAGGCTATGGTGAAATTTCAGCTTAAGAAGGTGCTCTGCATGGGAGTAGCTGTAGGCAATGTAAGCATGGAGGAAAAGCAAATCTTCCAAAACGTACAACTGAGCGTTAACTTCCTTGTGTCCTTGTTGAAAAAGAACTGGCAGAATGTTAGGTGCTTGTATCTGAAGAGTACCATGGGAAAATCCTACCGTGTGTTTTGAAGGATCTTTTATATTCAGTGAAATTGTGATTTTGCTTAATATATTAAGTAGCTTAATACCTTGGCAGCAATTTTCATCTTGTTACAGTTTTGTTGGATGAAATTTTTGTTAGTTTCTTTAGTTCATGGTTCTTAAAATGTGCTTACGAACATTGGATCCTATTTTTGAGCTGAACCTGTTTGCGTACTATATAATTTCCTTCTTGATAAGTTTGTGGGTTATCCCCT
>AHTC1000146
GGGGACAGACACAGGGTATTGCTACTTTCTGCGTCACTCAAATCGCTACAATAATACTCCTCTTTCCATTTTGCATTTTGATTCGATTTTGACGTTTAGTTTTTCCTAATACCAACTCTTTCTCTTTCCAGTTCCATTCCGCCTCACACAGACACAGGTTTTAGCAGCTCTTGATTCCACAAAACCCTAGCTTCAACCATGAGTAAGCTTCAGAGTGATGCGCTGAGAGAAGCCATCACAGGAATTGTGGCTGATTCGAAAGAGAAGAATAGGAAGTTTGTTGAGACCATTGAGCTCCAAATTGGACTCAAAAACTATGATCCACAGAAGGACAAGCGTTTCAGTGGTTCTGTAAAGTTGCCACACATCCCAAGGCCCAAGATGAAAATCTGCATGCTTGGTGATGCTCAGCATGTTGAAGAGGCTGAGAAAATAGGATTGGATTGGATGGATGTTGAAGCATTGAAAAAGCTTAACAAAAATAAGAAATTGGTGAAGAAACTTGCCAAGAAATATCATGCTTTCTTGGCTTCTGAAGCAGTCATTAAGCAGATTCCTCGTCTCTTGGGTCCTGGTCTCAACAAGGCAGGAAAGTTTCCCACACTTGTTACCCACCAAGAATCTCTCGAGTCAAAAGTTAACGAGACAAAGGCTATGGTCAAGTTTCAGCTTAAGAAGGTGCTCTGCATGGGAGTAGCCGTTGGCAATGTTAGTATGGAAGAAAAGCAAATCTTTCAAAACGTACAACTGAGTGTTAACTTCCTTGTTTCCCTGTTGAAAAAGAACTGGCAGAACGTTAGGTGCTTGTATCTGAAGAGTACCATGGGAAAATCTTACCGTGTGTTTTAAGAGACTTTTTTTTATTTTGAAATTAAAAATTCTGTGAAATTATGATCAAGATTTTGAGTATCTCACCAGCATGACAGATATTTTCATATTATTAAAGTTTTGTCGGATGATTTTTTTGTTTATTAATATTTTGTTCATGGTTTGGCCTCTAAAGTCTAAAGTGGTTACCGGCATTGGATCCTATACTTCCTTCTCACCCTTCTCTTAATCTTTTTATTCCATTTCAACGTGGTCTGTGACTTATTTAATAGTTAATACTTGTAGCGGAAGGACAATCGTAAACTTGGTGAATCATGTACAATAAACTACCGTTG
>AHTC1000147
GGGGAAATTAGAAATGTGTTTGTTTCTTAATAACTAGGAGTCTAGGACTGCAACCTATGAAAACCAAGCTTGTTCTCTTCATTATTCTGCTCTCTCTATGCACCAACTTATTATCTGCTCTCAGCAGAGATGAGGAGCAGGAAGAAGAAGACCCTGAGCTCACAACATGCATGCACCAGTGTGGCCAGCAGCAACAGTATTCCAAGAGTGACAAGCGAGCATGCGTTCGCAGTTGCCAGAGGTACCATCAAATGAAGAAGGAGCGAGAAGAAGAAGAGGGAACCACGATGGAGACTCAGAATCCTTATGTGTTTGATAATGAAGATTTTAGGACCAGGTTGGAAACACAAGACGGAAGAGTTCGGGTTCTGAACAAGTTCAGTAGAAGATCCAAGGTCCTCAAAAGCATTAGCAATTATGTTTTGGTCACTATGGAAGCTAAGGGACACACTTTCACCTCTCCAACTTACTTTGATTCCGATGCCGTTATCTTTGTACTCAAAGGGAGAGCGGTAATTGGGTTGGTGAGAGAAGAGAAAACGGATAGGTTCAACCTTGAAGATGGAGACATGATGAGGGTAGCAGCAGGCACACTAGTCTATTTCGTTAACAAAAATGAGAATCAGAACCTTGTCCTTGCCAATCTCTTTATACCTCTCACAACACCTGGAGACTATAAGGCATTTAACCCGGAACTATTTCTCACAGCATTCAGTATGGACAAACTTGAAGCTGCACTCCAGACTCCAAGGGAGAAGATAAAGGGGGTTTTCCATGAAGAATTAGAGGGAACCATATTCAAGATAGCAAGGGAGGAAGTGGAAGCACTGAGCAAGGTTAAGGAAGGGTTTTGGCCCTTTAGCACCCAATCGGGTGGTCCCTTCAATCTTTTGGGAACCCGTCCCTACATCTCCAACCAATATGGCCGACTCTACCAATCCTCTCTTGATAAGCCTTTCGAGCTCAATGAACTCAACCTCGTCCTCACTTTCTCCAACATCACCCGGGGTTCAATGACGGCTCCCTCTTATGTAACGAGGGCAACAAAAATATGCATTGTGGGAGAGGGGAAAGGGTATGTGGAGATAGTGTGTCCACACTACGTGTCTTCTTCACGCTACCCTGGAGGAAGAGGAGGAGGAGCAAAGGATAAGGCTTTATACCAGAGGTTTAGTTCGGAGCTGAGAGAAGGAATGGTGTTTGTGGTTCCAGCGGGGCATCCATTCTTGGTTGGAGCTGAGAAGGAAGACGATCTTCACATAGTGTGTTACGAGGTAAATGCGAGAGGGAACAAGATTCATGCTCTTGCGGGGAAAAATAACGTGATGAGTGCAATGGACAAGGATGCCAAGCAACTCACTTTCATGCAGCCGGCGGAGAAGGTTGATGAGATTTTCAGCAGAGCAGAGACTTTCTTCTTCCGTGGCCCTCATCATGACGACTATTATGACCACTGATCCGTTACAGCTTATGCGTGAATATATATGTATAATCATGCAAATGGTGTGTGTATATGTGTAGAAACTGAGGCCGTAATGTAAATCGGTGAAATAATAAGATGGTCACGTAATAATGCAATTAAAGTCACGAATC
>AHTC1000148
GGGGGTTATTATTATTATTATTTTTCAAAATAGAGCAGCGTCCGATTGACGCTGAGTAGAGGAATTGAAACCCTCTAACTCATACATATATATATGGTTATAAACCCTCGTTGTTTTTCCATTCTGGTTTCTCGACGCTGCAAAACACAACACCAACAAATTAATACTTCATCATCTTCTTCTCCTTCGCATACTCTCATGGCTTTGCCGAATCAGCAAACCGTCGATTACCCTAGCTTCAAGCTCGTTATCGTCGGCGATGGTGGAACAGGAAAGACCACATTTGTGAAGAGACATCTTACTGGTGAATTCGAGAAGAAATATGAACCAACCATTGGTGTGGAGGTCCACCCATTGGATTTTTTCACAAACTGCGGGAAGATTCGTTTCTATTGCTGGGATACTGCTGGCCAAGAGAAGTTTGGTGGTTTGAGAGATGGATATTATATCCATGGGCAATGTGCGATCATAATGTTTGATGTCACTGCCCGGTTGACTTATAAAAACGTCCCTACTTGGCACCGTGATCTTTGCCGGGTCTGTGAAAACATCCCAATTGTTCTCTGCGGTAACAAGGTTGATGTGAAGAACAGACAAGTGAAAGCAAAGCAGGTTACCTTCCACAGGAAGAAGAATTTGCAGTACTATGAAATATCGGCCAAGAGCAACTATAACTTTGAGAAGCCTTTCCTTTACCTTGCCAGGAAGCTTGCAGGCGATCCCAACTTGCATTTCGTAGAGTCACCTGCCCTGGCTCCTCCAGAAGTTCAAATCGATTTGGCCGCGCAACAACAGCATGAAGCCGAGCTTGCTCAAGCTGCTAACCAGCCACTTCCCGATGATGATGATGACACATTTGAGTAAGAGCTTATGTCCCCGGATTGACGATCTTTGTGAGTTGCTGGTATTTGTGTATGCTACAATTTGAGTTTGATGGGTTGTATTATTGACCGTGGGTGATGAGTATTTCAGTAACAGAGTTAATCGTTTATGATATGTGTTCTGCTTCAATTTTCT
>AHTC1000149
GGGGGGGGGGGGTATCGGCCATTACGGCCGGGGAACTCCAGGCGAATATGAAGCGCATGGATACAAGTTATGCCGTGGAATGAAAGAGAATTCCGAATCAGCTTTGTCTACGAGCAAGGAAGCTATAAGTAATGCAACTAGGAATCTCATGGAGAGTTCGATCCTGGCTCAGGATGAACGCTGGCGGCATGCCTTACACATGCAAGTCGGACGGGAAGTGGTGTTTCCAGTGGCGGACGGGTGAGTAACGCGTAAGAACCTGCCCTTGGGAGGGGAACAACAGCTGGAAACGGCTGCTAATACCCCGTAGGCTGAGGAGCAAAAGGAGGAATCCGCCCGAGGAGGGGCTCGCGTCTGATTAGCTAGTTGGTGAGGCAATAGCTTACCAAGGCGATGATCAGTAGCTGGTCCGAGAGGATGATCAGCCACACTGGGACTGAGACACGGCCCAGACTCCTACGGGAGGCAGCAGTGGGGAATTTTCCGCAATGGGCGAAAGCCTGACGGAGCAATGCCGCGTGGAGGTAGAAGGCCTACGGGTCGTGAACTTCTTTTCCCGGAGAAGAAGCAATGACGGTATCCGGGGAATAAGCATCGGCTAACTCTGTGCCAGCAGCCGCGGTAAGACAGAGGATGCAAGCGTTATCCGGAATGATTGGGCGTAAAGCGTCTGTAGGTGGCTTTTTAAGTTCGCCGTCAAATCCCAGGGCTCAACCCTGGACAGGCGGTGGAAACTACCAAGCTGGAGTACGGTAGGGGCAGAGGGAATTTCCGGTGGAGCGGTGAAATGCGTAGAGATCGGAAAGAACACCAACGGCGAAAGCACTCTGCTGGGCCGACACTGACACTGAGAGACGAAAGCTAGGGGAGCGAATGGGATTAGATACCCCAGTAGTCCTAGCCGTAAACGATGGATACTAGGCGCTGCGCGTATCGACCCGTGCAATGCTGTAGCTAACGCGTTAAGTATCCCGCCTGGGGAGTACGTTCGCAAGAATGAAACTCAAAGGAATTGACGGGGGCCCGCACAAGCGGTGGAGCATGTGGTTTAATTCGATGCAAAGCGAAGAACCTTACCAGGGCTTGACATGCCGCGAATCCTCTTGAAAGAGAGGGGTGCCTTCGGGAACGCGGACACAGGTGGTGCATGGCTGTCGTCAGCTCGTGCCGTAAGGTGTTGGGTTAAGTCCCGCAACGAGCGCAACCCTCGTGCTTAGTTGCCAACATGAAGTTTGGAACCCTGAGCAGACTGCCGGTGATAAGCCGGAGGAAGGTGAGGATGACGTCAAGTCATCATGCCCCTTATGCCCTGGGCGACACACGTGCTACAATGGCCGGGACAAAGGATCGCGATCCCGCGAGGGTGAGCTAACTCCAAAAACCCGTCCTCAGTTCGGATTGTAGGCTGCAACCCGCCTGCATGAAGCCGGAATCGCTAGTAATCGCCGGTCAGCCATACGGCGGTGAATTCGTTCCCGGGCCTTGTACACACCGCCCGTCACACTATGGGAGCTGGCCATGCCCGAAGTCGTTACCTTAACCGTAAGGAGGGGAATGCCGAAGGCAGGGCTAGTGACTGGAGTGAAGTCGTAAAAAGGTAGCCGTACTGGAAGGTGCGGCTGGATCACCTCCTTTTCATGGAGAGCTAATGCTTGTTGGGTAGTTTGGTTTGACACGGCTTTCACACCCCAAAAGAATCGAGCTACTTCTGATTAAATTTTGGAGATGGAAATTTCA
>AHTC1000150
GGGGAGATTTATCTGTCTTATTGTTATTTAAGAAGGAAAAGAGAAAGCAGTGAAAGGAGGTCACTACTCTTTAGTGGGATCGGAAAGAGTGGAGAGTGAAGAGTAATGGCTCCCAAAACTTGTTTCCTCTTCTTCTTAGCTTTAGTATCCTTTTCAGCAGTACTGGCTTTTGCGGAAGAAGATGATCCTGGCCTTGTTATGAACTTCTACAAGGAGACATGCCCTCAGGCTGAAGACATCATCAAAGAACAAGTGAAGCTTCTCTACAAGCGCCACAAGAACACTGCATTCTCCTGGCTCAGGAACATTTTCCATGACTGTGCTGTTCAGAGGTGTGATGCATCGCTGCTTTTGGACTCCACAAGAAGAACCTTGTCTGAGAAGGAGACTGACCGAAGCTTCGGGCTGAGGAACTTCAGGTACATTGAGACCATCAAGGAAGCTGTGGAGAGAGAGTGCCCTGGAGTTGTTTCCTGTGCTGATATCCTTGTCCTTTCTGCCAGAGATGGCATTGTTTCTCTAGGAGGTCCTTACATCCCTCTAAAAACAGGAAGAAGGGATGGTAGAAGGAGCAGAGCTGAGGTCGTTGAACAGTACCTTCCAGACCACAATGAATCCATTTCTTCCGTTCTCGACAAGTTTGGCGCCATGGGAATCGACACTCCCGGCGTAGTTGCATTACTTGGAGCACACAGCGTTGGGCGAACCCACTGCGTGAAGTTGGTGCACCGTTTGTACCCGGAGGTAGACTCAGCGCTGAACCCAGAGCATGTGCCGCACATGCTGAAGAAGTGCCCGGACTCCATTCCGGACCCAAAGGCCGTACAGTATGTGAGAAATGACCGTGGTACCCCCATGGTTCTGGACAACAACTACTACAGGAACATCTTGGACAACAAGGGGCTCTTGCTGGTGGATCACCAATTGGCCCATGACAAAAGGACTAAGCCTTTTGTGAAGAAAATGGCTAAGAGTCAGGACTATTTCTTCAAGGAATTCTCCAGAGCCATTACCATTCTGTCTGAGAACAACCCTCTCACTGGCTCTAAAGGTGAGATTAGAAAGCAGTGCAATCTTGCCAACAAGATCCGTACCACCGACGACGAGCCTTAGCTTTCTTAAGCCTAATTCTGCGAAAATAATAAGCTGCTGTTGCTGCTGTGTCTCAAGATCTCTGCACAAATTAGATGCTTTTCTTTTTTCTTTCTTTATGCAATAAGGATAGTGGGTAATAGCTATGTTGATGCTTATGAATGATGATGATGATGATAATGTACGCATGTGATGTGGGGCCTGTCGTGTATGTGTATGTGTATGTATGTGATGATGCATGGCATGGCATGGGTGCGTGGCAGTCACAGTTCAATGTATGTGCTATCAGTTCTCGCTCCCATTCATGCTTATTCATTATTGTAGTATACAAGCGTAGCTTCCATTGTTATATGCGACAGTCAGCACTGCGGATAAGGACGAAGAAAAAGACGTACCGGTAAAAGGGCAAAAGAAGCATAAGATTCCAAATTTGTTGCTTATATTTGAAGTTTATAAAATTCAACAAGTTTTAATTAACAGT
>AHTC1000151
GGGGGTTCTAGTGAGTGTAGTCTCTCATCGTTGTTGTTTTCTGCGTCATCTTTGGTTTCTGTTAGCGTTTTCTCTCCTTCATTTGCGTCAGAAAGAAAAAGAGGAAAAAGCATGTCTTGCTGTGGCGGTAACTGCGGCTGTGGAAGCGACTGCAAGTGTGGCAGCGGCTGCGGAGGATGCAAGATGTACCCTGATTTGAGCTACACGGAGAGCATGTCCTCCACAGAGACCCTTGTTATGGGTGTTTCTGCTGAGAACGGTGGCTGCAAGTGTGGATCTAACTGCACATGCGACCCTTGCACCTGCAAGTGAGTCAAGTAGTGTGAAAAATTAAAGCAGAGATATACGAGTGCTTTGTGCACTATGGTGTTTTGTTAGAACAAAACCCTACCTTTCGTGTATGTTAGAATAAAGTGGCTATGGTTTTTGATTTTACCTCGGGCAAATCCAATTGTTGCTATATTGGATTTGTTTGATGGTATGTTAAGCTAAGGTTGCTTTAATTTGTTATCTATTACTACTATATGGTTTGGTTTGACTTGTGTCGTGTAAAGTTTGATCTAATCTTGATCATCGATCTCTGCTTATAAAAATGTTACTTTGGGC
>AHTC1000152
GGGGACCATCCACACTAATAATAATAATATATATTCATCAATCATCTATATAAGTAGTAGCAGGAGCAATGAGAGGGAGGGTTTCTCCACTGATGCTGTTGCTAGGGATCCTTGTCCTGGCTTCAGTTTCTGCAACGCATGCCAAGTCATCACCTTACCAGAAGAAAACAGAGAACCCCTGCGCCCAGAGGTGCCTCCAGAGTTGTCAACAGGAACCGGATGACTTGAAGCAAAAGGCATGCGAGTCTCGCTGCACCAAGCTCGAGTATGATCCTCGTTGTGTCTATGATCCTCGAGGACACACTGGCACCACCAACCAACGTTCCCCTCCAGGGGAGCGGACACGTGGCCGCCAACCCGGAGACTACGATGATGACCGCCGTCAACCCCGAAGAGAGGAAGGAGGCCGATGGGGACCAGCTGGACCGAGGGAGCGTGAAAGAGAAGAAGACTGGAGACAACCAAGAGAAGATTGGAGGCGACCAAGTCATCAGCAGCCACGGAAAATAAGGCCCGAAGGAAGAGAAGGAGAACAAGAGTGGGGAACACCAGGTAGCCATGTGAGGGAAGAAACATCTCGGAACAACCCTTTCTACTTCCCGTCAAGGCGGTTTAGCACCCGCTACGGGAACCAAAACGGTAGGATCCGGGTCCTGCAGAGGTTTGACCAAAGGTCAAGGCAGTTTCAGAATCTCCAGAATCACCGTATTGTGCAGATCGAGGCCAAACCTAACACTCTTGTTCTTCCCAAGCACGCTGATGCTGATAACATCCTTGTTATCCAGCAAGGGCAAGCCACCGTGACCGTAGCAAATGGCAATAACAGAAAGAGCTTTAATCTTGACGAGGGCCATGCACTCAGAATCCCATCCGGTTTCATTTCCTACATCTTGAACCGCCATGACAACCAGAACCTCAGAGTAGCTAAAATCTCCATGCCCGTTAACACGCCCGGCCAGTTTGAGGATTTCTTCCCGGCGAGCAGCCGAGACCAATCATCCTACTTGCAGGGATTCAGCAGGAATACTTTGGAGGCCGCCTTCAATGCGGAATTCAATGAGATACGGAGGGTGCTGTTAGAAGAGAATGCAGGAGGAGAGCAAGAGGAGAGAGGGCAGAGGCGACGGAGTACTCGGAGTAGTGATAATGAAGGAGTGATAGTCAAAGTGTCAAAGGAGCACGTTCAAGAACTTACTAAGCACGCTAAATCCGTCTCAAAGAAAGGCTCCGAAGAGGAAGATATCACCAACCCAATCAACTTGAGAGATGGCGAGCCCGATCTTTCTAACAACTTTGGGAGGTTATTTGAGGTGAAGCCAGACAAGAAGAACCCCCAGCTTCAGGACCTGGACATGATGCTCACCTGTGTAGAGATCAAAGAAGGAGCTTTGATGCTCCCACACTTCAACTCAAAGGCCATGGTCATCGTCGTCGTCAACAAAGGAACTGGAAACCTTGAACTCGTAGCTGTAAGAAAAGAGCAACAACAGAGGGGACGGCGGGAACAAGAGTGGGAAGAAGAGGAGGAAGATGAAGAAGAGGAGGGAAGTAACAGAGAGGTGCGTAGGTACACAGCGAGGTTGAAGGAAGGCGATGTGTTCATCATGCCAGCAGCTCATCCAGTAGCCATCAACGCTTCCTCCGAACTCCATCTGCTTGGCTTCGGTATCAACGCTGAAAACAACCACAGAATCTTCCTTGCAGGTGATAAGGACAATGTGATAGACCAGATAGAGAAGCAAGCGAAGGATTTAGCATTCCCTGGTTCGGGTGAACAAGTTGAGAAGCTCATCAAAAACCAGAGGGAGTCTCACTTTGTGAGTGCTCGTCCTCAATCTCAATCTCCGTCGTCTCCTGAAAAAGAGGATCAAGAGGAGGAAAACCAAGGAGGGAAGGGTCCACTCCTTTCAATTTTGAAGGCTTTTAACTGAGAATGGAGGAAACTTGTTATGTATCCATAATAAGATCACGCTTTTGTAATCTACTATCCAAAAACTTATCAATAAATAAAAACGTTTGTGCGTTGTTTCTCCAAGAAAAAAAAA
>AHTC1000153
GGGGATCACAACCACAACAATAACAATAATAGCAGCCATGGCTAAGCTTCTTGCGCTTTCTGTTTGCTTTTGCTTTCTAGTTCTGGGAGCTAGCAGCGTCACCTTCAGGCAGCAGGGGGAGGAGAATGAGTGCCAGTTCCAGCGCCTCAATGCCCAGAGACCCGACAACCGCATTGAGTCTGAAGGCGGTTACATTGAGACTTGGAACCCCAACAACCAGGAGTTCCAGTGCGCCGGCGTCGCCCTCTCTCGCTTCGTCCTCCGCCGCAACGCCCTTCGAAGGCCTTTCTACTCCAATGCTCCCCAGGAGATCTTCATCTACCAAGGGAGTGGTTATTTTGGGTTGATATTCCCTGGTTGTCCTGGCACATTTGAAGAGCCAATTCAGGGATCTGAACAATTCCAAAGCCAAAGGCCACTGGACACTCACCAAAAGGTTCACAGCTTCAGAGAGGGTGATCTCATCGCTGTTCCCCACGGCGTTGCTTTCTGGATCTACAACGACCAAGACAGTGATGTTGTTGCCATTTCTGTTTTACACACCAACAGCCTCCACAACCAACTTGACCAATTCCCCAGGAGGTTCAATTTACTGGAAAGCAAGAGCAGAATTCCTAAGATACCAGCAAGAACAAGAAAACGAAGGCGGCAACGTCTTTAGCGGCTTCTCAACAGAATTCCTCTTACATGGGCTTCCCAAGTGAACGAGGACTTAGTGAGAACTAAGAGGAGAAAACGAAAGCGAGGAGCAAGGAGCCATGTGACAGTAAAGAGAGGCCTT
>AHTC1000154
GGGGGATCACAACCGCAGCAATAACAATAATGGCAGCCATGGCGAAGCTTCTGGCGCTTTCTGTTTGCTTTTGCTTTCTAGTTCTGGGAGCTAGCAGCATCTCCTTCAGGCAGCAGCCGGAGGAGAATGCGTGCCAGTTCCAGCGCCTCAATGCGCAGAGGCCTGACAACCGCCTTGAATCTGAAGGCGGTTACATTGAGACTTGGAACCCCAACAACCAGGAGTTCCAGTGCGCCGGCGTCGCCCTCTCTCGCACCGTCCTCCGCCGCAATGCCCTTCGCAGGCCTTTCTACTCCAATGCTCCCCTCGAGATCTACGTTCAGCAAGGAAGCGGATACTTTGGGTTGATATTCCCTGGTTGTCCTAGTACATATGAAGAGCCTGCACAAGAAGGACGGCGATATCAGTCCCAAAAGCCATCAAGACGTTTTCAAGAGCAGGACCCAAGCCAACAGCAACAGGATAGTCACCAGAAGGTGCACCGCTTCGATGAGGGTGATCTCATTGCAGTTCCCACCGGTGTTGCTTTCTGGATGTACAACGACCAAGACACTGATGTTGTTACCGTTACTCTTAGTGACACTAGCAGTATCCACAACCAGCTCGACCAATTTCCCAGGAGATTCCATCTGGCTGGAAACCAAGAGCAAGAGTTCTTAAGGTACCAGCAGCAGCAAGGCAGTCGTCCACATTATCGACAAATTAGCCCAAGGGTACGAGGTGAGGAACAAGAAAACGAAGGTAATAATATCTTCAGCGGCTTTGCACAGGAGTTCCTTCAACACGCCTTCCAGGTTGATAGAGAAACCGTACAAAATCTAAGAGGAGAGAACGAGCGCGAGGAAGAAGGAGCCATTGTTACAGTCAGGGGAGGCCTCAGAATCTTAAACCCAGATGAAGAAGATGAGAGCTCGAGGTCGCCTCCCAGCAGACGAGAGGAATTCGATGAGGATCGATATGAGAGACAACAACGTGGTAAATACGATGAGAACCGCAGACGCTACAAAAATGGTATTGAGGAAACCATCTGCTCTGCCAGTGTTAAGAAGAACCTTGGCAGATCCTCAAACCCTGACATCTACAACCCTCAAGCTGGCAGCCTCAGAAGCGTCAACGAACTCGACCTCCCAATTCTCGGCTGGCTCGGTCTCAGTGCTCAACATGGAACACTCTATAGGAATGCAATGTTTGTGCCTCACTACACCCTCAACGCACACACCATCGTTGTGGCATTGAACGGACGGGCACATGTGCAAGTGGTTGACAGCGACGGTAACAGAGTGTACGACGAGGAGCTTCAAGAGGGTCACGTGCTTGTTGTGCCACAGAACTTCGCCGTCGCTGGAAAGTCCCAGAGCGACAACTTTGAATACGTGGCATTCAAGACAGACTCAAGGCCCAGCATAGCCAACCTCGCCGGTGAAAACTCCATCATAGATAACTTGCCGGAGGAGGTGGTTGCAAATTCATATGGCCTCCCAAGGGAGCAGGCAAGGCAGCTTAAGAACAACAACCCCTTCAAGTTCTTCGTTCCACCGTCTCAACAGTCTCTCAGGGCTGTGGCTTGAAAACAAGCGTGACATGTATGTGTGTTATCCACTACATACATACTTTTTGCCACAACTACTGAATAATACATATTAATAACGACCGA
>AHTC1000155
GGGGGAACTAACAACCACCATGGCTAAGCTTCTGGCTCTCTCTCTTTGCTTTTGCTTGCTGCTTCTGCGAGTTAGCAGCTCTGCTTTCAGGCAGCAGGCGGAGGAGAATGTGTGCCAGTTCCAACGCCTCAATGCTCTGAGACCTGACAACCGCATTGACTCGGAAGGCGGTTTCATTGAGACTTGGAACCCCAAGAGTCAGGAATTCCGGTGTGCCGGAGCCACCCTCTCTCGCTGCACTCTCCGCCGCAATGCCCTTCGCCGCCCTTACTACTCCAATGCTCCCCAGCAGATCTTCATCCAGCAAGGAAGCGGGTACTTTGGGTTGATATTCCCCGGTTGTCCTGCGACATTTGAAGAGCCAAATCATCGGGGATCCCAAAGGCACCAAAAGGTGCAGCGCTTCAAAGAGGGTGATCTCATCGCGGTGCCCCATGGTGTTGCTTTCTGGATGTACAATGACCAAGACACCGATCTTGTTACCCTTTGTTTTATGCACACCGACAGCTTCCACAACCAACTTGACTACTTCCCCAGGAAATTCAATTTGGCTGGGAAACAAGAGCAAGAATTCCTACAGTACCAACATCAACACGGTGGTCCCCGTAGCCAGGAATTTAGCCCACGTGACCACCACGAAGGCGAAGGTGGAAACATCTTCAGCGGCTTCACTCCGGAGTTCCTCTCACATGCCTTCCAAGTTGACAGGGAGATAGTGCAAAATCTAAGGGGGGAGAACGAACGCGAGGAACAGGGACCCATTGTGACAGTCAGGGGAGCCCTCAGAATCTTAAGCCCTGAAAGAGAGGAATTTGATGGAAGAGGAATGGGCAATGGGATTCAGGAGACTATTTGCACTGCAACTGTTAAGAAGAACCTTCAAGGATTGACAACCGAATTCAGCTACAATCCTCAAGCTGGTATCCTTAGAAATGTGAACGATCTCAGACTCCCAATCCTCAACTGGCTTGGACTCAGTGCTGAATATGGAAAGCTTTACAGAAATGCAATGATTGTTCCTCACTACAATCTCAACGCAAACAGCATCATATATGGATTGAACGGACGGGCACACGTACAAGTAGTGGACTGCAATGGCAACAGAGTGTTCGACGAGGAGCTTCAAGAGGGTCACGTGCTGGTGCTGCCGCAGAACTTCGCAGTAGCTGTGAGGTCGCAGAGCGAGAATTTCGAATACGTGGCATTCAAGACAAACTCAAGGCCCAGCATGGCCAACCTCGCCGGTGAAAACTCCATCGTATGGAACTTGCCGGAGGAGGTGGTTGCGAATTCATATGGCCTCCCAAGGGAGCAAGCAAGGCAACTCAAGAACAATAACCCCTTCAAGTTCTTGGTTCCGCCTCAAGACTCTCACATGATGATCAAGACTGATGTGGCTTAGAAATAGCAACTGTGTAGGTGCGTACACTTCTTGCCACAATTGAGTAATTTAGTTTCCTAATAATTAATAAGGAATAAGAATACAAAATGGCATTCCTTTTAAAATAAAGAGAAATGCTATTTGTATATCAAAATTAATCATTAAAATTAATTATCAATGTATTTACGTATAAATATATGTGTGATTTAATTTAA
>AHTC1000156
CATAGCAGCCATGGCTAAGCTTCTTGCGCTTTCTGTTTGCTTTTGCTTTCTAGTTCTGGGAGCTAGCAGCGTCACCTTCAGGCAGCAGGGGGAGGAGAATGAGTGCCAGTTCCAGCGCCTCAATGCCCAGAGACCCGACAACTGCATTGAGTCTGAAGGCGGTTACATTGAGACTTGGAACCCAAACAACCAGGAGTTCCAGTGCGCCGGCGTCGCCCTCTCTCGCTTCGTCCTCCGCCGCAACGCCCTTCGAAGGCCTTTCTACTCCAATGCTCCCCAGGAGATCTTCATCTACCAAGGGAGTGGTTATTTTGGGTTGATATTCCCTGGTTGTCCTGGCACATTTGAAGAGCCAATTCAGGGATCTGAACAATTCCAAAGACCATCAAGACATTTTCAAGGGCAGGACCAAAGCCAAAGGCCACTGGACACTCACCAAAAGGTTCACGGCTTCAGAGAGGGTGATCTCATCGCTGTTCCCCACGGTGTTGCTTTCTGGATCTACAACGACCAAGACACTGATGTTGTTGCCATTTCTGTTTTACACACCAACAGCCTCCACAACCAACTTGACCAGTTCCCCAGGAGGTTCAATTTAGCTGGAAAGCAAGAGCAAGAATTCCTAAGATACCAGCAACGAAGTGGTCGTCAAAGCCCAAAAGGAGAAGAACAAGAACAAGAACAAGAAAACGAAGGCGGCAACGTCTTTAGCGGCTTCTCAACAGAATTCCTCTCACATGGCTTCCAAGTGAACGAGGACATAGTGAGGAACCTAAGAGGAGAAAACGAACGCGAGGAGCAAGGAGCCATTGTCACAGTAAAGGGAGGACTTAGCATCTTAGTTCCACCAGAGTGGAGGCAGAGCTACCAACAACCTGGAAGAGGCGACAAAGACTTCAACAACGGCATTGAAGAAACCATTTGCACTGCAACTGTTAAGATGAACATTGGCAAATCCACATCTGCTGATATCTACAACCCTCAAGCTGGTAGCGTCAGAACTGTAAACGAACTTGACCTCCCAATCCTCAATCGACTCGGACTCAGTGCCGAGTATGGATCCATTCATCGGGATGCAATGTTTGTTCCTCACTACAACATGAACGCAAACAGCATGATATATGCATTGCACGGAGGAGCTCATGTCCAAGTGGTGGACTGCAATGGCAATAGAGTGTTCGACGAGGAGCTTCAAGAGGGTCAATCGCTGGTGGTGCCACAAAACTTCGCCGTGGCTGCAAAGTCACAGAGCGAGCACTTCTTGTACGTGGCATTCAAGACAAACTCAAGGGCCAGCATATCCAACCTTGCTGGCAAAAATTCCTACATGTGGAACTTGCCCG
>AHTC1000157
GGGGGGATCACAACCACACCAATAACAATAATAGCAGCCATGGCTAAGCTTCTTGCGCTTTCTTTTTGCTTTTGCTTTCTAGTTCTGGGAGCTAGCAGCATCTCCTTCAGGCAGCAGCCGGAGGAGAATGCGTGCCAGTTCCAGCGCCTCAATGCGCAGAGACCTGACAATCGCATTGAATCAGAGGGCGGTTACATTGAGACTTGGAACCCCAACAACCAGGAGTTCGAATGCGCCGGCGTCGCCCTCTCTCGCTTAGTCCTCCGCCGCAACGCCCTTCGTAGGCCTTTCTACTCCAATGCTCCCCAGGAGATCTTCATCCAGCAAGGAAGGGGATACTTTGGGTTGATATTCCCTGGTTGTCCTAGCACATATGAAGAGCCTGCACAACAAGGACGTCGATCTCAGTCCCAAAGACCACCAAGACGTCTTCAAGGAGAAGACCAAAGCCAACAGCAACAAGATAGTCACCAGAAGGTGCACCGTTTCGATGAGGGTGATCTCATTGCAGTTCCCACCGGTGTTGCTTTCTGGCTCTACAACGACCACGACACTGATGTTGTTGCTGTTTCTCTTACTGACACCAACAACAACGACAACCAGCTTGATCAGTTCCCCAGGAGATTCAATTTGGCTGGGAACCACGAGCAAGAGTTCTTAAGGTACCAGCAACAAAGCAGACAAAGCAGACGAAGAAGCTTACCATATAGCCCATACAGCCCGCAAAGTCAGCCTAGACAAGAAGAGCGTGAATTTAGCCCTCGAGGACAGCACAGCCGCAGAGAACGAGCAGGACAAGAAGAAGAAAACGAAGGTGGAAACATCTTCAGCGGCTTCACGCCGGAGTTCCTGGAACAAGCCTTCCAGGTTGACGACAGACAGATAGTGCAAAACCTAAGAGGCGAGAACGAGAGTGAAGAAGAGGGAGCCATTGTGACAGTGAGGGGAGGCCTCAGAATCTTGAGCCCAGATAGAAAGAGACGTGCCGACGAAGAAGAGGAATACGATGAAGATGAATATGAATACGATGAAGAGGATAGAAGGCGTGGCAGGGGAAGCAGAGGCAGGGGGAATGGTATTGAAGAGACGATCTGCACCGCAAGTGTTAAAAAGAACATTGGTAGAAACAGATCCCCTGACATCTACAACCCTCAAGCTGGTTCACTCAAAACTGCCAACGATCTCAACCTTCTAATACTTAGGTGGCTTGGACTTAGTGCTGAATATGGAAATCTCTACAGGAATGCATTGTTTGTCCCTCACTACAACACCAACGCACACAGCATCATATATGCATTGAGGGGACGGGCTCACGTGCAAGTCGTGGACAGCAACGGCAACAGAGTGTACGACGAGGAGCTTCAAGAGGGTCACGTGCTTGTGGTGCCACAGAACTTCGCCGTCGCTGGAAAGTCCCAGAGCGAGAACTTCGAATACGTGGCATTCAAGACAGACTCAAGGCCCAGCATAGCCAACCTCGCCGGTGAAAACTCCGTCATAGATAACCTGCCGGAGGAGGTGGTTGCAAATTCATATGGCCTCCCAAGGGAGCAGGCAAGGCAGCTTAAGAACAACAACCCCTTCAAGTTCTTCGTTCCACCGTCTCAGCAGTCTCCGAGGGCTGTGGCTTAAAAACGACCAGTATCTTCTGCAAGCGTGTTATCCACTACATACTTTTTGCCACAAATGAATAATATAATAATAAGAAGAATAATGTAGTTTTAATTTTTTAGTATGAATAAGAATACAAAGGGGGCATTGATGCCCTTTTTTGTTTAAGATCGGGATGGTACCATATGTGGCAAGGAGCAGATATGGAGA
>AHTC1000158
GGGGGGATCACAACCACAGCAATAACAATAATAGCAGCCATGGCTAAGCTTCTTGAGCTTTCTTTTTGCTTTTGCTTTCTAGTTCTGGGAGCTAGCAGCATCTCCTTCAGGCAGCAGCCGGAGGAGAATGCGTGCCAGTTCCAGCGCCTCAATGCGCAGAGACCTGACAACCGCATTGAATCGGAGGGCGGTTACATTGAGACTTGGAACCCCAACAACCAGGAGTTCGAATGCGCCGGCGTCGCCCTCTCTCGCTTAGTCCTCCGCCGCAACGCCCTTCGTAGGCCTTTCTACTCCAATGCTCCCCAGGAGATCTTCATCCAGCAAGGAAGGGGATACTTTGGGTTGATATTCCCTGGTTGTCCTAGCACATATGAAGAGCCTGCACAACAAGGACGCCGATATCAGTCCCAAAGACCACCAAGACGTTTGCAAGAAGAAGACCAAAGCCAACAGCAACAAGATAGTCACCAGAAGGTGCACCGTTTCAATGAGGGTGATCTCATTGCAGTTCCCACCGGTGTTGCTTTCTGGCTGTACAACGACCACGACACTGATGTTGTTGCTGTTTCTCTTACTGACACCAACAACAACGACAACCAGCTTGATCAGTTCCCCAGGAGATTCAATTTGGCTGGGAACCACGAGCAAGAGTTCTTAAGATACCAGCAACAAAGCAGACAAAGCAGACGAAGAAGCTTACCATTAAGCCCATACAGCCCTCAGCCTGGACAAGAAGACCGTGAATTTAGCCCTCAAGGACAGCACGGCCGCAGAGAACGAGCAGGACAAGAACAAGAAAACGAAGGTGGAAACATCTTCAGCGGCTTCACGTCGGAGTTCCTGGCACAAGCCTTCCAGGTTGACGACAGACAGATAGTGCAAAATCTAAGAGGCGAGAACGAGAGTGAAGAACAGGGAGCCATTGTGACAGTGAAGGGAGGCCTCAGAATCTTGAGCCCAGATAGAAAGAGTCCCGACGAAGAAGAGGAATACGATGAAGACGAATATGCTGAAGAGGAGAGGCAACAAGATAGAAGGCGTGGCAGGGGAAGCAGAGGCAGCGGCAATGGCATTGAGGAGACCATCTGCACCGCAACTGTTAAAAAGAACATTGGTAGAAACAGATCCCCTGACATCTACAACCCTCAAGCTGGTTCACTCAAAACTGCCAACGAGCTCAACCTTCTAATCCTTAGGTGGCTTGGACTTAGTGCTGAATATGGAAATCTCTACAGGAATGCATTGTTTGTCCCTCACTACAACACGAACGCACACAGCATCATATATGCATTGAGGGGACGGGCTCATGTGCAAGTGGTGGACAGCAACGGCAACAGAGTGTACGACGAGGAGCTTCAAGAGGGTCACGTTCTTGTGGTGCCACAGAACTTCGCCGGGGCTGGGGAAGCCCCGAGCGAAGACTTGCGAAGACCGTGGCATTCAAGACAGACACAGGGGCCGAGGATAACCCAACCTCGCGCGGGAAAAACTCCTTCCAAAGAAAAGCGGGCCCGGAGGAGGGGGATGGCAAATGTATAAGGGCCCCCCGGGGGGAGGAGGGGAGGGCGGCTTTAAGAACAAAACCCCCTGTCGAGTGC
>AHTC1000159
TAATAACATCAATCATATGGGTTGTTACTTTGCACTTCCACCTCCCCCATCTTGCAAGTTTAGGTCCTCAAAACCTCTTTAATTTACTTACTCTTCTTCAGTGCTGCACACAGTCTCTAATACTCACATGGTTTATTAGAAGCTTGTCACCACCATAGCTCAAAGGAGTAGTTAGTTGGGGCAATTATTACCAGATGACTATGAACAAGAAGCATCGTGTCCTCGTGTTTATGATCATCATGGTTGTTTCAATTGCAGAGAAACCTTCACTTACAGAAGGGAGGGCACTTTCCTTAATATCTTCTCAAGGGTACTCGAAAATTTTCGCGACTCTCGGAGTTGTTTGCAAGTGTTGTGATGGTGGAGGTGCCTGCACAAGTAGATGGACAAAATCTTGCAATAATCTCAAGTGTCTTCCTTGGAAGTCAGTGTCACATAATTAGTTACCACTTTTAGTTTTGCTTATCTAGCTTTGGTCTTGCATGTAATTAATAAGCTTAGACAGTATTATTAGTATAGTAGTTATGCAAAGTTTAAGAAACAACCTTGTGCTATGGGAAGTGGGAACAGTTTGAATTCCTTGAGTTCGTGGTGAAGTTTCCGAAGTTTCTTCCTTTTGAACAGGTCAATGACAACATTATATAGTATGAAATCAATAAATGAATGAAAAAATGACATGTCTCCTCTGTAAAAAAAAAAAAAAAAACCTCGTGCCGAATTCGGCACGAAGGATCCCCTGACATCTACAACCCTCAAGCTGGTTCACTCAAAACTGCCAACGAGCTCAACCTTCTAATCCTTAGGTGGCTTGGACTTAGTGCTGAATATGGAAATCTCTACAGGAATGCATTGTTTGTCCCTCACTACAACACGAACGCACACAG
>AHTC1000160
GGGGCTCTCCTGATCCCTTCTTCCAATCATCATGCCAGGCCTTACCATTGGAGACACAATCCCTGACCTTGAAGCTGAAACCACCCAGGGCAAGATCAACCTCCACCACTTCTGTTCTAATTCATGGACCATCCTCTTCTCTCACCCTGGTGATTTCACCCCGGTTTGTACCACGGAACTTGGGAAGATGGCTGAGTATGCTAAAGAGTTTAATCAGCGAGGAGTGAAGCTATTGGGTTTATCATGCGATGACATTCAATCCCACAATGAATGGATCAAAGACATTGAAGCCTTCACTCCAGGTTGCAAGGTGAGTTACCCAATCATGTCAGACCCAAAGAGAGAGATAATCAAGAAGCTGAACATGGTGGACCCTGATGAGAAAGATTCCAGTGGCAATAATCTACCTTCTAGGGCTCTTCACATAGTGGGGCCTGATCTTCAGGTGAAGCTGAGTTTTCTGTACCCAGCAACAACAGGGAGGAACATGGATGAAGTAGTGAGGGTGGTGGAGTCTCTGCAGAAGGCTTCAAAGTTCAAGATTGCAACACCAGCAAACTGGAAGCCAGGGGACCCTGCTGTCATTCAGCCAAGTGTCACTGATCAACAAGCCAAGGACATGTTCCCTCAAGGTTTTGAAACTAAGGATCTCCCTTCAGGGAAAAACTACTTGCGCTTCACCAAAGTTTGATATCATATCATATCATATCATGTCATCTTATTTTGCTATCTCACAAATCTAAATATGGTTAAGTACGAGTTGGCCTCTTCTCTAATGTTATGTTTTATATAGACACTACTTAGTATAATGTATCCTTTTGTTGACTGTGTTATACTATAACAGAATCTGAATCTTAATTTGGC
>AHTC1000161
GGGGAGGGGATTGAAGAGAGAGCATGCATTTGCATTGTGAATTAAAAGGAGCACATGGTATTCAACCTTCTCTGCTGATTCCATCTCAATCCAAGCACAAGCAGAAGCAGCTCCACCTCCCCCACGTGTTGTCATCTCATTGGTTTCAATAGCGGTAGTGCTCAGCTTGCTTTCTTACATTTGCATCCCATCATCATCACCCTCAGATCTGAACCTTTAATTTCACTCCCATCACCATGGCTGAGAAGGTGACTGTAATGAAGCTCAAGGTTGACCTTGAATGCCACAAATGCTACAAGAAGGTCAAGAAGGTTCTCGCTAAGTTCCCTCAAATTCGAGACGAGAAATTCGACGAGAAGCAAAATATCGTGACCATCACGGTGGTGTGCTGCAGCCCCGAGAAGATCCGGGACAAGCTTTGCTACAAAGGCGGAGGCTCCATCAAAAGCATTGAAATCGTCGACCCGCCCAAGCCCGAAAAGAAGAAGGATGCTGATGACAAGCCCAAAGCCCCCGCACCTGACCCTCCAAAGAAGAAAGATGCTGCTGCCGACAAACCAAAGCCCAAGCTCGCAGATGAGCCCGACAAGAAGAAGGATGCCGGGGACAAGGAGAAGCCTAAAGATGCTGCTCCCAAGGAAAAGGCTGATAAGCCCAAGGGTGACTCCGAGAAGCCTAAGGGTGACCCCGAGAAGCCCAAAGACAAGCCCGCAGAGGCAAAACCCGCACCTCCTCCCGTTAAGATTGCGGATCCCGTGGCGGCGTACCCGCCCGCGCCGCAACCGATGATGGTTCCAGTGGGTATATGCGTGACGGGCTATGAAGGTGGGCCTGGGCCGTGCGTGAATGGTTACGCTTGGGCCCGTGATGTGCTACGATGGGTACTATGCAAGGCCCGTTTACGATAGTTACGGTGGAGGGAGACCGTATTATGTGAACCGTTGTGATCAATATTTCAGCGATGAAAACCCGGCAGGCTGCACCGTCATGTGATGTGATGATGTCATCACATCTCAATCATGTTTATTATTGTTCAATCAATCTTTTTCCATTTCTTTCTTCTTTTCTTATTTGTTATCTAAATGTGCCAGCGTCTCATTATCATAGGAAAGAAACAAGTGGGGGAAATAAAGATGAACACAATATGTTTTTCTTTTTTATTTTTACTTTTTTGGTTTT
>AHTC1000162
GGGGAACCCATATTCCTTTTCTTTGCAGTCTTGTCATCCCATGACTCTCTTTTCAGCAGAGAAAGGCAACAGCTTGTTGAATCATTGAGCAGAAGAGGAAATTTGTCCTAGCTAGCTTCCTTTCTTGGACTCAGAATAGCATAGCATGCACAATCTCCATGATGAGCAGCATCACCCCATGCGCCAACTTCATCACCGGAAGCGGCAACAACAACGGCGGTGTGACGCCGCCATCAAGCACGTGCTGCGATTCATTGCGCGCTCTGATGAGTTCAAGCATGGATTGTGCTTGCAAGGTTTTATCTGCAAATGCTCCAAATCTCCAACTTCCCATCACACAAGCTGTTGCCATCTCCCTTGCAACCGCATGCAATATTAATGGACTCTCCGCACACTGTAAAGGAGAGGTGGTGGAAGCAGAATCGGCGGCAAAAACACCGTGAATTACTAGACCGGTAGCGATGACTCATCTTCCATGGCACGTTTATCATGATCCTCTGTTTTCCACATTTATCTAAGAATGTACGACGAACATTATCATGATTTGTGACTTTAATTGCATTATTACCTGACCATCTTATCATTTATCCGATTTACATTACGGTCTCGGTTTCTACACATACACACACACACACCATGCGCATATATATATATATATATTCACGCATAAGCTGTGGCACCAGATCAGTGGTCATAATAGTCGTTATGCTGAGGGCCAGGGAAGAAGAAAGTCTCTGGTCGGCTGAAAATCTCATCAACCTTCTCCGCCGGCTGCATGAAAGTGAGTTGCTTGGCATCCTTGTCCATTGCACTCATCACGTTATTTTTCCCCGCAAGAGCGTGAATTTTGTTCCCTCTCGCATTTACCTCGTAACACACTATGTGAAGATCATCTTCCTTCCCAGCTCCAACCAAGAATGGATGCCCCGCTGGTACCACAAACACCAATCCTTCTCTCAGCTCCGAACTCAACCTCCGGTATAAAGCCTTATCCTTTGTTCCTCCTCCTCTTCCTCCAGAGTAGCGTGAAGAAGACACGTAGTGTGGAC
>AHTC1000163
GGGGGCCAAAATCCTAAGTAAAGGTTTTGGTGTTAGCTTATTGAATCTTCCATGGCTGCGAGGAGACCCGTCCAGTGTTTGCTGCAAAGGGTTTGCGGCGGAAGCAGACGATTCGGTGTTGCTCTTCAGGGCCATGCTTCTTCTTCCTCTTCTCAGCAACTCATTGACAAGGAATATCAGTACAGCGCCCACAATTACCATCCAATTCCCATTGTGTTTTCTCAAGCAAAGGGAGCTGCTGTGTGGGATCCAGAGGGAAACAAATATCTTGATTTCTTATCTGCTTATTCTGCTGTTAATCAGGGACATTGCCATCCTAAAATTCTGAAAGCCTTAACAGAGCAGGCAGAAAAGCTGACCCTGAGCTCTCGAGCCTTTTACAATGATCGGTTTCCACCATTTGCTGAGCATTTGACAAGTATGCTTGGTTATGATATGGTGCTTCCCATGAACACTGGTGCTGAAGGAGTGGAAACAGCTCTGAAATTAGCAAGAAAGTGGGGTTATGAAAAGAAAAGAATTCCCAAAGATGAGGCTATTATTGTGTCATGTTGTGGCTGCTTCCATGGCCGTACACTAGCTGTTATATCTATGAGTTGTGACAATGAAGCTACCCGGGGTTTTGGTCCTTTATTGCCTGGCCATCTTAAAGTTGATTTTGGTGATGCAGAAGCCCTTGAAAGAATTTTTAAAGAAAAAGGAGAACACATAGCTGGCTTTCTTTTGGAACCCATCCAGGGTGAAGCTGGGGTAATCATTCCTCCGGATGGCTATTTGAAAGCTGTTAGAGATCTTTGCACCAGATATAATGTGCTGATGATTGCAGACGAAATACAAACTGGGTTAGCAAGAACGGGGAA
>AHTC1000164
TATAAATAATCCTTTGGTACATCAAAATTAAATTCTTAATATTCATAATAATGTAATATCAAAATCAAAGTACTCCACTACTCCACTACATTCAATAGGATAACACAAGTTATCATATCTCAAAATGCAAGGATAATAATACATGTTTGTTTATTTTCATACCAATCCGAAATTTATAGGTATTCCTCTTATCAACAGAAAATACAAAAACCTGCTTTTCTAAAGCTAATAGGTTAAATCCTTCATCTTATGGAAGAACAGACACCACAAAAGTTTTAATAATAAATAAAAGCCAAAACATAACCCTTCATGAGTTGGTGCCTCTCAGGGCAAATAACACATTTCAGCATCATATCTTGGATTGAATCATTTAACTATGCAGATCTTAATAACAGAGGCAACTCCAATGCGATGTAGTGCAACAACTGCATCACCAGGCTTGCAAAGCCCTTTTTGAGTTGCAGACTTAAGAGCAGCTTCAAGAATCACTTCTGTAGATTCTGCATCAGTGGCTTTTGCAGATCCCTCAGCCAATACAGGAATCAAGCCTCTGTATATTAAGCTGTGCCTTGCTGGTGTCTCATCACTGATGCTCCAGTCGAATGAGTCAGTTGTCAAAACCGGAACCACCACTGACAATATCGGAACAGCCGGCCTATACTTGGCGACCAACTTGGCTGTAGTGCCACCACGTGTCAGCACAACGATGAGTTTGGCTTTGGCCTTGTTCGCCGTGCGGACGGCAGATGATGCAAGACTTTCCAATGGACTCATCGGTAGAGGAGTAGCCCTTATCATCTCCTTGAAGATTGCATTGTAATCT
>AHTC1000165
GCCCGGGCAGGTACGCGGGGCCCTCGAAACACCTTCTCCTTCATGCTCGAAGGAGATCCTGGTCGGCGTCCATAGGCAGCGAAGGTCCGTCAACTGCGCCGGCGTAACCGGTTGAAGATCTGGCGGTCCCACGAACCTGTAGGAGAGAGCCTGCCGAGTAGGTGTGGAGTCCATCTGAGAGTTGTTGCGACCATAGTTTCTGTTATCCAGGGTTTTTATTATCATAATATTGGTAGCAAGAAATGGAGAACAAGCGAATGTGGAGTGATGAAGAGACATTGGCCTTTGTTGGTTTCATGGAGGAGTTTGTCGTTGACGGTCAGCGGGCTGATTATGGGCAGTTTAAACCGGGAACATTCGAGAAACTGGCTTTGAAGATGTTGGAGGCTTTCCCCGGTTGTACACTGACCGCGAAGCATTGCAAGAATAAGCACAAGCGGCTGAAGGAGAAGTACCAGTACGCCGCTGATATGCTTGCTTGTAGCGGATTTGGCTGGAACAACGAGAAACAATGTGTTGAGGTTGACAGCAAAGACGTCCTTGATGCTTGGTTGAAGGCACATCCGACCAAGTTCTACAGTCCTGGCAAGCCATTTCCTTTATTTCACCGACTGGAAGGTATCTTTGGCAGGGATAGAGCCACGGGAGTGGCGGCCGTTAGTGGCTTCAATGCGGAGGAACAGGTTAACGAAGAGACAGACGACAGTGCTGCTGGATTTGATCAGTCCGAGATGTCTCCACCTCCAGACCAAGACGGAGTTGCAGCAATGCAAGGACAAGCATCACATTCTGAGGTCGGTGCAAGCGCGGGAAGCACCAGGCAATGCGGAAGGAAGAGGAAACGAGTTGACGTACTCGAGAGGATGGCCAATC
>AHTC1000166
TAGCCACCTGTTCATGAGTCACCAAATGACACACCATCACCTGTTTTTAAATCTCCAAACAACTCCCCATCACCTGTTTTTGAATCACCAAACAAGACACCATCACCTGTTTTCAAGTCTCCAAGTAACTCACCATCACCTACTTTCAAGTCTCCAAACAACTCACCATTGAAAAAGGCACCTATTTTTGAGTCGCCAAACAAGACACCATCACCTGTTTTTGAGTCACCAAACAAGACACCATCACCTGTTTTCAAGTCTCCAAACAATTCGCCATCACCTGTTTTCGAATCTCCAAACAAGACACCATCACCTATTTATGAATCACCAAACAATTCACCATCACCTGTTTTTGAGTCACCAAACAAGACACCATCACCTGTTTTCAAATCTCCAAGCAACTCACCATCACCTACTTTTAAGTCTCCAAACAACTCACCATTGAACAAGGCACCTGTTTTTGAGTCACCAGACAAAACACCATCACCTGTTGTCAAATCTCCAAGCAACTCACCATCACCTACTTTCAAGTCTCCAAACAACTCACCATTGAACAAGGCACCTATTTTTGAGTCTCCAAACAAGACACCGTCACCTGTTTTTGAGTCACCAAACAAAACACCATCACCTGTTTTCAAATCTCCAAGCAACTCACCATCACCTACTTTTAAGTCTCCAAACAACTCACCATTCAACAAGGCACCTGTTTTTGAGTCGCCAAACAAGACACCGTCACCTGTTTTTGAGTCACCAAACAAAACACCATCACCTGTTTTCAAATCTCCAAGCAACTCGCCGTCACCTGCTTTCAAGTCTCCAAACAACTCACCATTCAACAAGGCACCGATTTTTGAGTCACCAAACAAGACACCATCACCTGTTTTTGAGTCTCCAAACAAGACACCATCACCTACTCTTAAGTCACCAAACAACTCGCCACTCAACAAAGTACCTATTTTATGAGTCACCAAACAACTCACCATTTAAGGCTCCTTAT
>AHTC1000167
GCCATTATAAACATCCTCCAAGGAAACCTTTAGAGAATGCACAACATCTTCACCATGCTTTTGTCTTCTACCTCGTGAGCTACCACCACCAAAGCTAGCTCCACCAAAAAATGATTCAAAAATATCAAATGGGTTATGGAATGAGCTTCCTCCTCCTCCCATTCCTTCCTTAAGGGCATCTTCACCATATTGATCATACAGTTCTCTCTTCTCCGGATCACTTAAAACTTCATAAGCTTGACCTACTAATATACTGTAGGGGTGGAATTAGCAACATGAAGGTGGTGCTTGCAAGTGTGCTGCTTCTGTGCCTCTTACTTAGCTCATCTTTCTTGGATGTCTCAATGGCTGGTTCTGATTTTTGTGACAGCAAGTGTGGGGAGAGGTGCGCCAAGGCAGGAGTTAAGGACAGATGCTTGAAGTACTGTGGAATATGCTGCCAAAAGTGTAATTGCGTGCCGTCTGGTACTTACGGGAATAAGGACGAGTGCCCTTGCTACAGGGACATCAAGAACTCCAAGGGCCAGGGCAAATGCCCTTAATTGTTATCTCTCTCTCGCTCTCTCTCTCTCTCCTCTCTCTCTATATATATACAGCTTCATTATGAATCTTATAATTATTATGTTATATCAAAACTCTCTCGTGTGTATTCTATGATTCTATCTTCTGTCAGATTTGGTTTACACATACATGACTTGCTTGTCATGGAAGCTCAATTATGGTTAGGTCATGAATAATCGATCGGAGTCATTACTCTG
>AHTC1000168
AAAGAAACGGTTTTGTATTTTTATTTTATTTTATTTTATTTTTGTAGAGAGAGAGAGAATGTTGGGAGTGTTCAGCAGCTCGATTGTGTCGCCACCGGAAGAGCTGGTGGCGGCCGGAAGCAGGACTCCTTCGCCGAAGATAACGGCCGGAGCTCTGCTGAAGAGGTTCGTGGAGAGCAAGCCGTCGTCGGTGTCGGTGCAGATCGGGGAGGATGCGCAGTTAGCTTACACGCACCACAGCGAGACGCCATGGCAACCAAGATCATTTGCTGTTAAGGAGGAGATTTTCTGCATGTTTGAGGGTGCCCTTGACAATTTGGGCAGCTTGAAACAACAGTATGGACTGGCCAAGTCTGCCAATGAAGTTCTTTTGATCATTGAGGCTTACAAAGCCTTGCGTGATAGGGCACCCTACCCTGCCAATCGCGTTGTTGGCCATCTCAGTGGAAGCTTTGCTTTCATTCTTTTTGACAAGTCCACCTCTACCCTCTTTGTAGCTTCTGATCAAGCTGGTAAGGTTCCTCTGTATTGGGGAATAACAGCTGATGGATACGTAGCATTTGCTGATGATGCTGATATTCTCAAAGGTGCTTGT
>AHTC1000169
GGAAATCATACTGTGAAAGGGATGGGCCGGAAAACAAGACGGTTCATTCATATGTATGGATTTGATCCCACAGAGTATTCATTTGTGAGGTTTGTGGACCCGCTCACAGGATATGCAATCGATGAGAATATCACTTGTGACATTTCTCTAGTGCAGGATGAAGTGGCCGAGGTAAGAAGGCAATTTATCAATGAAGATGAAATAAGTGCGCAGAGCATAGCAGAAAATCCAGGCATTATTGCATACTACATGTCAAGAAATGCGGATAAAGCACTTAAAGTTGACCTAACACCACATAATCCATTAGCTGTTGGAAAGGGCGGCTCATCGATTGCTGGATTTCCAGAGAGGGAGTATGAGCTTCGGCAAACTGGGAAGCCATTGGAGGTTAAGAAGAGTGAAGTTCCTCCAGTCTCAACGGATATTGTTGCCACTGAAGGGAAATCCATGTGTAGGGGTCTGAGGAATTATAACCCAATTGCTACGAGTATTTGCAAACTCGTCAATGAATCCGATGGGCATTCGGAAACAATACATGGAATTGGGTTTGGTCCCGTAATTATCACTAATAGCCATCTCTTTAGGAGAAACAACGGGACTTTGCAAATTCAAACTCATCATGGGGTGTTTAGAGTGAAGAATTCAACCCAATTGCAGGTGAGTCATATGGCAAAGAAAGACATGATCATAATTAAGATGCCATGTGATGTTCCACCATTCCCAAGCAAGTTAAGATTCAGACAGCCAGAACAAGGAGAGAAGGCAGTGCTAGTTGGCTCTTTGTTCCAACAAAAGAGTATTACGAGCAGTGTTTCAGAGTCGACAATGGTAATGCCAGTCAATGACAGTGGTTACTGGAGGCATTGGGTATCGACAAAAGATGGGGATTGCGGTTTACCTCTAGTCTCTACAGTTGATGGTATGATACTCGGATTACATGGGTTGACTAGCACGAAATCGGACAGAAACTATTTTGTACCATTTGATGAACAATTTGAAAGGGACATACTCGCAAATCTAGAAAAACTGGATTGGAAAAGGCACTGGTTGCACTCATCAGATTTGATTGCATGGGGGGGTATGAGCTTGAAAGAAAATCACCCACATGATTGCTTTCGAACATCGAAATTAGTAACAGATCTACTTGGATTGACCAAAGACTCAGTTGAATATCAAAGCGGTCAAGACAAATGGGTCCTTGCTGGTCTAGAGAACAATCTGAAAGCGGTTGCACAATCTGAGAGTCAACTTGTAACAAAGCATGTAGTGAAGGGTCAGTGTATGTATTTTCAAGAGTATTTGGCTACGCATCCAACAGCAGAAAAATTTTTCAAACCATTAATGGGTGCGTATCAGCCAAGCAAGCTGAACAAGGAGGCATTTACAAAGGACTTGTACAAGTATCAGAACGAGATCATTGTTGGGGAAGTTGATAAAGATGCATTTGATAATGCAATTGAAGCGGTCATATATCTCCTCGACGACCTTGGTTTTGGTGAATGTGCATATGTTACAGATGAAGAAGCCATCCTGGACTCTCTCAACATGAAGGCTGCGGTTGGAGCCTTATACAAAGGTAAGAAGAAAGAATACTTTGAGAGTTTGTCAGAACCAGAAAAACATCACATTGTACAAGCGAGTTGTGAAAGGCTGTTTTATGGAGAGATGGGAGTGTGGAATGGATCCCTCAAGGCTGAATTGAGACCAAAAGAGAAAGTTGCACTTAATAAGACAAGGACATTCACAGCCGCTCCTATTGATACACTGCTGGGAGGGAAGTGCTGTGTGGATGATTTTAATAATAGGTTTTATAGTTTAAATATAGAAGGCCCTTGGACAGTGGGTATGACTAAGTTTTATGGTGGATGGGACAAGTTAATGCGCAAACTACCTGACGGATGGCGCTACTGTCACGCTGATGGTTCACAATTTGACAGTTCCTTAACACCATTCTTGTTAAATGCGGTTTTAGCGGTGCGACTAATGTTCATGGAAGATTGGTGGGTAGGTGAGCAAATGCTGCGCAATTTTTACACTGAAATCATCTACACCCCGATTCTCACACCAGATGGCACCATAGTCAAAAAGTTCAAGGGAAATAATAGCGGTCAGCCATCCACTGTGGTTGATAACACGCTAATGGTTTTGATAGCTATGTTTTATGGAATGAAAAAGCTGAACTGGACAGATGAACAAATTAAAGAGAGAATTGTCTTCTTCGCCAATGGGGATGATTTGATAATTGCTGTACAACCTGAACATGAGGGGATCCTTGACACACTGCAAAGATCACTTGGAGAGTTGGGGCTCAAGTATGATTTTTCTGAACGGTGTGACGATAGACAAGAGTTGTGGTTTATGTCACATCAAGGCCACTTAGTTGATGGTATGTACATACCAAAGCTTGAGCAGGAAAGAATTGTGTCAATTCTTGAGTGGGACAGAAGTACAGTGATAGAGCACAGAGCGGAAGCTATTTGCGCAGCCATGATTGAAGCATGGGGTTATCCGGAGCTACTAAAACAAATCAGACTGTTCTATGCGTGGATTCTTGACCATGACATGTTTAAGAGTTTGGTAGCCGAGGGGAAACTTCCATACATTGCAGAAACAGCACTCAGGAAGCTGTACACAGATGCTGACGCAACAGATGTAGAACTTGAAGAGTATATGCTTCGTTTCATGGAATTAGATGGAGACGAGGAACACAGTGATGAAGTTCGTTACCAGTCAGGTGAAAACAAGAGCAAAGTTGAGATTGACGCAGCAGCCGCCAAACTCAAAGAAAAAGAAAAAGAAAAACACAAAAAGACTGAAGAAGGTACTTCTGAGGGTACCAATCAGACAAAGGAACCAGACGTTGATACAGGCTCACAAGGAATAGTGAATGTACCAAAGCTAGCCAAAATCACAAAGAAGATGAGAATGCCAATGGTTGGCGGACAGGTTATCTTGCATATACCACATCTTTTGGATTACAAACCAGAACAAGTCGATCTGTCCAACACCAGATCTTCTCAACAACAATTCACAGCTTGGTATAATGGACTTAAAGAAGCATATGAGATCACAGACGACACTTCAATGAGTGTTCTCATGAATGGGCTGATGGTTTGGTGCATTGAGAATGGCACCTCACCAAATATCAACGGAAATTGGACTATGATGGACGGGCATGAGCAAAATGAGTATCCATTAAAGCCTGTCATTGAAAACGCCAAGCCAACATTTCGTCAGATAATGCACCATTTTTCAGACGCGGCTGAGGCGTACATTGAGATGAGAAATGCAGAAAAACCGTACATGCCTAGGTATGGTTTACAAAGAAATCTCCGAGATTTCAGTTACGCTCGCATAGCATTCGATTTTTATGAAATCACGTCGCGTACATCAGCTAAAGCGCGTGAAATCCACATGCAGATGAAGGCAGCAGCGTTAAATAACGTGACTATTAAGACATTTGGTCTTGATGGTAACGTCGGAACCCAGGATGAAGACACAGAAAGGCACACCGCAAATGATGTGAACCGAAACATGCATAGTCTGTTAGGTATGCGTCAAATGTAGTAAACTTGGGGTGAATCCCTAAGACTGTGTGCTTCATTAGTGATGCACCATAATAATAAAGAAACATAGTATTATCTATTTGCTTATGTTCTTTACATTTTATGTTTATCGTGTGTTGGCGGGATTTTGATACCTCCCTTTCAAAGTGTGGGCGTCCCACGGAATTGGAGTTGTCATCACACACCAAAGACGCACATTGTTGTGTCACAAAAGGAAGTTCTACACACAGGCACGGATCTATAGTGTGAGTGGCTCACGTGACGAGTGTTGGTGTGTATATCGCTTCCAAAAAAAAAAAAAAAAAAAAAAAAAAAAAAACTCGAGAGTAGTTCTCTCTCGCCTTTCGCTTCCTCCATGATCTCCGCCCCTGCTTTCACCGCCGTTAACCGTGCCTCCCCGGCACAGGCTAACATGGTGGCTCCATTCAGTGGCCTGAAATCCTTGGGTGGCTTCCCAGTCACCAGAAAGACCAACGACATCACCTCCGTCACTAACAACGGTGGAAGAGTCCAATGCATGCAGGTATGGCCACCACTTGGGAAGAAGAAGTTTGAGACTCTTTCATACTTGCC
>AHTC1000170
TTCGATGTTTATGGCACGTTGGATCAGCTAATTCTATTTACTGATGCGGTCAAGAGGTGGGAATTGGTGGGAACAGAGCAGCTTCCAGAATTCATGAAAATTTGTCTGCGTGCTCTTTATAAAATTACCAACGATTTCGCTGAAAAAGTCTACAAAAAGCAAGGATTGAATCCCATAGATACTGTTAAAAATTCGTGGATACGACTATCGAATGCGTTCTTGGAAGAGAGACATTGGTTGAATTCTGGTGAACTGCCAAAGACAGAGGAGTACCTGAAGCATGCAGTTGTAAGCACAGGAGTGCACGTGGTGCTTGTCCATGCATTTTTCCTTTTCCATCAAAATATAACACACAAATCTCTAGCAATTTTTGACGACTTTCCAAACATTATATACTCCGTGGCCAAAATCCTTCGACTTAGTGATGATTTAGAAGGATACAAGAACAAAAATGAAACGGGGTTTGATGGGTCATACATTGAGTGCTACATGAGAGAACATCAAGAGGTTTCAGCTGAAGACGCACAAAAGCATGTTGAGGAGCTGATTTCAATGGAATGGAAACGTCTCAATAGACAAGTAATGTTGAGCACAGATCACCAATTTTCATCTTCATATACCAAATTCTGCTTGAATGCTGCTAGAATGGTCCCTCTAATGTACCATTACCGCACCAATCCAAGCCTTTCCAACCTGCATCAATATGTCAAGTCTATTGCCAAATGCCAATAATGTTGCTGTCGTCAAACAAATCTAGTATGTTAGGTGGTTGTTATTGTAATAAAATAATTTAAGTGTTTTCTTGTTTGTGTAGCTAGGACCTTTAGTTTCTTATCCAAAAAGGACTCAATAATAGCGCTATAGCACTGTAGTGCACCACCAGTGTCAAATAAAAGAAGTAATAATATAGAGTGCGCGTCTATCTATTCACTTGTACTATATATAAAAGAGGCTGACTACTCATACAAGAATTTTTTGCTTNNN
>AHTC1000171
CTCCAAGTAAAGTGTCCATAGGAGCAGCTGTGAAGGTACGTGTTTTGTTAGCCTCAACCTTTTCTAGTGGCCTCAATTCTGCCTTCAAGGAACCATTCCAAAGTCCTTTCTTGCCATAGAACAACCTCTCACAACTCAGATACAAAAGTCTTTCCTTGTCAAATTCATCCATATTACAAGGCAGCCATTGAATATGCGGTCTTACATTTAAAGGTGGAGAATATTGTGGTAATTGGACATAGCTGCTGTGGAGGTATAAAGGGACTCATGTCTATCCCCGATGATGGGACCACTGCAAGTGACTTCATAGAGCAATGGGTCCAAATTTGTAACCCAGCAAGATCTAAGGTTAAAGGAGGAGCTGGTGACTCAAGCTTTTCAGATCAATGTGCCAATTGTGAAAAGGAAGCTGTGAATGTATCACTTGGGAACCTATTAACTTATCCATTTGTGAGAGAAGCAGTAGTGAGTAAAAAGCTTGCATTGAAGGGTGCACATTATGATTTTGTTAAAGGCAGCTTTGAGTTGTGGGATTTGGACTTCAAAGTCACTCCCCCTGTGTCCCTGATTTAAGAGAGAGATATAATATTACTACATCACCTTCAAGGAGAGTTCTCAATCAAAATCTCATGTATATTACTTCTTTCTACAAGTCTTCTGTCTTTGTAATTCCCAGAAAAAAGAGACGCAAACACTCGGCAAAAATAATGCTCCTTGTGACCTAGATAATCTCCTAATTTTTGTTATGTACTTTTATGTTCCAGCAAACTTTTGAATATAAGGATACTGATATATCCACCTAAATCAAAGTAATGCTTTTTTGCATTNNAN
>AHTC1000172
CAAGAGTGTTTAGAGCGAGTAGTAATTAATTTATAACACATACCACATTATTATTATTATTGTGCCATAACATAATAATCAATTTTAATTATTATAGAATAAGAATAGGATCATGGGGGGAACACAACAATTCTCTTCGGCCACACTAATAGCGAGTGCGAATGCTAGCTATAGGCTTCCCTTAATTAGGAACTTTCCTCAAAGAAGCACCTTTCTTGTTAATCCAAATAATAAGGCTTTGTCACTTACTACTACTTGTGCTGTTAGCACTACCCAGGATGCTCAATTCACTGAAAACAATACTAGACGTTCTGCCAATTACCAACCCAACCTTTGGGACTTTGAATTTCTACAGTCGGTCGAAAATGACCTTCAGGTAGAGAGATTGGAAGAGAGGGCAAGAAAGCTAGAAGAGGAGGTGCGTGGGTTAATGAAGAAGGTAGAGATTGAACCCCTAAGCTTACTGGAATTGATGGACAACGTGGAGCGATTGGGTTTGACCTACAAATTTGAGGAGGACATTAAGAGTGCCCTTAACAACAGAATCGTTCCATTGTTACATCATCACACTATAAACAAATATGGCTTGCATGCCACTGCTCTCTCCTTCCGTTTCCTCAGACAGCATGCTTTCCACGTCTCCCCTGATGTGTTTGAGAGCTTTAAGGAGGAGGGAAAGTTCAAGAAGGAGATTAGTGGGGATGTGTTAGGATTGTTGAATCTATACGAAACTTCATACCTTGGATTCGAGGGTGAAACCATTTTGGATGAGGCAAGAGCATTCTCAGCAACACATCTCAAGAACTTGCTACAAACAAATCAAGTTCAGAACAAAGTGATGGCAGAAAAAGTGAGGCATGCATTGGAGCTTCCCTATCACAGAAGAGTGCACAGGCTAGAGGCGCGGTGGTTCATCGAAAGGTACGAGCAGAAGGAAGCCCACGACGGCGCGTTGCTGGAGCTGGCAAAGCTTGATTTCAACATGGTGCAATCAGTGATGAAGAAAGAGTTGCAAGAACTTTCAAGGTGGTGGAGAGAGATTGGGCTGACAAGCAAGCTGGATTTCGTTCGTGACAGGCTCATGGAGGTTTACTTCTGGGCACTTGGAATGGCCCCTCACCCTCAGCTCACCGAATGCCGCAAAGCCGTCACGAAAATGTTCGGCCTCGTCACCATCATCGACGATGTCTACGATGTCTACGGTACTCTCGACGAGCTGCAACTCTTCACCGACGCCGTTGACAGGTGGGATGTGAATGCGGTAGAAACACTTCCGGACTACATGAAGTTGTGCTACTTAGCACTATACAACAGCGTGAATGACACAGCTTACAGCACCCTTAGAGAAAAAGGCGATAATAGCCTTCCACATCTAGCAAAATCATGGAGGGACTTGTGCAAAGCATTCTTACAAGAAGCAAAGTGGTCCAACAACAAGATCATTCCACCTTTCGACGCCTACATAAGGAATGCATCCGTTTCTTCATCCGGCGGGGCATTGCTTGCTCCTTGCTACTTTTCTGTCACCCAAGACAGCACAAGCCAGGCTATTGACTCCATAACCAACTACCATGGCATCGTTCGCTCCTCTTGCGCCATTTTCAGGCTTTGTAACGATCTAGCTACCTCCGCGGCGGAGCTGGAAAGAGGTGAAACGACAAACTCAATCACGTCGTATATGACCGAGAATGGGACAACGGAGGAGGAAGCACGGGAGAGCCTTGGAAAATTGATCGACCAAGAGTGGAAGAAGATGAACAGAGACGTAGTGTTGGAGTCTGCGTACCCGAATGCCTTCAAAGAAATAGCCATCAACATGGCTCGGGTTTCGCATTGCACCTATCAATATGGTGATGGACTTGGAAGGCCTGATGACACAGCAGAAAACAGAATCAAGTTGTCGCTCATCGACCCCATTCCAATTAATTGATTATTAATGCAATGATGGTCATTTCACGAAATGCAAATATTATTTTTAGTATATTTGTATTTGCCATGTTGTATATAATTAATTAGCCATTTCAATGAAATCAAATTATTGAGAAATTTGCCAACAACCATGTAAGAGGGCCAAAAATGCAAGGTTGTGAAAATCATCAGTCTAAAATTTGAGGTTT
>AHTC1000173
TGGAGGGTATGAAGCTCTAAAATGGTACATGTGGCCCATGGCGTGCTTCACGGATCCGAGCTTTTCAGAGCAAAGGATTGAGCTCACGAAATGCATCTCGCTAGTATACCTAATTGATGACATTTTCGATGTTTATGGCACGTTGGATCAGCTTATTCTATTTACTGATGCGGTCAAGAGATGGGAATTGGTGGGAACAGAGCAGCTTCCAGAATTCATGAAAATTTGTCTGCGTGCTCTTTATGAAATTACCAACGATTTCGCTGAAAAAGTCTACAAAAAGCAAGGAGTGAATCCCATAGATACTGTTAAAAATTCGGTAATAAAGAGTTATTTATTTCATGATGTGTTTTTTGAGACCAATTATCATTAATTACTAATAAAAAGAGATAAAATTTATATAATTGATTAAACTAAGAATAAAATAAAATATTTCCAACTTTTTGATATTATGTATTAATAATAGTGGATACGACTATCGAATGCGTTCTTGGAAGAGAGACATTGGTTGAATTCTGGTGAACTGCCAAAGACAGAGGAATACCTGAAGCATGCAGTTGTAAGCACAGGAGTGCACGTGGTGCTTGTCCATGCATTTTTCCTTTTCCATCAAAATATAACTCACAAATCTCTAGCAATTTTAGATGACTTTCCAAACATTATATACTCCGTGGCCAAAATCCTTCGTCTTAGTGATGATTTAGAAGGATACAAGGTAAAATCAAACTCTATCAATAATAATAATAGTCCTCATATTGTATTTTATATTCTCTTTGCATTGTAACATTTCAATCATGAATGTAGAACAAAAATGAAACGGGGTTTGATGGGTCATACATTGAGTGCTACATGAGAGAACATCAAGAGGTTTCAGCTGAAGAAGCACAAAAGCATGTTGAGGAGCTGATTTCGATGGAATGGAAACGTCTCAATACACAAGTAGTGTTGAGCACAGATCACCAATTTTCATCTTCATATACCAAATTCTGCTTGAATGCTGCT
>AHTC1000174
CGAATCATCGCTGAAGAACTACGCGCCGGACAGCGCTCCGGCGCTGGCGATAAAGGCGACGATTGAGAAGACGAAGAGAAGGTTCGAGAACTACGGGAAGCAGGGGCTGCTGTGCGGTTCGGACGGGCTTCCGCATCTGATAGTGAGCGGAGATCAGAGGCACTGGGGAGAGTTCATAACTCCGGGGATCCTGTTCTTGTACATCGCCGGGTGGATCGGGTGGGTTGGAAGAAGCTACCTGATTGCGATTAGGGACGATAAGAAGCCGACTCAGAAGGAGATAATCATCGACGTGCCACTCGCCACTCGCTTGGTTTTCCGGGGATTCAGTTGGCCCATTGCTGCTTACAGAGAACTCGTGACGGGCGAACTTATCGCCAAGGATGTCTAACTCAACAAACAAGTTTGATTGTTCGTGGTTATCAGGGAATCGAGGAAGGTGCTCTTAAAATGATATAACTCTGTTTGATGGCGGAAATTTGGTGGTGATGATGGTGGAATATTTATTATGCACACCTCTGTTGTAAATTTGAATTAGTTGTTTGTGGTGAATGTACCGAACGTAAACCACAATGAAAAATTGATGAGTTTTTGTTCTTTATGAGCTCTATTTTTATTGTATTCTAAAAGATATCAAAATGTTGAATGCATAACAACTATCAAGTTAGAGT
>AHTC1000175
GTCATATACGACGTGATTGAGTTTGTCGTTTCACCTCTTTCCAGCTCCGCCGCGGAGGTAGCTAGATCGTTACAAAGCCTGAAAATGGCGCAAGAGGAGCGAACGATGCCATGGTAGTTGGTTATGGAGTCAATAGCCTGGCTTGTGCTGTCTTGGGTGACAGAAAAGTAGCAAGGAGCAAGCAATGCCCCGCCGGATGAAGAAACGGATGCATTCCTTATGTAGGCGTCGAAAGGTGGAATGATCTTGTTGTTGGACCACTTTGCTTCTTGTAAGAATGCTTTGCACAAGAGAAGAACTACAAGTGGTACGTACGGCAGCGGGAACACAACGGGAGACCGTTTTTGTGAGTGTGGGTTAAGAGCACCGTTGCAAGTTTCCAATAGCGTGGCCAACCCGGGTAGAAAGTATTACGCGTGTCCAACAAGGAGATGTGGATGGTTCAGGTGGGCAGGTCCAAATACCCAGCATTCTGACATTGGAGAGGATCGATCTTCTCAGCTTAACTTTAATTTTAAGACGACCGAACGAGTGGAAAAACTTCATGCTGATGTTGTGTATCTGAAGTTTCTATCATGCGTTCAGCTTGTTGTTTCCGGTCTTTGTATTGTGTTGATCATTGTGGTGTTGTGTAAGTTGTAGTATGGGCTTTGAACTCAAATAGGCATTTCAGAAATTGTAATAACAGTAGCACATATTTGGCACTTTTCATCTTGGACATGTTGAGACATTCAAAAGTTATACTTTATGGATAATCTTTTTTCC
>AHTC1000176
ATCATCATGATGTGTTCATAGTGTCCAGGGTAAAACTCTTAAAATTGTCTAAGACTTGTTTTCGAACATTTTTGTTGACATTAGCAACACCACCACCTTAGACTCCACCATTTTGTAGCTCATTAGCTGTGTACTCTTTTGTGCGTGAATCTTACATGAGGAAAACTATTTAACTACTACTTTTAATGTTCTGTTACACACCTTTTTATTTGCATTATTTTTCTATATCGGCCATTACGGCCGGGGAGTTCAAGCAAGTTAGAAAAACAAAAGAGGAAAACATGGCTTCCTCCATGATCTCCGCCCCTGCTTTCACCGCCGTTAACCGTGCCTCCCCGGCACAGGCTAACATGGTGGCTCCATTCAGTGGCCTGAAATCCTTGGGTGGCTTCCCAGTCACCAGAAAGACCAACGACATCACCTCCGTCACTAACAACGGTGGAAGAGTCCAATGCATGCAGGTATGGCCACCACTTGGGAAGAAGAAGTTTGAGACTCTTTCATACTTGCCAGACCTGAACGAAGAGCAATTGAGAAAGGAAGTAGACTACCTTCTAAGGAAGGGATGGGTTCCGTGCTTGGAATTCGAAGTCGGGTACGGATTCCCGTACCGTGAGAACCACAGGTCACCGGGATACTATGACGGAAGGTACTGGACAATGTGGAAGCTTCCCATGTTTGGATGCACCGACTCAGGTCAGGTCATCAAGGAACTTCAGGAGGCTAAAGCTGCATACCCCAAGGCATTCGTCCGTATTATCGGATTCGACAACGTTCGCCAAGTGCAGTGCATCAGTTTCATCGCTTACAAGCCAGAGGGCTACTAAATCTTATAAAACCAACAAATCATTCGTAGACTTCTCTTTTGTGTGCACTCAACCATTGTAACAGCCTTTTGTTTTTTTACTTGTTCTTTATTTTTCGCTTTTGTGCGATTTCATCCTCTGTATTTTTGGTTTCTGTTTTCGGATTACCATATGAAAGGATGAGAACTGTTTAATAATAAACTATTATCTTTTGTGAAAAAAAAGCTGCTATTATATTGGATTTGTTATCTAGGTGTGTTTTTCTTCTTTTTTTATCTT
>AHTC1000177
AGTGGTGAGATTTGTCCCTATGAATGATATCCTGGACGGTGCGAAAGTGTTGGACGTGGCAGGGTATGGTGATAGGTCCTTTCTGATCGAAACCGTACTCGTCTTCAGCTTCTTTGAGGAGCTGCAAGAAGAGTGGGTGGTTGAAGTATATAACAGGAATAACAAACCTCTGTTGCTCTTCTCCTTGGCCCACCATGATCGCCAAGCACCCCTTCGGTATGTCCTTCAGATCCTCCTTCTTCTCGTGGTGGCTGAAATGGAGATGCGGTATGTGAAGGTGAAAACTCATCATATTGTTGTCTTGATGCTTCTGGTGGTTAACGCCTCCAGTCACAAACCCCATAAAATCAATAAGCTAAAATAAGAATTGAAGCAGCTAAAATACTAGCTAGCTAGCTGCGTAGATCTGTGAATATTATAAGAAGACGGAAGAGAAAGGCCAGGGATCAGAGGCTGATATGGCGAGGTTAAAGAGAGTTAGAGAAGAATCGGTGAGAGATCTTGGGATGTTGCTCATGTTATATGAAGGAGATCAGCCAAAAGAAGAATTCAAAGTGTCGAAACTTATCTCAAATCTTTTTAATGGCACAGTGGCAACACAGAGCAAGCAACAATGGGTGATGGAGTCTGCTGAAGGCAATCTAAAAGCATGCGCAAGAGCTGACAGCGCACTGGTGACAAAGCATGTAGTGAAAGGCAAGTGTCCATACTTTGAACAATACTTGAGAGAACGGAGCGAAGCAGCAGCGTTCTTCAAGCCTTTGATGGGTGCATACCAACCAAGCAAACTCAACAAGGAAGCGTTTAAGAAAGACTTTTTCAAATACAACAAAGTTGTAACACTGAATGAGGTTTGCTATGAAGCGTTTGAAGCAGCTTTCAATGGTGTGGTGATGATGATGATAGAACACGGTTTTTCTGAGTGTTCTTATGTCACAGATCCAGAGGAGATATACTCATCATTGAATTTGAAGGCAGCAGTTGGGGCACAATACAAAGGGAAAAAGCAGGACTATCTTTGTGATATGGATGAATTCGACAAGGAGAGACTTTTGTACCTGAGTTGTGAGAGGTTGTTCTATGGCAAGAAAGGACTTTGGAATGGTTCCTTGAAGGCAGAATTGAGGCCACTAGAAAAGGTTGAGGCTAACAAAACACGTACCTTCACAGCTGCTCCTATGGACACTTTACTTGGAGCGAAGGTTTGTGTGGATGATTTTAACAACCAATTCTATAGTCTCAACTTAGAGTGTCCATGGACTGTGGGGATGACAAAATTCTATGGAGGATGGGATACCCTGATGAGGAAGTTGCCTGATGGGTGGATTTACTGTCATGCAGATGGTTCTCAGTTTGATAGTTCATTAACACCACTTTTACTCAACTCAGTTCTTGGAATTAGAAGATTCTTCATGGAGGACTGGTGGGTTGGTGAAGAGATGCTTGAAAATCTGTATGCTGAAATTGTGTACACACCCATATTGGCACCAGATGGGACAGTGTTTAAAAAGTTCAGAGGAAACAATAGTGGGCAACCTTCCACAGTTGTGGACAACACACTCATGGTTGTAATGTCAGTGTATTATTCATGTCACAAAGTGGGCTGGAGTGATGAAGATATTCAGAGGCGCTTAGTCTTCTTTGCCAATGGGGATGACATCATACTTTCTGTGCAAGAGACGGATCTCTGGGTCCTTGACACATTCACTAAATCATTTGGGGAGCTTGGTCTGAATTATGATTTCAGTGAGAGAACAAGAAGGAGGGAAGATCTCTGGTTCATGTCACACTGTGCAATTCAAGTTGATGGAATATATATTCCAAAGTTAGAACCAGAGCGTGTGGTTTCAATCCTAGAGTGGGACAGGAGTAAAGAAATGATGCACAGGACTGAAGCAATCTGTGCAGCAATGATTGAAGCATGGGGCTATCCCGAATTGCTCCAGGAGATTAGGAAATTTTATTTGTGGCTGCTTGAGAGAGATGAACTAAAAGAAATAGCAGCTAATGGAGGAGCTCCGTACATAGCAGAATCAGCACTAAAAACACTTTACACCAACAAAAGAACAAGAATTGAAGAGTTGGCAAAGTATTTGGCTGTGCTTGATTTTGACTATGAAGTTGGATGCGGAGAATCTGTGCATCTACAGTCGGGGAGCAGCACAACACAATCACCAGTGTTGGATGCTGGTGTGGATACTGCCAAGGACAAGAAAGAGAAGAGCAACAAAGGAAAAGGTCCTGAAAGCAGTGAAGGGTCAGATAACAAAAGTCGTGGAACAGAGAATCAATCAATGAGAGACAAGGATGTGAATGCTGGTTCAAAAGGAAAGATTGTTCCTCGGCTTCAGAAGATCACAAAGAGAATGAATTTGCCAATGGTGAAAGGGAATGTGATCTTGAATTTAGATCATCTTTTGGATTACAAGCCAGAGCAAACTGATCTTTTCAACACAAGAGCAACAAAGATGCAGTTTGAAATGTGGTACAATGCTGTGAAGGGCGAGTATGAAATAGATGATGAACAGATGTCAATTGTGATGAACGGCTTTATGGTGTGGTGTATTGACAATGGCACTTCACCGGATGTAAATGGAACATGGGTGATGATGGACGGAGACGAGCAAGTGGAATATCCTCTCAAACCAATGGTTGAGAATGCAAAACCTACACTCCGTCAAATCATGCACCATTTCTCAGATGCAGCTGAAGCATACATTGAGATGAGAAATTCTGAGCGACCATACATGCCTAGGTATGGATTGCTTCGGAATTTGAGGGATAAAAATCTAGCTCGCTACGCTTTCGACTTCTATGAAGTGACTTCCAAGACATCAGATCGTGCAAGGGAAGCAGTAGCACAGATGAAGGCAGCAGCCCTCAGCAATGTTAACAGCAAGTTGTTTGGACTTGATGGGAATGTGGCAACAACCAGCGAGAATACTGAAAGGCACACTGCAAGGGACGTTAATCAGAACATGCACACACTTCTTGGCATGGGTTCTGCGCAGTAGAGATTGGGTCAACCGATCACAGTTAGCATCTCGCGTCGCTGAATAGTATCATATAGTAATCTTTTATGTTCTCTTTAGTTTCAGTGTGGTTTTACCACCATTATTTAACTATTGTGATAGTGTGGTTGGTCCACCAACATATTGCGAGTACTTTATGTTTATGAGTAAGCCGGAAGAACCATTGCAATAGCGAGGGCATGCAGAGTGATTCTATCATGTGTCATGAGATAGCTACGGCAATGCTTGTTGTTCCCA
>AHTC1000178
TTCCTCTTTTCCCTTTTGCTTGCCTTTCTTGGTGTATGCTTCACCAAATGTATGTTCCATTGTGTAATCATCGGCATACACCTCGCGCCCAACTTTTCTGTCAAAAGCATCCCTGAACTTGAGCTTTTGTATCATGCGCTTCTTTCCTTGTGTGGTGACACTCTCTTGCATTTTCTTGCTGAAATATTCCCACATCATCCAGCCACCACCAATCAATGTGAACACAGCTAATATAGCATCATTCATGAATTTCTTTCCATCCCACTTTCCTTTGAGGCCCAGAAACTTAATCACCTCTTCTTTTCCTTGTAGTCTGACTGTGTTCAAAACTCCCAAATCCCCAAGTGCATTCAAATTGTTGATGTCAACTTTTGTATTTGAGAATTCCAACAACTGAGCCTTTGCCTGCTGCAATGTTACTATATTTTGCTGTGTGTGATCTTTCAGATAGCGCTTTCTAATGGCTTCCGCAATGCCATTCAGTGAGAATGAATGGCCTGTGATGGCAGAACTCATTGTGTCAAAATGGCTCTTTTTCATCATTTCCTCACTGATGAGATGGTCTATGATTGCAATTGTTCTAGGTAATGCATTCGGATCAGTGCTGAGTGTATAGCTAACTTTCGTCGCATTTACACTTGTGAGTTTTCCAAAACCAGCATCACTCTTGTATTTACAAACTGTATCCCAAAGCATCTCAAAAGTCTTATCAGGTATGCCATTGACGTAGAAAGGAATTCTTGTCTTGCCATTACAATTCATGCGAATTCCCATCCTTTCATACTCATCAGCTGAGAGCCACTGGCCAGTGTACTGATATGGGATTGCCAGCTTGTTCAGCACCATTTCTGATTCCC
>AHTC1000179
CACTTGGATCTTGTACTATGAAGTTGAATGCAACCACTGAGATGATGCCAGTAACCTGGCCCAGCTTCACTGATATTCACCCTTTTGCACCAACTGAACAGGCTCAAGGTTATCAGGAAATGTTTGACAATTTGGGTGACTTGCTGTGTACCATCACCGGGTTTGACTCCTTCTCTTTGCAACCAAATGCTGGAGCTGCAGGAGAATATGCTGGGCTGATGGTTATTCGAGCATATCATTTGGCAAGAGGAGACCACCACCGCAATGTTTGCATTATACCTGTCTCGGCACATGGTACAAATCCTGCCAGTGCTGCCATGTGTGGCATGAAAATTGTATCTGTGGGAACCGATGCCAAGGGTAACATTAACATTGCAGAATTGAGGAAGGCCGCTGAAACTCACAAGGACAACTTATCAGCTCTTATGGTAACATATCCCTCAACCCATGGTGTTTATGAAGAGGGTATAGATGAGATTTGCAAGATTATTCATGATAATGGAGGCCAAGTATACATGGATGGTGCCAATATGAATGCACAGGTGGGTCTTACAAGCCCTGGTTGGATTGGAGCAGATGTTTGCCATCTCAATCTCCATAAGACATTTTGCATCCCTCATGGAGGAGGTGGCCCTGGTATGGGTCCAATTGGTGTAAAGAAACACTTGGCACCATTTTTACCTTCACACCCTGTGGTACCCACTGGTGGAATTCCCGCCCCGGAGAACTCTCAACCTCTTGGTACCATCTCTGCTGCACCTTGGGGCTCAGCACTCATATTGCCAATCTCCTACACTTACATTGCCATGATGGGTTCGAAAGGACTCACCGATGCATCAAAGATAGCCATTTTGAATGCGAACTACATGGCGAAACGATTGGAGAATCATTACCCTGTTCTTTTCCGTGGAGTCAATGGAACTGTTGCTCATGAATTCATCATTGACTTAAGAGGCTTTAAGAACACTGCTGGAATAGAGCCTGAAGACGTTGCAAAGCGCCTCATGGACTATGGCTTCCATGGACCAACAATGTCATGGCCTGTACCTGGCACACTCATGATTGAACCCACTGAAAGTGAAAGCAAGGCTGAGTTAGACAGGTTCTGTGATGCTCTTATTTCCATCAGAGAAGAAATTGCTGAGATAGAGAAAGGAAAAGCTGACATTAACAACAATGTGCTCAAGGGAGCTCCTCATCCACCATCATTGCTCATGGGAGATGCATGGACCAAACCATACTCCAGGGAATATGCAGCCTTCCCAGCTCCCTGGCTCCGCGTCGCAAAGTTCTGGCCTACAACAGGGCGTGTTGATAATGTGTATGGCGACCGCAACCTCATCTGCACCCTTCTGCCGGCAGCACAGGTCGCCGAAGAACAAGCTGCTGCAACCGCATAGTCCCTCATTCCTTTCATCAAGCATTTTCATCATTTCTAGTTGTACATAAACTCCTCCTCCTATTTATACAGTCATTGCAGCTGCTGACTTTTGCTTCTGAATATGATAATGATGATAATCCAATGCTCTTAAGTTTCATACAACCACAACACATATCTGCTCTTTCCCCTCTCCATCTTAATAAACTAGAGGGAAAGTTCACCCAAAAAAAAAAAAGGAAAAAATTTAGAATATTGGTCAGGTAGTAGAATTAAGTGCTATTAAAGTTACATATTCGTATGCATGTAAAATCAGTAAATCATAGGTTTGAATAAACTCGTTAGTCTCAGCTAGTGTATTCATAGGCATCAATGTGCATATGAATCCGCTTTTTATTTATTAACTATGTATAACAACAATAAATATGAGATTAGTTAAGATTACAAGTACTTTATGCTTTAAGTTTAACTATTTATCAAATCCCTTCCAATTTCTCGTTAT
>AHTC1000180
GGAGCCACCATGTTAGCCTGTGCCGGGGAGGCACGGTTAACGGTGGTGAAAGCAGGGGCGGAGATCATGGAGGAAGCCATGTTTTCTTCTCCCTAGCTTCTTCTGCTAAGGAGTAATACTCTTTGCTTTGTGATTATTTTGGTGGAAATGAGTGATCCCAAGTATGCATATCCCTACCCTGCTCAAGGAGGTTATTATCAAGGTCCTCCAGTGATGGCACCCCCACAATATGCTGCTGCACCACCACCAAGAAGAAATACTGGCTTCCTTGAGGGATGTCTTGCAGCTTTGTGTTGTTGCTGCCTCCTAGATGAGTGCTGCTGTGACCCCTCCATCATATTCATCAGTTGATCATGTGATATTATTCCGACTAAAAGAAGAAAAAAAATAAAATAAAAAAGGTTCAAGCTATAGTATGCAGTTTGATATATATATTTCCAGTTAGAATATGGTAACTTGAGTAGTTATATTAGTTTGGTTGGTTTGTGTTTGTAACATAGTGGTTTCCATTTTCCAACTTGGGTGATCTTCACGGTGTGGTTCTGCCTATGCCAGAAGTTCTCTAGTCATTTGATTTGTAATGTGGAAAATTGAACAGTTAATTCTTATGAATCGATTATTGGGTCGGTGGGTCCCATTTAATT
>AHTC1000181
GGCGTACATTGAGATGAGGAATGCAGAAAAACCGTACATGCCTAGGTATGGTTTACAAAGAAATCTCCGAGATTTCAGTTACGCTCGCCTTGCGCTTTTGGAAAGTAGGTACCGACATGGTAGTGCTTTCAATTTGGATGAGGCCCGTGCCAGTTTGGAGGCCAGTTTTGCCAATGAAGCAGAGATAGTTTTCACTACAGTTTCCAGCAGTGGTCGCAAGTTGTTCTCTCGTCTTTCCCATGGCTTTGATATGGTGGTCATTGACGAGGCAGCTCAAGCCAGTGAGGTGGGAGTTCTGCCTCCCCTCTCTCTTGGTGCAGCTCGATGTGTTCTGGTCGGAGATCCTCAGCAGCTTCCTGCTACAGTTATTAGCAAGGCTGCTGGAACATTGATGTACAGTAGGAGTCTTTTTGAGAGATTCCAACAAGCCGGTTGCCCGACAATGTTGTTGTCTGTGCAGTATAGAATGCATCCCCAAATTCGAGATTTCCCTTCTAGATACTTCTATCAGGGGCGCCTTACTGATAGTGAAAGCGTGGTTAAATTGCCTGATGAGGTATACCACAAGGACCCTTTACTTAGACCTTATATATTCTATGATATCAAACATGGACGGGAGTCTCACAGGGGTGGATCAGTCTCTTATCAAAACATACATGAAGCACAATTTTGTCTCCGATTGTATGAGCATCTTCAGAAAACTTTGAAATCTTTGGGTATGGGAAAGATTAGTGTTGGCATAATTACTCCTTACAAGCTGCAGCTGAAATGCCTCCAGCGTGAATTTGAGGAAGTCTTAAATTCAGAAGAAGGGAAGGACCTATATATTAATACTGTAGATGCTTTCCAAGGTCAAGAACGAGATGTCATTATAATGTCGTGTGTGCGTGCTTCTAGTCATGGTGTCGGCTTTGTTGCAGATATTAGACGGATGAATGTTGCACTTACACGTGCAAGGAGGGCCCTTTGGGTCATGGGAAATGCAAATGCTCTGGTACAATCTGATGATTGGGCTGCGTTGATTACTGATGCAAAATCCCGAAATTGCTATATGGAGATGGACTCCCTTCCGAAGGATTTTATGGTATCGAAGGGACCTACTTACACGCCACTGCCTGGTAAGGCTTCCTCAAATATGAGGGGCATGAGATCAGGTGGACAAAGGTTTAGAGGAATGGAGGCGCATGGGGAGCCCAGGATGGGCGCTCCATGTGAAGATGATGAAAAGATGGGTGCACCAGCAAGTTTCAGAAATGGGAATCATCGATCATCAAGATATCCAATGGAGAATTCTTTAGATGATTTTGACCATATGGGCGATAAATCCAGAGATTCCTGGCAGTATGGTGCAC
>AHTC1000182
GTATTTACATGGCCCCTCATGCATGCCTTGCAGTGATAACCACATAAACACATTACTCTGATACATCATTATGTGGAAACCCCACTTCAACAAAAACATCTACTCTGTAGCTGCAACAGCTGCTGGTCCCTCCACCTTGAAGGTTGCTCCCCAGATTTCCTCCTCCTCAGCTGGTACTGCAGTAATTTTGTTCTTAGGATTCTCATAGCATCTTAATCCCCCAACTGCTGTGTTGTAGAAACATCCTTGAGGGAAAGCAGCAAGTGACTTTCCACAAGCACCTTTGAGAATATCAGCATCATCAGCAAATGCTACGTATCCATCAGCTGTTATTCCCTGGAAACGTCTCAATAGACAAGTAGTGTTGAGCACAGATCACCAATTTTCATCTTCATATACCAAATTCTGCTTGAATGCTGCTAGAATGGTCCCTCTAATGTACCATTACCGCACCAATCCAAGCCTTTCCAACCTGCATCAATATGTCAAGTCTATTGCCAAATGCCAATAATGTTGGTGTCGTCAAACAAATCTAGTATGTTAGGTGGTTGTTATTGTTAATCAAATAATTTAAGTGTTTTCTTGTTTGTGTAGCTAGGACTACCTTTGCTTTCTTATCCAAAAAGGACTCAATAATAGCGCTATAGCACTATAGTGCACCACCACCAGTGTCAAATAAAAGAAGTAATAATATAGAGTGCAAGTCTATCTATTCACTTGTAAAAA
>AHTC1000183
AAAACCAACAAATCATTCGTAGACTTCTCTTTTGTGTGCACTCAACCATTGTAACAGCCTTTTGTTTTTTTACTTGTTCTTTATTTTTCGCTTTTGTGCGATTTCATCCTCTGTATTTTTGGTTTCTGTTTTCGGATTACCATATGAAAGGATGAGAACTGTTTAATAATCCTCGTGCCGAATTCGGCACGAGGCTTGTACATCGCCGGGTGGATCGGGTGGGTTGGAAGAAGCTACCTGATTGCGATTAGGGACGATAAGAAGCCGACTCAGAAGGAGATAATCATCGACGTGCCACTCGCCACTCGCTTGGTTTTCCGGGGATTCAGTTGGCCCATTGCTGCTTACAGAGAACTCGTGACGGGCGAACTTATCGCCAAGGATGTCTAACTCAACAAACAAGGGAATCGAGGAAGGTGCTCTTAAAATGATATAACTCTGTTTGATGGCGGAAATTTGGTGGTGATGATGGTGGAATATTTATTATGCACACCTCTGTTGTAAATTTGAATTAGTTGTTTGTGGTGAATGTACCGAACGTAAACCACAATGAAAAATTGATGAGTTTTTGTTCTTTATGAGCTCTATTTTTATTGTATTCTAAAAGATATCAAAATGTTGAATGCATAACAACTATCAAGTTAGAGTNN
>AHTC1000184
ATCTCAACATAATCATTTTATTTATAATAAATTAGGAGTACACAAAGCACCATATTTTACTCCTTAACTTCACTGACCTTACGTCTATAGAGAGAGAGAGAGAGATGCTTATGTGTTCTTGGCCACAGAATTGTAGAGAGAATTGAAATGAAGTAACCAAGAATAACATACGAGAAGAAAACTAAGCATGCATGCATGCAATAGATAAGGACGAAACTGGAGAGACCACTTATTTATTATGAGATATGTACATATATATAGTTGAGTTATATATGCCTAGCTTGTTGCATGCATATTATTATGTTGGTGGTTCCCTCGTGCCGAGCACAGATGAAGGCAGCAGCCCTCAGCAATGTTAACAGCAAGTTGTTTGGACTTGATGGGAATGTGGCAACAACCAGCGAGAATACTGAAAGGCACACTGCAAGGGACGTTAATCAGAACATGCACACACTTCTTGGCATGGGTTCTGCGCAGTAGAGATTGGGTCAACCGATCACAGTTAGCATCTCGCGTTGCTGAATAGTATCATATAGTAATCTTTTATGTTCTCTTTAGTTTCAGTGTGGTTTTACCACCATTATTTAACTATTGTGATAGTGTGGTTGGTCCACCAACATATTGCGAGTACTT
>AHTC1000185
GTTGGACCAGGGCAGGTTGGCCGTGATCAAGAGGATGGGAGCAGTGAATCTCAGTGCTTTGAGGACCAAAGATTGGAAAAAAAGTTGACCTGGGATCTGGCTATAGAATCAGGTGCGATGTTGTTCAATGAGGAAGATGACATCATGGTAATCCTCCAGGCACAGAATGAAGAAATAGCTCGGAAGAGAAAAGTGGCGAAACAAAAGGCAAAGATGAGGCGTTGCAGACCCCAATCTACAAAACAGGTGTGTAATATTAGTTCTAAATGACTCTCAGTTCTTGGAATGTAAGGGGGTTGTAGGGTGACTGATAAATCACTATTTTATGGTTTATCTTGTGCTCAATTGAGTGGATTTAACAACTCTTTACCCACTTATTCATACTATTTGCATGGTTTTACATTTTCCTTCCTGATTTTGTGCTATGATTGAAAACATGTTTTCTTTGGTCTTAATTTGATAATATTAATCCTCTCTTATTACCATTAGATGTCATGATATGTGTGTTAAGTGATTTTAGAGCTTATAGGACAAGAATGGCTCAGAGGATGGAAAGGAAGCATGCAAAAGTGGAAGGAATACAAGAAGTTGGAGAAATTGCTAAGCTGTCCAGCTTGACCTCTTCGCACTCAAATGGCTATAACTTTAGCTATAGAGGTCCAAATGACGCGGTTCCAGTTGGGTTGGAAAGCTAACGTCCGGGGCTTCGATTTGATATATAATATGTCGTAGTTGCTCTGACGCTAGGTGACGCGGTCACGTGATCCACGCGGACGCGTCGCAGTAGCGAAAAACCAGTGTGGCAGATTTCATCTCTAGCAATTTCTGGGCTGTTTTCGACCCAGTTTGCGGCCCAGAAAACACAGATTAGAGGCTATAAAGTGGGAAAATGCATCCATACATGAAGAAGCTTTCACATTCACAATTTTAGGATTAGATGTAGTTTTTAGAGAAAGAGGTTCTCTCCTCTCTCTTAGGATTTAGTTTTAGGATTTAGAATTATTTCTTCTTCATCACAGGTTCAATGTTCCTTTTATTTATTTTATCAATTTAGTTTATAAACTCTTTATGTTTAGATTGATTTTTCTTTACTTTAATGCAATTTGAGGTATTTCAGATTT
>AHTC1000186
GTCTAACTCAACAAACAAGTTTGATTGTTCCCCTTTATCAGGGAATCGAGGAAGGTGCTCTTAAAATGATATAACTCTGTTTGATGGCGGAAATTTGGTGGTGATGATGGTGGAATATTTATTATGCACACCTCTGTTGTAAATTTGAATTAGTTGTTTGTGGTGAATGTACCGAACGTAAACCACAATGAAAAATTGATGAGT
>AHTC1000187
ACTCTAAAATGCATATCTTAACCCATTGATCTGGTAAACTATTTTACAATTTCAGCACCTTCAAAAGAATCATTGACTGTAATAGGGCTGTGCTTGCAAGAGCATGTGCTACAGATTCAAATATGATTTGATTGATTGAGGCATCCCAAGAATTGCAAATTCGTATATGTTTTTGCAGCACACTTTGATACAAGTTCAAATATGATTTGTTTGATTTGATTGAGCCGTTCCACAAATCAGCATATAGGAAATTCAGCATATCCAAGTGGCTTTGCTTTCAATCTTTTTTACTGAACCTTTGCAAGACTTCTGCTAGACACACCATGTAATAATTTGACAAAGCCAAGAAAGCTTAGCTTTCCATCGGTGTGCCGTATCCAGTCATGAAGAACCACATGAACAGGGATAGAAGGACCGAGCCCAAGTTCCGATGCAAGTTCTTCAATAACGATAGCCCTGTTTCCATCTTTCTCAAAGAGCTCGTAAGCACATCGGGCATGTTGTTCCCAGCGATCAAGAGCTTCGAGCTGATGTACGCTTAATGCAGCAGCACAGAATTCTTCAAAATCCATTCTTCTATATTGTAATGGATTTAGCGAGGCAAGAAAGTCAGGGATGCGAGACTCTTTCATGGCATCCGTTGCATGTTTCATCAAGGCCTTGCTAATGTTTTCTAAGGATATGCTGCCATTTTTGCTTGGTTCTAACAATGCAAATTGCTCCCTTAGATAATAGAGTTCATCAGCAGTTAATGTCTTGGACAAGGCCCTTAAAGCAGCCTTACGCAAGGATGATGATCGCATATAGATTTTCATGAGCTTAAATATTAAAAGATCAAGTGAGACTTTTACATTATTGTAATTCCTTATCCAAGGGTGACTTAGAGCTTGAGAAGCAGATATTCGTTTCCGTGGATCCTTATTCAGTAGGCGTTTGACAAAATCTTTTGCTTCTGTAGATAAAGAAGGCCAAGGAGCCTCATCGAAGCTGGGATCAGCTTTCAAAACTGCCCTAAAGATACCAGACTCCGTTCGGGCCCAAAATGGGCGACTACCACACAAAAGAATATATGCGATCACGCCTATGCTCCACACATCAGCCTCAGTGCTGTACGATCTATGGAGAACTTCTGGGGCCACATAGTATGCACTTCCAACAATGTCATTAAGCCTTTCATCTGGTCGGACAAAGTCAGATAACCCAAAGTCAATTGCTTATAATTCTGACTCTGAACTTTCATCCTTCGACGTATACAGAAAATTCGAGAGAGAGAGAACTAGTCTCGTGTTTTTTTTTTTTTTTTTTTCTTTGAGTTTGGCGGCTGCTGCGTCAATCTCAACTTTGCTCTTGTTTTCACCTGACTGGTAACGAACTTCATCACTGTGTTCCTCGTCTCCATCTAATTCCATGAAACGAAGCATATACTCTTCAAGTTCTACATCTGTTGCGTCAGCATCTGTGTACAGCTTCCTGAGTGCTGTTTCTGCAATGTATGGAAGTTTCCCCTCGGCTACCAAACTCTTAAACATGTCATGGTCAAGAATCCACGCATAGAACAGTCTGATTTGTTTTAGTAGCTCCGGATAACCCCATGCTTCAATCATGGCTGCGACAAGAACAAGTGTTCCAGCAAACCCTAATTCCTCACACAAAACATACTCAAATCCCTCTCTTTCTCACTTCCTGGTTCCTCTTTACGACTCAATTTCGGCTTCGAATTGAGCGCACGTTGAGATTTTACCATGGCGACGGAAACAAAGGCAGCCACGGAGGACGTCAAGATCGATCTCTTCGAAGACGATGACGAATTCGAAGAGTTTGAAATCAATGAAGAGTGGGATGCTATAGAGGAAGGCAAGGAAGTGACCCAACAGTGGGAGGATGATTGGGATGATGATGATGTCAGTGATGATTTCTCTCTTCAGCTGAGGAGAGAGCTGGAGAGCAATACTGAAAAGAATTAAACATTCTGCTTGCTACGATCGGTTGATAAAAGTGTCATGAGTTAGGTACTTGAGTCTGTTGGTGTTTCCTTTTGTGGAAAAGAAATGAAAGCTATATGCCTTTTCATTTAGTAGATGTAAGACAGTAAGGCAGAACATAAGGACTTAAGTTGTTATTTCTGAAGAACATCTAGATAGAAGTATTGCTTGTACTTTAATTGTATTTTATCTCATAAGTTTTAAACTGGGTCACAATCCCTTGGTGTGCTTTCCCATTAATAACTGGTGAAAGTGGAGTCTGCAGAAACTGGCTTGTGGGTATCTGAATTCAACAACCCTAGGAATTTGAATGCCAATGTCCCAAGTTAGTTTTACTAAGAAGTCAAAAAGTGACTACATACTCGTATGCTTTGGAAGAACTTTCTACATCGGAATTCGGAAACACTTGAGTTAGAATTTGGATCCTCTAAATTTATGATCTCTCACTA
>AHTC1000188
TGAAGGAAGCGAACATAGCCAAAGCTGAAATCACTTCAAAGTATGAAAAGCTTTCTGCTATATGCAGATCGCAAAGGCAAGAATTACAGGATCTAAAACAGGCACTTGCTGCAAAAACTCCCTCGCCAAATAGGGAGGGTATGAGGACCTCTCCTGCACTTACATCATCTGCATCCACGAAGGAGCAGATTGGCGAAACTGTTTGGGAACTTCAGCAGGATAAAACTGAGAGGAAGACTCCTGGTTCAGAACCAAAGTCATGGCAGGCTTTTCCTGAAGAACCACGACAACAAACCTCCTTTTCAGCTGACAATACTTCAAAATCTGTCAGGACTAGAAACACCCAGCAGAAGCCGCAGCCTGCTCCAGTTGCTGCTAACTTCGATTCTTGGGGTTTTGGATCTGATAACTTCAGTGCTGTAAGAGCTAGTACCCCACAGATGCCAAGACCTGGTGAAGGGAGTAATTCTCAGGCATTTGGTGAAGCAAAGGCATTTGAGAAGAAATCAACTACCCCCCCTGCTGGATGGGCTGGATTTTAACTGTGCAGAATGGTTGTGCTCTGATTGCACCTATAAGCATTTTTACTTTGCTCCATTATGTTTGATTCATGCTGTTGGGCGTTTGTTTCTTTTCGTGGATGATTTTACTAAATGGATCTTGTTTATCTGGACTATATCCATTCTGGGGTGGAAGTATTCATTTCCAATTTGCATGATTATTGTATTACTCGTGTCTCTGAAAAACTTTCGAGTCCTGAACTTGGTTTATAAATTTCAATGATTATATTAGCTGAAAAAAAAAAAAAAAAAAAACTCGAGACTAGTTCTCTTCAGGAGGCTAAGGCTGCATACCCCAAGGCATTCGTCCGTATCATCGGTTTCGACAACGTTCGCCAAGTGCAGTGCATCAGCTTCATCGCTTACAAGCCAGAGGGCTACTAAATCTTATAAAACGAACGAATCATTCCTAGATCTCTCTTTTGTTGGTGGCTTTGTGCTTAACCGTTTGTAACAACTCTGCTTCTGCTTTCTTTTCTATTTTTTTTCTCTTTTTGATATTTCATCCTCTGCACTTTGATTTCCGTTGTGGAATAATAAACTGTTTTTTTTN
>AHTC1000189
GATACAAATTAAATAAAAAGATATGGTAAACTACATAACATAGGCGAAAAATGAAGAGAGTTGTTAATATTGGTAATCATCCACCAAAGTATTTATCCAAATAAGAGCAAAACAAAGGAAGTTGCATAGTTAGGCATGGAAAACATAGCAACACACAGATGGTACCAAAGTTTTACCATGCTAAACATAACATTGTCCTGGAATCCTAAAACCCGACTTCCAAAAAGTTAACACCCTAAACCAAACTTAAGACCAGAAGCCAAAGCTAATAAACTTAACAAGTATTCAACTTCATATAATGGAACGCACGAGCCCAATCATTTGTGAATCTGACAAGCCCCAGAAGTGTGCATACACATTAGGACTTTCGGCAAACTTCAGTATCGCCCTGACCACATCGTCATCACCGAATCCAAGCTGTGTGAGCTTCTCACCAACCTTCCACTTCTCGTTCACACCAACAATGGCATCAGCTATCAGTTGGGCATTCTTTCGTTGGTCAGCCGATGATTGCTGAATCTGATTGGCCATCCTCTCGAGTACGTCAACCTGTTTCCTCTTCCTCCCGCATTGCCTAGTGCTTCCCGCGCTCGCACCGACCTCAGAATGTGATGCTTGTCCTTGCATTGCTGCAACTCCGTCTTGGTCTGGAGGTGGAGACATCTCGGACTGATCAAATCCAGCAGCACTGTCGTCTGTCTCTTCGTTAACCTGTTCCTCCGCATCGAAGCCACTAACGGCCGCCACTCCCGTGGCTCTATCCCTGCCAAAGATACCTTCCAGTCGGTGAAATAAAGGAAATGGCTTGCCAGGACTGTAGAACTTGGTCGGATGTGCCTTCAACCAAGCATCAAGGACGTCTTTGCTGTCAACCTCAACACATTGTTTCTCGTTGTTCCAGCCAAATCCGCTACAAGCAAGCATATCAGCTTTTGTTTTTTTACTTGTTCTTTATTTTTCGCTTTTGTGCGATTTCATCCTCTGTATTTTTGGTTTCTGTTTTCGGATTACCATATGAAAGGATGAGAACTGTTTAATAATAAACTATTATCTTTTGTG
>AHTC1000190
CCAGTAAATTTTCTATTTTCACTAACATCTTTTTTTATATCTAAATTGAAAAAAAGGAATTCGATTGGTATGATCCACGGGTTATTCGTATATGCCTTAATAAAATCTTCATTCGGTATGGAATGATTTAATATTTCTTTATTTATTAGCATCCAATCTAAATGTTTTCTATGCAGATTTTCTTCCATATCTATAATGTAATCTTTTGCTATATATCTCTTTATAGAGATATCGCTCGTTGGATCAAATCCTTTTTGTTTACATGTTTTGTAATTATAAGAAAGAAATTCTTTTTTATTTGCTTGGAATGATGATTCATATCTAGAAATATATGAGTCTTTCTTATCTTTAATGGATTGATATGAAAAAAGATCATATTCATATTGTGTGTTTTTTTTTAATGAGCCTAATTGTTGGTTTTTGTAAGGAATTGATCTGGTTTTTTCATATGAATCACATTTTTTTAAATCTTTATTTTGAATGACATGACGTTTATGGATTCTATTTCTCCATTTTTGTGGCACTAATCTAGACCATCTTCTCTGAGATAAATCATATTGATAATGACTCTTTAACAACCAATTTGTCCATTGATTCATTAAAGAATTGGGGGGGTTCTTGGATATAAATTGAAAATCAAATATTCTTTGTATTCCAAAAAAATAATCTTTTATTTCATTCTTAAGAAAAGGGGATTTTCGATGATATGCAAAAACATATTTTAACTT
>AHTC1000191
TACCAGAGTATGAAGATTGAGACCTTATCTGGCATGATCCCATTTTTTGATTTTTCTGTTGTGGAGAAGATTTCTGTTGATGCTGTTAAACAGAAGTTTCTTTCAATGAAAGTTGACCACATGAGAAATGTTGTAATTTTCTGCAAAATGAGTCTTGAGTCTGATGGCTTACGGGACCACTTGGCAAATTTTGCTGAACATTTGAATAAGGCTAGACAGATGATTTATCCTGCTGAAAAAAAACCTTCGAAAATTGGAGCTTTGCTTCCAACTTTGACCGAGGTTGTTGCCAAGGAACATAAACGGCTTCTAGCTCGAAAATCTATTATTGAGAAGAGGAAAGAAGAACAAGAGCGGCAGCTTCTGGAAATGGAGCGTGAGGAAGAATCAAAGAGGTTAAGAGTGCAGAAAATGAATGAAGAGGCTGAAAAATTGAGAGTTGCAACTGAATTTGAGCAGAGGAAAAATGAGAGGCTCCGCCAAGAGATAGAGGAAAGAGAAAAGGAAGAAACTAAAGCTTTGTATGAGGAAGCTGAGAAAAAATTTAAAAACTATAAGGGGAAAAAGCCACTTATTGAGGGGGATAAAATTACCAAGCAAACCTTGATGGAATTGACTTTGAATGAACAACTCCGAGAAAGACAGGAAATGGAGAAAAAACTCCAAAAACTGGCAAAAACCATGGATTATTTGGAAAGGGCAAAAAGGGAAGAGGCTGCTCCCTTGATTCATGCTGCATATGTAAAGCGCCAAGAGGAAGAGAAGATTCTTCATGAGCATGAGCAGCAGCAAGAGATTGAATTGAGTAGACAACGTCATGAAGGAGATCTCAAGGAGAAGGAGAGGCTTGCCAGAATGATTGGCAATAAAGAGATATATCAAGAGAAAGTTGTTAGTCGACGCCAGGCTGAATTTGATAGATTGAGGAAGGAAACGGAGGAGCGGATCTCTAGGATATTACAGTCCAGGAAACAGGACAGGGAAAGGTTGAGGAAGTGGAAGTATTATCTGAATGTGGAAGAAGAGAGGCAGCAAAAGTTGCGCGAGGAGGAAGAAGCAAGGAAGCGCGAAGAGGCTGAGAGGCGAAGGAAGGAGGAGGCTGAACGTTTAGCAAAATTGGAAGAGATAGCAGAGAAACAGAGGCAAAGAGAGCGGGAACTGGAAGAAAAGGAAAGACAAAGAAGAGAGGCATTGTTGGGAAGAGGTGCCGAGCCAGCTTCAAGGCCTACTGAGAGTCTTGCACGCCCACTCGAGTCTGGATCTGCTGCTCCTGCTGCAGCTGCCGCTGCTGCTGCACCAGCCCCAGGGAAGTATGTCCCTAGGTTCCGCCGTGAGAAACCTGATGGTGCAGCTGCTCCTCCTGAAACAGACCGCTGGAGTAACAGTAGCAGCCGGCCAGATGGTGACAGGTGGGGTCGTGGTGAAGATCGCAGATCAGCATTTGGTTCTGGTGTGGGTTCTAGGTCATCTTCAACCTGGTCATCCTCGAGGAACCCTCGTTAATCACCCTGTTCCCATCTGTTTAAAGCTGATGTCATTCTGGCCCTCAATTGGAGGGTACAATGCATAGCGTTGCCTGATGTGCGGTTCTCATGACCTTGTCGAGCTCTTTTTGTACTCTCCCCAATTTGAGTTCTAGAATTTTTTTTGATACTTGGTTCGTAAAATTTGTTTTATCTCCTAATGCATTCGGGTCCTAGATTATGCAACAATTTTCTATTTATGATCGAGCAGATTGGATATGGTATTCGGAATTTCAAGTCAGAAGTAATGCAGACTTAATTTTCGATGTGTTGGTACTATTATGTATATGTTTGCTTTAGTGTTCAAAAGCATGAATGCACGATTAAAAAAAAAAAAAAAAAAAAACTCGAGATGAGAAATGCAGAAAAACCGTACATGCCTAGGTATGGTTTACAAAGAAATCTCCGAGATTTCAGTTACGCTCGCATAGCATTCGATTTTTATGAAATCACGTCGCGTACATCAGCTAAAGCGCGTGAGATCCACATGCAAATGAAGGCAGCAGCGTTAAATAACGTGACTATTAAGACATTTGGTCTTGATGGTAACGTCGGAACCCAGGATGAAGACACAGAAAGGCACACCGCAAATGATGTGAACCGAAACATGCATAAGTCTGTTAGGTATGCGTCAAATGTAATAAAATAAGAGTAAACCCCTAAGACTACCATTAGATGTCATGATATGTGTGTTAAGTGATTTTAGAGCTTATAGGACAAGAATGGCTCAGAGGATGGAAAGGAAGCATGCAAAAGTGGAAGGAATACAAGAAGTTGGAGAAATTGCTAAGCTGTCCAGCTTGACCTCTTCGCACTCAAATGGCTATAACTTTAGCTATAGAGGTCCAAATGACGCGGTTCCAGTTGGGTTGGAAAGCTAACGTCCGGGGCTTCGATTTGATATATAATATGTCGTAGTTGCTCTGACGCTAGGTGACGCGGTCACGTGATCCACGCGGACGCGTCGCAGTAGCGAAAAACCAGTGTGGCAGATTTCATCTCTAGCAATTTCTGGGCTGTTTTCGACCC
>AHTC1000192
TATCGGCCATTACGGCCGGGGAGATCAAGCAAATAAGAAAGAAACACCTATATAATATATATAACTCCTTAGCAGAAGAAGCTAGGGAGAAGAAAACATGGCTTCCTCCATGATCTCCGCCCCTGCTTTCACCACCGTTAACCGTGCCTCCCCGGCACAGGCTAACATGGTGGCTCCATTCAGTGGCCTGAAATCCTTGGGTGGCTTCCCAGTCACCAGAAAGACCAACGACATCACCTCCGTCGCTAACAACGGCGGAAGAGTCCAATGCATGCAGGTATGGCCACCACTTGGGAAGAAGAAGTTCGAGACTCTTTCATACTTGCCAGACCTGAACGAAGAGCAATTGAGAAAGGAAGTAGACTACCTTCTAAGGAAGGGATGGGTTCCGTGCTTGGAATTCGAAGTCGGGTACGGATTTCCATACCGTGAGAACCACAGGTCACCGGGATACTATGACGGAAGGTACTGGACAATGTGGAAGCTTCCCATGTTTGGATGCACCGACTCAGGTCAGGTCATCAAGGAACTTCAGGAGGCTAAGGCTGCATACCCCAAGGCATTCGTCCGTATCATCGGTTTCGACAACGTTCGCCAAGTGCAGTGCATCAGCTTCATCGCTTACAAGCCAGAGGGCTACTAAATCTTATAAAACGAACGAATCATTCCTAGATCTCTCTTTTGTTGGTGGCTTTGTGCTTAACCGTTTGTAACAACTCTGCTTCTGCTTTCTTTTCTATTTTTTTTCTCTTTTTGATATTTCATCCTCTGCACTTTGATTTCCGTTGTGGAATAATAAACTGTTTTTTTTAAGATCCTTTGACCTTGTTGCATTTCTTTCCATTTATGGTTATATTACGGAATAAACATAAAATAAAGCATATGCTATACGTTGCAACGCC
>AHTC1000193
TGTGGGACTGTCGAGTCGAGGTACGATAGCTTGAATCGAATTCGTATCGGCCATTACGGCCGGGGCAACACCAACACCAAGAACCAGTGTGTTAGTGTAGTAGTAACTATAGTTGCTTGCTCTGAGATTTGAGAACTGAGAAGGAAGCTGAAATAGCAGCTATTTTGGTTTAGGCCCTTGTGTTTTTTTTTTCTTTTTGCAGAAACACATACATACATGGAGACTGTTATTTCCAACCAATCCCCACCAACTATCCTCAAGAGTGTGAAGGACAAAGAGGAGGAGGAATCATTGCTTGGACAAGCGGAGATATGGAAGTACATGACATGCTTTACCGACTCCTTTGCCCTAAAATGCGCCGTTGAACTCCGCATCGCCGACATCATAGACCGCTACGGCAAGCCCCTCTCCCTCTCCAAGATCATCGACAACATCGAGGACGCCCCGTCCCCGGACGCCTCTCTCCTCCTCCGCATCATGAGAGTCCTTGTCCGCAAGAAGATCTTCTCCGCCGCCAAGTCCGACAACGGAGAGATCCTCTACGGCCTGACACGCGCTTCCAAGTGGATCCTACAAGACACCAAGATGACCCTCGCACCAATGTTGCTCTTAGAGAATCACCCTCTTCACCTCAACCCTGCACACTTCATCAGTGATATCATCAGGGAAGGAACTGACAAGGGAACCGCCTTCTTCAGGTGCCATGGACACGAGCAATTCGACTTGACCGGATTGGACCCAGAGTACAACAAGTTGTTCAACGAAGGTATGGTGTGCACGGCAAGGATGGTGATAAAGGCTGTGATCGAAGGGTACAAAGAAGGATTCAACAAGATTGAGTCACTAGTTGATGTGGGTGGTGGACTTGGTGGTTCACTCTCTGAAATTGTGAGGGCTTACCCTCACATCAAGGGTATCAACTTCGACTTGCCGCATGTTGTTGCCACCGCCCCTCAGTACGACGGGATCACTCACGTTGGAGGTGACATGTTCGTCTCTGTTCCCAAAGCCGATGCCATTTACATGAAGTGGATTCTGCATGATTGGAGTGACCAACACTGCATAAAGATCTTGAAGAACTGTAGGAAGGCAATACCAGAGAACGGGAAGGTGATAATTGTGGACCATGTTCTGCAGCCAGAAGGAAACGATCTATTCGACGACACCGGCTTCGCTTTCGACATGATGCTTCTTGCACACAATGCCGGAGGAAAGGAAAGGACTGAGGAGAATTGGAAATGGCTGTTTGCTGAAACTGGATTCCCTCGTTACAACATCATCAAGATCAAGGCCCTTCCATCCATCATTGAGGCCTTCCCAAATTAATCATGGTTGCTTGCTTGTGTGCTACTTACTATCTTTTCATTTGGTGTGGTTTTGATTAACGGCAATGAGCTTTGCAGTTTGCACTATGTTATTATTATCTGTGCAATGCAACTCTGTTATCTTGTATCACAAGTTTGAATAAGAACACATCCATCCACTTTTGCTTGAGCTTGGATTTTATGGACTGATTGATCATCATCAGATCCATTAAGTTAGCCAGCTTTGTGGGGTGTGAATTTATGTGAAGAATCTATTGCTGTTATTTAATGAATAACAATTAATTGGTGTGCAACTTTTTCTTTTAAAACCCTCGTGCCGAATTCGGCACGAGGGTTAGCATCTCGCGTCGCTGAATAGTATCATATAGTAATCTTTTATGTTCTCTTTAGTTTCAGTGTGGTTTTACCACCATTATTTAACTATTGTGATAGTGTGGTTGGTCCACCAACATATTGCGAGTACTTTATGTTTATGAGTAAGCCGGAAGAACCATTGCAATAGCGAGGGCATGCAGAGTGATTCTATCATGTGTCATGAGATAGCTACGGCAATGTTTGTTGTTC
>AHTC1000194
TATCGCCCAGGACGGCGTTGCGCAGTTGGAATAGCGGAGGTTTTAGCAAAGGAGGCGTCGTGCCCAGCTGCGCGGAGCAGAGCCACATCCAACTTCCTTGAATCTCCCTTCATTCAACCATGTCTCTAGTGGCAAACGAGGATTTCCAGCACATTCTTCGTGTTCTGAACACAAACGTAGATGGGAAGCAGAAGATTATGTTTGCTATGACCTCCATCAAAGGTATCGGAAGGAGATTCGCCAACATCTGTTGCAAGAAGGCCGATATCGACATGAACAAGAGAGCTGGTGAATTAAGTGCTGCTGAGCTTGATAATCTGATGACTGTGGTTGCCAACCCAAGGCAATTCAAGATCCCAGACTGGTTCCTCAACAGGAAGAAGGACTACAAGGATGGCAAGTACTCTCAGGTCGTGTCCAACGCCCTCGACATGAAGCTCAGGGATGACTTGGAGAGACTCAAGAAAATCAGAAACCACCGTGGTTTGAGGCACTACTGGGGCCTCCGAGTTCGCGGTCAACACACCAAGACTACTGGGCGTAGGGGAAAGACCGTTGGTGTTTCCAAGAAGCGTTAAATTGTTATATTTTGGCTTTTGGAAATTAGATATTGTTGAAGAGGCAGACAATGTTTTTACATACCAACTTTGCTTTTTGGTTGTTAAATGCTCTCTTGACCGTTTTCAGTTTTGTTTGTTATTTTCTCTAAGCTTCTTTTTAGTTGAATGAATGATGACTCTTTTTACAGACATGAGACATCCACAATCCAATAGTATTGATTACATTATATTTTTATATAAAAAATAAAAATCTTGTTTGTCTGCTTTCTGCCCTTTTTTGTGGT
>AHTC1000195
TATCGGCCATTACGGCCGGGGATATCACACAAGTCTTTAGATACTTCTCTTTTTAGCTTTCATCTATCATTGGTGTAATGATGATGATGCATAACACGTTCATGCGCTTCTTGATTCCTTTGTTGGTTCTTGCCACTTTCTGTTTGGCTAATTCTGCTATAGCAACATCTCAAGTTTCAGAGAATGAAGTGAAGCTTGGAGACCAAGAATTGGCAAAGACAAAACCAGAAGTTCATAATGAAGAAGAAAAATTCCTTTTCCATCATCATAAGTCACTCTTCAAGAAACATATTCCAATTGTGAAACCTATTCCAGTGTATAAGCCTATTCCAAAACCAATTCCAATCGTAAAGCCTATTTATAAGCCAGTTCCTATTTATAAACCAATCCCAAAACCCGTAATAGTGAAAAAACCGGTCCCTATTCCAGTATTCAAGCCGGTTCCAAAGCCAATTCCAATTGTTAAGCCTATTCCGGTTTTTAAACCTATTCCAAAACCAATTCCAATTGTTAAACCTATTTATAAGCCGGTTCCCATATATAAGCCAATTCCAAAACCAATATTTGTTAAACCATACCCTAAAAAACCTTATTTTCCTCCACAGAATAGTCCTTAAGTTATTGAAACAGAAGAAAAGGGAATTATATATTAATTAATTAAATATCATCAATTCAAAAAACCCTTTCTCCCACCATTACCATTTCACAAGGCAATTCCAACTCCATTATTATATTAGATGATGATAAGGCTCATAATATCTACAGTCCCAAAAATAATCTCTTGTGCTTAATGTTATTTCTAATGAATGTCTAATATTTATAGTTATGCATGTCCAAGTATCTCCACTTCAAGTTATGTCTTATGAATTCTTATTGAATGTAGTTTACCGAAATATATATAGTAATATAGTTTCGTTATTAATTACCACAAGTTCGCAGTATTTTCATTGTAAATTGAATAATTAATCATCAATGCAAGATGGTAACAATGATCTCTTAGTTGTCTGTT
>AHTC1000196
TATCGGCCATTACGGCCGGGGAAGCAAGTTAGAAAAACAAAAGAGGAAAACATGGCTTCCTCCATGATCTCCGCCCCCGCTTTCACCGCCGTTAACCGTGCCTCCCCGGCACAGGCTAACATGGTGGCTCCATTCAGTGGCCTGAAATCCTTGGGTGGCTTCCCAGTCACCAGAAAGACCAACGACATCACCTCCGTCACTAACAACGGTGGAAGAGTCCAATGCATGCAGGTATGGCCACCACTTGGGAAGAAGAAGTTTGAGACTCTTTCATACTTGCCAGACCTGAACGAAGAGCAATTGAGAAAGGAAGTAGACTACCTTCTAAGGAAGGGATGGGTTCCGTGCTTGGAATTCGAAGTCGGGTACGGATTCCCGTACCGTGAGAACCACAGGTCACCGGGATACTATGACGGAAGGTACTGGACAATGTGGAAGCTTCCCATGTTTGGATGCACCGACTCAGGTCAGGTCATCAAGGAACTTCAGGAGGCTAAAGCTGCATACCCCAAGGCATTCGTCCGTATTATCGGATTCGACAACGTTCGCCAAGTGCAGTGCATCAGTTTCATCGCTTACAAGCCAGAGGGCTACTAAATCTTATAAAACCAACAAATCATTCGTAGACTTCCCTTTTGTGTGCACTCAACCATTGTAACAGCCCTTTGTTTTTTACTTGTTCTTTA
>AHTC1000197
TATCGGCCATTCACCGGCCGGGGGAACGAGAGTAAACCCTAACCCTAACCCCCAATAAGGTTTCTACATTAGCACTACGCCGCAACACAACTCTCTCCTACGCGAGCTCTTGTTCTTCCGTGGCAATGGCGGCGTACGCAGCTATGAAACCTACGAAAGCCGGTTTGGAGGAGTCACAAGAACAGATCCACAAGATCAGGATCACTCTTTCCTCCAAGCACGTCAAAAATCTCGAGAAAGTTTGTTCTGATTTGGTTCGTGGTGCGAAGGACAAGCGCCTCAGGGTGAAGGGACCTGTGAGGATGCCAACTAAGGTTCTTCACATCACTACCAGGAAATCCCCCTGTGGTGAAGGTACCAACACCTGGGACAGATTCGAACTACGTGTTCATAAGAGGGTCATTGACCTCTACAGTTCCCCTGATGTTGTTAAGCAGATTACTTCAATCACAATCGAGCCTGGTGTTGAGGTTGAGGTCACAATTGCAGATGCTTGATCTCAGTTTTTGAAGATTAAAGACATTAATTTTGTTGTGCTTGCTTAGTTATTTATCTTTTTTCTTTAGTTCTTATGGTTTTTGGACATCGGTGAATGAAAAAGTTAAACATCATGCTTCATATGGTTTAGGGTTACATACATGTTGAGTATTTGCTTTCATGTCATAGCATATTGTACTCGTACTTAATCCCCCTTTTTGTTCTTCTACAACAAATTTTTAAGTCTTACTCTTGCAAAAGAAAATGTAATTTATACTCAAAAAAAAAAAAAAAAACTCGAGACAGAGGAAAAAAAAAAAAGAGAAAGAAAGAAAGGAAGGGTTTTGTATTTTTATTTTATTTTATTTTTGTAGAGAGAGAGAGAGAGGGAGAGAGAGAGAATGTTGGGAGTGTTCAGCAGCTCGATTGTGTCGCCACCGGAAGAGCTGGTGGCGGCCGGAAGCAGGACTCCGTCGCCGAAGATAACGGCGGGAGCTCTGCTGAAGAGGTTCGGGGAGAGCAAGCCGTCGTCGGTGTCGGTGCAGATCGGGGAGGATGCGCAGTTGGCTTACACGCACCACAGCGAGACGCCATGGCAACCAAGATCATTTGCTGTTAAGGAGGAGATTTTCTGCATGTTTGAGGGTGCCCTTGACAATTTGGGCAGCTTGAAACAACAGTATGGACTGGCCAAGTCTGCCAATGAAGTTCTTTTGATCATTGAGGCTTACAAAGCCTTGCGTGATAGGGCACCCTACCCTGCCAATCGCGTTGTTGGCCATCTCAGTGGAAGCTTTGCTTTCATTCTTTTTGACAAGTCCACCTCTACCCTCTTTGTAGCTTCTGATCAAGCTGGTAAGGTTCCTCTGTATTGGGGAATAACAGCTGATGGATACGTAGCATTTGCTGATGATGCTGATATTCTCAAAGGTGCTTGTGGAAAGTCACTTGCTGCTTTCCCTCAAGGATGTTTCTACAACACAGCAGTTGGAGGATTAAGATGCTATGAGAATCCTAAGAACAAAATTACTGCAGTACCAGCTGAGGAGGAGGAAATCTGGGGAGCAACCTTCAAGGTGGAGGGACCAGCAGCTGTTGCAGCTACAGAGTAGATGTTTTTGTTGAAGTGGGGTTTCCACATAATGATGTATCAGAGTAATGTGTTTATGTGGTTATCACTGCAAGGCATGCATGAGGGGCCATGTAAATACCCTTCCTTTGAATGATAAATCATAAATGTGAGAAGAGTGCATCTAGTAGTGTAACTTAATGTGTTCCTGTATCTTGTTCTTTAGGTTAGCCTTTTACTCTCTTTCCATTGTACAGTGTATGTAGCTCTTCCCCATGTAATAAAACTATGCGTTTGGCTTGGGATTCTGTAATACTCTCATTCCATGTAATGCATCTTAACTTTATTATATATGTATGCATTAAGATTTCACCTAAAAGTTTTAGGCAAGTCTATATATGTGGTTGTACCCTAAAATTTTATATTAAAATGGTCTATTTCTG
>AHTC1000198
TATCGGCCATTACGGCCGGGGAGATCAAGCAAATAAGAAAGAAACACCTATATAATATATATAACTCCTTAGCAGAAGAAGCTAGGGAGAAGAAAACATGGCTTCCTCCATGATCTCCGCCCCTGCTTTCACCACCGTTAACCGTGCCTCCCCGGCACAGGCTAACATGGTGGCTCCATTCAGTGGCCTGAAATCCTTGGGTGGCTTCCCAGTCACCAGAAAGACCAACGACATCACCTCCGTCGCTAACAACGGTGGAAGAGTCCAATGCATGCAGGTATGGCCACCACTTGGGAAGAAGAAGTTCGAGACTCTTTCATACTTGCCAGACCTGAACGAAGAGCAATTGAGAAAGGAAGTAGACTACCTTCTAAGGAAGGGATGGGTTCCGTGCTTGGAATTCGAAGTCGGGTACGGATTTCCATACCGTGAGAACCACAGGTCACCGGGATACTATGACGGAAGGTACTGGACAATGTGGAAGCTTCCCATGTTTGGATGCACCGACTCAGGTCAGGTCATCAAGGAACTTCAGGAGGCTAAGGCTGCATACCCCAAGGCATTCGTCCGTATCATCGGTTTCGACAACGTTCGCCAAGTGCAGTGCATCAGCTTCATCGCTTACAAGCCCGAGGGCTACTAAATCTTATAAAACCAACGAATCATTCGTAGACTTCTCTTTTGTGTGTACTCAAACCATTGTAACAGCCTTTTTTTTACTTGTTCTTTATTTTTCGCTTTTGTGCGATTTCATCCTAAGTATTTTTGGTTTCTGTTTTCGGATTACCATATAAAAGGATGAGAACTGTTGAATAATAAACTATTATCTTTTGTGAAAATTCGGCTGCTATTATATTGGATTTGTTATGTAGACAAA
>AHTC1000199
TATCGGCCATTACGGCCGGGGGTTACCTCTTCCAGCAGACAAAAACCCTAGTTTGTGTGCGTTAGCGGAGGTAAGGTAAGGTAAAGATGCCGGCTGGTCATGGTTTGAGGTCACGCACTAGAGACTCGTTCTCTCGTCCATTCAGGAAGAAGGGTACCATCGCCCTCACCACCTACCTCAGGACCTATCACATCGGCGACTACGTCGACATCAAGGTCAATGGTGCTGTCCACAAGGGTATGCCTCACAAGTTCTACCATGGCCGCACCGGTCGTGTCTGGAACGTCACCAAGCGCGCCATTGGTGTTGAGGTCAATAAGCAGGTGGGGAATAGAATAATCAGGAAGAGAATTCATGTGCGTGTAGAGCACGTTATGCCTTCAAGGTGCACTGAGGAGTTCCGCCTCAGGAAGATCAACAATGACAAACTGAAGGCTGAGGCAAAGGCTAATGGACAAAAGATCAGTACCAAGAGACAGCCCGAGGGACCTAAACCTGGATTCATGGTTGAAGGTGCCACATTAGAGACTGTGACTCCCATTCCATATGATGTTGTCAATGATCTTAAAGGAGGGTATTAGGTTGTTGTTTCTTGTTTTTTTGGAATTTACTTAGTTTTGTTTGGATATTGAGTCCTCTTTCCTTTTTGCATTGGAAAGCCATATATTTTTATGAACAATCAAACTCGAGTTTTGTCTTGTTTATTTAACTCTAAATGCAAGGTTATGTGTTGTTATTCCCTTTAATAAGGGCTTTGTTTTCAATTATTTCATATGCTG
>AHTC1000200
TATCGGCCATTACGGCCGGGGATCACTCATCACTCTTCACTTATTACTCATCACTAGCTAAGATGGCTTCCTCCTTATCTTTTCTAGTGCTGCTCTTTGGAGCTCTGATCCTAAGCCCACAAGGGTTTGCTAGGGTTCCTGCAGTACCTGTTCATGAGTCACCAAATGACACACCATCACCTGTTTTTAAATCTCCAAACAACTCCCCATCACCTGTTTTTGAGTCACCAAACAAAACACCATCACCTGTTTTCAAATCTCCAAGCAACTCGCCGTCACCTGCTTTCAAGTCTCCAAACAACTCACCATTCAACAAGGCACCGATTTTTGAGTCACCAAACAAGACACCATCACCTGTTTTTGAGTCTCCAAACAAGACACCATCACCTACTCTTAAGTCACCAAACAACTCGCCACTCAACAAAGCACCTATTTATGAGTCACCAAACAACTCACCATTTAAGGCTCCTTATGGCACTCCGAATTAAAGCGAATTGAATGAACCACCAACATAATAATATGCATGCAACAAGCTAGGCATATATAACTCAACTATATATATGTACATATCTCATAATAAATAAGTGGTCTCTCCAGTTTCGTCCTTATCTATTGCATGCATGCATGCTTAGTTTTCTTCTCGTATGTTATTCTTGGTTACTTCATTTCAATTCTCTCTACAATTCTGTGGCCAAGAACACATAAGCATCTCTCTCTCTCTCTCTATAGACGTAAGGTCAGTGAAGTTAAGGAGTAAAATATGGTGCTTTGTGTACTCCTAATTTATTATAAATAAAATGATTATGTTGAGATCTTGTTGGTTG
>AHTC1000201
TATCGGCCATTACGGCCGGGGATGGCACAAGTAACAAAAACCTCAGTGAATAGCGATCTCAATCTTGCTACACACAACGCAAAGCCACTATCGTTTTTCTTTCATTTCGCTCGTTGCTGCGAACCTCCACAAACTTAGCGGCGGCGACTGCAACCCTCAAATCCCTAACAAACCCTCTCTCACTCTCACGCTCACTCTCACTTTCAGTCTCAGTCTCATTCATTCTCCTTCGCACCACGAATTTGAGCTCTTGATGGCATCGAAGTTGCATCAGCTGCAGTCGAAGGCATGCCAAGCCTCAAAATTCATCACCAACCATGGAACTGCTTACTACAAGCAGTTGTTGGAGCAGAACAAGCAATACATTCAGGAGCCACCCACGGTGGAGAAATGTGACCTTCTGGCAAAACAATTGTTCTACACCCGCCTTGCTAGCATTCCTCGCCGTAACGAGTCATTCTGGAAGGAGCTTGATTACGTCAAGAATTTGTGGAAGAACAGGCAAGAGTTGAAGGTGGAGGACGCAGGTATTGCCGCTTTGTTTGGCCTGGAATGTTTTGCATGGTTTTGTTCTGGCGAGATTGTCGGAAGGGGATTTACCATCACCGGTTACTATCCCTGAAGATAAACTGCTCGGGTAGTGTATGTTTTTAGCTTGAGGTTTTATACTCCTAAGCCAGCTGCACTGGTCATTTACACATTGTGTGGATTATGGAGCATTCTAGACCATAATTTTTGTTATTGTGGATTTTTGTTTCTTTCTTTGAGAAAAAGCTGAGAAGCTAGCGGTTTAACTTTGATAAGCCACAATTAATAACCCTCTTGTATTTGAAGCGGGATGGACCATGCATTGCTCCTCTTATCATGTTGGAAGCTAGTGACAATCGAGAATGAATGATGATACCATTGCAATAAAAAAAAAAAAAAAAAAAACTCGAGTTTTTTTTTTTTTTTTTTCACAAAAAATAATAGTTTATTATTAAACAGTTCTCATCCTTTCATATGGTAATCCGAAAACAGAAACCAAAAATACAGAGGATGAAATCGCACAAAAGCGAAAAATAAAGAACAAGTAAAAAAACAAAAGGCTGTTACAATGGTTGAGTGCACACAAA
>AHTC1000202
TATCGGCCATTACGGCCGGGGAGTTCAAGCAAGTTAGAAAAACAAAAGAGGAAAACATGGCTTCCTCCATGATCTCCGCCCCTGCTTTCACCGCCGTTAACCGTGCCTCCCCGGCACAGGCTAACATGGTGGCTCCATTCAGTGGCCTGAAATCCTTGGGTGGCTTCCCAGTCACCAGAAAGACCAACGACATCACCTCCGTCGCTAACAACGGTGGAAGAGTCCAATGCATGCAGGTATGGCCACCACTTGGGAAGAAGAAGTTCGAGACTCTTTCATACTTGCCAGACCTGAACGAAGAGCAATTGAGAAAGGAAGTAGACTACCTTCTAAGGAAGGGATGGGTTCCGTGCTTGGAATTCGAAGTCGGGTACGGATTCCCGTACCGTGAGAACCACAGGTCACCGGGATACTATGACGGAAGGTACTGGACAATGTGGAAGCTTCCCATGTTTGGATGCACCGACTCAGGTCAGGTCATCAAGGAACTTCAGGAGGCTAAGGCTGCATACCCCAAGGCATTCGTCCGTATCATCGGTTTCGACAACGTTCGCCAAGTGCAGTGCATCAGCTTCATCGCTTACAAGCCAGAGGGCTACTAAATCTTATAAAACGAACGAATCATTCCTAGATCTCTCTTTTGTTGGTGGCTTTGTGCTTAACCGTTTGTAACAACTCTGCTTCTGCTTTCTTTTCTATTTTTTTTCTCTTTTTGATATTTCATCCTCTGCACTTTGATTTCCGTTGTGGAATAATAAACTGTTTTTTTTAAGATCCAAAAAAAAAAAAAAAAAAAAAAAAAAACCTCGACTCACAGCAGCTGCATTGACAGCTTCAATGATGGTTCCTGATGTGGCTGAGGCTGCTGTCAGCCCTTCACTCAAGAACTTCTTGCTCAGCATAGTAGCTGGTGGAGTTGTGCTTGTGGTCATTGTTGGCGCTGTCGTTGGTGTCGCCAATTTCGATCCTGTTAAGCGAAGCTGAAGGAATTCATGAGATGCTCCAGGGAATTTGTAGTGTTTTATCTTATGATGATTTGTATCTGTAATGTTTTTTTCAGTAATGAACTGAAACCTCTTGTGTCTACTACTAGTATGTGGGATTCTTGTGCTTTATCC
>AHTC1000203
TATCGGCCATTACGGCCGGGGATATCACACAAGTCTTTAGATACTTCCCTTTTTAGCTTTCATCTATCATTGGTGTAATGATGATGATGCATAACACGTTCATGCGCTTCTTCATTCCTTTCTTGGTTCTTGCCACTTTCTGTTTGGCTAATTCTGCTATAGCAACATCTCAAGTTTCAGAGAATGAAGCAAAGCTTGGAGACCAAGAATTGGCAAAGACAAAACCAGAAGTTCATAATGAAGAAGAAAAATTCCTTTTCCATCATCATAAGTCACTCTTCAAGAAACATATTCCAATTGTGAAACCTATTCCAGTGTATAAGCCTATTCCAAAACCAATTCCAATCGTAAAGCCTATTTATAAGCCAGTTCCTATTTATAAACCAATTCCAAAACCCGTAATAGTGAAAAAACCGGTCCCTATTCCAGTATTCAAGCCGGTTCCAAAGCCAATTCCAATTGTTAAGCCTATTCCGGTTTTTAAACCTATTCCAAAACCAATTCCAATTGTTAAACCTATTTATAAGCCGGTTCCTATATATAAGCCAATTCCAAAACCAATATTTGTTAAACCATACCCTAAAAAACCTTATTTTCCTCCACAGAATAGTCCTTAAGTTATTGAAACAGAAGAAAAGTGAATTATATATTAATTTCCATTTCACAAGCCAACTCCAACTCCATTGTATTAGATGGTGATAAGGCTCATAATATCTACAGGCCCAAAAATAATCTCTTGTGCTCAATGTTATTTATAATTAATGTCTAATATTTATAGTTATGTATGTCCAAGTATCTCCACTTCAAGTTATGTCTTATAAGAATTCTTATTGAATGTAGTTTACCGAAATATATATAGTAATATACTTCCGTTATTAATT
>AHTC1000204
TATCGGCCATTACGGCCGGGGGCATATCGGCCATTACGGCCGGGGATAGTAGTAAGTAACTTATAGAGTTAAGATAGTGAAAGCTAAGAAGGAACAAAGGAAAAAATGGCAACCTCCATGATTTCCTCCCCCGCCGTGACCACCGTTAGCCGTGCCTCTCCGGCACAGGCTAACATGGTGGCTCCATTCACCGGCCTCAAGTCCCTTGCTGGCTTCCCAGTTACCAGGAAGGCCAACAATGACATCACCTCCGTCGCCAACAACGGTGGAAGAGTGCAATGCATGCAGGTGTGGCCACCAGTTGGCAAGAAGAAGTTCGAGACTCTCTCATACCTGCCAGATCTCACAGACGAACAATTGAGAAAGGAAGTAGATTACCTTCTCAGGAAGGGATGGGTTCCCTGCTTGGAATTCGAATTGGAGCATGGCTTTGTCTACCGTGAGAATCACAGATCACCCGGATACTATGACGGACGCTACTGGACCATGTGGAAGCTGCCTATGTTCGGCTGCACCGACTCCGGTCAGGTCATCAAGGAGCTTCAGGAGGCCAAGGCAGCCTACCCATCTGCCTTCATCCGTATCATCGGATTCGACAACGTTCGCCAAGTGCAGTGCATCAGTTTCATTGCCTACAAGCCCCCGGGCTATTAAATTTGATATTTACAACTTAAAAAGAGGGGCATTTGTAGCCACCTTCTTCTTCCTTTAATTTATTTGGGATCTGGGTTTGTTTCAATTTTACTTAGAACATTATAAGAACCTATATATTTCCCACTTAGTGTCCTGCATTTTCTTTCTGAGAAATGTCATGCTGTGTTTTTAATCTCTGTTCTTGGATCTTCAAATGATGGTGAATGGATATGATATGAGAACTAG
>AHTC1000205
TATCGGCCATTACGGCCGGGGAGGCAAAGTAACCACCTAACAAGAGAACAAAGAAAGAACCAATAGAGAACGCGGAAAAAAATAACAGGAATGGCATCTACTTCAGCAGTTTCAATGGCTATGCCACCAACATACACAACCCAGAAAAAGGTTGTTGGGGTGCCTAGCTCCGAGGCATTCTTGAAGCCACTTCCTCTAAGGACTCCAAAGGGTGTTGCAGCATCAGCAACAAAATCCAATGGTACGTTTCAAGTGAGTGCTTCCATGAAGGAGAAGGTTGTGACAGGGCTCACAGCAGCTGCATTGACAGCTTCAATGATGGTTCCTGATGTGGCTGAGGCTGCTGTCAGCCCTTCACTCAAGAACTTCTTGCTCAGCATAGTAGCTGGTGGAGTTGTGCTTGTGGTCATTGTTGGCGCTGTCGTTGGTGTCGCCAATTTCGATCCTGTTAAGCGAAGCTGAAGGAATTCATGAGATGCTGCAGGGAATTTGTAGTGTTTTATCTTATGATGATTTGTATCTGTAATGTTTTTTTCAGTAATGAACTGAAACCTCTTGTGTCTACTACTAGTATGTGTGATTCTTGTGCTTTATCTGAGCTGACCCTTCTCAACTCTTAAAATCTAATCTTTGTTTTGGC
>AHTC1000206
GGGGGACCCCAGGTATTTAGTACAAATTTGAAGACAGAATGTGATGTTGTTCTAATAGTCAAAAACCAAGTCCCTTTCTGCTAAATAAATAAATATTGTGCAACCTGGGTTTCATAGTAACAGAATAAATCTCTTTGCTTTGTGATTATTTTGGTGGAAATGAGTGATCCCAAGTATGCATATCCCTACCCTGCTCAAGGAGGTTATTATCAAGGTCCTCCAGTGATGGCACCCCCACAATATGCTGCTGCACCACCACCAAGAAGAAATACTGGCTTCCTTGAGGGATGTCTTGCAGCTTTGTGTTGTTGCTGCCTCCTAGATGAGTGCTGCTGTGACCCCTCCATCATATTCATCAGTTGATCATGTGATATTATTCCGACTAAAAGAAGAAAAAAAATAAAATAAAAAAGGTTCAAGCTATAGTATGCAGTTTGATATATATATTTCCAGTTAGAATATGGTAACTTGAGTAGTTATATTAGTTTGGTTGGTTTGTGTTTGTAACATAGTGGTTTCCATTTTCCAACTTGGGTGATCTTCACGGTGTGGTTCTGCCTATGCCAGAAGTTCTCTAGTCATTTGATTTGTAATGTGGAAAATTGAACAGTTAATTCTTATGAATCGATTATTGGGTCGGTGGGTCCCATTTAATTG
>AHTC1000207
GGGGCCCTCGAAACACCTTCTCCTTCATGCTCGAAGGAGATCCTGGTCGGCGTCCATAGGCAGCGAAGGTCCGTCAACCGCGCCGGCGTAACCGGTTGAAGATCTGGCGGTCCCACGAACCTGTAGGAGAGAGCCTGCCGAGTAGGTGTGGAGTCCATCTGAGAGTTTTTGCGACCACAGTTTCTGTTATCCAGGCTCAAGTTCTCATTGCAACAATTGATTGAGGTTTGCAGTGACAGAGAGTGGTAGTTTACTCACATTCAAAGGGTGTAACTATAAATTCTGTTTGTTGGGTGATTAGAGCTTGCTTCTTTGCTAAGGGTCTTTATTATCGTAATATTGGTAGCAAGAAATGGAGAACAAGCGAATGTGGAGTGATGAAGAGACATTGGCCTTTGTTGGCTTCATGGAGGAGTTTGTCGTTGACGGTCAGCGGGCTGATTGTGGGCAGTTTAAACCGGGAACATTCGAGAAGCTGGCTTTGAAGATGTTGGAGGCTTTCCCCAGTTGTACACTGACCGCGAAGCATTGCAAGAATAAGCACAAGCGGCTGAAGGAGAAGTACCAGTACGCCGCTGATATGCTTGCTTGTAGCGGATTTGGCTGGAACAACGAGAAACAATGTGTTGGGGTTGACAGCAAAGACGTCCTTGATGCTTGGTTGAAGGCACATCCGACCAAGTTCTACAGTCCTGGCAAGCTATTTCCTTTATTTCACCGGCTGGAAGGTATCTTTGGCAGGGATAGAGCCACAGGAGTGGCGGCCGTTAGTGGCTTCGATGCGGAGGAACAGGTTAACGAAGAGACAGACGACACCGCTGCTGGATTTGATCAGTCCG
>AHTC1000208
GGGGGTGAAGCAAAAGCTGAAGCAAGTTGAGCACCGCAATTGACATCGAACACCATCCCAACACACAAATACAGTACATTTTTGTATTTTCCCTCCATCTCCTTCCCAATGCTCTTTGCCTCTTTCGTTATTGGTCCACCTCACCTCTCTTCCGGGGGTATCACTGTAAATATCAATTTCCATTCTCCAACAAAACCAGTTCCACCTCCTTACCCTTCCTTTCCTCTTTCCCTTCCTACCTCTACCTGTTACTGCCACTGCTGCTAAAGCTATCTACTAAGAGAGAGAGAAAGAGGAAGACTCTCTCTTTCCTTCGATTCGAGGGTTTCTCTTTGTCCCCCGAACAAGAACCACCGCCAGCTGCAGCGGTTACACCCGCCACGAACGAATTCCCGTTCTTGCCTTTTGAGGTGCATCAATCATGTTTGGGCGTGGAGCAAGAAGGAGCAGCAGCGATAACACCAAATATTATGATGTTCTCGGTGTTTCAAAAAACGCTAATGAAGATGAAATCAAGAAGGCCTATAGAAAGGCTGCAATGAAGAATCATCCAGATAAAGGTGGAGATCCTGAGAAGTTCAAGGAGCTAGGTCAAGCTTATGAAGTTTTAAGTGATCCGGAGAAGAGAGAACTGTATGATCAATATGGTGAAGATGCCCTTAAGGAAGGAATGGGAGGAGGAGGAAGCTCATTCCATAACCCATTTGATATTTTTGAATCATTTTTTGGTGGAGCTAGCTTTGGTGGTGGTAGCTCACGAGGTAGAAGACAAAAGCATGGTGAAGATGTTGTGCATTCTCTAAAGGTTTCCTTGGAGGATGTTTATAATGGCACAACAAAGAAACTATCTCTTTCTAGAAATGTATTGTGCCCGAAATGTAAAGGGAAGGGTTCCAAAAGTGGAAATGCTGGTAGGTGTTATGGATGCCAAGGCACGGGTATGAAGATTACAACAAGGCAGATTGGACTGGGCATGATTCAACAAATGCAACACATCTGTCCTGAATGCAGGGGAAGTGGCGAGGTCATTAGCGAGAGAGATAGATGCACTCAGTGCAAGGGAAACAAGGTCTCCCAAGAAAAGAAGGTGCTTGAGGTGCATGTTGAGAAGGGGATGCAACAGGGCCAGAAGATTGTGTTTGAAGGTCAAGCTGATGAAGCGCCTGACACAATCACAGGAGACATTGTTTTTGTCTTACAAGTGAAGGAGCACCCACGATTCAAACGAGAGCATGATGACCTCTATATTGAGCACAGTCTCAACTTGACCGAGGCTCTTTGTGGCTTCCAGTTTGCTGTCACCCATCTTGATGGGAGACAACTATTGATCAAATCAAACCCTGGAGAAGTCATCAAACCAGGCCAACAAAAAGCCATAAATGATGAGGGAATGCCACAACATAATAGGCCCTTCATGAAGGGTCGTCTTTACATCAAGTTCAATGTGGATTTTCCAGACTCGGGGTTCCTTTCCCCTGACCAATGCCGATTATTAGAGACGATATTACCTCAGAAATCCAGCAAGCAGTTGACAGATATGGAGCTGGATGAGTGTGAGGAGACCACATTACATGATGTCAACATGAAGGATGAGATGAGAAGAAAGCAGCAACAGCACTACCACGAGGCATATGATGATGATGATGATGAGCAATCCATGCCTCGAGTGCAATGTGCTCAACAGTAGTGCAGTTCATGCTATTGCTTATTTTTCATCTTGCATGGTTATTTTCTGTGTTCATAATGCAGTTATTGCTGCGTCCCAGTTTTTACCCGTAGGCTCCGCTTGGTGTTATTTAATTCACAACAGCTCATAGAAGATTGCCACTGTTTATTTAGATTTTGTTTGTAATATTTAGTATATCAAAATTTAAACATCCCTTCGTGTTATTGTGCAATGGTGTTTTCAGTTCCTGGT
>AHTC1000209
GGGGAGAATTTCTGCATCTTCAATCGCCCAAGAGTTTCAGCTTCGGCGCCATCAATCCTTCACTCTCTCCCAACTCACTCTCCATCCAAAATGTCTCTGGTGGCGAACGAGGATTTCCAACACATTCTTCGTGTTCTTAACACAAACGTAGATGGGAAGCAGAAAATTATGTTTGCTATGACCTCCATCAAAGGTATCGGAAGGCGATTTGCTAACATCTGTTGTAAGAAGGCCGATATCGACATGAACAAGAGAGCTGGTGAACTGAGTGCTGCTGAGCTTGATAATCTGATGACTGTGGTTGCCAACCCAAGGCAATTCAAGATCCCAGATTGGTTCCTCAACAGGAAGAAGGACTACAAGGATGGCAAGTACTCCCAGGTTGTGTCCAACGCTCTCGACATGAAGCTCAGGGATGACTTGGAGAGACTCAAGAAAATCAGAAATCACCGTGGTTTGAGGCACTACTGGGGTCTCCGAGTTCGTGGCCAACACACCAAGACCACTGGCCGTAGGGGAAAGACTGTTGGTGTCTCGAAGAAGCGTTAAACTGTTATATTTTGGGTTTTGGAAATTAGATATTGTTGAAGAGGCAGACATATGTTTTACACACCGATGCCCTTTTTTGGTTATATGCTCTCTCTTGACAATTTCAATTTTGTTGGTTATTTGTTTTAAGCTTCCATTTAGTTGAATTATGATGATATTTTAAGATTTATCAGACTTCCAATCCAATAGTATTAAGTTGCGTTTTAACAG
>AHTC1000210
GGGGACACATTTCACACTCCGAACTCCCAACAACCACAACAGCATGTCTCTCACAATCCCAACTAACTACCTCTCCAAGCCCCGCCTCAAACCCTTTCTCACAATACCAAAATCCACCACCATAATATGCAGCGCCACCGCGCCAACACCCTCCTCCTCCAACACCAGCACCGACACCGCTGACTCCAAGCTGAAGGCCTTCTCCGCCGCCCTAGCCCTCTCGTCCATCCTCCTGTCTGCTCCCCTCCCCGCTGCCGCCGATATCTCGGGCCTCACTCCCTGCAAGGAGTCGAAGCAATTCGCGAAGCGGCAGAAACAGTCGATCAAGAAGCTCGAATCGTCGCTGAAGAACTACTCTCCCGACAGCGCCCCGGCGCTGGCGATAAAGGCGACAATCGAGAAGACGAAGAGAAGGTTCGAGAACTACGGGAAGCAGGGACTGCTGTGCGGGTCGGACGGGCTTCCGCATCTGATAGTGAGCGGAGATCAGAGGCACTGGGGAGAGTTCATAACTCCGGGGATCCTGTTCTTGTACATCGCCGGGTGGATCGGGTGGGTTGGAAGAAGCTACCTGATTGCGATTAGGGACGATAAGAAGCCGACTCAGAAGGAGATCATCATCGACGTGCCACTCGCCACACGCTTGGTTTTTCGGGGATTCAGTTGGCCCGTTGCTGCTTACAGAGAACTCTTGAACGGCGAACTTATCGCCAAGGATATCTAACTCAACAAACAAGGAATCTATCTCTTCCCTTCTTCTTAGGGGATTTGATTATGTGTTAAATTTGGTCTGGTTATTGTTTGTGGCTATCGGAAGCGCTTCTAAGAGGTGAGCACGGCTCGCTTTGGTTCGTATTTATTGTAAAAATTAGAATCGAATCGATAATGTAATTAGTTTGATTTGGTTTGGATTTGTTTTTTTGTATATGTACTCGAACCAAATTAAACCGATTAAGAACGGATTGGTTAGCTTTGGAT
>AHTC1000211
TCCAGTATCCAGCACCACCCACCACCAATCTTCCATTTCCAAATCTAAAAACCTTCCCTCACCACACTCCTTCTTCACACACTCCACACTCCCAACAACCACAACAACCATGTCTCTCACAATCCCAACTAATTACCTCTCCAAGCCCTCCCTCAAACCCTTCCTCACAAAACCTAAATCCACCACCATAATATGCAGCGCCGCCACGCCAACACCCTCCTCCGCCGCTAACAACAGCACCGACACCGCCGACTCCAAGCTGAAGGCCTTCTCCGCCGCCTTAGCACTCTCGTCGATCCTCCTCTCCGCTCCCCTCCCCGCCGCCGCCGACATCTCCGGCCTCACTCCCTGCAAGGAGTCGAAGCAATTCGCGAAGCGGCAGAAGCAGTCGATCAAGAAGCTCGAATCATCGCTGAAGAACTACGCGCCGGACAGCGCTCCGGCGCTGGCGATAAAGGCGACGATCGAGAAGACGAAGAGACGGTTCGAGAACTACGGGAAGCAGGGGCTGCTGTGCGGTTCGGACGGGCTTCCGCATCTGATAGTGAGCGGAGATCAGAGGCACTGGGGAGAGTTCATAACTCCGGGGATCCTGTTCTTGTACATCGCCGGGTGGATCGGGTGGGTTGGAAGAAGCTACCTGATTGCGATTAGGGACGATAAGAAGCCGACTCAGAAGGAGATCATCATCGACGTGCCACTCGCCACTCGCTTGGTTTTCCGGGGATTCAGTTGGCCCATTGCTGCTTACAGAGAACTCTTGAACGGCGAACTTATCGCCAAGGATGTCTAACTCAACAAACAAGGGAAGCGAGGAAGGTGCTCTTTAAATGATATAACTCTGTTTGATGGGGGGAATTTGGTGGTGGTGGTGGTGATGGTGGAATATTTATTATGCGCACCTCTGTTGTAAATTTGAATTAGTCGTTTGTGTGGAATGTACCGAACGTAAACCACAATGAAAAATTGATCTGAGTTTTTGCTAAAAAAA
>AHTC1000212
GGGGATTTCAAGCAAGTTAGAAAAACAAAAGAGGAAAACATGGCTTCCTCCATGATCTCCGCCCCTGCTTTCACCGCGGTTAACCGTGCCTCACCGGCACAGGCTAACATGGTGGCTCCATTCAGTGGCCTGAAATCCTTGGGTGGCTTCCCGGTCACCAGAAAGACCAACGACATCACCTCCGTCGCTAACAACGGTGGAAGAGTCCAATGCATGCAGGTATGGCCACCACTTGGGAAGAAGAAGTTCGAGACTCTTTCATACTTGCCAGACCTGAACGAAGAGCAATTGAGAAAGGAAGTAGACTACCTTCTAAGGAAGGGATGGGTTCCGTGCTTGGAATTCGAAGTCGGGGTCAGTTAGTTACATATTTTAACGGCTCTTTCTTGTAAACTAACTAACTAACTAACACGAATGTTGCGTGTTGGTGGTTAGTTACATATTTGAACGGCTATTTGTTGTTTGGTAACCTACTAACAAACTGTTGTGTGCAGTACGGATTTCCATACCGTGAGAACCACAGGTCACCGGGATACTATGACGGAAGGTACTGGACAATGTGGAAGCTTCCCATGTTTGGATGCACCGACTCAGGTCAGGTCATCAAGGAACTTCAGGAGGCTAAGGCTGCATACCCCAAGGCATTCGTCCGTATCATCGGTTTCGACAACGTTCGCCAAGTGCAGTGCATCAGCTTCATCGCTTACAAGCCAGAGGGCTACTAAATCTTATAAAACCAACGAATCATTCGTAGACTTCTCTTTTGTGTGTACTCAAACCATTGTAACAGCCTTTTTTTTACTTGTTCTTTATTTTTCGCTTTTGTGCGATTTCATCCTAAGTATTTTTGGTTTCTG
>AHTC1000213
CTCTTCACTCTTCACTTATTACTCATCACTAGCTAAGATGGCTTCCTCCTTATCTTTTCTAGTGCTTCTCTTTGGAGCTCTGATCCTAAGCCCACAAGGGTTTGCTAGGGTTCCTGCAGTACCTGCTCATGAGTCACCAAATGACACACCATCACCTATTTTTAAATCTCCAAACAACTCCCCATCACCTGTTTTTGAATCACCAAACAAGACACCATCACCTGTTTTCAAGTCTCCAAGTAACTCACCATTGAACAAGGCACCTATTTTTGAGTCGCCAAACAATTCTCCATCACCTGTTTTTGAGTCTCCAAACAAGACACCATCACCTGTTTTTGAGTCACCAAACAAGACACCATCACCTGTTTTCAAGTCACCAAACAAGACACCATCACCTGTTTTTGAGTCTCCAAACAAGACACCATCACCTGTTTATGAATCACCAAACAATTCACCATCACCTGTTTTTGAATCACCAAACAAGACACCATCACCTGTTTTCAAGTCTCCAAGTAACTCACCATCACCTACTTTCAAGTCTCCAAACAACTCTCCATTGAACAAGGCACCTATTTTTGAGTCGCCAAACAAGACACCATCACCTGTTTTTGAGTCTCCAAACAAGACACCATCACCTGTTTTTGAATCACCAAACAATTCACCATCACCTGTTTTTGAGTCACCAAACAAGACACCATCACCTGTTTTCAAATCTCCAAGCAACTCACCATCACCTACTTTTAAGTCTCCAAACAACTCACCATTGAAAAAGGCACCTGTTTTTGAGTCGCCAGACAAAACACCATCACCTGTTTTCAAATCTCCAAGCAACTCACCATCACCTACTTTCAAGTCTCCAAACAACTCACCATTGAATAAGGCACCTATTTTTGAGTCGCCAAACAACACACCGTCACCTGTTTTTGAGTCACCAAACAAAACACCATCACCTGTTTTCAAATCTCCAAGCAACTCGCCCTCACCTGCTTTCAAGTCTCCAAACAACTCACCATTGAATAAGGCACCTGTTTTTGAGTCGCCAAACAAGACACCATCACCTGTTTTTGAGTCACCAAACAACTCACCATTTAAGGCTCCTTATGGCACTCCGAATTAAAGCGAATTGAATGAACCAAGAAGATAATAATATGCATGCAACAAGCTAGGCATAATAATATGTACATATCTGATAATAAATAAGTGGTCTCTCCAGTTTCGTCCTTATCTATTGCATGCATGCATGCTTAGTTTTCTTCTCGTATGTTAATGCTTAAGCAATCAAAGAGACGAGTATTATTATTCTTGGTTACTTCATTTCAATTCTCTCTACAATTCTGTGGCCAAGAACACATAACCATCTCTCTCTCTCTATAGACGTAAGGTCAGTGAAGTTAAGGAGTAAAATATGGTGCTTTGTGTACTCCTAATTTATTATAAATAAAATGATTATGTTGAGATCTTA
>AHTC1000214
ATGGAGTCTGGTCACTGTGGCCTCATCTCGGCACTTTTCTGTGTTGCATTCTTATTAGGTAGCCATGTCCAAGCAAATGAGATGTTATGGGGAAACCCTGATCACATGCCTAAAGCACTAAGGGATCTCACGAAGCCTGGAATTGGCGATCGAGGACTTAAGATAAGCAACAACAAAATAGATGTTGACGTCTATGGCAAACTGAGGGACCCTAATGGACTCAAAGATACAGTGCTGAATGTCACATTTTTCCTTGAACAAGACCTTCATCCTGGCAAGAAACTCAAACTTGAGTTCCCTAAGCGTTCTAGTGACTTCACCTTTTTACCAAACTCACTTGCAAAGATCACCCCATTTTCCAGTACCAGGCTCCTAGAGATTCTGAAGCGTTTTGGCATAGAGGCTGAGTCAACCGATGCTAAGACAGTGAAAGACACACTTGAGCTTTGCGAAAGCCCTGCCATTAAGGGGGAGGAAAAATACTGTGCCACCTCTCTGGACTCATTGGTAAACTTTGCGGTTTTGAAGCTTGGGAAGAACATAAAACTACTTTCAACAGAGTTGGAGAAGGAAAATGAAAAGGCAGAGGAATACAGTGTGCTGAAGGGAGTGACAAAAAATGGTGATAAAGCTGTAGTGTGCCACAAACTGAATTACCCTTATGCTGTGTTCTACTGCCACAAAGTGGAATCAAGGGCTTATAATGTTCCATTGGTGTCTATTGAAGATGGGACAAAAGCTAAAGCTCTAGCAATTTGCCATAATAATACTAGGCATTGGGCTAGTGATAATCCTGCTTTTATGCAACTTAATGTTAAGCCTGGAACTGTTCCCGTTTGTCATTTTCTTGCCACCGATACCCTTCTCTGGGTGCCCGGATCTTACTAGCTAGACCAACCAAATACAAATTCCTGCATTCAAGAAAACAACTACTTATCTAAATAAGAGATGTTGAATTTGTGGAATGCTAGAATGTCATATCTGGCTAGTAGATCGAACAAGGTATAATAAGGTTTGATGTATGGAGATCCATGTAGGATATATGTGTTACTGGCTGGTATTTATAGCTATGATCCTGTATGTATTAATTATTTTCTATATATAAGTTGGTTAAGGTACTGTTAAAATAATGGAGTGATGATAAAAATTGAGTTTGATGAG
>AHTC1000215
CCCTCTACGTCATGCAGCGCTGGTCCTGTGGCTGAGGACATGTTTCACTGGCAAGCAACAATCATGGGACCCAGCTGATAGCCCATATACTGGCGGTGTTTTCCTTGTTTCGATTCATTTTCCTCCGGACTATCCATTCAAGCCACCAAAGGTTGCATTTAGGACCAAGGTATTCCACCCAAATATCAACAGTAATGGAAGTATATGCCTTGACATTCTTAAAGAGCAATGGAGCCCTCCACTAACAATTTCGAAGGTTCTTTTGTCAATTTGCTCATTGTTGACGGATCCCAACCCTGATGATCCTCTTGTCCCTGAAATTGCGCACATGTACAAGACTGACAGGGCTAAGTATGAAGCTACCGCACGCAGCTGGACACAGAAGTATGCTATGGGATGATTATAAATACTTTTGGTTTGCTGTTTAAATTGAGCTGCGTAATCACGACTACGACTTATGTCAAACAAAATGATATTTTGAATGAATGTTCTATCTTTTCTTATCAGGGGAACTAAGCCATGGTAAGGGAATTGGTTTTTATCATTTGTGAATATTTCTTTGTGAGACAATGGTGATGGAAGTTGTAATGTATTGGCATGCAGATTTCCTTTTTTTTTTTTAAATTGACCTTCTATTCTAAACCTGTGATGAAGTAATATATAGTTGTGAAAACTACTTATATAAGTGGAGTATTTTGAGCTATTAGATTTTGTATCAATGGTTAAGATTAAATTATAATGTCATGTAGTTTTAAGTGATCAAGTATATATATTTTTTTCATCACCATGCATATTTGGTTC
>AHTC1000216
GTTGCTCCAAGCAACACCCATCCCCACCACAAAAACTTGCAACCCTTCTTGTGTTCCTAATCACACATTCCCTACGATTTTATTTCCTACAAATGATGTCACACTCACCGAGACCTCCTTTCTACAAGCTTCGGTTATCAATTTAATGTCTCCTATTTAAGCAATATCGGCCATTACGGCCGGGGGAACTGAAGTACCTAGAAGCTTGGAAGTCATGGCAGCAACATTAATGGCAGCCACAGCTAGCTCTGGCACTGTCCTTAAATCAACCCCTTTCCTTGGTCAAACTAGGGGATCCAACGCTAACCCTCTTAGAGATGTTGTCTCTATGGGAACTGGGAAATACACCATGGGAAATGAATTGTGGTATGGACCAGACAGAGTGAAATACTTGGGACCCTTTTCAGCTCAGACACCTTCGTACTTGACTGGAGAGTTCCCAGGAGACTATGGTTGGGACACTGCTGGTTTGTCTGCTGATCCTGAAGCATTTGCCAGGAACAGGGCTCTTGAGGTTATCCATGGACGCTGGGCTATGCTGGGAGCACTAGGGTGCATCACCCCAGAAGTGCTAGAAAAGTGGGTCAGAGTGGACTTCAAGGAGCCAGTTTGGTTCAAAGCAGGAGCACAAATTTTCTCCGAAGGCGGCCTCGACTACTTAGGCAACCCAAATCTAGTCCATGCACAGAGCATCCTGGCAGTTCTTGGATTCCAAGTTGTCCTCATGGGCCTCGTCGAGGGCTTCCGCATCAACGGCCTCCCCGGCGTGGGCCAGGGCAACGACCTCTATCCTGGGGGACAGTACTTTGACCCTCTTGGACTTGCCGACGACCCTGTCACTTTCGCTGAGCTCAAGGTGAAGGAGATCAAGAACGGAAGGTTGGCTATGTTCTCCATGTTTGGTTTCTTTGTGCAAGCCATTGTCACTGGGAAAGGACCACTTGAGAACCTTTTGGATCACCTTGATAACCCTGTGGCTAACAATGCTTGGGTCTATGCCACTAAGTTTGTGCCTGGTTCTTGATACCCCTGTATGCTTAATGTGTATGTATCATGTGACATGGAAATTAAACTTGTAGATTATTACCATTATATATTTCTGTTATGGTCATGGATTTCAATCACGTAN
>AHTC1000217
ATTCGCCGAGTTAAAGGTGAAGGAACTCAAGAATGGCCGGTTGGCTATGTTCTCCATGTTTGGTTTCTTTGTTCAGGCCATTGTTACTGGCAAGGGACCTATTCAGAACCTGTTTGACCATGTTGCTGACCCTGTTGCCAACAATGCTTGGGCTTATGCCACTAACTTTGTCCCTGGACAATAAATAAGGATAACTTGTGTCTGTTATGCTGAAATCTTCTGCTAGTTCTCATTGACATTGATGTAATTGAGCAGAAGAATCTGTATGATGAGAACAATGATATATTAGATATGTCAGCTCTTATGCATGGTTTTGTAATACTGATTGGAATGTGTTAGTTTACATGGTTTCTACTTATACATGAATAACATACACATCAAAAGTGAATAACTTTCAAGGACTCCTAAAAGTGATAATTACACAAAAACCTGACTAAATTT
>AHTC1000218
TTCCACCCAATCCTTAATGCTATAAAGTATAAACAACCACCACCCCCGGGGGCCTCTCATTTTAATCACTTATAATCTACCACAGACAGATAAGTTCAATCTTCAAACATGGCCACCGTCACTACCTCTGCAGCTGTTACCATTCCATCATTTACTGGCTTAAAGGCAGCTACAACAAACGCCACCGCTAAAGTTAGTACCGGAGCTAAGGTGTCAGGACTCCAGTTTCCAAGGCTCGGCGTGAAGGCATCGTTCAAGGACGTTGGAGTAGCTGTTGTGGCCACCGCTGCCAGCGCAGTGCTAGCAAACAATGCCATGGCCATTGAGGTCTTGCTCGGTGGTGATGATGGGTCTCTGGCTTTTATCCCAAAGGATTTCTCAGTTGCTGCTGGAGAGAAGATCGTGTTCAAGAACAATGCTGGTTTCCCACACAATATTGTGTTCGACGAGGATGAGATTCCCAGCGGAGTGGACGCATCGAAAATCTCAATGTCTGAAGAAGACTTACTCAATGGACCTGGTGAGGTTTACAGCGTTACTTTGAGTGAGAAAGGAACCTACTCTTTCTACTGTGCCCCTCACCAAGGAGCTGGTATGGTTGGAAAAGTCACCGTTAACTAGGTGCCTTGTTTAAGAGCCTTTTTGTCTTTTTATCTTGTGATTCTGTTAATTTTGTCTGTGTAGAAGAGCTTAATGAATGGATATTGCTCTGAGATTCTATTGTATGAGATGAAACATTATTGAGATACTATGTAATACTCTGTTTACTTCTCATTTGCCGTTT
>AHTC1000219
TGCTGGTCACCTCGAGTCGAGGTACGATAAGCTTGATATCGAATTCGTATCGGCCATTACGGCCGGGGACAACAACAAGAAAAGAAAACAAAAAAAAAATCATAACATAACCATGGCCACCTCTGCCATCCAGCAATCTGCATTCACCGGCCAAACTGCCTTGAAGCAAGGAAATGAACTTCTCCGCAAGATTGGTGGCGCCGGCAAAGGCCGCATTAACATGCGTCGTACCGTGAAGAGTACCCCTCAAAGCATTTGGTATGGACCTGACCGTCCCAAGTACTTGGGTCCATTCTCCGACCAAATCCCCTCATACTTGACCGGAGAATTCCCCGGTGACTACGGATGGGACACTGCCGGATTATCTGCAGACCCAGAGACCTTTGCAAGGAACCGTGAGCTGGAAGTGATTCACAGCAGATGGGCCATGCTTGGTGCACTTGGATGCACATTCCCAGAAATCCTTGAAAAGAATGGTGTCAAGTTTGGTGAGGCTGTTTGGTTCAAGGCTGGAGCACAGATCTTCTCAGAGGGTGGCCTTGACTACTTGGGGAACCCGAATTTGATCCATGCTCAGAGCATTCTTGCAATCTGGGCTGTCCAGGTTGTGCTCATGGGATTTGTTGAAGGCTACAGAGTTGGTGGAGGGCCTCTTGGTGAAGGACTAGACCCAATTTACCCTGGTGGTGCCTTTGATCCTCTTGGTTTGGCCGATGACCCCGAAGCATTCGCCGAGTTAAAGGTGAAGGAACTCAAGAATGGCCGGTTGGCTATGTTCTCCATGTTTGGTTTCTTTGTTCAGGCCATTGTTACTGGCAAGGGACCTATTCAGAACCTGTTTGACCATGTTGCTGACCCTGTTGCCAACAATGCTTGGGCTTATGCCACTAACTTTGTCCCTGGACAATAAATAAGGATAACTTGTGTCTGTTATGCTGAAATCTTCTGCTAGTTCTCATTGACATTGATGTAATTGAGCAGAAGAATCTGTATGATGAGAACAATGATATATTAGATATGTCAGCTCTTATGCATGGTTTTGTAATACTGATTGGAATGTGTTAGTTTACATGGTTTCTACTTTTACGTGAATAACTTAGATATCAACAGCTTAGACTCGACAAGCTATGCATGCGGCGCATCCAGCTCACTGGCCATCACTATGGATCGTAATACAATTCATGACCGCGTTTACACCTTGACTGACCTGGGCTAACCACTAATTCCCTGGAAAAATTCCCCTTTTTTCGCAACG
>AHTC1000220
GCTGGTCCCATCGAGTCGAGGTACGATAAGCTTGATATCGAATTCGTATCGGCCATTACGGCCGGGGACAACAACAAGAAAAGAAAACAAAAAAAAAAAATCATAACATAACCATGGCCACCTCTGCCATCCAGCAATCTGCATTCACCGGCCAAACTGCCTTGAAGCAAGGAAATGAACTTCTCCGCAAGATTGGTGGCGCCGGCAAAGGCCGCATTAACATGCGTCGTACCGTGAAGAGTACCCCTCAAAGCATTTGGTATGGACCTGACCGTCCCAAGTACTTGGGTCCATTCTCCGACCAAATCCCCTCATACTTGACCGGAGAATTCCCCGGTGACTACGGATGGGACACTGCCGGATTATCTGCAGACCCAGAGACCTTTGCAAGGAACCGTGAGCTGGAAGTGATTCACAGCAGATGGGCCATGCTTGGTGCACTTGGATGCACATTCCCAGAAATCCTTGAAAAGAATGGTGTCAAGTTTGGTGAGGCTGTTTGGTTCAAGGCTGGAGCACAGATCTTCTCAGAGGGTGGCCTTGACTACTTGGGGAACCCGAATTTGATCCATGCTCAGAGCATTCTTGCAATCTGGGCTGTCCAGGTTGTGCTCATGGGATTTGGTGAAGCTACAGAGTTGGTTGGAGGGCCTCTTGGGAAGGATAGACCCAATTTACCCCTGGATGGATGACCCTGTGATCCACTCTTGGGTGTTTGCGGCG
>AHTC1000221
TATCGGCCATTACGGCCGGGGACACAAACACCAATCTAAACCTCCGTCCAATCCTCAATGCTATAAAGTATAAAGAATCACTCTCCTTCCGTGTCTCTCATTTTATTCACTTATAATTTACCAGAGGCAGATAAGTTTAATCTTCAAACATGGCCACCGTCACTAACTCCGCAGCCGTTACCATTCCATCATTCACGGGACTAAAGGCAACTGCAACAAATGCCACCACCAAAGTTAGCACCGGAGTTAAGGTGTCAGCAGCCCAGTTTCCAAGGGTCAGCGTGAAGGCATCGCTCAAGGACGTTGGAGTAGCTGTTGTGGCCACCGCTGCCAGCGCAGTGCTAGCCAGCAACGCCATGGCTATTGAGGTCTTGCTCGGTGGTGATGACGGGTCTCTGGCTTTTATCCCAAAGGATTTTTCAATTGCTGCTGGGGAGAAGATCGTATTCAAGAACAATGCTGGTTTCCCACACAATGTTGTGTTCGACGAGGACGAGATTCCCAGCGGAGTGGACGCATCAAAAATCTCAATGTCTGAAGAAGACTTACTCAATGCACCTGGTGAGGTTTATAGCGTTACTTTGAGTGAGAAAGGAACCTACTCTTTCTATTGTTCCCCTCACCAAGGAGCTGGTATGGTTGGAAAAGTCACCGTTAACTAGATGCCTTTTTTAAGGGCCTTTTTATCTTATAGTTTTGTGTTAATTTTGTCTATGTAAAAGAGTTTAATTAATGGATATTGCTGTGAGATACTATTGTATGAGATGAAATATTATTATGCCATGTCCTATGTAATACTCTTCATTTACTTAATTTGGGGTTTAGTCACAAAAAAAAAATTTGGGGTTTAAAAATTGTTTCCTCTTCAACCAAACTTTAAAATTTAAACTAGTGAAATAGTCCGTCCTAAAGCACAACGATGATACAAGTGGATCACTATAAGTCGTTCTATTGTCGAATACATGAAGTTTAAGTATGCGAGTGAGAATTGTTTGTTGATATAATAAGCATATATGTAATTTATCGAG
>AHTC1000222
TATCGGCCATTACGGCCGGGGATTTGACGTTGATCCTACGCTATCAATATGGAGCACGCGAATCCGGAAAACCGAACATTCTAGAAAACCTAGCCTTCTATAATTTCCCCCAATTTCCATTTCTTCTCTTTCTCTCTCTCTTGATTTCCCAATCAACGCAACAAACCAAACCCTTACCAAAATTTTCAACCCTTTCTTTAGCTTTTCCCTTTCAGTTTTTTAAGCATGGCATCGAAACGCATCTTGAAGGAGCTCAAAGATTTGCAGAAGGACCCGCCTACATCATGCAGCGCTGGTCCTGTGGCTGAGGACATGTTTCACTGGCAAGCAACAATCATGGGACCAGCTGATAGCCCATATACCGGCGGTGTTTTCCTTGTTTCGATTCATTTTCCTCCGGACTATCCATTCAAGCCACCAAAGGTTGCATTTAGGACCAAGGTATTCCATCCAAATATCAACAGTAATGGAAGTATATGCCTTGACATTCTTAAAGAGCAATGGAGCCCTGCACTAACAATTTCGAAGGTTCTTTTGTCAATTTGCTCATTGTTGACGGATCCCAACCCTGATGATCCTCTTGTCCCTGAAATTGCGCACATGTACAAGACTGACAGGGCTAAGTATGAAGCTACCGCACGCAGCTGGACACAGAAGTATGCTATGGGATGATTATAAATACTTTTGGTTTGCTGTTTAAATTGAGCTGCGTAATCACGACTACGACTTATGTCAAACAAAATGATATTTTGAATGAATGTTCTATCTTTTCTTATCAGTGGAACTAAGCCATGGTAAGGGAATTGGTTTTTATCATTTGTGAATATTTCTTTGTGAGACAATGGTGATGGAAGTTGTAATGTATTGGCATGCAGATTTCCTTTTTTTTTTTTTTTTTACCTTCTATTCTAAACCTGTGATGAA
>AHTC1000223
TATCGGCCATTACGGCCGGGGGTTACACACTACACATTAAAGCAATTAAGAAATCTTGCAAGAAATCATATGGCATCAACATTGTCTAGCACTGTTGTGAAGCCAACACCTTTCCTTGGACAAGGAAGGGGAACCAACAACAACACTCTGAGAGATGTTGTCTCCATGGGAACTGGGAAATACACCATGGGGAATGAATTGTGGTATGGGCCAGATAGAGTGAAATACTTGGGACCCTTTTCTGCTCAAACACCTTCATATTTGACTGGAGAGTTCCCTGGAGATTATGGTTGGGACACTGCTGGTTTATCTGCTGACCCTGAAGCTTTTGCCAGGAATAGGGCTCTTGAGGTGATCCATGGGCGTTGGGCTATGCTTGGAGCATTAGGTTGCATCACCCCAGAAATTCTTGAGAAGTGGGTCAGAGTTGACTTCAAGGAGCCTGTTTGGTTCAAAGCTGGGGCCCAAATCTTCTCAGAAGGTGGGCTTGACTACCTTGGAAACCCAAACCTTGTTCATGCACAAAGCATCCTTGCAGTCCTGGGCTTCCAAGTAGTCCTAATGGGCCTTGTTGAAGGGTTCCGCATTAATGGGCTTCCTGGTGTTGGAGAAGGGAACAACCTCTATCCTGGTGGGCAGTACTTTGACCCATTGGGCCTTGCCGATGACCCAGTTACTTTTGCTGAGCTCAAGGTCAAGGAGATCAAGAATGGAAGGCTTGCCATGTTTTCCATGTTTGGGTTCTTTGTTCAGGCCATTGTAACTGGTAAAGGCCCATTGGAGAACCTTTTGGACCACCTTGACAACCCTGTGGCTAACAATGCTTGGGTTTATGCCACCAAGTTTGTGCCTGGTTCTTAGAACAAGATAACACCTTTTCTTTTTCCTTCTTTTCTTTTACCCTCGCACTTTGCTTTTATTGTGAATAAAGAGACGATGATTTATGTGTAGGTTGTTATCATTAAAGTTGTGGATTAGTAGTGTTAGTGCACTTATTGTTTTTACTTATTAAGGACTACTAAGGTTTTTGTCAATCAAGGGGATTTTCATGGTGAATCT
>AHTC1000224
GGGGGAAGAGAGAGAGAGAGAGAGAGAGAGTAGAGTGAGTGAGAGACTGAGAGAGGACCCCAAACGAAATGATGCGCCAAACTTGAAGTTTAGTGTCAGCTGAATTCACACTTGACCTTTGTCTCAAAATCTTCATCAGTGTGGAGCAGTGAACGAAGAGGAGCACCACCATGGCTGGTATAACCACCAGCACCGCCTTCCCCTTCCACCACCTCCATACTCGACCCTCTCCTCTTCTCTCTTTTTCTGATTCCAAGCTCTTCGGTCTTCCTATCTCCAATCCCAACTCCCTCAAATTCGACTCTCCTATATCTGCCTCCTTCACATCCTCCCCCTACGTTGCCGCTCGCTACGGCGGTTCCCGCTCTTCCGACTACAACAATTTCAGGAAGCGCCGGAACGATTCCGACGACGACCAAGCTCTCGATATGTCCTCTCTTAGTTCGAATTCCGTGAGGCTTATTGACCAGAGCCAGAATATGGTAGGAGTAGTGTCTACCAGTCAGGCCCTTCAAATGGCTGAAGATGCTGAACTTGACTTGGTAATAGTGTCCCCAGATGCAGATCCTCCTGTTGTTCGCATAATGGATTATAGTAAATATAGATATGAACAACAAAAGAAGAAAAGAGATCAGCAGAAGAAAAGTGCTGCCAGTCGGATGGATTTGAAGGAGCTCAAAATGGGATACAACATTGATGAACACGATTATTCTGTGCGTTTGAAAGCTGCCCGAAAATTCTTGAAAGATGGTGACAAGGTAAAGGTCATTGTGAATCTCAAAGGTCGTGAAAACGAATTCAGAAATATTGCTATTGAGCTTATTAGACGTTTCCAAAATGATGTTGGGGAGCTTGGGGCAGAGGAGGCCAAAAACTTCCGGGATAGGAACATTTTCATAATTTTGGTTCCAAATAAAGCCGTTCTACAGAAAACCCAAGATCCACCAAAGAAAAAAGACAAATCCGCAGCAGATGAAGTCTCTGCTAGTGTTTGAAACTCTGCTGCGAGTCTACTGTGAAATGAGTTGTGTGCAACATATATTTTTTTGGCCAGGTTAGAATATGTGTGTGTTGTATAGCATATAATCATGAGCAACAATGACACATTCACCAGAACATAATGGTAGAAGCAGCCTTATGTTATTCAATCCATTGCATGTCAAATTGGTGATTACTCATAGGAAGCTTCATCATACCATAAGGAATTATGGGGAATTGGCAGAGAGAACAGAACGCCAATTTCAGGCATTTATGCCTATGCCAGCATGATATCTTGCAGTAGCTGTTTCAGTATGCTGCTTATATTTTCTGTAGTCGTAGTTGTAATGTTTCTATTTCGAGATGTAGATAATGCAACCTACGTACCTAACGATTTGAAGGTAACGTAGTTCTGAAGTGCTTACGTTCCAAGGTTGCTAACGTGTTACATATTTGACTCGTATAAGTAATCAGAACCTTGTCCTGATAGCAGCATGTTATTTTCATTTAATAATTGACGCCAAACCTTTTTTTGGTTTGGTGCATGAGATTAAAGTTTT
>AHTC1000225
GGGGACCGAACGTTCTAGAAAACCTACCCTTCTCTATCATTTTCCTCATTACAAATTTCTCTTTTCCTCTCGTTTTTCCGGTAATCAGCTATAAACCAAACCCTTGTCGATATTTTCAACCCTTTCTTTCGCTCTCCCTTTCAGTTTTGTAGGCATGGCATCGAAACGCATCTTGAAGGAGCTCAAAGATTTGCAGAAGGACCCTCCTACGTCATGTAGCGCCGGTCCTGTGGCTGAGGACATGTTTCACTGGCAAGCAACAATCATGGGACCAGCTGATAGCCCGTATACGGGTGGTGTATTCCTTGTTTCGATTCATTTTCCTCCCGACTATCCATTCAAGCCGCCGAAGGTTGCATTTAGGACCAAGGTATTCCACCCAAATATCAATAGTAATGGAAGTATATGCCTTGACATTCTTAAAGAGCAATGGAGCCCTGCACTAACGATTTCCAAGGTTCTTTTGTCAATTTGCTCCTTGTTAACGGATCCCAACCCCGATGATCCTCTTGTGCCTGAAATTGCGCACATGTACAAGACTGACAGGGCTAAGTATGAAGCCACCGCACGCAGCTGGACACAGAAGTATGCCATGGGATGATTATAAATACGCTTGCTTTGCTGTTTAATGTAGCTGCGTAATCACGAATTATGTCAAAACAAAATGATATTTTGAATGAATGTTCTATCCTCTCTTATCAGTGGAACTAAGCCATGGTAAAGGGAAATGGTTGGTTATCATTTGTGAATATTTCTTTGTAAGACGATGGGTGATGGAAGTTGTAATGATTCGTTTGCGAC
>AHTC1000226
GGGGGACGTTGATCTTACGCTGTCATGGAACACGCGAATCCGAATTACCGAACGTTCTAGAAAACCTACCCTTCTCTATCATTTTCCTCATTACAAATTTCTCTTTTCCTCTCGTTTTTCCGGTAATCAGCTATAAACCAAACCCTTCTCGATATTTTCAACCCTTTCAGTTTTGTAGGCATGGCATCGAAACGCATCTTGAAGGAGCTCAAAGATTTGCAGAAGGACCCTCCTACGTCATGCAGCGCCGGTCCTGTGGCTGAGGACATGTTTCACTGGCAAGCAACAATCATGGGACCAGCTGATAGCCCGTATACGGGTGGTGTATTCCTTGTTTCGATTCATTTTCCTCCGGACTATCCATTCAAGCCGCCGAAGGTTGCATTTAGGACCAAGGTATTCCACCCAAATATCAATAGTAATGGAAGTATATGCCTTGACATTCTTAAAGAGCAATGGAGCCCTGCACTAACGATTTCCAAGGTTCTTTTGTCAATTTGCTCCTTGTTGACGGATCCCAACCCCGATGATCCTCTTGTGCCTGAAATTGCGCACATGTACAAGACTGACAGGGCTAAGTATGAAGCCACCGCACGCAGCTGGACACAGAAGTATGCCATGGGATGATTATAAATACTCTTGCTTTGCTGTTTAATGTAGCTGCGTAATCACGAATTATGTCAAAACAAAATGATATTTTGAATGAATGTTCTATCTTCTCTTATCAGTGGAACTAAGCCATGGTAAGGGAATTGGTTGGTTATCATTTGTGAATATTTCTTTGTAAGACGATGGTGATGGAAGTTGTAATGTATTCGTTTGCAGAC
>AHTC1000227
GCGGGGACACAAACACCAATCTATACTTCCGCCCAATCCTTAATGCTATAAAGTATAAAGAATCACTTTCCTTCAGTGCCTCTCATTTTATTCACTTATAATCCACCACACGCAGATAAGTTCAATCTTCAAACATGGCTACCGTCACTACCTCCGCAGCTGTTACCATTCCATCATTTATTGGCCTAAAGGCAGCTACAATAAACGCCACCGCTAAAGTTAGTGCCGGAGCTAAGGTGTCAGGACCCCAGTTTCCAAGGCTCGGCGTGAAGGCATCACTCAAGGACGTTGGAGTAGCTGTTGTGGCCACCGCTGCCAGCGCAGTGCTAGCCAGCAATGCCATGGCCATTGAGGTCTTGCTCGGTGGTGATGATGGGTCTCTAGCTTTTATCCCAAAGGATTTCTCAGTTGCTGCTGGAGAGAAGATCGTGTTCAAGAATAATGCTGGTTTCCCACACAACATTGTGTTCGACGAGGATGAGATTCCCAGTGGAGTGGACGCATCGAAAATCTCAATGTCTGAAGAAGACTTACTCAATGGGCCTGGTGAGGTTTACAGTGTTACTTTGAGTGAGAAAGGAACCTACTCTTTCTACTGTGCCCCTCACCAAGGAGCTGGTATGGTTGGAAAAGTCACCGTTAACTAGGTGCCTTCTTTAAGAGCATTTTCATCTTTTTATCTTATGATTCTGTTAATTTTGTCTGTGTAGAAGAGCTTAATGAATGTTGTGAGATACTATTGTATGAGATGAAACATTATTATGCCCTATTTACTCTTTGTTTACTCCAGGG
>AHTC1000228
GGGGGTAAATGAAAATATTTTCACATCTCGAAGTCACACTTGGCGCACAATCAATCACTTACATTTGCAGTTTGCACAATCCGAGTGCCGAATTCCGAAATCGAAGCATTAGGGGTTAGGGTTCAAAAATTTCAGCGAGCTCAATGGCGGAGGAATCCAACAACACACTCAACAATCCTGCTGTTGCCACCGCCGGCGGCGGCGGAGGAGGAGATTCGCTGACGGAAGAGATATCCGAGAAGCTTCACTCTCACCATTCCTCTTCTTCTTCTTCGGATTCCGATTCCGAAAAACGTGCTTCTTCACCCGTCAAGGACGCCCGTGTTTTCCGCCTTTTCGGAAGAGAGAAGCCTCTTCATTCCGTTTTCGGCGCTGGAAAACCTGCTGATGTGTTGTTGTGGAGGAACAAGAAGATATCTGCCGGTTTACTCGGCGGAGCCACTGCCGTTTGGGTCCTTTTCGAGTTGCTCGAGTTCCACCTCCTTACTCTAGTGTGTCACATATCAATACTATTGCTAGCAATTCTGTTCTTGTGGTCCAATGTCCATACTTTTATCCACAAAGCTCTGCCTCGCATCCCTCAAGTTCATCTTCCTGAGGAGCCGTTTCTGCAAGTTGTGTCTGCATTGCGAATCGAAATCAACCGGGGACTCACCAGTCTGCGAGATATTGCTTCTGGAAGAGATTTGAAGAAATTTCTCGTTGTTATTGCTGGCTTATGGATTCTATCAATCGTGGGGAGCTGGGGAAATTTCCTCACATTATTCTACATAACCTTTGTTTTGTTGCACACGGTTCCGGTCTTGTATGAGAAATACGAGGATAAGATAGACCCATTTGCTGAGAAGGCAACCATTAAGATTAAAAAGCAGTACTCTCTGTTTGATGCCAAGGTCTTGAGTAAGATCCCTAGGGGTCCTTTTAAGGGTAAGAAATTAGATTAGTAAATCGAAACATCAGAAAGATAAAAAGGGCTCTACTTGTTTATAGGTTGCCAGAGCCTCGTTTCTATGTATCAGATACCACCCTTTATCATGTCCGGGATGGGTTTTAGGTGGTTGTAATAAAGTGTAAAGGGTTTATCTTAACTTCAAGTAGTTCCTAACAGTGCAAGCATAGGGGTCTTGCTGGCTTCTACTATGTGTCTTCACTTGTAAAATTTCAATAATTTCCACTGTAAGGTAAAAAGTAATAGTATGCTCCTTTTTAGAAAAAAAAAAAAAAAAAAAAAAAAAAAACATGTCGGCGGGGGGATTTAAATAAGTTAGTGGATAGTGAGATGGCTGAAAAAGCAAAAACTGGCGTTCCAAAAGCAGCGGACGGCACAGCCCTTCCGGACATTGATGCTGAATTGCAAAAGAGGTTGGATGATTTGAGGGCTTTCTTAAGAAAAACTCAAAG
>AHTC1000229
GGGGATCCAAAACAAACATGGCTCCCAAATACACACTTGCAGTGTTGCTACTTGCATTGGTGTTTGCAGCAGTCTCCATTGCTGATGAATACCCTAAACCTATTCACGACAAGCCTCCATTCCAAAAGCCACCCTATGAGAAGCCTCCATACCATAAGCCACCATTCGAGAAACCACCACACGACAAGCCACCCTATGAGAAGCCACCACATGAGAAGCCACCATATGAAAAACCACCACACGAGAAGCCACCATATGGAAAGCCACCCCATCAGGAGGAGCAAGTAGAGAAGGTTGAGGTTAATGGCTACTACAAGCCACCACAACACCATGAGCCTCGTCCTTACAAGCCACCGTATGGAGGTGGTGGACACGGCGGTCACCACCCTCCGGCGGAGAATGAACAGACTGACGGTTACTACAAACCACATCCACACCCATACAAGCCACACCCACCTCATCACGACCACTGGCCTCCAACTGCCAACTAAATGCATGTATGCGTGTTAGTATGGCGATGGTTAGGGTGATTTCAAATGTTAAATAATAAAATGCGGCTTAGGATAGTAGTTGCCGCTACTCTTTGCTGCTTATACTCATGTAATCATCGTTTTCTTCTAATACTTTACTTCCATCTCTATCTTAGCTTCCTGCTTTATTTAAGAAA
>AHTC1000230
GGGGAGCATCCAAAACAAACATGGCTCTCAAATACACACTTGCAGTGTTGCTACTTGCATTGTTCTTTGCAGCAGTCTCCATTGCTGATGAATACCCTAAACCTATTCACGACAAGCCTCCATTCCAAAAGCCACCCTATGAGAAGCCTCCATACCATAAGCCACCATTCGAGAAACCACCACACGACAAGCCACCCTTTGAGAAGCCACCACATGAGAAGCCACCATATGAAAAACCACCACACGAGAAGCCACCCCATCAGGAGGAGCAAGTAGAGAAGGTTGAGGTTAATGGGTACTACAAGCCACCACAACACCATCAGCCTCGTCCTTACAAGCCACCGTATGGAGGTGGTGGACACGGCGGTCACCACCCTCCAGCGGAGAATGAGCAGACTGACGGTTACTACAAACCACATCCACACCCACCTCATCACGGCCACTGGCCTCCAACTGCCAACTAAATGCATGTATCATGTATGCTTGTTAGCATGGTGATGGTTACGGTGATTTCAAATGTTAAATAAAATGCGGCTTAGGATAGTGGTTGCCGCTACTCTTTGCTGCTTAATTATACTCATGTAATCATCGTTTTCTTCTAATACTTTACTTCCATCTCTATCTTCCTGCTTCGTCTTTCTTCTCTTCCTACCTATCTCGCTTTGCTCCATCTATTATTAATAATGGATTTCTTTTTATCG
>AHTC1000231
GGGGAGCATCCAAAACAAACATGGCTCTCAAATACACACTTTCAGTCTTGCTACTTGCATTGTTCTTTGCAGCAGTCTCCATTGCTGATGAATACCCTAAACCTATTCACGACAAGCCTCCATTCCAAAAGCCACCCTATGAGAAGCCTCCATACCATAAGCCACCATTCGAGAAACCACCACACGAGAAGCCACCCTTTGAGAAGCCACCACATGAGAAGCCACCATATGAAAAACCACCACACGAGAAGCCACCCTATGGAAAGCCACCCCATCAGGAGGAGCAAGTAGAGAAGGTTGAGGTTAATGGGTACTACAAGCCACCACAACACCATCAGCCTCGTCCTTACAAGCCACCGTATGGAGGTGGTGGACACGGCGGTCACCACCCTCCGGCAGAGAATGAGCAGACTGACGGTTACTACAAACCACATCCACACCCATACAAGCCACACCCACCTCATCACGGCCACTGGCCTCCAACTGCCAACTAAATGCATGTATCATGTATGCTTGTTAGTATATGGTGATGGTTACGGTGATTTCAAATGTTAAATAAAATGTGGCTTAGGATAGTGGTTGCCGCTACTCTTTGCTGCTTATACTCATGTAATCATCCTTTTCTTTTAATACTTTACTTCCTGCTTCGTCTTTCTTCTCTTCCTACCTACCTTGCTTGCTCCATCTATTATTAATAATGGATTTCTTTTTTTAT
>AHTC1000232
GGGGAGCATCCAAAACAAACATGGCTCTCAAATACACACTTGCAGTGTTGCTACTTGCATTGCTCTTTGCAGCAGTCTCCATTGCTGATGAATACCCTAAACCTATTCACAAGCCTCCGTTCCAAAAGCCACCCTATGAGAAGCCTCCATACCATAAGCCACCATTCGAGAAACCACCACACGAGAAGCCACCCTTTGAGAAGCCACCACATGAGAAGCCACCATATGAAAAACCACCACACGAGAAGCCACCATATGGAAAGCCACCCCATCAGGAGGAGCAAGTAGAGAAGGTTGAGGTTAATGGGTACTACAAGCCACCACAACACCATGAGCCTCGTCCTTACAAGCCACCGTATGGAGGAGGTGGACACGGCGGTCACCACCCTCCGGCGGAGAATGCGGAGACTGACGGTTACTACAAACCACATCCACACCCATACAAGCCACACCCACCTCATCACGGCCACTGGCCTCCAACTGCCAACTAAATGCATGTATCATGTATGCTTGTTAGTATGGTGATGGTTACGGTGATTTCAAATGTTAAATAAAATGCGGCTTAGGATAGTGGTTGCCGCTACTCTTTGCTGCTTATACTCATGTAATCATCGTTTTCTTCTAATACTTTACTTCCATCTCTATCTTCCTGCTTTATTTAGCTTCTCTTATCCTCCACTATTCTACTTCGTCTTTCTTCTCTTACTTCTCTTCCTACCTAGCTTACTATTAATAATGGATTTCTTTTTATAT
>AHTC1000233
ACAAAAAACCTCAACTGGTTTTCGAGAGGATGTGTATAGCTAAGGAAACTAACAATCTCCAAAACTGTATTGACAGTTATGCCATAGAAGTTTCCTATGCTTACAAAATGGGGGAACGAGTAACCGCCAGAATGGATGAGGAGGAATTGGGAGCTTATTACGGTTGCGTCAGAACAATCATCAAGAATAAGCATCTTCTAAAGTCAGATGTCAAGGCTCTTTATGAGAGCCTTGAGTAATCCTTTAGGTAGTGAGGCCTAGTTGAAAATGAATGAACTGATCAGTAAACTTACTGATAATAATTACATTCGACTGGGCAGCAAACTAGGGAGCCCCATAGTAATTAATTGTGTTCCTGGAGCCGGTAAAACAACTCTGATCAGAGAATTAATAAGAGAGTGTAGCAATTTTGCTGCTTTTTCGACTGTCAGAGCTGATCAGGAAAACTTGATAGGGAGGAAAATTGAGAAATTCACAGGGGAGGTACCAAAAGATAAGCTTGTTATCTTGGACGAATATCAAAATCTGCCAACAATACCCAAAGGTATTTTTGCCGTTTTTGGTGACCCGCTGCAAAGTTGTAAGCCTATTCCTCTAGAGGCAGACTTCATTTCCTTTAAGTCCTACAGATTTGGCAAGAGCACAGAAAAATTACTTAAAAGTTTGGGATTTGAAGTGGAGACTGATAAGGAGGACACCGTTTCTATAGAGGATATTTTTGAGGGCGAACCAACTGGCCAAGTGGTTTGTTTTGAGGAAGCTGTTACTGCATTACTTAGAAGTCACTCAGTGGAATTTTTAGAGATTAAAGACCTGCAGGGTTTGACCTTCAAATCAGTGACTTTTGTTACCACTGGTTTAGTTACAGAAGCCAACAAGCACTTCCATCTCATTTGTTTAACAAGGCACTGTGACTCACTAAAAATTTTAAGTCCTGAAGCAACCTATCCAAACTCTGAGTGATGCCACTGACTCCACCACCAAATCATTCCAATAGCTACTTGGCTGCAGCTATCGGGATAAGTATCAGTCTAATCATCCTTGCTATCAACAGATACGTTTATCCTATTGGGGGTGATAGCCAACACCGATTCCCCTTTGGTGGCTGTTACAGAGACGGCACTAAAGCTGCTATTTACAACCGTCCATCTTTGCCTGGGTCAACTGGCACGAGCTTTAGCAAGCTAGAAATTCTCTTTGGTATTTTGGTGCTGTCCTTCCTGATAATTTACCTTTCTTCTAGGAAAGCAAGAGTCTGTTATGTCTGCAATAGGGTTCACTGAAGTTAAAATTATAGTTGCTATAGTCTTGTTTAGTGTCTTACTTTATTCTCTTTGGGAGCTTCTTAACAAGAGTTGTGTGATTTACTTAACAGGGGAGTCCTTCACTGTTTCCAACTGCCAAGTCAATCAAAATTTGGTTGACTTAGTAAGGGAGCAAAGGGAGATACTAAGTTGTAGGTTGTGAAAGCACTCTTAGGTTATGGAGTCAGTATTTGATTTAAATAAGTTAGTGGATAGTGAGATGGCTGAAAAAGCAAAAACTGGCGTTCCAAAAGCAGCGGACGGCACAGCCCTTCCGGACATTGATGCTGAATTGCAAAAGAGGTTGGATGATTTGAGGGCTTTCTTAAGAAAAACTCAAAGTGCTTCTGAGATTACTAACCCTGGTTTTGAACTTGGCAGACCAGCATTGAAAGAGTCCACGTTCAATTCAGACAAGCATACCCATATTTATGGGAAGTGGTCAATTGATCAGCTTAGCCGAATAGTTCCAAAGAAAATATCAAATAACATGGCCACAGCTGAGGAAATGGCTAAAGTTCAAATAACTCTTGAGGGTTTGGGTGTACCTACAGAGCACGTGGCTGAGGTTCTTTTGCAGGTTGCAATTTATTGCAAAGATGTTAGTTCCTCAAGCTTCATGGATTCTAGCGGTACATTCGATTGGAAGGGTGGTTCTATACTGTCGGATTCAGTAATTGCTGCTTTGAGGAAAGACGACAACACCCTACGCAGGGTATGTCGACTGTATGCCCCAATAACATGGAATTTCATGCTTACTCACAAAGCACCACCTTCTGATTGGGCCGCCATGGGTTTCAAGTACTCTGATAGATATGCTGCATTTGACTGTTTTGAATATGTTGAGAACCCAGCTGCCATTCAACCTGCTGAGGGGTTGATAAGAAAACCTACACCCAGTGAGAAGATTGCTCATAACACATACAAAAGGTTAGCTCTGGACAAGTCAAATAGAAATGAATTGTATGCTAATCTGAATACTGAGGTGACTGGAGGCACGTTAGGACCTGAAATTTCTCGCAATTTCAATCACGCCAAGAAGTAGAGATGATAAGTTGCAAGTTGATCGCTATTCACGTTTCCCTTGTCAGTAAAAAGCTAGGATATGAGTTACCGTTTGAATTGTGTGTGCTTATAAGCCTTAAGGCTGGTCCCACTCGTTTGGGAACTGGTCGCTCCTCCTATGCTAGGAAGAGAAGGGCAAAAATAATTGGGCGTTGTCACCTGTGTTACAGAGTAAACCCCAAATTTTACTTTACCAAGCGTTGTAATGGTGTGGATTGTAAACCCGGTTTGAGTTACCCACGTTGGGTTGAGGATTTCATACGCTACGGCGTTTACACTAAGGGGAGTAACTGAGGTGATACCCCTTGAATGCTTAACTCTTGAACCAAGGAAAGAGTATAAAGAGTCCTTGTGCATCTTCAGACCTAACTGTTGAGATGAGAACCGGTTTTAAAGTTATTTTCCTGGTTTTAG
>AHTC1000234
GACTTGGGGTATGGCTTGTTTTTAATTTGTCGATAACACCTAGCAGGTCTCCTCCCCATGGCTACCACTTTCTCTTCACACCAAATCAAAATGGGTCCAATCGTGTTAACTCAGCTGGCCACCGGTCTCAGCGTCCTGGCCGGAGCGGTTCTCGTCAAGTCAGTCATGGACAACAACCCCAACACCATGGCCGGATCCTTCCCTCGCTGCCCTTCTTGCAACGGAACCGGCCGGGTCACCTGCATCTGTTCCCGTTGGTCCGATGGCGACGTAGGGTGCCGAACATGCGCCGGTTCTGGTCGCATGGCTTGCAGCAGTTGTGGTGGAACCGGAACAGGCCGACCGATACCCGCTAGAATTGCGGTAAGGCCTACGAACCGTCCCCCTCCCAGCTGAGTGAACCGGTTTGGTGTTATTTTTGTTTTGAATTATTCCTGTTGTTCGTTTCTCATCCGAAATGAATGGAATATGTTATTATATTTGATGTAATATATTATATGATATGATGGATGATGATTGTAAGACACAGAGGGGGGATTATTAGTTTATACAATCGCTATAACAATACACTGTAATTACTAATTAGTTTTCTCATTATAAAAGTTTTTACATTTTATTCGCAAATGGGAATTTGTTGTGCAAGTGTTGGCCTCTGTCCTCTGTCCTCTGATTATTTTGGTTGTGGATTGGAATATGGAAGGGAATTATTTTGATGTGATGTGTCAAGTATGTTATGATACTTGGAGTGATGTGCAAAACCTTAAATT
>AHTC1000235
GCCGTGTTTTGTTTGTGTCCGCTTGGATGGGCCCCTTGGAGCCCAAGATTGGTTGAGGCTGTGATATTTGGTTGCATCCCTGTTATTATTGCAGATGATATTGTCCTGCCATTTGCTGATGCAATTCCATGGGAAGAGATCGGGGTGTTTGTCGATGAGGAGGATGTCCCTAAGTTGGATACTATACTCACATCCATCCCACCAGAAGTTATACTAAGGAAACAAAGATTGCTTGCTAACCCTTCCATGAAGCAAGCTATGCTTTTCCCGCAACCTGCTCAACCGGGAGATGCTTTCCATCAAGTTTTGAATGGCCTTGCCCGGAAATTGCCACACGACAAGAATGCGTTCTTGAAACCAGGGGAGAAGGTCTTGAATTGGACTGCTGGACCTGTGGGTGACCTTAAACCTTGGTAGCAATTGTAACAGTTTTCTGAGGCTATCAGGATATTTTATATTTCTTGGTCAGTCCTCCCAAATTGTTCATAGGGGTTTGGTACTTGAGATGCATTTTCTTTTTTGACATTGTAAATTTTGATGTCTTGTTGGACAAATCATTAGATCATGTAATCCATTTTGCAGGTTGATTGATATCATAGTATGCTTGCACTTATTGCTGATCACGACTATTGAAATCAAAATCAAATTGGTGGC
>AHTC1000236
AGGAAAGAACTGGAACTTGGGTTGCATCTGTCTCTTTGGTCACTGCTTATGTTGGTCTGCTTGGATTGTAATGCAAGCATCTGTTCTCAAAAAGTACTCTGCCCCACTCTCAGTTTCTGCCTTTACTTGCTTCTTTGGTATCCTGCAATTTGCAACAATCGCAGCGTTTTTCGAGAGAGATTACAAGGCCTGGCAATTCAATTCTAGTAGTGAAATCTACAGTGTCTTGTATGCGGGACTAGTGAGTTCAGGGATAGCAGCAGCAATACAGATATGGGCTATTGCTAAGGGAGGACCAGTGTTTGCTTCAATTTATCTACCTTTACAGACATTAATGGTAGCCTTGATGGCATCCATTCTTTTAGGGGAAGAATTCTTCTTGGGAGGGATTATTGGAGCTTTATTGATTATAACAGGCTTATACCTTGTTGTGTGGGGAAAAAGTGAAGAAACAAAATATGGCAAAGAGGTCATAGCCCCTATGGAGTCCAAGAATCATGGTGAAGGAATTTGTGACAATGCTTCCATCATCCAACCTTTGATTCTTACCCAAAACACTTAGAATTTTACATGGGAAAGAATATAAATCCACAAGGAAAACTGTAATTGTTTCATTTAGTGAAACCAAATTTTACAATGTGTCTTTCTTAAAAAAAAAAAAAAAAAACTCGAGTTTTTTTTTTTTTTTTTTTTTCAGTAACATGGTAGACAATATAACTCAAAATTATAGAGGACAGGAATCCAGAATATAAAAGAGGATAAGAGAAGAAAAATTATTGTACACTTAACATGTTGTTGTCCGTGCACGTAATAACAGAAACGAAAACGCTAAGAAACATGATGAATTATGTCTGGGCGCCGAAAAAAGTTCCACTGTTGATGGCATCTGCGTTGGCGTCACCAAGAGCAGCCTCATTCAAGTACTTGTCAGCCAACTGGACTCTCTTCACGTTCTCCTGTTCTTGCACAAGCATGTTTCCGTACTCCAACAGCTTCTCCAGTGTCATCTTTGGTTGCTCAAATGTTGGTGGTCCTTCCTTTGAGTTCACAAGCTTCTTTCCAACTCCCTCCACTCCAACTCCTGAGATCCACTTCCTAACTTCGTCGTCGTACACTCTCGCCCGAAGTGCACCGAAGAAATCAATGGATTGGCCGGGGAAAGTGTCAACAAGCTTGAAAAGG
>AHTC1000237
GTGGTCACCGGTAACGATTTCTCCACCCTCTATGCTCCCTTGATTCGTGACGGCCGTATGGAGAAGTTCTACTGGGCGCCAACGAGAGAGGACAGGATTGGTGTCTGCACCGGAATCTTCCGTACCGACAATGTTCCTCCTGAGGACATTGTTAAACTTGTGGACACTTTCCCCGGCCAATCTATTGATTTCTTTGGAGCACTGAGGGCTAGAGTTGTACGATGACGAAGTGAGGAAGTGGGTATCTGGTGTTGGAGTTGATGGAGTTGGGAAGAAGCTAGTGAACTCAAAGGAAGGACCACCAACGTTCGAGCAACCAAAGATGACATTGGCAAAGTTGTTGGAGTACGGCAACATGCTTGTCCAAGAGCAAGAGAATGTCAAGAGAGTCCAATTGGCTGACAAGTATTTGAACGAAGCTGCTCTTGGCGATGCCAACCAAGATGCTATTAAAAGTGGCTCTTTTTACGAAAAAGCAACGCAACAAATTGGTGTTCCTGTCCCCGAAGAATGCACTGATCCAAATGCTTCAAACTTCGACCCAACCGCTAGAAGTGATAATAAAACCTGCCTATACACATTTTAAATTTACGAATCAAAAAAAAATACAAAAATTTAAATAATCAAATAACTTTGTTGTTATATTGTTAATCTACTGCATAAATCATTATCCTC
>AHTC1000238
AGCCACAACACCATTCATACAAAGCTTTGCAATCTACAGCTTACTTCATACCTTTGTGATTTCTCTTTCCTTCCATAAAACCAATCATGTCTAGCACCTGCGGCAACTGCGACTGCGCTGACAAGACCCAGTGTGTGAAGGGAAACAACGTCGTTCAAATCGTGGAGACTGAAAAGAGCTACACCGAGACCGTTGTCGCTTCAGCTGCTGAGAACGACGGATGCAAGTGCGGCGCTAGCTGCAGTTGCACCAACTGCACCTGCAACAACTGCAGCTGCTGCCATTAAATACGATTGCCAAATGTGTTTGGGAATGATTTCCTAATAAGTAATCTTTTACTAAATAAATTTGTGTGCTTGTTGCACTTCATATCTGTATAAGTAATGCACTGTGAATCGAGTTTGGTTCCAGTGATAGTTATATAAAAGCTATGGCTTTGGCACTTTATTGTTAAAAAAACTAAAAAAAAAAACTCGAGACTAGTTCTCTCTCTCTCTCGAAGATTATTAGATGAAGGAAAGTCAGTTCCCTTAAGTGGTTCAAGGTAGGAGAAGTGAAATAGAAAAAGGGTGTGAAGAATATGTCTAAGTCTTGCAAAGGGTTGGCCACGGAGCTGGTCAAGTGCCTCAGTGAATCTGATTGTGTTAAGGTTGAGAAGAGACCTTATAGGGAGTGTGTTGGAGAGAAGACTCCATCAATACCAAGTGAATGTGTGGGATTGAGGGAAACCTATTTCAATTGCAAGAGAGGCCAGGTTGATATGAGAGCTCGGATTCGTGGAAACAAGGGCTATTAAGAGCTTTTGCTGATCTTAGCTTAGAATGAGAATATCTATATGTTCCAATTGCTCCCATATTCTGATGAAAATGAAAATTGTGTCCAATTAACAATGCTGCTTTCAGTTTCTTTTTGCTCAAAGATGAAATCAATATAATTAATGTTGATGGTGAATCACAGAAATGGGAAGAAGACTATTTGATTGTTT
>AHTC1000239
CTTGCTTCGCTTCAACATAGCAAGATGTTGCGTGCTATAAGGCATAAGAATATTCTACCTGCCTTCTCTGCATTTAGAGCTTTCTCTTCTTCTGCTAAAGAGATGACAGTTAGAGAGGCTCTGAACTCTGCTCTTGATGAGGAAATGTCTGCTGATCCTAAAGTCTTCTTGATGGGTGAAGAGGTTGGGGAATACCAGGGTGCATATAAGATTACTAAGGGACTTCTGGACAAGTATGGTCCTGAAAGGGTTCTTGATACTCCAATTACCGAGATTTTCAGTTTAAAGCCCAGAGGACTAGAGGCAGATTGCAAAAATTAAACTATCACATGAGGGGATAAATCCTATCCATCATTATCACTGTTTCTGTTTTCTATTAGTAAGGAGATGGCACTAATTTGTTTGCTAAATATATTGCAGGCTGGATTTACTGGCATTGGAGTTGGTGCTGCTTACTATGGTCTAAGGCCGGTTGTCGAGTTTATGACTTTTAACTTCTCCATGCAGGCAATAGATCACATTATTAATTCTGCTGCAAAATCAAACTACATGTCTGCTGGGCAAATATCTGTACCTATTGTCTTCAGAGGACCCAATGGAGCTGCTGCTGGAGTTGGTGCTCAGCACTCTCAATGTTATGCAGCTTGGTATGCTTCATGCCCGGGATTGAAGGTATTGTCACCATATTCATCTGAAGATGCTCGTGGTTTGCTAAAAGCGGCTATAAGGGACCCTGACCCTGTTGTTTTTCTTGAAAATGAGTTATTATATGGTGAATCATTCCCTGTTTCAGCCGAAGTTCTTGATTCCAGTTTTTGCCTTCCCATA
>AHTC1000240
ACTGATGAGTGGGTCGAGTCGAGGTACCGGGGACTATAATAAGTCTTTATATCGGCCATTACGGCCGGGGGTAGCAAGTGCAATTACTCTTTGCTGCTACAAGAACTATAACACAGCCATGGCTGCTTCAGTTTCAACCATAGGAGCTGTCAAAGGAACTCCAGTGAGTTTGAATGGTTCTGGAGCTGTGGCTTCATCAGTTCCCAGTTCATCAGCTTTCTTTGGAAGCAGCTTGAAGAAGGTTACATCAAGAATCCCCAGCAACAGCAAGGTTTCCTCTGGAAGCTTCAAGATTGTGGCGGCTGTCGATGAGGACAAGGACAAGCAGACAGATCAGGACAGATGGAGAGGGTTGGCCTATGATATTTCAGATGACCAGCAAGACATCACAAGAGGGAAGGGTATGGTTGATCCTCTCTTCCAAGCTCCAATGGATACTGGCACTCACTATGCAGTCATGAGCTCCTATGAATACCTCAGTACCGGGCTCAAAACGTACATGGACAACACGAAGGACGGATTTTACATTGCTCCTGCTTTTATGGACAAGCTTGTTGTCCATATCAGCAAGAACTTCATGACTCTGCCCAATATCAAGGTTCCTCTCATTCTTGGTATCTGGGGAGGCAAAGGTCAGGGAAAATCTTTCCAATGTGAGCTTGTGTTTGCCAAGATGGGAATCAACCCGATCATGATGAGTGCCGGAGAACTTGAAAGCGGAAACGCCGGAGAGCCAGCAAAGCTGATAAGGCAACGGTACCGCGAAGCAGCGGACATAATCAAGAAAGGAAAGATGTGCTGCCTCTTCATCAACGATCTAGACGCAGGAGCAGGTCGTATGGGTGGAACTACGCAGTACACGGTGAACAACCAGATGGTGAACGCCACCCTGATGAACATCGCCGATAACCCCACGAATGTTCAGCTCCCAGGGATGTACAACAA
>AHTC1000241
TATCGGCCATTACGGCCGGGGGGTTGTGTGGACGTTAGAGCCCTAACCACCAATCCTGAGGATGTGAATTTGTGTACACTCAACGAGGCGACTGCTATAAGTCCAAGTATCGGCCATTACGGCCGGGGAGTGGTAGGCTTCCTCTGCATTTTCTCCCCACTCTTCCCTTTCTTTGCTAATCGCTTGCTACAAGAGTGCCATGGCTGCCTCCGTCTCCACAGTCGGAGTTGTGAACAGAACCCTACTGAGCTTCAATGGATCAGGAGGAGGAAGCTCGGTTCCAAGCTCAGCGTTCTTGGGAAGCAGCTTGAAGAAGGTTCAGTCGAGAATCCCAAACACGAAGGTGAGCCCTGGATGCTTGAAGATTGTGGCGGCGAAAGAGATAGACGAGGAGAGCCAGACAGATGGGGACAGATGGAGGGGTCTGGCATACGATATATCGGATGATCAGCAAGACATCACGAGGGGTAAGGGTATGGTCGACAGCCTTTTCCAAGCCCCTATGCAAACCGGAACTCACTACGCTGTCATGAGCTCTTATGAGTACCTCAGCCAGGGGCTTCGCCAGTACGGCGACCTTGACAACATGCTTGATGGCTTCTACATTGCCCCTGCTTTTATGGACAAGCTTGTTGTTCACATCACCAAGAACTTCATGACCCTCCCCAACATCAAGGTTCCTCTCATTCTTGGTATCTGGGGAGGCAAGGGTCAAGGAAAGTCGTTCCAATGTGAACTTGTTTTTGCCAAGATGGGAATCAACCCAATCATGATGAGTGCTGGAGAGTTGGAAAGTGGAAACGCAGGAGAGCCGGCCAAGCTGATCAGGCAGAGATACCGTGAGGCAGCAGACATGATCAAGAAGGGGAAGATGTGCTGCCTCTTCATCAACGATCTTGACGCAGGAGCTGGTCGTATGGGCGGAACCACCCAATACACAGTCAACAACCAGATGGTCAACGCCACCCTCATGAACATTGCTGACAACCCAACCAACGTGCAGCTCCCCGGTATGTACAACAAGGAGGAGAACGCACGTGTCCCCATCATCGTCACCGGAAACGATTTCTCCACTCTCTACGCTCCTCTTATCCGTGACGGTCGTATGGAGAAGTTCTACTGGGCTCCCACAAGGGAAGACCGTATTGGTGTCTGCACCGGTATCTTCCGTACCGACAATGTTCCCGCCGATGACATTGTCAAGCTTGTTGACACTTTCCCCGGCCAATCCATTGATTTCTTCGGTGCACTTCGGGCTAGAGTGTACGACGACGAAGTTAGGAAGTGGATCTCAGGAGTTGGAGTGGAGGGAGTTGGAAAGAAGCTTGTGAACTCAAAGGAAGGACCACCAACATTTGAGCAACCAAAGATGACACTGGAGAAGCTGTTGGAGTACGGAAACATGCTTGTGCAAGAACAGGAGAACGTGAAGAGAGTCCAGTTGGCTGACAAGTACTTGAATGAGGCTGCTCTTGGTGACGCCAACGCAGATGCCATCAACCGTGGAGCCTTTTTCGGCGCCCAGACATAATTCATCATGTTTCTTAGCGTTTTCGTTTCTGTTATTACGTGCACGAACAACAACATGCTAAGTGTACAATAATTTTTCTTCTCTTCTCTTATCCTCTTTTATATTCTGGATTCCTGTCCTCTATAATTTTGAGTTATATTTGTCTACCATGTTACTGAAATCCACTTTTCTGCCCTTCTCTTTAATTTCTCTGCCTATGTTACTCTATTCTACATATCGAATTCATTCGGAACAGATATCTTCTTTC
>AHTC1000242
CTGGGGACCCCTCGAGTCGAGGTACGATAAGCTTGATATCGAATTCGTATCGGCCATTACGGCCGGGGGTCAACAGTTTAAAGACTAACCTCATTACATCTCTCCGCTCTCTCCGCTCTCTCGCACGCTTGCTTTTCTTACAAACTTTGTCAATGGCTGCTGCTGCCGCTTCTTCAAACACCATAGCACTAGCAGCAGCTAAGCCCTTAACCAAAGCCCCTACTCCAACCGTTTTCAACGGTCTCGCATTCTCCGTTAACAACCTCACTCCAAGACCCCTCGCTGCTCGCCACGTCAACGGTGCTGCCCTCGCTGCTAAAATGGTTTCGTCGGCGCCGGCGGTTTCTCTCCCTGCCTCGCTTGATTTCAACACTTCTATCTTCAAGAAGGAGAAGATTAGCCTCGCTGGACACGATGAGTACATTGTGAAAGGAGGGAGAGATTTGTTTCATTTGTTGCCGGATGCTTTCAAGGGGATTAAGCAGATTGGTGTTATCGGATGGGGTTCACAGGGACCTGCACAGGCCCAGAATCTTCGGGACTCACTCGCTGAAGCAAAGTCTGACATAGTGGTTAAGATTGGACTCAGGAAAGGTTCTAGTTCCTTTAATGAAGCTCGGGCAGCTGGTTTCAGTGAGGAAAATGGAACTCTAGGTGACATATGGGATACTATCTCAGGCAGTGATCTTGTCTTGCTCTTAATTTCAGATGCTGCACAGGCAGATAGTTATGAAAAAATATTTTCGCACATGAAGCCAGGCAGCATACTTGGATTGTCCCATGGGTTTCTTCTTGGGCATTTACAGTCACTGGGAATTGATTTTCCCAAGCACTTCAGTGTAATTGCTGTATGTCCAAAGGGGATGGGTCCTTCAGTGAGGAGGCTCTATGTTCAAGGCAAAGAGATAAATGGTGCTGGAATTAATTCAAGTTTTGCAGTCCACCAGGATGTCGATGGCCGGGCTACTGATATTGCTTTGGCATGGTCTGTTGCCCTTGGTTCTCCCTTCACATTTGCGACTACATTGGAGATGGAATACAGGAGTGACATATTTGGAGAGAGAGGCATTTTACTCGGTGCTGTTCATGGAATTGTGGAGTCCTTGTTTAGGAGGTACACTGAAAATGGAATGAGTGAAGATCTGGCTTATAAGAACACTGTTGAGTCCATAACAGGAATCATATCTAAAATCATATCAACTAAGGGCATGTTGGCTGTATACAATTCTTTATCTGAAGATGAAAAAAGAGAATTCGAGACGGCATATAGTGCTTCATATTATCCCTGCATGGAGATTTTGTACGAGTGCTACGAGGATGTAGCTAGTTGTAGCGAGATTCGCAGTGTTGTTTTGGCTGGGCGTCGCTTTTATGAGAAAGAGGGTCTACCTGCCTTTCCCATGGGCAAAATTGATCAGACCCGCATGTGGAAAGTTGGTCAGCGTGTCCGATCTACAAGGCTAGCAGGTGATCTAGGGCCATTATATCCATTTACTGCTGGTGTATATGTGGCATTGATGATGGCTCAGATTGAGATCTTGAGGAAGAAAGGGCATTCCTACTCTGAAATCATCAATGAGAGTGTCATTGAGTCTGTTGATTCATTGAACCCTTTCATGCATGCTCGTGGTGTATCTTTCATGGTTGATAACTGTTCAACCACAGCAAGGTTGGGTTCAAGGAAATGGGCTCCTAGATTCGATTACATCCTAACCCAGCAGGCCTTGGTGGCAGTAGACAGTGGTGCGCCTACTAACCGGGACCTGATCAGCAACTTCTTGTCAGATCCAGTCCATGGAGCCATTGAAGTATGTGCTGAACTGAGGCCTACCGTGGATATTTCAGTCCCACCAGATGCGGATTTTGTCCGTCCTGAGTTGCGCCAGTCTGGAAACTAGAACATCAAGCAGTTGATGCTTTTTCTTGAGCTGATTCAATTTCGGAATGCTCAGAATAGCCTGTATGCTAGTAGTGAGTGGATTTTGTTTGAGTGCTAGTATGGAACATCTGTATTAATTCTCTCTAGTTTTAAAGATTTTGCGGATGAGGAATGTTGCGTATTAGGTAATATCGTACTATAAATGAGCTGATCAGTTATGTTTACAAGTATGTGGAGTGTTATTTGTGGGTATCATGGCATCAGTCCAATAAAATTTCTTAGAGCTTTATTCCATATAGATAACCGAATTGACTTGCGGTG
>AHTC1000243
TATCGGCCATTCACCGTGTCCGGGGGGGGATTTGGTGTGGCTTCATTCCATTTGGCGAGCGGAGATCGGAATCGGATTCTATCAGACACAGAGAGATCGACGCGGGCTTGCTTCGTTTCAACATAGCAAGATGTTGCGTGCTATAAGGCATAAGAATATTCTACCTGCCTTCTCTGCATTTAGAGCTTTCTCTTCTTCTGCTAAAGAGATGACAGTTAGAGAGGCTCTGAACTCTGCTCTTGATGAGGAAATGTCTGCTGATCCTAAAGTCTTCTTGATGGGTGAAGAGGTTGGGGAATACCAGGGTGCATATAAGATTACTAAGGGACTTCTGGACAAGTATGGTCCTGAAAGGGTTCTTGATACTCCAATTACCGAGGCTGGATTTACTGGCATTGGAGTTGGTGCTGCTTACTATGGTCTAAGGCCGGTTGTCGAGTTTATGACTTTTAACTTCTCCATGCAGGCAATAGATCACATTATTAATTCTGCTGCAAAATCAAACTACATGTCTGCTGGGCAAATATCTGTACCTATTGTCTTCAGAGGACCCAATGGAGCTGCTGCTGGAGTTGGTGCTCAGCACTCTCAATGTTATGCAGCTTGGTATGCTTCATGCCCGGGATTGAAGGTATTGTCACCATATTCATCTGAAGATGCTCGTGGTTTGCTAAAAGCGGCTATAAGGGACCCTGACCCTGTTGTTTTTCTTGAAAATGAGTTATTATATGGTGAATCATTCCCTGTTTCAGCCGAAGTTCTTGATTCCAGTTTTTGCCTTCCCATAGGAAAAGCAAAGATTGAGAGAGAAGGAAAAGATGTTACTATTACAGCCTTTTCAAAAATGGTTGGCTATGCTCTCAAGGCTGCAGAGATACTGGCAAAGGAAGGAATCAGTGCTGAGGTTATAAATTTGCGTTCCATTCGGCCACTTGATAGATCCACAATTAATGCTTCAGTCAGGAAAACCAATAGATTGGTGACAGTTGAAGAAGGATTTCCTCAGCATGGTGTTGGCGCCGAAATTTGCACCTCTGTAATCGAGGAGAGTTTTGGTTATCTTGATGCACCGGTAGAGAGAATTGCTGGGGCCGATGTTCCCATGCCTTATGCAGCCAATTTGGAGAGAATGGCTGTCCCACAGGTTGAAGATATTGTTCGTGCCGCAAAGAGAGCATGTTACAGATCTGTGCCCTTGGCTGCAACAGCTTGAGTTTTATTGAGGACTGGAAATTTCTCTCATGTCTTGGTTATGCTAAGTTCTTCGGTAATCCTAGATGTTACCAAAAAACATTTTTTCCCCTCCATATTTCACCATAAA
>AHTC1000244
TATCGGCCATTACGGCCGGGGAATCTAACGCGTTCAGTGAAGAGAAAGTCGTAGCCATGGGGAGGAGACCTGCTAGGTGTTATCGACAAATTAAAAACAAGCCATACCCCAAGTCACGGTTTTGCCGTGGTGTTCCTGATCCCAAGATCAGGATTTACGATGTGGGTATGAAGAAGAAGGGTGTGGATGAGTTCCCTTTCTGTGTCCACCTTGTTAGTTGGGAGAAGGAAAATGTATCAAGTGAGGCACTGGAAGCTGCTAGGATTGCCTGCAACAAGTATATGGCAAAGTTTGCCGGAAAGGATGCTTTCCACTTGAGAGTCAGGGTTCATCCATTCCATGTTCTTAGGATCAACAAGATGCTTTCATGTGCTGGAGCTGATAGGCTTCAAACTGGAATGAGAGGTGCATTTGGAAAGCCACAGGGGACATGTGCCAGGGTGGCCATTGGGCAGGTCCTTCTTTCTGTTCGCTGCAAGGACAGCAACAGCCATCATGCACAGGAGGCTCTCCGTCGTGCTAAGTTCAAGTTCCCTGGTCGTCAAAAGATTATTATCAGCAGGAAGTGGGGATTCACCAAGTTTAGCCGAGCTGATTATCTGAAATTCAAGTCAGAGAATAGGATTATGCCCGATGGTGTGAATGCAAAGCTCCTTGGGTGCCATGGACCATTGGCTAATCGTCAACCTGGAAGAGCATTTTTGCCGCCCAGTGCAACCGCTTAGTTATTGAGTCTGTTTATCTGGAAAATACTGAACAATAGTTTTGAAAGATTGAAGTTGTGTTTGTCACTTTCCCTTTGTATTGTATTAGAACTATGTCGGTTTATTTCAGCTTTGACATCACCTTGAATGGAATTATATTTCGTATCCTATTTTGTTATGATCGGTGGCAGTAGACAGTGGTGCGCCTACTAACCGGGACCTGATCAGCAACTTCTTGTCAGATCCAGTCCATGGAGCCATTGAAGTATGTGCTGAACTGAGGCCTACTGTGGATATTTCAGTTCCACCAGATGCGGATTTTGTCCGTCCTGAGTTGCGCCAGTCTGGAAACTAGAACATCAAGCAGTGGATGCTTTTTCTTGAGCTGATTCAATTTCAGAATGCTCAGAATAGCCTGTATCCTGGTAGTGAGTGGATTTTGTTTGAGTGCTAGTATGGAACATCTGTATTAATTCTCTCCAGTTTTAAGGATTTTGCGGATGAGGAATGTTGCGTATTAGGTAATATCGTACTATAAATGAGCTGATAAGTTATGTTCACAAGTATGTGGAGTGTTATTTGTTGGTATCATGGCATCAGTCCA
>AHTC1000245
TATCGGCCATTACGGCCGGGGATTCACCGTTTTTTCTTCAAAGCTCTACCACCAATACAACTACTACTACTACACCTTCACTATGGCTTCGGCTACACTTTCTGTAGCCAAACCAGCTCTTCAGGGAAATGGTGGGAAGGGGTTCTCTGAACTCTCTGGCCTCCGCAACTCATCATCTAGCTACCTTCCTTTCTCTAGGAAGACTTCAGATGACTTCCACTCTATCATTTCATTCCACACATCTGCAGTTGGAAGCAGTGGAGGATACAGGAAAGGCGTGACGGAAGCGAAGTTGAAGGTGGCCATAAACGGTTTTGGCAGAATTGGAAGGAACTTCTTGAGGTGCTGGCATGGCCGCAAAGACTCTCCTCTGGATGTCATTGCCATCAATGACACCGGAGGCGTCAAGCAGGCCTCTCACCTTCTCAAGTATGACTCCACCCTTGGCATATTCGACGCCGACGTTAAGCCTGTCGGTGACGATGCCATCTCCGTTGACGGAAAGGTCATCAAAGTTGTCTCCAACCGCAACCCCTGCTAACCTTCCCTGGAAGGAATTGGGGAGTTGACTTGGTGATTGAAAGGAACTGGGGTGTTCGTGGACAGAGAAGGTGCAGGGAAGCACATTCAGGCGGGGAGCGAAGAAGGTCTGATCACAGCCCCATGCAAAGGTGACATCCCAACCTATGT
>AHTC1000246
TATCGGCCATTACGGCCGGGGGTGACATCCCAACCTATGTAGTTGGTGTCAATGCTGATGCTTACAGCGCAGACGAACCCATCATCAGCAACGCTTCTTGCACCACTAACTGCCTTGCTCCCTTCGTCAAGGTCCTTGACCAGAAATTCGGTATCATCAAGGGAACCATGACCACCACTCACTCCTACACCGGAGACCAAAGGCTTCTTGACGCCAGCCACCGCGACCTCAGGCGCGCGAGGGCGGCAGCGCTGAACATCGTGCCGACCTCAACCGGAGCGGCCAAGGCGGTGGCGCTTGTGTTGCCGACACTTAAGGGGAAGCTGAACGGAATTGCATTGCGTGTGCCAACGCCAAACGTGTCCGTCGTTGACCTCGTTGTTCAGGTGTCAAAGAAGACGTTCGCGGAGGAAGTCAACGCTGCGTTCAGAGAGAGCGCGGAGAAGGAGCTTAACGGCATCCTCTCAGTGTGTGATGAACCACTTGTCTCCGTTGATTTCAGGTGCACCGACGTTTCATCTACCGTTGACTCTTCGTTGACCATGGTCATGGGTGATGACATGGTGAAGGTTATTGCATGGTATGATAATGAGTGGGGTTACTCACAAAGGGTTGTGGATTTGGCTGACATTGTTGCAAACAGCTGGAAGTGAAAGTCAAAGTCAAAGTTAGCCAACAATAATAATAATAATTGTTAATTATATGTAATTTTGTATTATTATTACTACTATTACCACTACACTTGTTAAGCTTCATTTTTCAGCTTTGTGCCAAGAACTTGTACCGAGAAATAGAACCATCAATTTTCTCTTTTGATTGCCTCTTATTGTGCAATAAAAATTCTTGCCTTCAACTCTAG
>AHTC1000247
ATTGCACCGCCGATCGGTGTGTAGTGCGAGAGAGAGAGGGTATACTGGGGGGGTTGGAGGGAGAGAGACACCTGAGACGACGGTATCGATAGCTTGATATCGAATTCGTATCGGCCATATTATGGCCGGGGATTCACCATTTTTTCTTCAAAGCTCTACCACCAATACAACTACTACTACTACACCTTCACTATGGCTTCGGCTACACTTTCTGTAGCCAAACCAGCTCTTCAGGGAAATGGTGGGAAGGGGTTCTCTGAATTCTCTGGCCTCCGCAACTCATCATCTAGCTACCTTCCTTTCTCTAGGAAGACTTCAGATGACTTCCACTCTATCATTTCATTCCAGACATCTGCAGTTGGAAGCAGTGGAGGATACAGGAAAGGTGTGACGGAAGCGAAGCTGAAGGTGGCCATAAACGGTTTTGGCAGGATTGGAAGGAACTTCTTGAGGTGCTGGCACGGCCGCAAAGACTCTCCTCTGGATGTCATTGCCATCAATGACACCGGAGGCGTCAAGCAGGCCTCTCACCTTCTCAAGTATGACTCCACCCTTGGCATATTCGACGCCGACGTTAAGCCTGTCGGTGAGGATGCCATCTCCGTTGACGGAAAGGTCATCAAAGTTGTCTCCAACCGCAACCCTGCTAACCTTCCCTGGAAGGAATTGGGAGTTGACTTGGTGATTGAAGGAACTGGGGTGTTCGTGGACAGAGAAGGTGCAGGGAAGCACATTCAGGCGGGAGCCAAGAAGGTACTGATCACAGCCCCAGGCAAAGGTGACATCCCAACCTATGTAGTTGGTGTCAATGCTGATGCTTACAGCCCAGACGAACCCATCATCAGCAACGCTTCTTGCACCACTAACTGCCTTGCTCCCTTCGTCAAGGTCCTTGACCAGAAATTCGGTATCATCAAGGGAACCATGACCACCACTCACTCCTACACCGGAGACCAAAGGCTTCTTGACGCCAGCCACCGCGACCTCAGGCGCGCGAGGGCGGCAGCGCTGAACATCGTGCCGACCTCAACCGGAGCGGCCAAGGCGGTGGCGCTTGTGTTGCCGACACTTAAGGGAAAGCTGAACGGAATTGCATTGCGTGTACCAACGCCAAACGTGTCCGTCGTTGACCTCGTTGTTCAGGTGTCAAAGAAGACGTTCGCGGAGGAAGTCAACGCTGCGTTCAGAGAGAGCGCGGAGAAGGAGCTTAACGGCATCCTCTCAGTGTGTGATGAACCACTTGTCTCCGTTGATTTCAGGTGCACCGACGTTTCATCTACCGTTGACTCTTCGTTGACCATGGTCATGGGTGATGACATGGTGAAGGTTATTGCTTGGTATGATAATGAGTGGGGTTACTCACAAAGGGTTGTGGATTTGGCTGACATTGTTGCAAACAGCTGGAAGTGAAAGTCAAAGTCAAAGTTAGCCGGTAAAAACCAACAATAATAATAATAATTGTTAATTATATGTAATTTTGTATGATTATTACTACTATTACCACTACACTTGTTAAGCTTCATTTTTCAGCTTTGTGCCTTGTACCGAGAAATAGAACCATCAATTTTCTCTTTTGATTGCCTCTTATTGTGCAATAAAAATTCTTGCCTTCAACTCTAAAAGAAAAAAAAAAAAAACTCGAGACTAGTTCTCTCTCTCTCTCTCTCTGGACAAGTATGGCCCTGAGAGGGTTCTTGATACTCCAATTACTGAGGCTGGCTTTGCTGGGATTGGAGTCGGTGCTGCTTACTATGGTCTAAGGCCTGTTGTGGAGTTTATGACTTTTAACTTCTCCATGCAGGCAATAGATCACATCATTAATTCTGCTGCAAAATCAAACTACATGTCTGCTGGGCAAATATCTGTACCTATCGTCTTCAGAGGACCCAATGGAGCTGCTGCTGGTGTTGGTGCTC
>AHTC1000248
GGGGATTCTCGAGTGTGATTTCTTGCAAAGCCGAGTGCCTCCCCCTACTTTAAAACCGCCTCAAATTAGGGTTTCCTCCTTTCTGCATAGCTTCAACCCAACGCGTGCAGTGAAGAGAGAGAGAGAGAGAGACATAGCCATGGGGAGGAGACCTGCGAGGTGTTATCGACAAATTAAAAACAAGCCATACCCCAAGTCACGGTTTTGCCGTGGTGTTCCTGATCCCAAGATCAGAATTTATGATGTAGGTATGAAGAAGAAGGGTGTGGATGAGTTCCCCTTCTGTGTCCACCTTGTTAGTTGGGAGAAGGAAAATGTCTCAAGTGAGGCACTGGAAGCTGCTAGGATTGCCTGCAACAAGTATATGGCTAAGTTTGCTGGAAAGGATGCTTTCCATTTGAGAGTGAGGGTTCATCCATTCCATGTTCTTAGGATCAACAAGATGCTTTCGTGTGCTGGAGCCGATAGGCTTCAAACTGGAATGAGAGGTGCATTTGGAAAGCCCCAGGGCACATGTGCTAGGGTGGCCATTGGTCAGGTCCTTCTTTCTGTTCGTTGCAAGGACAGTAACAGTCATCACGCACAGGAGGCTCTCCGCCGTGCTAAGTTCAAGTTCCCTGGTCGCCAGAAGATTATTATTAGCAGGAAGTGGGGATTCACCAAGTTCAGCCGAGCTGACTATCTGAAGTTTAAGCAGGAAAATAGGATTATGCCTGATGGTGTGAATGCAAAGCTTCTTGGGTGCCATGGACCATTGGCTAACCGTCAACCTGGAAGAGCATTTTTGCAAACCAGTGCTACTGCTTAGTTATATAGTCTATTTATCTGGGAAATAGGAGACTTTGGACAATAATAGTTTTGAAATAGTCGTGTGTTGCTTTCCCTTTCAATTGTCTTAAAACTAAGTTGGTTTATTGCTGTTTTACATCAAATACCTCGAGTGGAATTGTTATTAAGTCCTATTTTGGTAATTTTGATGATCCACTTATGTTTATTTTTTGTTTACATTTGTTTATGCATTTTTATTGCTTTACCATT
>AHTC1000249
GGGGACTATAATAAGTCTTTATATCGGCCATTACGGCCGGGGGTAGTAAGTACGATTACTCTCTGCTGCTACAAGAACAATAACACAGCCATGGCTGCTTCAGTTTCAACCATAGGAGCTGTCAAAGGAACTCTAGTGAGTTTGAATGGTTCTGGAGCTGTGGCTTCATCAGTTCCCAGTTCATCAGCTTTCTTCGGAAGCAGCTTGAAGAAGGTTACATCAAGAATCCCCAGCAGCAACAAGGTTTCCTCCGGAAGCTTCAAGATTGTGGCGGTCGATGAGGACAAGAACAAGCAGACAGATGAGGACAGATGGAGAGGGTTGGCCTATGATATCTCAGATGACCAGCAAGACATCACAAGAGGGAAGGGTATGGTTGATCCTCTCTTCCAAGCTCCAATGGATACTGGCACTCACTATGCAGTCATGAGCTCCTATGAATACCTCAGTACCGGCCTCAAAACGTACATGGACAACACGAAGGACGGATTTTACATTGCTCCTGCTTTTATGGACAAGCTTGTTGTCCACATCAGCAAGAACTTCATGACTCTGCCCAATATCAAGGTTCCTCTCATTCTTGGTATCTGGGGAGGCAAAGGTCAGGGAAAATCTTTCCAATGTGAGCTTGTGTTTGCCAAGATGGGAATCAACCCGATCATGATGAGTGCCGGAGAACTCGAAAGCGGAAACGCCGGAGAGCCGGCAAAGCTGATAAGGCAACGGTACCGCGAAGCAGCGGACATAATCAAGAAGGGAAAGATGTGCTGCCTCTTCATCAACGATCTAGACGCAGGAGCAGGTCGTATGGGTGGAACTACGCAGTACACGGTGAACAACCAGATGGTGAACGCCACCCTGATGAACATCGCCGATAACCCCACGAATGTTCAGCTCCCAGGGATGTACAACAAAGAAGAGAATCCTCGAGTTCCCATCGTGGTCACCGGTAACGATTTCTCCACCCTCTATGCTCCCTTGATTCGTGACGGCCGTATGGAGAAGTTCTACTGGGCGCCAACGAGAGAGGACAGGATTGGTGTCTGCACCGGAATCTTCCGTACCGACAATGTTCCTCCTGAGGACATTGTTAAACTTGTGGACACTTTCCCCGGCCAATCTATTGATTTCTTTGGAGCACTGAGGGCTAGAGTGTACGATGACGAAGTGAGGAAGTGGGTATCTGGTGTTGGAGTTGATGGAGTTGGGAAGAAGCTAGTGAACTCAAAGGAAGGACCACCAACGTTCGAGCAACCAAAGATGACATTGGCAAAGTTGTTGGAGTACGGCAACATGCTTGTCCAAGAGCAAGAGAATGTCAAGAGAGTCCAATTGGCTGACAAGTATTTGAACGAGGCTGCTCTTGGCGATGCCAACCAAGATGCTATTAAGAGTGGCTCTTTCTACGGGAAAGCAGCGCAACAAATTGGTGTTCCTGTCCCCGAAGGATGCACTGATCCAAATGCTTCAAACTTCGACCCAACCGCTAGAAGTGATGATGGAACCTGCCTATACACATTCTAAGTTTACGAATCGGAGAGAAATGCAAAGATTTGGATAATCAAATAACTTTGTTGTTATATTCTTAATCTACTGCATGGATCATTATCCTCTAATAATAATAATAGTTTTGGGTTATTATTGTGCATCATGCATATCAAAAAAAAAAATTTCCTTCCATAAAACCAATCATGTTTAGCACCTGCGGCAACTGCGACTGCGCTGACAAGACCCAGTGTGTGAAGGGAAACAACGTCGTTCAAATCGTGGAGACTGAAAAGAGCTACCCCGAGACCGTTGTCGCTTCAGCTGCTGAGAACGACGGATGCAAGTGCGGCGCTAGCTGCAGTTGCCCCAACTGCACCTGCAACAACTGCAGCTGCTGCCATTAAATACGATTGCCAAATGTGTTTGGGAATGATTTCCTAATAAGTAATCTTTTACTAAATAAATTTGTGGGCTTGTTGCACTTCATATCTGTATAAGTAATGCCCTGTGAATCGAGTTTGGTTCCAGTGATAGTTATATAAAAGCTATGGCTTTGGCACTTTTTTGTT
>AHTC1000250
CGATGAACAATTTTGTAAAAACATCAAATATATATAAATATATATATAAATAAATTTTTTAAATAAAGAATTTTTTATAGATAAAAAAAGCACTTCAAAGGGGTTATTAAGGATTACAAAAGCAAATTTATAGAAAAGGAGGTTTATAACCAAAAGCCTATCCGGTCTATTTATTTAAATTTAACTACCTAATAGTTTTTTTTAAAGAAATAGATATCACGGAGGCAATCCTAAGGGAAACCTTTTTATCATAACTTCCCGAAGTAAAACATTTCAGTAGGGAAAGGAAAGGAAATCAACCGAGACTCCGAAAGTAATGGTGAGTGAAATCGGACCAGCCTAAAAAAAACTAAAATTGTGAAATCAGATTAAAAACTAACAAAAAAAGAATCAAGGAAAATTCTTTAATAAAAAAGTCTTAAATCTGTAAGGCTAATCTCCTAGTCGGGAGATTTAATTAGTACTAGAAAGGGTTAAAAACAATAAGTCCCGTAGCAATTTTAGTAAGAAGAAGTATCTAATTAGGAATGAAACTATATTTGTTTCATTATTTGAAAATAATACAATTTTATTTTTTTGTAGGTTAGCTATAATATTGATTAATAATTTAATTTTTGTTATAGTGATATTATTTTTAAATAATACTTCTTTCTTTGAAATAAGTACGATGAGAGAAAACTTGTCGGAAAATAGGGGAACCATCCTCTAAGGCTAAGTATTATAAATTTAGCGATAGTGAAAAGTACTGTAAAGGAAAAGTTTGAAAAGTATGTCTTATCTAGCACGCACCTAAATTACTAATATTGACTATATTAGATAAATTAAAATATTTTTTAGGGAATTGTTAAATATTTTTATAGATAAGGAGGACATAGTGAAATAGTTATGAATTAGTAACTCTATAAGCAGCCGAAATCAAAATCTCTATAGTTTTGAATTAAGATGACGGCGTACCTTTTGCATAATGGGTCA
>AHTC1000251
GTTATTGTTACTACAAAGCATAACGATGATGAGCAGTACGTGTGGGAATCTCAAGCTGGTGGTTCATTCACTGTAACAAGGGATACATCTGGTGAGAATCTTGGTAGGGGAACCAAGATTACTCTCCACCTCAAGGAGGATCAGCTTGAGTACCTTGAGGAGCGCCGGTTGAAGGATTTGATTAAGAAGCATTCTGAATTTATCAGCTACCCAATCTCTCTCTGGATGGAGAAGACTACTGAGAAGGAGATATCAGATGATGAGGACGAGGAAGAGAAGAAGGAAGAGGAGGGTAAAGTTGAGGATGTAGACGAAGAAAAGGAGGAGAAGGAAAAGAAAAAGAAGAAAATTAAAGAAGTCTCACATGAGTGGTCTTTGGTGAACAAGCAGAAGCCTATTTGGATGAGGAAGCCTGAGGAGATCACAAAGGAGGAGTATGCTGCATTCTACAAGAGTCTCACCAATGACTGGGAAGAGCATTTGAATGTGAAGCACTTCTCTGTTGAGGGTCAGCTTGAGTTTAAGGCTATCCTCTTTGTACCTAAGAGGGCACCATTTGACCTCTTCGATACAAGGAAGAAGCCTAACAACATCAAGCTCTATGTCCGGCGTGTCTTCATCATGGACAACTGCGAGGAGTTGATTCCTGAATATCTTAGCTTTGTTAAGGGTATTGTGGATTCTGAGGATCTTCCACTAAACATCTCCAGAGAAACGCTTCAGCAGAACAAGATCCTTAAGGTCATCAGAAAGAACCTTGTAAAGAAGTGCATTGAGCTCTTCTTTGAGATTGCTGAGAACAAGGAGGACTATAACAAGTTCTATGAGGCTTTCTCAAAGAACTTGAAGCTTGGCATCCATGAGGATTCCCAGAACAAGACAAAGCTGGCTGAATTGCTCAGGTACCATTCAACTAAGAGTGGTGATGAGATGACCAGCCTCAAGGACTATGTGACCAGGATGAAGGAAGGACAGAATGACATCTACTACATCACAGGTGAAAGCAAGAAAGCTGTTGAGAATTCACCATTCCTGGAAAAGCTCAAGAAGAAGGGGTATGAGGTGCTGTACATGGTTGATGCCATTGATGAATACGCAGTTGGTCAGCTCAAGGAATTTGAGGGTAAGAAGCTGGTCTCTGCTACCAAGGAAGGTTTGAAACTTGATGAGAGTGAAGATGAAAAGAAGAGAAAGGAAGAACTGAAGGAGAAATTCGATGGTCTGTGCAAGGTAATCAAGGATGTGTTGGGTGACAAGGTTGAGAAAGTTATAGTCTCCGACCGTGTTGTTGATTCCCCTTGCTGTCTTGTAACTGGTGAATATGGTTGGACCGCAAACATGGAAAGAATCATGAAAGCGCAGGCATTAAGGGATAGCAGCATGGCAGGTTATATGTCGAGCAAGAAGACGATGGAGATCAACCCTGAGAACCCAATCATGGAAGAGTTGAGGAAGAGAGCAGATGCTGACAAGAATGACAAGTCCGTGAAGGATCTTGTCCTGTTGCTGTTTGAGACCGCTTTGCTAACATCAGGGTTCAGCCTTGACGACCCCAACACATTCGGGAACAGGATTCACAGGATGCTCAAGCTGGGACTCAGCATTGACGAGGATGCTGGTGATGCAGATGCAGACATGCCTCCCCTTGAAGACGTTGATGCTGATGCCGAAGGTAGCAAGATGGAGGAGGTTGATTAAATCTCGCTCACGCAATTTACTTTCTAGATTATTATAGAGGAATTCTGGAACTCTCTTTTGGTTTTACTGTTAAGTTCTTTTTTAAGTTTGATTGTCGACGAATTAGGTGCAAGTCTTGGAACTCTTTTCTTTTTGGTGCTCTTGAACACCTAGCAGTATATGGTAATCCTTTCGTCAAGTTTTTGGGCTCTATTCTATTATTGCTTCGTTTACCTGAATGACCTTAAATTTCAATTTGC
>AHTC1000252
CATGACTCATCATTGGAACCAGCCAATGGCACCAAACCCTTGTCAACTTTGATACCGGGAACAATGTTTTGCTCAACAAGTACATCAACAATCTTCTTGCCATCAACGGTGGATTGGTAGAGAGTTTCCTCAAAGAGAAGTCGAGCAAGAAGACGATGGAGATCAACCCTGAGAACCCAATCATGGAAGAGTTGAGGAAGAGAGCTGATGCTGACAAGAATGACAAGTCCGTGAAGGATCTTGTCCTGTTGCTGTTTGAGACCGCTTTGCTAACATCAGGGTTCAGCCTTGACGACCCCAACACATTCAGGAACAGGATTCACAGGATGCTCAAGCTGGGACTCAGCATTGACGAGGATGCTGGTGATGCAGATGCAGACATGCCTCCCCTTGAAGACGTTGATGCTGATGCCGAAGGTAGCAAGATGGAGGAGGTTGATTAAATCTCGCTCACGCAATTTACTTTCTAGATTATTATAGAGGAATTCTGGAACTCTCTTTTGGTTTTACTGTTAAGTTCTTTTTTAAGTTTGATTGTCGACGAATTAGGTGCAAGTCTTGGAACTCTTTTCTTTTTGGTGCTCTTGAACACCTAGCAGTATATGGTAATCCTTTCGTC
>AHTC1000253
AGGACAATGGCTTGGTCCCAATTGTGGAGCCAGAGATCTTGCTTGATGGTGAACATGGCATTGACAGGACTTTTGAGGTAGCGAAAAAGGTTTGGGCTGAGGTTTTCTTCTACCTTGCTGAGAACAATGTCCAGTTTGAGGGTATCCTCCTTAAGCCTAGCATGGTTACTCCTGGAGCCGAGTCCAAGGACAGAGCCTCTCCTCAGAAAGTTGCTGACTACACACTCAAGCTTCTTCACAGCAGAATTCCCCCGGCCGTCCCCGGAATTATGTTCTTGTCTGGTGGACAATCTGAGGTGGAAGCAACTCTCAACTTGAATGCAATGAACCAATCTCCAAACCCATGGCATGTGTCCTTCTCATATGCCAGAGCCCTCCAAAACACTTGCTTGAAGACATGGGGAGGCCGTCCGGAGAATGTCAAGGCTGCTCAAGATGCCCTCCTTTTCCGTGCCAAGTCCAACTCGCTTGCTCAGCTCGGAAAGTACACCGGCGACGGCGAATCTGAGGAGGCCAAGAAGGAGTTGTTTGTGAAGGGCTACTCCTACTAAGATGTTGAGTGGTGAATCTGATATATATATATATATATATATATATATATATACATGTTCAGCAACATAATGTGGAGGGAAAGATTGGAATGGAAGACTGATTTGTGTAAAAGTTGTAATGTTCTAGTCTTGGAGACTATTTTTGTTCATGGAGACTGTTTTGCTCATGGTTAAGTGCAACTCTACAACTTAATAAGCCTTTTGCCATAAGTTAGGAGCCATGTACTTGAATATGCATCATTATATAGTAAAATGTTTGAATTTCAACTTAAAAGAGTAATTAATTAACT
>AHTC1000254
CAAACATTAATTCAGCAAATTGTACCTAACTTGCATAAATAACTGCCGAACATTCCAAAATAGAAACGTAAAAACATAGTAAAAAAAAAACAAAAAGGTAATGGAAAAAATAAAAAGATTGTCCAACTTCACTAATTAGCTACTAAAATTAAAAGTGGAGAAAGGTTAAAAGTTTTAGTCAACTTCTTCCATCTTGCTTCCTTCAGCATCAGCATCAGCTTCCTCCAATGGAGGCATGTCAGCATCTACATCACCAGCATCCTCATCAATGCTCAGACCAAGCTTCAACATTCTGTGGATCCTGTTACCGAAGGTGTTGGGATCATCAAGGCTGAACCCAGATGTGAGGAGTGCAGTTTCAAAGAGCAAGAGAACAAGATCCTTGACAGATTTGTCGTTCTTGTCTGCATCTGCGCGCTTCCTCAGCTCTTCCATGATGGGGTTCTCTGGGTTCCTATGTTCTGCTTGCCCGAATCATTCACTCTCCCTTATCCAACCCTAGCTACTCTTTTCGACCCACTGCCGCCTCTCCGTCGAGCCACTGCTACGTCCATCCATCGAGCTCGGCCGCCGTCCGTCCGTGTAGCCACTGCCCCCAAGTCTCCAACTCCCCTGCACTCTTCTTCCGCGAGCTCGCCCCATCCCCTACTATTTGCATCTTCTTGCCGTCGTCTGTCGGCGTCGTCTTTGAAGAGTCATAGCGTCGCCGCCGTCACCGTTGCCGCCGCTGCTGCAAGAGCTCTCGCCTCTTTTGTTCTCTCTGTGAAAGCTTAATCTTGGAACTACACGATGTTGTTGGATGAGAGTGAGTTTGATGTCCACTTGAAGCTTTGGGTGCTTCGAATTCCTTGCCAACATTGCAAACTCGCCACTCGAATACTCAATGGTTACATGCTTGATAAGCCCCGGGTTAAACCCATCACTGAGGACCCGACATCTCGTAAAAACCGTTACATTATTCTCTCCGAGAAAGTTCAGAACCAAGATTTAT
>AHTC1000255
AGACGCCTCCAATCAACACTCACTCTCTCACCGAAAACCCTAAACTCTTTCTTTCTTCACTCCCTCATTTCGCGTCTTCTCTGTGCTTAGATCGGCCATGGCGGAGACTGAGACGTTTGCTTTCCAGGCTGAGATTAACCAGCTTCTCAGCCTTATCATCAACACCTTCTACTCCAACAAGGAGATCTTCCTTCGTGAACTCATCAGTAACGCCTCTGATGCATTGGACAAGATTCGATTCGAGAGTTTGACAGATAAGAGCAAGCTCGATGCTCAGCCTGAGTTGTTCATCCACATTATCCCTGACAAGACCAATAACACACTTACCATCGTTGACAGTGGTATAGGCATGACCAAGGCTGATTTGGTTAACAACCTCGGTACCATTGCGAGGTCTGGTACCAAGGAGTTCATGGAGGCTTTGGCTGCTGGTGCTGATGTTAGCATGATTGGTCAGTTTGGAGTCGGGTTCTACTCCGCATACCTTGTTGCTGAGAAGGTTATTGTCACCACCAAGCACAATGATGATGAGCAGTATGTGTGGGAGTCACAAGCTGGTGGATCATTCACTGTCACCAGGGATACAGCCGGAGAGCCTCTTGGCAGAGGTACCAAGATCACTCTCTTCCTGAAGGAAGACCAGCTAGAGTACCTTGAGGAACGCAGATTGAAGGACTTAATTAAGAAGCACTCTGAGTTCATCAGCTACCCAATTTCTCTCTGGATTGAGAAGACAACCGAGAAGGAAATTTCTGATGACGAGGATGAGGAAGAGAAGAAGGAAGAGGAGGGTAAAGTGGAGGAAGTTGATGAAGAGAAGGAGAAGGAAGAGAAGAAGAAAAAGAAGATAAAGGAGGTATCTCATGAATGGTCCTTGGTGAACAAGCAGAAGCCTATTTGGATGAGGAAGCCAGAGGAGATCTCAAAGGAGGAATATGCTGCTTTCTACAAGAGTCTGACCAATGACTGGGAAGAGCATTTGGCTGTGAAGCACTTTTCTGTTGAGGGTCAATTGGAGTTTAAGGCTATCCTCTTTGTTCCCAAGAGGGCACCCTTTGATCTCTTTGACACAAGGAAAAAGCCAAACAACATCAAGCTCTATGTTCGCCGAGTCTTCATCATGGACAACTGTGAGGAGTTGATTCCTGAATACCTTGGCTTTGTCAAGGGTATCGTAGACTCAGAAGATCTTCCACTTAACATTTCAAGAGAAATGCTTCAGCAGAACAAGATCCTCAAGGTCATCCGCAAAAACTTGGTCAAGAAGTGCATTGAGCTATTCTTTGAAATTGCTGAGAACAAGGAGGACTACAACAAGTTCTATGAATCTTTCTCCAAGAACCTGAAGCTGGGTATCCACGAGGATTCTCAGAACAAGGGAAAGATTGCTGAACTTCTCAGGTACCATTCCACCAAGAGTGGTGATGAGATGACTAGCCTCAAGGACTATGTGACCAGGATGAAGGAAGGCCAGAACGATATCTACTACATCACTGGTGAAAGCAAAAAAGCTGTTGAAAACTCCCCATTCCTTGAGAAGCTGAAGAAGAAGGGTTATGAGGTTCTCTTCATGGTTGATGCCATTGATGAGTATGCAGTTGGTCAGCTCAAGGAATTCGAGGGCAAGAAGTTGGTGTCTGCCACCAAGGAGGGGCTCAAACTTGACGAGAGCGAGGATGAGAAGAAAAAGAAGGAAGAGCTGAAGGAGAAATTCGATGGTCTTTGCAAGGTCATCAAGGATGTATTGGGTGATAAGGTGGAGAAGGTGGTTGTTTCCGACCGTGTTGTTGACTCACCTTGCTGTCTTGTGACCGGTGAATATGGCTGGACTGCTAACATGGAAAGGATCATGAAGGCTCAGGCCTTGAGGGACAACAGCATGGCAGGGTACATGTCAAGCAAGAAGACAATGGAAATTAACCCAGAGAACCCCATCATGGAAGAGCTGAGGAAGCGTGCAGATGCAGACAAGAACGACAAATCTGTCAAGGATCTTGTTCTCTTGCTCTTTGAAACTGCACTCCTCACATCTGGGTTCAGCCTTGATGATCCCAACACCTTCGGTAACAGGATCCACAGAATGTTGAAGCTTGGTCTGAGCATTGATGAGGATGCTGGTGATGTAGATGCTGACATGCCTCCATTGGAGGAAGCTGATGTTGATGCTGAAGGAAGCAAGATGGAAGAAGTTGACTAAAACTTTTAACCTTTCTCCACTTTTAATTTTAGTAGCTAATTAGTGAAGTTGGACAATCTTTTTCTTTTTTCCATTACCTTTTTGTTTTTTTTTTACTATGTTTTTACGTTTCTATTTTGGAATGTTCGGCAGTTATTTATGCAAGTTAGGTACAATTTGCTGAATTAATGTTTGAGCTAAGCTTTTTATCA
>AHTC1000256
AGTTTAAAGATTGAGAGGTCCCTCGAGTCGAGGTTCGATAAGCTTGATATCGAATTCGTATCGGCCATTACGGCCGGGGGCAACAACGCTTTCTTCTTCGTTTGCTTATTCTCTCAAAACCCTAACTCTTCTTTCACTTTTCTCTCCTCTTCGAAGTTCCAATGGCGGAGACTGAGACGTTTGCCTTCCAGGCTGAGATCAACCAGCTCCTAAGTCTCATCATCAACACTTTCTACAGCAACAAGGAGATCTTCCTTCGTGAGCTCATCAGCAATTCTTCTGATGCTTTGGATAAGATCCGATTTGAGAGCTTGACGGACAAGAGCAAGCTCGATGCTCAACCTGAGTTGTTTATTCACATTGTTCCTGACAAGACTAACAACACATTAACAATCATTGACAGTGGCATTGGCATGACCAAGGCTGATTTGGTGAACAACTTGGGTACGATTGCAAGGTCCGGGACCAAGGAATTCATGGAAGCCTTGGCTGCTGGTGCCGATGTGAGCATGATTGGACAGTTTGGTGTTGGGTTCTACTCTGCTTATTTGGTGGCTGAGAAGGTTATTGTTACTACAAAGCATAACGATGATGAGCAGTACGTGTGGGAATCTCAAGCTGGTGGTTCATTCACTGTAACAAGGGATACATCTGGTGAGAATCTTGGTAGGGGAACCAAGATTACTCTCCACCTCAAGGAGGATCAGCTTGAGTACCTTGAGGAGCGCCAGTTGAAGGATTTGATTAAGAAGCATTCTGAATTTATCAGCTACCCAATCTCTCTTTGGATTGAGAAGACTACTGAGAAGGAGATATCAGATGATGAGGACGAGGAAGAGAAGAAGGAAGAGGAGGGTAAAGTTGAGGATGTAGACGAAGAAAAGGAGGAGAAGGAAAAGAAAAAGAAGAAAATTAAGGAAGTCTCACATGAGTGGTCCTTTGGTGGACAAGCAAAAGCCTAATTGGGATGAAGAAACCTGAGGAGAACACAAAGGAGGAGTATGGCGGATTCCACAAAAAGCTCCCCAATGACTGGGAAGAAGCATTTGAATGGTAAGCACTTTCTCGGTGGAGGGTCAACTCGAGTTTAAGGGTTATCCCCTTTGGACCCT
>AHTC1000257
TATCGGCCATTACGGCCGGGGACACACACACAAACACAAAGTCTCTCACACTATACACTTTCTTTCACTTGTCTTTGGGGTCTGTGTCACTCAACCACAGGGTGCATTTCCTCTGCTTCAACCCTGCAGCATTAGCCGTTTTATCACTGTTCTCTGGTGCTGAACATGGCACAGATTTTGGCACCCTCTACACAATGGCAGATGAGAATCACAAAACCCTCACAAAATGCAAGCCCAATTACTTCAAAAATGTGGAGTTCTTTAGTGTTGAGACCAAACAAGAAAGTTGGTGCTACCAGCTCTGCCAAATTTAGAGTGATGGCAATCAAGTCCGATAACAGCACAATCAACAGGCTAGAGCAGCTACTTAATTTGGATGTATCGCCATACACTGACAAGATCATTGCTGAATACATTTGGATTGGTGGAACAGGAATCGATGTGCGCAGTAAATCAAGAACAATTCCAAGGCCGGTTGAACATCCTTCAGAGCTCCCTAAGTGGAACTATGACGGATCTAGCACTGGACAGGCACCTGGTGAAGACAGTGAAGTAATCTTATATCCTCAAGCAATTTTCAAAGATCCTTTCCGTGGTGGTAACAATATTTTGGTAATTTGCGATTCCTACACACCACAAGGTGAGCCCATCCCTACAAACAAGAGACATAAAGCTGCCGAAATTTTCAGTAACCCAAAGGTCCAAGCTGAAGTTCCATGGTATGGAATAGAGCAAGAGTACACCTTACTTCAAACAAATGTGAAATGGCCTCTAGGTTGGCCTACTGGTGGCTACCCTGGCCCTCAGGGTCCATATTACTGTGGTGCTGGGGCTGACAAGTCATTCGGACGCGATATATCCGATGCTCATTACAAGGCTTGCTTATATGCCGGAATTAACATCAGTGGTACCAATGGGGAAGTTATGCCTGGACAGTGGGAGTACCAAGTTGGTCCTAGTGTTGGTATTGAAGCTGGTGATCATATCTGGTGTTCAAGGTACATCCTTGAGAGGATTACTGAACAAGCTGGCGTTGTTCTCTCTCTTGATCCAAAACCAATTGAGGGTGACTGGAATGGTGCTGGTTGCCACACCAATTACAGTACAAAGAGCATGAGGGAAGATGGAGGCTTCGAGGTGATAAAGAAGGCGATTTTGAATCTATCGCTTCGCCATGTGGATCACATTAGCGCATATGGAGAAGGAAATGAGAGAAGGTTGACAGGAAAGCATGAAACAGCCAGCATAGACACATTCTCTTGGGGAGTCGCTAACCGTGGTTGCTCAATCCGTGTGGGAAGAGACACAGAAAAGAATGGCAAAGGTTACTTGGAAGACAGGCGCCCGGCTTCAAACATGGATCCATATGTTGTGACAGGATTACTTGCAGAGACTACTCTCCTGTGGGAGCCAACTCTGGAGGCTGAAGCTCTTGCAGCTCAGAAGTTAGCATTAAAGGTCTAAATCTATTCTGATTGGTGGCATTCTCGATGGAGTCGAAGCCCGGAATCTCTTTTGCTTTCCTTTTAGATTATTTATGGTTTTAATGAACTAAAGAGGTCATGAGTCTGGGTTATTGCTTATCAGATGAATGCACATTGTATATTAAGAGTTTCATTGGATGCATTTGTATTCGGACAAGTTGCATTATGCTTGGTTATGTTTCAGTGTTCTTTAGCTTTGTTTCTTTTAATAACTGAGCCTATCAACCTCACAAATCTCAGGCATTCN
>AHTC1000258
TATCGGCCATTACGGCCGGGGGGTAAAGAGGCACACTAAAAGAGGTTGCTGTAGGGGATAAGATTCTTGTGTTGTTGCTGCTGGTTTAGGCATATTCATTATTTTTCTTGCATTGAAACAATGGCCTCAGCATCAGCATCAGCAACTCTTCTCAAGTCATCCCCAGTTCTTGACAAGTCTGAGTGGGTTAAAGGCCAAACACTTCGCCAAACTGCAGTGTCTCTTGCAAGAACTAACTCTGCCACCCCTTCACCACTCACCATCAGAGCTGGTTCCTATGCCGACGAGCTCGTAAAGACCGCCAAAACTATTGCCTCACCGGGGCGTGGTATTCTGGCCATGGATGAGTCGAATGCTACCTGTGGGAAGCGTTTGGCCTCAATTGGGTTAGAGAACACCGAAGCTAACCGCCAAGCATACCGTACCCTGCTTGTGTCAGCACCAGGCCTTGGTCAGTTCATATCTGGCGCCATTCTCTTTGAGGAAACTCTCTACCAATCCACCGTTGATGGCAGGAAGATTGTTGATGTACTTGTTGAGCAAAACATTGTTCCCGGTATCAAAGTTGACAAGGGTTTGGTGCCATTGGCTGGTTCCAATGATGAGTCATGGTGCCAAGGTTTGGATGGTCTTGCCTCTCGCTCAGCTGCATACTACCAGCAAGGTGCTCGTTTCGCCAAATGGCGTACCGTTGTGAGCATCCCCAATGGTCCTTCTGCTCTTGCAGTTAAGGAAGCAGCCTGGGGTCTGGCTCGCTATGCTGCCATTTCTCAGGACAATGGCTTGGTCCCAATTGTGGAGCCAGAG
>AHTC1000259
TATCGGCCATTACGGCCGGGGAGGGGATAAGATTCTTGTGTTTTGGTGTTGTTGCTGGTTTAGGCATATTCATTATTTTTCTTGCATTGAAACAATGGCCTCAGCATCAGCATCAGCAACTCTTCTAAAATCATCCCCAGTTCTTGACAAGTCTGAGTGGGTTAAAGGCCAAACACTTCGCCAAACTGCAGTGTCTCTTGCAAGAACTAACTCTGCCACCCCTTCACCACTCACCATCAGAGCTGGTTCCTATGCCGACGAGCTCGTAAAGACCGCCAAAACTATTGCCTCACCGGGGCGTGGTATTCTGGCCATGGATGAGTCGAATGCTACCTGTGGGAAGCGTTTGGCTTCAATTGGGTTAGAGAACACCGAAGCTAACCGCCAAGCATACCGTACCCTGCTTGTGTCAGCACCAGGCCTTGGTCAGTTCATATCTGGCGCCATTCTCTTTGAGGAAACTCTCTACCAATCCACCGTTGATGGCAAGAAGATTGTTGATGTACTTGTTGAGCAAAACATTGTTCCCGGTATCAAAGTTGACAAGGGTTTGGTGCCATTGGCTGGTTCCAATGATGAGTCATGGTGCCAAGGTTTGGATGGTCTTGCCTCTCGTTCAGCTGCATACTACCAGCAAGGTGCTCGTTTCGCCAAATGGCGTACCGTTGTGAGCATCCCCAATGGTCCTTCTGCTCTTGCAGTTAAGGAAGCAGCCTGGGGTCTGGCTCGCTATGCTGCCATTTCTCAGGACAATGGCTTGGTCCCAATTGTGGAGCCAGAGATCTTGCTTGATGGTGAACATGGCATTGACAGGACTTTTGAGGTAGCGAAAAAGGTTTGGGCTGAGGTTTTCTTCTACCTTGCTGAGAACAATGTCCAGTTTGAGGGTATCCTCCTTAAGCCTAGCATGGTTACTCCTGGAGCCGAGTCCAAGGACAGAGCCTCTCCTCAGAAAGTTGCTGACTACACACTCAAGCTTCTTCACAGCAGAATTCCCCCGGCCGTCCCCGGAATTATGTTCTTGTCTGGTGGACAATCTGAGGTGGAAGCAACTCTCAACTTGAATGCAATGAACCAATCTCCAAACCCATGGCATGTGTCCTTCTCATATGCCAGAGCCCTCCAAAACACTTGCTTGAAGACATGGGGAGGCCGTCCGGAGAATGTCAAGGCTGCTCAAGATGCCCTCCTTTTCCGTGCCAAGTCTAACTCGCTTGCTCAGCTTGGAAAGTACACCGGCGAGGGCGAATCCGAGGAGGCCAAGAAGGAGTTGTTTGTGAAGGGCTACTCCTACTAAGATGTTTGATAGTGGATATGGATATGATACATGTTAGGCAACAAAAACAAGATGGAATGGAAGGCTAATTTGTGTAAAATTGTGTAATGTTTTTATGTAGTCTTGGAGACTATTTTTGTTTATGGAACACTTTCACCTCTACAACTTAATAAACCTTTTGCTATGAGTTAGAAGTTGTGTCCTTGAATATATATGCATCTTCATACAGTGAATTTCTGCACTTGATCATTTTAAGCATTGAGGCTCCCATCAATTTCGCTAACATAACATACCTCAATGAAAGGACGTTACGATGGATTGAAGATGAAGAAGACAACAAAAAGGAATACTCAAGCCTTCAATTTGTGATCCTGGAAATGTCAGCTGTGAGCGCCATCGACACAAGTGGAATTTCACTTTTCAGGGATTTGAAAGCAGCATTGGAAAAGAAGGGAATTGAGCTTGTGCTGGTGAATCCACTCGCCGAGGTCATAGAAAAGCTGAAAAGAGTAGATGAAGCCAACGAATTCATACCAGCACAAAATCTGTTCTTGACAGTTGGAGAGGCCGTAGCTTCACTTTCAACAGCAATGAAAAACCAATCAACCATCCCAGAGGGAGCACACACAATTATGCCACATTACTGATAATTTAATTAACATTGCACAATAAATCATCCAAAAAAATACCAAAAA
>AHTC1000260
TATCGGCCATTACGGCCGGGGGTGGTAAAAAGGCACACAAAGAGGTTGCTGAAGGGGATAAGATTATTGTGTTGCTGCTTGTTAAGGCAGATTCATACCATTTTATTGCATTGAAATAAACAATGGCCTCAGCATCAGCATCAGCAACTCTTCTCAAGTCATCCCCAGTTCTTGACAAGTCTGAGTGGGTTAAAGGCCAAACACTTCGCCAAACTGCGGTGTCTCTTGCAAGAACCAACTCTGCCACCCCATCACCATCAGCACTCACCATCAGAGCTGGTTCCTATGCCGATGAGCTCGTCAAGACCGCGAAAACTATTGCTTCACCTGGGCGAGGGATTTTGGCCATGGATGAGTCAAATGCAACCTGTGGGAAGCGTTTGGCCTCAATTGGGCTAGAGAACACTGAAGCTAACCGCCAAGCATACCGTACCCTCCTTGTGGCAGCACCAGGCCTTGGTCAGTTCATCTCCGGTGCCATTCTCTTTGAGGAAACTCTCTACCAATCCACCGTTGATGGCAAGAAAATTGTTGATTTACTTAAAGAGCAAAGCATTGTTCCTGGTATCAAAGTCGACAAGGGTTTGGTGCCCTTGGCTGGTTCCAATGATGAGTCATGGTGCCAAGGTTTGGATGGTCTTGCCTCTCGCTCAGCCGCATACTACCAGCAAGGTGCTCGTTTCGCCAAATGGCGCACTGTTGTGAGCATACCCAATGGTCCCTCTGCTTTGGCTGTCAAGGAAGCAGCATGGGGTTTGGCTCGCTATGCAGCCATTTCTCAGGACAATGGCTTGGTCCCAATTGTGGAGCCAGAGATCTTGCTTGATGGTGAACATGGCATTGACAGGACTTTTGAGGTAGCGAAAAAGGTTTGGGCTGAGGTTTTCTTCTACCTTGCTGAGAACAATGTCCAGTTTGAGGGTATCCTCCTTAAGCCTAGCATGGTTACTCCTGGAGCTGAGTCCAAAGACAGGGCCTCTCCTCAAAAAGTTGCTGACTACACACTCAAGCTCCTTCACAGCAGAATTCCCCCGGCCGTCCCCGGAATTATGTTCTTGTCAGGTGGACAATCTGAGGTGGAAGCAACCCTCAACTTGAATGCAATGAACCAATCTCCAAACCCATGGCATGTGTCCTTCTCATATGCCAGAGCCCTCCAAAACACTTGCTTGAAGACATGGGGAGGCCGTCCGGAGAATGTCAAGGCTGCTCAAGATGCCCTCCTTTTCCGTGCCAAGTCCAACTCACTTGCTCAGCTTGGAAAGTACACCGGCGACGGCGAATCTGAGGAAGCCAAGAAAGAGTTGTTTGTGAAGGGCTACTCCTACTAAGATGTTGAGTGGTGAATCTGATATATATATACATGTTCAGCAACATAATGTGGAGGGAAAGATTGGAATGGAAGACTGATTTGTGTAAAAGTTGTAATGTTCTAGTCTTGGAGACTATTTTTGTTCATGGAGACTGTTTTGCTCATGATTAAGTGCAACTCTACAACTTAATAAGCCTTTTGCCATAAGTTAGGAGCCATGTACTTGAATATGCATCATTATATAGTAAAATGTTTGAATTTCAACTTAAAAGAGTAATTAATTTAACTAGAAAACATGTCACTTGGTTGA
>AHTC1000261
TATCGGCCATTACGGCCGGGGAAAGCAAAGATGAGTGGTTGTAAAACAGAGTCAGAAACAGAGCAAGAACAGAGTAACACATCAATTCTTCTACCAATATTCAAGTTCAATCCTCAAACAACAATGGTGGATTATTCTTATTCTTCTTCTTCTCCTGAGAGGTCAGGGATTGTAACTCCACCACTTTGCACCTTAGCTTCAGTACCATTTGGTTGGGAAGAGGAACCTGGCAAGCCAAGAATAACTTCTTCTTCTTCTTCTAATACTAATGCCATTGTTACTTTGACCAACGTCAAAGTCAAAGTCAAAGTCATTGCAACTTCCTCCAAGGTTGCAACAACTAGTTCATGATGAAGGTGATGATGATGCAACCAAAGTTCACTCACCAAGCAGTGTATTGGAGGGTCCTTATTGTATCTCAAGAAGCAACACTTGCCACCTTCCTCCATCTTCTAGAGCTCTAGACAAAGGAATGAGAATGAAGGAGAGAGGGTGGTTTGGTTCATTAAGGGGAAGGAAGGGCTTCAATGTCAAAAGGGAAGTGAGTAGGGGCAGTTATGTCTTTTCCTCTAATTCTACATCTTCTGCTGATGAAGATTATCATGGCAATAAGGTGAGAAGTGTGACAAAGATGCAACGTTCTAGAAGCATTTCCCACCTCTTCCATGCCAAGCCATGGACAATGATATGTGAGAGCTTCAAGCAAGTGGTTCCATGGAAGAGTCAAAAGCTCAAGGAAGTTGGCTATGGTGCCCTTAATCTCTAGGACTTTTTACCATAGTCAGGTCCAAATCAATCATAACTTATCCATGATTCACCTGTTTTTTCAATAATTTAATTTTAATATTATTATTTTTTTGGTTTCATCTTTTTCTTCCCTTTATGAAATCAATATCACTGTAAAACTTTGTACTGAATCCTGGGAGTGTTATTTTATGTATTACAATACTTATATAATTTTATAGTTTAAACATTCAATGTTTAAAAAAAAAAAAAAAAAAAACTCGAGGTTCTTGTCTGGTGGACAATCTGAGGTGGAAGCAACTCTCAACTTGAACGCAATGAACCAATCTCCAAACCCATGGCATGTGTCCTTCTCATATGCCAGAGCCCTCCAAAACACTTGCTTGAAGACATGGGGAGGCCGTCCGGAGAATGTCAAGGCTGCTCAAGATGCCCTCCTTTTCCGTGCCAAGTCTAACTCGCTTGCTCAGCTTGGAAAGTACACCGGCGAGGGCGAATCCGAGGAGGCCAAGAAGGAGTTGTTTGTGAAGGGCTACTCCTACTAAGATGTTTGATAGTGGATATGGATATGATACATGTTAGGCAACAAAAACAAGATGGAATGGAAGGCTAATTTGTGTAAAATTGTGTAATGTTTTTATGTAGTCTTGGAGACTATTTTTGTTTATGGAACACTTTCACCTCTACAACTTAATAAACCTTTTGCTATGAGTTAGAAGTTGTGTCCTTGAATATATATGCATCTTCATACAGTGAATTTCTGCACTTGATG
>AHTC1000262
ATGCCCGGGCATTGAGAAGGAAGGACGCTTTCAGAGGCGAAAGGCCATGGGGAGATACCGTCTGTGATCCATGGATCTCCGATCGGGAAACCGTATCCAAGCTTCGCGGCTAGTCTGCGCTCTTTGGACTTTGAAAACTTAGCGAACTGAAAAAGCAGAAGACAGAAACAAAGGGAAACCAAGCTCCTCCACCACCAGGATACCCAACTGATCAGGATCCTCCCACCAAGAAAGGGTTTATGTCTAGGACTAAGAAGAAAGGAGAGAGGGGCTTCATTGAGGGATGCCTCTTTGCTCTGTGCTGCTGCTGGATCTGCGAGATGTGTTGCTGAGCTAATGAAATTCATAAAGGATTGTACAATATTTGCATATTATTGATATTAGCAACGATTGCATAAGTTTGAGAATTTTATTTTTAGTAGCTTTAACATGCATACGTTTGTTTTGTGTCTCTACTTTGTAATTTTATCCCTGTTATAACTAGTTAGTTTATATTCAGCTTTTAGTGTACTTGCTACTTACCGCATTATTGCTGTGTTACCAATAAAATTACATTTTTCGAAAAAAAAAAAAAAAAAAAACTCGAGTTTTTTTTTTTTTTTTTTTTTTTTTTTTTTTTTTTTTTTTTTTTTTTTTTTTTTTTTTTTTTTTTTTTTTTTTTTTTTTTTTTTTTTTTTTTTTTTTTTTTTTTTTTTTTTTTTTTTTTTTTT
>AHTC1000263
GGGGGAAGAAAGGTCGTAGCGTAGAAAAGAAAGGCCTTTCCTTCCCTTCATTCTATAGGGCTAGTGCCTGTGCTATGAAGCCGCTCGACCTACAACGTAAAGGAAGGGGTGATGTTAGAGTAAGGGGGCGCGAAAGCCTACTTTAGAGAAAGGCTAACGACGCGCATCCGTTTTCTTATCGGCCATTACGGCCGGGGAATGCATTGGATGGATGCCCGGGCATTGAGAAGGAAGGACGCTTTCAGAGGCGAAAGGCCATGGGGAGATACCGTCTGTGATCCATGGATCTCCGATCGGGAAACCGTATCCAAGCTTCGCGGCTAGTCTGCGCTCTTTGGACTTTGAAAACTTAGCGAACTGAAACATCTTAGTAGCTAAAGGAAGGGAAATCAACCGAGACCCCGTTAGTAGCGGCGAGCGAGAGCGGATGGGGTTTTTAAGAAAAACAAACACGTTTCTCTTTCGAGTCTGAGAAATTCCTCAGCAGCAAAGTGTTCACTTCTTTTTCGCCAGGTTTCATTCGATTTGTTGTGGATTGGATGATGGAAAAACCAGCAAGCCCCTTTCATTTAAAGGGCGCAGTGAACTTCAATTGTGAAAAGGTTGGAAGATCTGGCCAAAGAAGGTGATAGCCCTGTAGATTCGTTCCCATGGTTCGATCCTTCCCAGTAAAACGCGGCGTGTTCGAATTCTGATCGCTTTTACGCGAGAAAGGGGGACCACCCTCTAAGCCTAAGTATTCCTCAATGACCGATAGCGTACAAGTACCGTGAGGGAAAGGTGAAAAGAACCCGTCCCGTAGGGGGGGGAGTGCGCAATAGAGAACCTGAGATCCGATGCGAACAATCAGTCGAAGGAGCTTAGAGCCTTTACTTGATATTCTATTAGTAAAGCGCACTCACTCTAACGGCGTACCTTTTGCATGATGGGTCAGCGAGAAAATGGGAACAGCGGCTTAAGCCATTAGGTGTAGGCGCTTTTCAGAGGTGGAATCTTATAGTTCTTCCTATTTGACCCGAAACCGATCGATCTAGCCATGAGCAGGTTGAAGAGAGCTCTAACAGGCCTTGGAGGACCGAACCCACGTATGTGGCAAAATACGGGGATGACTTGTGGCTAGGGGTGAAAGGCCAACCAAGATCGGATATAGCTGGTTTTCCGCGAAATCTATTTCAGTAGAGCGTATGATGTCGATGGCCCGAGGTAGAGCACTCAATGGGCTAGGGTGGCCCCATGGTAGCCTTACCAACCCCAGGGAAACTCCGAATACAGGCCTAGATCGTTTGTACAGACAGACTTTTAGGGTGCTAAGATCCAAAGTCGAGAGGGAAACAGCCCAGATCGTACGCTAAGGTCCCTAAGCAATCACTTAGTGGAAAAGGAAGTGATCGAGCGATGACAACCAGGAGGTGGGCTTGGAAGCAGCCATCCTTTGAAGAAAGCGTAATAGCTCACTGGTCTAGCTCCATGGCACCGAAAATGTATCAGGGCTCAAGTGATTCACCGAAGCGACGAGACCTTGAAAGTAGCTTTTTCAAGTGTCAGTAGCGGGACGTTCTGTCAATCGGGGAAGGTTTTTGGTGACAACACCTGGAGATATCAGAAGTGAGAATGCTGACATGAGTAACGAGAAATCCAGTGAAAACACGATCGCCTGCCAGTGGAAGGCTTTCTTGCGTTTCAGTAAATCTACGCAGAGTGAATCGGTCCCTAAGGAAGCCCCGAAAGGGCTGCCGTCCGATGGGTACACGAAAGTGACGAAGTTGCTTTGACTACAGAACCATGCCTGTCTGTTGGAGTGAATTGGATGATCGGGCCGAGGGCAGCCCCCTCTGCCCCTCACTCTCCTTTCCCTAATATGAACCTTGAGTCATCAAAGCCTTTCTGACTCGGCCTGGCCCGGTCGCCCTACGCGACTGGCGCTTCAAAAGGTGGTTTACTTGCTTACTCGTTAGAGTAGGGGTCGCGAGAGAGCAGAGCGTACCGCCCCGCCATAGTAGCGAGTCTGTTTATAGTCGCGACTGTTGTCATAGTCAACAAGGTGGAAACTTCCAGGAAAAAACTTCGAATTGGGAGGGCGATCCTCCCGGTGAACTGACCGTACCCCAAACCGACACAGGTGAACAAGTAGAGTATACTAGGGCGCTCGAGAGAACCATGTCGAAGGAACTCGGCAAAATGACCCCGTAACTTCGGGAGAAGGGGTGCTCTCCTATCTTTTGATTAGGAAAGCGGCACATACCAGGGGGTAGCGACTGTTTATTAAAAACACAGGACTCTGCTAAGTGGTAACACGATGTATAGAGTCTGACACCTGCCCGGTGCTGGAAGGTCGGAAGGAGAAGTGTTATAAGCTTTGAATGGAAGCCCCGGTAAACGGCGGCAGTAACTCTAACTGTCCTAAGGTAGCGAAATTCCTTGTCGCATAAGTAGCGACCTGCACGAATGGTGTAACGACTGCCCCGCTGTCTCCGACATGGACCCGGTGAAATTGAATTCTCCGTGAAGATGCGGAGTACCAACGGCTAGACGGTAAGACCCCGTGCACCTTAACTATAGCTTCGCAGTGACAACCTTGATCGAATGTGTAGGATAGGTGGGAGGTGACAGAACGACCAATCCTGAAAGACCACTCTTTCGTCTAAGGATGCCTAACCGCCGCACCGAAAATTCGGGGGGGGCGGGACACTGCGGGGTGGGTAGTTTATCTGGGGCGGATGCCTCCTAAAGAGTAACGGAGGTGTGCGAAGGTAGGCTCAAGCTAAGATTCTGCTCGTGAGCGTAATGGTATAAGCCTGCCTGACTGTGAGACCGACTGGTCGAACAGAGACGAAAGTCGGCCATAGTGATCCGGGAGTCCCGTGTGGAAGGGCTCTCGCTCAACGGATCAAAGGTACGCCGGGGATAACAGGCTGATGACTCCCAAGAGCTCTTATCGACGGAGTCGTTTGGCACCTCGATGTCGACTCATCACATCCTGGGGTTGAAGAAGGTCCCAAGGGTTCGGTTGTTCGCCGATTCAAGTGGTACGTGAGTTGGGTTTAGAACGTCGTGAGACAGTTCGGTTCCTATCTACCGTTGGTGTTAAAGGGAGAACTGCGAGGAGCCAACCCTAGTACGAGAGGACTGGGTTGGGCCAACCTATGGTGTACCGGTTGTTATGCCAATAGCAGCGCCGGGCTGCTAAGTTGGTATGGAAGAACTGCTGCGCCGCGGGAAATCCTTCTCTATACAAGTTCTCGGACGAGGTTTTTGAACAGAACTTCGATAGGCGAGAGGTGTAAGCACCGCGAGGTGTGAAGCGATCTCGTACTAAACGAAACAACTTTTTTTTATGTTATAGGGTCGCGAAGAATTTAGCTGCCAACCCTAGTCAGCAAGCTGAAATGAAAAAGTCCTTTCAATAAGGTAAGCTTCATAGCTCCAACCTAGGTTAGGTTAGGGGGTCGTTAGACCGCCGCGCCGCTTACTTACTAAGCGCTGGTTCTATCCCGGCCAAGCAAGCAAGGGGACCTAGGTGGGAATAGTG
>AHTC1000264
GAACCACTCACTCATCAACAACACTCACACAGCAACAACTGATTAACTAAAAGCATATAATCATGGCAGCCTCCACCATGGCTCTCTCCTCCCCATCATTGGCCGGCAAGGCCGTCAAGCTCAGCCCATCAGCCCCTGAGCTTGGAGTTGGAAGAATCTCCATGAGGAAAACCGCCACCAAGCAAGCAACTTCAGGAAGCCCATGGTACGGCCCAGACCGTGTTAAGTACTTGGGCCCATTCTCCGGTGAGCCCCCGTCCTACCTCACTGGTGAGTTCCCAGGTGACTACGGCTGGGACACTGCTGGGCTTTCCGCTGACCCAGAGACCTTTGCCAGGAACCGTGAGCTCGAAGTGATCCACTCCAGGTGGGCCATGCTTGGGGCTTTGGGCTGTGTCTTCCCAGAGCTTTTGGCCCGCAACGGTGTTAAATTCGGAGAGGCTGTGTGGTTCAAGGCCGGATCACAGATCTTCAGCGAGGGTGGGCTTGACTACTTGGGAAACCCAAGCCTGATCCACGCACAGAGCATCTTGGCCATTTGGGCCACCCAGGTCATCTTGATGGGAGCCGTTGAGGGTTACCGTATTGCCGGTGGGCCTCTTGGAGAGGTTACTGACCCACTTTACCCAGGTGGCAGCTTTGACCCATTGGGCCTTGCTGACGACCCAGAGGCTTTCGCCGAGCTCAAGGTCAAGGAGATTAAGAACGGTAGGTTGGCCATGTTCTCCATGTTTGGATTCTTTGTTCAGGCTATTGTCACTGGTAAAGGCCCATTGGAGAACCTCGCTGACCACCTTGCTGACCCAGTCAACAACAACGCCTGGGCCTATGCCACCAACTTTGTCCCCGGAAAGTGAGCGCTGAGTTTAGCTCTTGGGTTTTGAACAAAAAAAAAAAACCTTAAAGGAAAAAAAAAATGAGAAAGCAGCTGTGGGGTTGGGATTTGGGATTTTGAGAATGTGAATTAGTATGATGTGAATCGTGTACCTATTTGGTCTCACTGAATGTTAATTACATCTTTTTTTCTTAACTGCCTCATTGTTTATGCGATCATGATTTATGTTCTCTTTTCT
>AHTC1000265
ACAGCAACAATGAGGTTGATGGGGATCGGCTTCCCAAAGTAGTTCAGCGTTCCACCATCGAGAAGAAGAGCTCCGGTCTTGAACCAAACAGCCTCAGGACCGCAGTTAGCTCCGAATTTGTTGAAGGCCTCAGGAATGATGAATCCAGCAGCACCAAGCATTGCCCATCTTGCGTGAATCAACTCGTATGCCTGATATTTGGCAAAGTCCTCAAGAATGGCAGGCTCGCCATGTTGGCTGTCATGGGTGCTTGGTTCCAGCACATCTACACCGGCACTGGTCCCATTGACAACCTCTTTGCCCACCTTGCTGATCCCGGCCATGCTACCATTTTTGCTGCTTTCACCCCCAAGTGATGACAACACTGGCAAGTAAGAAGTAGAAGTAAGAACAACTATGGATCGGATGAGATTGCAATCCTGGGGGAAACATTGCTGCATTTGTTTAACCCAAGTGATTAGGAAGGAGGGTCTGTCATCTATGCATGTGAGTTGAAAGAAATTGTAACATGGTTACTACTTCTATATCATGCACAGAATGCATGATAATTCGATGTACAAACACCTATCTAATAAATCTATAGATGCCATGAATGTAAGTTCAGGTAACTAGC
>AHTC1000266
TATCGGCCATTACGGCCGGGGATCAACCATTCTCTTAACTCTTCACTTTCATTTCACAAGTTTTCTTTTCTTCATTAATGGCTGCTTCAACAATGGCTCTCTCTTCTCCCTCATTGGCTGGCCAAGCAATCAAGCTTTCACCCTCCAACCCAGAGCTTGGTGTTGGAAGAGTCACCATGAGGAAAGCAGCCACCAAGCAAGTTTCCTCTGGAAGCCCATGGTACGGCCCAGACCGTGTCAAGTACTTGGGCCCATTCTCGGGTGAGCCCCCGTCCTACCTCACTGGTGAATTCCCTGGTGACTACGGATGGGACACTGCTGGGCTTTCCGCTGACCCAGAAACATTTGCCAGGAACCGTGAGCTTGAAGTAATCCATAGCAGGTGGGCCATGCTTGGGGCCCTGGGCTGTGTCTTCCCCGAGCTCTTGGCCCGCAACGGTGTCAAATTCGGCGAGGCGGTGTGGTTCAAGGCCGGGTCTCAGATATTTAGCGAGGGTGGGCTTGACTACCTGGGAAACCCAAGTCTGATCCATGCTCAGAGCATTCTTGCCATTTGGGCCACCCAGGTCATCTTGATGGGCGCAGTTGAGGGCTACCGTATTGCTGGTGGGCCTCTTGGTGAAGTGACTGACCCACTATACCCAGGTGGAAGCTTTGACCCATTGGGCCTAGCTGATGATCCAGAGGCCTTTGCGGAGCTGAAGGTAAAGGAGCTCAAGAATGGCAGGCTGGCCATGTTCTCTATGTTTGGGTTCTTTGTTCAGGCTATTGTCACTGGAAAGGGCCCACTAGAGAATCTTGCTGACCACCTTGCTGACCCAGTCAACAACAATGCTTGGGCCTATGCTACAAACTTTGTACCTGCAAAGTGACTATGCTCATACTATAGAGAAAATGTAATGAAATTCCAGTGTCTATTTTATGATCATATTGTTGTATGGTGATGTATCTATTGGAATATGTGAAATGTGAATTATTTTGTGTTCTTTAATAAAAAAAAAAAAAAAAAAAAAAAAACTCGAGTTTTTTTTTTTTTTTTTTAATTATAAAGTATATATAATACATATAACCCAAAGTTCACACTTTACAGTAGCAAGCATCTTATTATGCATCTGCCAAATGATAAAGGCATTTATCAAAAGATAAAAATTGCAATATAAAATGCCATTAAGATCTTATAAACCACACTGAGCATTTGACACAACACTTCCATTACCGTTAGGCATATTGCTAAGCCATTGCAAATCCTCAAAGGCACAGTACGGACCACCCTTGGGCTTGTCAATACTAACGGGCTTCAGAAACTTGGGGGCCCAAGCAGGTGTACCATCCTCATACGAATTATGGGTCAATCTTGTCAAACCCGACCCGTCCAACCCAATGGTGAATATCTCACCATACGGCTGGTAATGATGAGGGTTAGATATTGGCTCAGCAGAAATGCCCGCAAAATCCGAAGTAAACACAATCTTCTTCCCATCGGGACTAAAGTATGGGTGGTTTGTTCTCCCACCCGACCCGCTTTGAATAAGTTTCCTTAACCCGGTTCCGTTGGGGTGGATCAAGTACAACTCAAAACTTCCATTACCGGGTGCGTGCCGGTCCGAAGCAAAAGCGATCCATTCTCCATCCGGTGACCAGTTACACATTGTGTCTGTCCAGGGCCCCTCCGTCAACCGTCTCAGCCCGTTGCTTTCGCCTTCGGCCGCGTCCATCACATAGAGGTTCTTGTAACCCGTCCGAGCTGACCGGAACACGATCCATTTCCCATCAGGCGAAACCGAGGGAAATGCGTTGTTGCCTCCGCCGAGTGTCAACCGCTTGATGTTGTTACTCTTTTGGTCAACGTTGATGGAAATGATATCAATACGCGTGCTCTCTGAGGAGAATCCTTCTCCGAGTGCAGTGTAGATTATACCCGGTCGAACCGGGTCCCATGCGGTTGAAAATGTCATCGCGTCAGAAACCTTTCGAAGGTTCGAACCATCACTGTTCACTACGTAGATCCCTGGCATGTCGACGTAAGCGATTCGGTCACCCGAGGGAGAAAAAACCGAGAACGAACCAGTGAACCGGAAGATGGATAGACCGGGAACCGGGCTTTTAACGTTCTCGAGTAATAGCTGAGGGGATTCGTTTGAGTTTGGCTCGCCCCTGCACTTGTGGTATCCGACCCGGGTTGAATCGGGCGAGAGGAACGGGTTAAGGTGGCGAGAATTGGGTGAGACGAAACGAGTCAACTCGGTGAATTCGTTCTTGACCAGGTTGAATAATTCGATTTGGCGATAGGTGGAACCCGGCCGTAATGGCCGATA
>AHTC1000267
TATCGGCCATTACGGCCGGGGACACACTCCAATCATGGCTTCCGCTTATGCTTCCTCTGCCATTGCAGCTGTTGGCATCTCTAGTCCAAACACAAAAGCTTCATTCCTAAGTGGGAGGAAGTTGAAGAGGGCGGCTAAGCAGGCAGCAGGCGTTAGAGGAGTATCGAGCACAAGAGTATGTGCAGCAGCGGCTGACCCTGAGAGACCCCTGTGGTTCCCGGGAAGCACGCCTCCTCCATGGCTTGATGGCACCCTTCCTGGAGACTTTGGGTTTGATCCACTTGGTCTGGGGTCTGATCCTGAGAGCCTGAGATGGAATGTGCAGGCAGAGCTGGTGCACTGCAGGTGGGCAATGCTGGGTGCTGCGGGCATCTTCATTCCTGAATTCCTAACAAAGATTGGCGTGCTCAACACGCCATCGTGGTACACAGCTGGAGAACAGGAGTACTTCACGGACACAACCACGCTCTTCATAGTTGAGCTCATCTTCATTGGATGGGCAGAGGGAAGGAGGTGGGCTGACATCATCAAGCCAGGCTGTGTCAATACCGACCCCATTTTCCCAAACAACAAGCTCACTGGCACCGATGTTGGTTACCCCGGTGGCCTCTGGTTTGACCCTCTCGGATGGGGCACTGGCTCTCCTGAAAAGATCAAGGAATTGAGAACTAAGGAGATCAAGAATGGCAGGCTCGCCATGTTGGCTGTCATGGGTGCTTGGTTCCAGCACATCTACACCGGCACTGGTCCCATTGACAACCTCTTTGCCCACCTTGCTGATCCCGGCCATGCTACCATTTTTGCTGCTTTCACCCCCAAGTGATGACAACACTGGCAAGTAAGAAGTAGAAGTAAGAACAACTATGGATCGGATGAGATTGCAATCCTGGGGGAAACATTGCTGCATTTGTTTAACCCAAGTGATTAGGAAGGAGGGTCTGTCATCTATGCATGTGAGTTGAAAGAAATTGTAACATGGTTACTACTTCTATATCATGCACAGAATGCATGATAATTCGATGTACAAACACCTATCTAATAAATCTATAGATGCCATGAATGTAAGTTCACGTAACTAGCATAGAGGTGGGGATCTCGCGTCCTTGTTAACCTGCTGAATCTTTACTTGACATTTTGCCGATGCTCTGAAATAACGAAAAGCAGACTCCACTACAAAAAGTCTAATGAAAGAACACAAATTTACCTAAAAAA
>AHTC1000268
TATCGGCCATTACGGCCGGGGGATGAATGATAATAAGTTGTAGGTATGAACTTATAAAACAAAACAGATTTTTCAAGCCAATAGACTCTCCGATATAGATTTCATAAGATAAGGACGTTTGCCATATATATAGTATCGGCCATTACGGCCGGGGAGCATCAACCGTTCTCTTAACTCTTCACTTTCATTCACAAGTTTTCTTTTCTTCATTGGTATAATAACAATGGCTGCTTCAACAATGGCTCTCTCTTCTCCCTCATTGGCTGGCCAAGCAATCAAGCTTTCACCCTCCAACCCAGAGCTTGGTGTTGGAAGAGTCACCATGAGGAAAGCAGCCACCAAGCAAGTTTCCTCTGGAAGCCCATGGTACGGCCCAGACCGTGTCAAGTACTTGGGCCCATTCTCGGGTGAGCCCCCTTCCTACCTCACTGGTGAATTCCCTGGTGACTACGGATGGGACACTGCTGGGCTTTCCGCCGACCCAGAAACATTTGCTAGGAACCGTGAGCTTGAAGTAATCCACAGTAGGTGGGCCATGCTTGGGGCCCTGGGCTGTGTCTTCCCCGAGCTCTTGGCCCGCAACGGTGTCAAATTCGGCGAGGCGGTGTGGTTCAAGGCCGGGTCTCAGATATTTAGCGAGGGTGGGCTTGACTACCTGGGAAACCCAAGTCTGATCCATGCTCAGAGCATCCTTGCCATTTGGGCCACCCAGGTCATTTTAATGGGTGCGGTTGAGGGTTACCGTATTGCTGGTGGGCCTCTCGGTGAGGTGACTGACCCACTATACCCAGGTGGAAGCTTTGACCCACTGGGCCTAGCTGATGATCCAGAGGCCTTTGCTGAGCTGAAGGTAAAGGAGCTCAAGAATGGCAGGCTGGCCATGTTCTCTATGTTTGGATTCTTTGTTCAGGCTATTGTCACTGGAAAGGGACCATTGGAGAATCTTGCTGACCACCTTGCTGACCCAGTCAACAACAATGCTTGGGCCTATGCTACAAACTTTGTCCCTGGAAAGTGACTATGCTCATACTATAGAGAAAATGTAATGAAATTCCAGTGTCTATTTTATGATCATATTGTTGTATGGTGATGTATCTATTGGAATATGTGAAATGTGAATTATTTTGTGTTCTTTAATATGTTTTTATGCACTTTTTATGAAATTTAATTATACAGTGATATTTGATATAAAAAAAGCCCCGTCGAGAACCTTGCAAAGCATCTCAGTGACCCCTTTGGCAACAACTTGCTCACTGTCATTGCTGGTTCTGCTGAGAGAGTTCCAACTCTTTGAATCAACCAATTCCATGTTCTTATCATCAAATGTTAATTA
>AHTC1000269
TATCGGCCATTACGGCCGGGGACTACTTCCATTCTTCAAAACTTGTACACAAACACAACCTTCATTCCTTCACCTGAGTCTGTTAGAAGCTTCCACAAACATGGCTTCAATTGGGGTGTCTGAGATGCTTGGAAACCCCATCAAGTTGAGTGGTGCAGCAAGGTCAGCACCATCAGCTTCTAGCCCTGCCACCTTCAAGACTGTGGCTCTCTTTGGTAAGAAGAAGGCAGCACCACCTCCTCCTTCAAAGAAAGCTGCTGCTGCTGTCACTCCTGCCAATGATGAACTCGCCAAGTGGTATGGTCCTGACAGAAGGATCTTCTTGCCAGAGGGTCTCTTGGACCGATCCGAGATCCCACCATACTTGACTGGAGAAGTGCCCGGAGACTATGGTTATGATCCTTTTGGTCTCAGCAAGAAGCCAGAGGACTTTGCCAAATATCAGGCATACGAGTTGATTCACGCAAGATGGGCAATGCTTGGTGCTGCTGGATTCATCATTCCTGAGGCCTTCAACAAATTCGGAGCTAACTGCGGTCCTGAGGCTGTTTGGTTCAAGACCGGAGCTCTTCTTCTCGATGGTGGAACGCTTAACTACTTTGGGAAGCCGATCCCCATCAACCTCATTGTTGCTGTCGTCGCTGAGATTGTACTTTTGGGTGGTGCAGAGTACTACAGAATTATCAATGGCCTGGATTTGGAAGATAAGCTTCATCCAGGTGGTCCATTCGACCCGTTGGGACTTGCAAAGGATCCGGACCAAGCTGCATTGTTGAAGGTGAAGGAGATCAAGAATGGAAGGCTTGCCATGTTTGCCATGCTTGGTTTCTACTTCCAAGCTTATGTCACCGGAGAAGGCCCCGTCGAGAACCTTGCAAAGCATCTCAGTGACCCCTTTGGCAACAACTTGCTCACTGTCATTGCTGGTTCTGCTGAGAGAGTTCCAACTCTTTGAATCAACCAATTCCATGTTCTTATCATCAAATGTTAATTAAGAAAACATGTACAATATGAAGGCATTATTATGAAGGCATTTTGCTTTTCTTCCTTTGGAAGCAAACTCACTTTTGATTTATAGAGCCTTATTAGTAGTGTGGCCTCTTAATTCTTCAACTTCCCTTCCATGCCTCATCAAAAGTTTATTATAGGAAATGGTTTTTCTAACTTTGAAATTTATTAAAGATATAATCATTCATATTGCCTTCTCCTATCAGTTTAAACTTTTAGGATGAATAGTTTCTTGATAT
>AHTC1000270
AACAATATCCAGCAATATTCAAAAGTAACAGTTAATACTCTCACTTTTGTTCATTGCATCATGGCTCTAACCTACAGGACCCCCATGGAAGATATTGTTTCTAGTTTCGAACCAGCCATGCAATCAGCTATTGCTTCCAAAGCTGCTTTAAGTTATAAGGCACTTGAAGAAAAAAATTTCCAAGTGTTCAACTTTCATCTTAAGGCTGAGGCTAAGCACTGATGAATCCCCTAATGATTTTTATCAAAATCATTAAGTTAAGGTAGATACACATCTTGTCATATGATCAAATGGTTTCGCCAAAAATCAATAATCAGACAACAAAATGTGCGAACTCGATATTTTACACGACTCTCTTTACCAATTCTGCCCCGAATTACACTTAAAACGACTCAACAGCTTAACGTTGGCTTGCCACGCCTTACTTGACTGTAAAACTCTCACTCTTACCGAACTTGGCCGTAACCTGCCAACCAAAGCGAGAACAAAACATAACATCAAACGAATCGACCGATTGTTAGGTAATCGTCACCTCCACAAAGAGCGACTCGCTGTATACCGTTGGCATGCTAGCTTTATCTGTTCGGGCAATACGATGCCCATTGTACTTGTTGACTGGTCTGATATCCGTGAGCAAAAACGGCTTATGGTATTGCGAGCTTCAGTCGCACTACACGGTCGTTCTGTTACTCTTTATGAGAAAGCGTTCCCGCTTTCAGAGCAATGTTCAAAGAAAGCTCATGACCAATTTCTAGCCGACCTTGCGAGCATTCTACCGAGTAACACCACACCGCTCATTGTCAGTGATGCTGGCTTTAAAGTGCCATGGTATAAATCCGTTGAGAAGCTGGGTTGGTACTGGTTAAGTCGAGTAAGAGGAAAAGTACAATATGCAGACCTAGGAGCGGAAAACTGGAAACCTATCAGCAACTTACATGATATGTCATCTAGTCACTCAAAGACTTTAGGCTATAAGAGGCTGACTAAAAGCAATCCAATCTCATGCCAAATTCTATTGTATAAATCTCGCTCTAAAGGCCGAAAAAATCAGCGCTCGACACGGACTCATTGTCACCACCCGTCACCTAAAATCTACTCAGCGTCGGCAAAGGAGCCATGGATTCTAGCAACTAACTTACCTGTTGAAATTCGAACACCCAAACAACTTGTTAATATCTATTCGAAGCGAATGCAGATTGAAGAAACCTTCCGAGACTTGAAAAGTCCTGCCTACGGACTAGGCCTACGCCATAGCCGAACGAGCAGCTCAGAGCGTTTTGATATCATGCTGCTAATCGCCCTGATGCTTCAACTAACATGTTGGCTTGCGGGCGTTCATGCTCAGAAACAAGGTTGGGACAAGCACTTCCAGGCTAACACAGTCAGAAATCGAAACGTACTCTCAACAGTTCGCTTAGGCATGGAAGTTTTGCGGCATTCTGGCTACACAATAACAAGGGAAGACTTACTCGTGGCTGCAACCCTACTAGCTCAAAATTTATTCACACATGGTTACGCTTTGGGGAAATTATGAGGGGATCTCTCAGAGCTTCGCATGCTCCGAAAGACCATGGAGGCTGTTAAGAAACAAGGCCGAAGTTTCGAGGACGGTAAAAGCACCACCACCTCTGAGGATCATAGAGCGCTGACCGAAGAAATCGCGACATCGAAGGCCCGAATCAAGAATTTGGAAACCGAAAGCGAAGCAAAAGGAAGTAAGGCTAAGTCTTTGGAATCCGAAGTAGAGGCTCTGAAGAAGCAATCCGAAGGGTTCCTTATGGAATATGATCGCCTCTTGGAAGAAAATCAGAACCTTCGGAGTCAGTTGGAGGCCATTGATCAAAGCTCTTTGCATGCTGAGAATAAGAAAAATATGTGAGAAGGACAAATTTGTCCCCCTTTTTTTCAGCTGCTCCTGTTTTAACATTTTAAGCATCATATGTTGTATTAGAAAAGATGAGATCATTGTAAATATCTAAAGAACAGAAAGAAGGTATGTGGATTCAGTGTGCTAAACTTCTCTTAAAGGATAATGTATAGGTATTTTCTGGTC
>AHTC1000271
GGGGAAAAACAGAACAACAATATCCAGCAATATTCAAAAGTAACAGTTAATACTCTCACTTTTGTTCATTGCATCATGGCTCTAACCTACAGGACCCCCATGGAAGATATTGTTTCTAGTTTCGAACCAGCCATGCAATCAGCTATTGCTTCCAAAGCTGCTTTAAGTTATAAGGCACTTGAAGAAAAAAATTTCCAAGTGTTCAACTTTCATCTTAAGGCTGAGGCTAAGCAAAAATTGAGTGCTGCTGGCGTTTACTTAAGTCCTTTTTCTGCTGTTGTGCATTCTCATCCGGTTTGTAAGACCCTTGAGAATCACATTTTATATTCTGTACTGCCTAACTATGTGAATAATAAGTTTTTCTTTGTAGGTATAAAAAATTCCAAAATTAATCTACTTAAGTCTAGGGATCCAAAGCTCTCCATGATCAGTGTTATAAATAGGTATGTTACCAGTAAAGATGTTTGTAGATATAGTAATGACTTTGTAGTTAGGAGCTCGAAGGAGATTGCAGGTCTAAGTAGGCACAAAGCTACATTAGCTGAAGCAACATTGAGGGATTTAGTTCCAAACTTACTTAATATCAAAGCAAAACACCTCTTTATGCATGATGAACTTCATTATTGGAGGGAGAAAGACTTAATCACCTTTTTAGAGGTAGTTAATCCTGAAGTTCTTCTAGCAACGGTGGTTTACCCACCGGAGTTGCTAGTTGGTGCTAAGCAGAGTTTAAACTCTTGGTGTTATGATTTTGATATTAAAGGAAATAAGTTGTTGTTTTATCCTGATGGGGTACGATCTGAAGGCTATGAACAACCACTAAAAGGTGGGTACTTGCTAACTGCAAAAGAGATTCATCTTCCAAATGGTGATATCTATTGTGTTGATCTTATACATAGCAAGTATGCCCATCATCTGATCAGTATAACCAAAGGTGCTGCCATCACTTGCGAGTATCGTTCTTTTGATGGCTTTGAAGCAGTGGCTTTTGGTGGTTTGATTAATCTTTCTTCAAATAGCAATCCCTTCTTCCCCGTTTCTTTTGATTTGGTTTCTAAGATGTATAGATATTTAAGGTCATTAAAAAAACCTGACTTGCAGTCAGCAATGGCTAAATTGAGTCAGATTGTTCCTGAGCCCTCAGCTTGTGAAATTAAGTTTGTTCAGGAATTTGCTGAGCTTGTTATGAGTTGCAGTAATGTAAATAGCTTATTGTCTGTTAATAGACTTCGTCTTTTCATGTGTCGCGTTTATCAAAAAGTGTTCCCAGCGTGG
>AHTC1000272
ACCCCGACCAAATTCAAGCTTTCAACACTCCAAAACACACTTAGCTTTTATTTCACATACATCACTACTTCTTCTTCTTCTTCTTCTTGTTCATATTATAATTAATGGCAAGCCTCAAGTTTGCATTTGTGATGCTTGTGTGCATGGCCATGGTGGGAGCACCAATGGTGAATGCCATATCATGTGGCCAAGTGAACAGTGCCCTAGCACCATGCATCCCTTTCCTCACAAAGGGTGGAGCTCCTCCTCCGGCTTGTTGCAGCGGAGTTAGAGGCCTTCTCGGTGCTTTAAGAACCACCGCAGACCGCCAGGCCGCCTGTAACTGCCTCAAAGCCGCTGCCGGTTCCCTTCGTGGCCTCAACCAAGGCAACGCCGCCGCCCTCCCTGGAAGATGCGGTGTCAGCATTCCTTACAAGATCAGCACCTCCACCAACTGTGCTACCATTAAGTTCTGAGGAGAGGAAGACGAAGAAGGTGGCTCTAGCCAGCACTGGACACAAGTAGTTATGTGAAAGCAGCTTATATTAATTATTAACTAATGAGAATAAAAATGAGGGTGATGATGAGGGCTATATACATATACCCCTCTCCTCTTGTAGTCTTTGTATGAGGTGGGAATGGATTCTCTTATTTTTTTTTTTTTTTTTTTTGTTATGCATATGGAGTTGTTACTTGTTTCAACTTCCACACTACCTACAGCAATCAATGAAGCTGCTTTTATTTGGTTAATTAATTG
>AHTC1000273
GGGGGACGTGAATGGGGTTTTTACAAGTCCAGCGCACGTTAGCACACTCCAGCAGATTCTCACACTATAAAACACACTGAACCTACTTCCGTGCGCCTCTTCTCTTCGTTTTTCTCTCTATTCACTCTACTTGCTTCTTCCAACGATAGTAATGGCGGCTGCGACGTCGTTTTCTGCCACAATCACCGCAAACTCCGAAATCCTAGCTGGGCCTGTTTCAGGAAGAACCCTCGCCGTTGCAAACGCCAACGCTAATGGAAACGTCTCATTCCGACAATCCTTGTCGTCATCATCCTCGAAGCTGAGCTTCGGATCACTGAAGTGTAGCCGACGGAACTCCACCGGAGCTCTTGGAGCTTGCATGGTGTCGGCGCCGGCTGTGAAGGCTCCCGTCTCGCTCGATTTCAACACCTCCGTCTTCAAGAAGGAGAAGATCAGCCTCGCGGGACACGACGAGTATATCGTGAAAGGAGGTAGGGATTTGTTCCATTTGTTGCCAGATGCTTTCAAAGGGATTAAGCAGATTGGTGTTATCGGTTGGGGATCGCAGGGACCTGCTCAGGCTCAGAATCTCAGGGACTCGCTTGCTGAAGCTAAGTCTGATATTGTGGTCAAGATTGGGCTCAGGAAAGGTTCTCGGTCATTTGCTGAAGCTCGAGCGGCTGGTTTTTCTGAGGAGAATGGGACTCTAGGTGACATATGGGAAACTGTCTCCGGCAGCGATCTTGTGTTGCTGTTAATTTCTGATGCTGCACAGGCAGATAACTATGAAAAAATTTTCTCCCATATGAAATCAAACAGCATACTTGGGCTGTCCCATGGGTTTCTTCTTGGGCATTTGCAGTCGTTGGGACTTGATTTTCCAAAGAACATTAGTGTAATTGCTGTGTGCCCAAAGGGAATGGGTCCATCAGTAAGGAGACTCTATGTACAAGGAAAAGATATAAATGGTGCTGGAATTAATTCAAGTTTCGCAGTTCACCAGGATGTGGATGGTAGAGCTACTGATGTTGCTCTGGGATGGTCAGTTGCCCTTGGTTCCCCATTCACTTTTGCCACTACACTGGAGCAGGAATACAAGAGTGATATCTTTGGGGAGAGAGGAATTTTACTTGGTGCTGTTCATGGAGTTGTGGAAGCCTTGTTTAGAAAATACACTGAAAATGGAGTCCCCGAAGACCTAGCCTATAAGAACACTGTTGAGAGCATAACAGGAATTATATCTAAAACCATATCATCTAAGGGCATGCGGGAGGTATACTATGCTTTAGATGATACTGGGAAAAGCATATTTGAAAAGGCATATAGTGCTGCTTATTACCCGTGCATGGAGATTTTGTATGAATGCTATGAGGATGTAGCCAGTGGTAGTGAGATTCGCAGTGTTGTTCTGGCTGGCCGACGTTTTTATGAGAAAGAGGGTCTACCTGCTTTCCCCATGGGTAAAATTGACCAGACCCGCATGTGGAAGGTTGGCGAGCGTGTCCGATCTACAAGACCAGCGGGTGATCTAGGCCCATTAGATCCAATTACCGCTGGTGTCTTTGTGGCATTGATGATGGCTCAGATTGAAATCCTGAGGAAGAAAGGACATTCCTACTCCGAAATCATCAATGAGAGTCTCATTGAGGCTGTTGATTCATTGAATCCTTTCATGCATGCTCGAGGTGTTTCCTTCATGGTTGATAACTGTTCAACCACAGCACGGTTGGGTTCGAGGAAATGGGCTCCCCGATTTGATTACATCCTAACCCAGCAGGCCTTAGTGGCACTGGAAGAATGTGCGCCTGTCAACCGGGACCTAATCAGCAACTTCCTGTCAGACCCAGTGCATGGAGCCATTAAAGTCTGTGCCCAGCTGAGACCTACCGTTGACATCTCCGTGCCACCGGATGCAGACTTTGTTCGTCCTGAGTTGCGCCAGTCCAACTAGAAAGAATTATGCGCTTTTGTTTGATGAAATCACTTTTTAGAATGCGTAGAAAACTAGAACGTCTGGTTGGTTGGTTGGTTTGGGTTTCCTGTTTTGTTTACCTGGTTAACCAGTATCATTGTACGTTGTACTATTACTTTGTACTTTGCAGTTCTTAGTTCGTATGATGTTTTGAGAATGAGGAATGATGCCTGTTATCGGATTAGAAATATAAATAAATTATGTTCACAACAATAACGAGCGATCCGGTTTCTTTAGAGAGACACTCTAGTGATATTATCAGCACAATGAATGTGCATCGAAGTGACCTACTCGAAGCAATTTTGCATGGAGTGCAGACTACTCTTGCATTGATCCTATTTCCTGCTTCGTGAAATGTGGATACATATTATGTAGGAGTAGGATACAAAGAGAGATCAGAGGTATGATAAAGTTCATTGTATCTTCTACAATCAAAATATATCACATTATTTTTTTTATTAC
>AHTC1000274
TCGGGGACCAAATTCAAGCTTTCAACACTCCAAAACACACTTAGCTTTTATTTCACATACATCACTACTTCTTCTTCTTCTTCTTCTTGTTCATATTATAATTAATGGCAAGCCTCAAGTTTGCATTTGTGATGCTTGTGTGCATGGCCATGGTGGGAGCACCAATGGTGAATGCCATATCATGTGGCCAAGTGAACAGTGCCCTAGCACCATGCATCCCTTTCCTCACAAAGGGTGGAGCTCCTCCTCCGGCTTGTTGCAGCGGAGTTAGAGGCCTTCTCGGTGCTTTAAGAACCACCGCAGACCGCCAGGCCGCCTGTAACTGCCTCAAAGCCGCTGCCGGTTCCCTTCGTGGCCTCAACCAAGGCAACGCCGCCGCCCTCCCTGGAAGATGCGGTGTCAGCATTCCTTACAAGATCAGCACCTCCACCAACTGTGCTACCATTAAGTTCTGAGGAGAGGAAGATGAAGAAGGTGGCTCTAGCCAGCACTGGACACAAATAGTTATGTGAGAGCAGCTTATATTAATTATTAATTAATGAGAATAAACATGAGGGTGATGATGAGGGCTATATACTTATATATATGCCCCTCTCCTCTTGTAGTCTTTGTATGAGCTGGGAATGGATTCTCTCTTTCTTCTTTTTTTTTTTTTTTTTAATGTTTATGCATATGGAGTTGTTACTTGTTTCAACTTCCAACTACCTCTATCAATCAATGAAGCTGCTTTTATTTGGTTAATT
>AHTC1000275
GGGGACCAAATTCAAGCTTTCAACACTCCAAAACACACTTAGCTTTTATTTCACATACATCACCACTTCCTCTTCTTCTTCTTGTTCATATTATAACTAATGGCAGGCCTCAAGTTTGCATTTGTGATGCTTGTGTGCATGGCCATGGTGGGAGCACCAATGGTGAATGCCCTATCATGTGGCCAAGTGAACAGTGCCCTAGCACCATGCATCACTTTCCTCACAAAGGGTGGAGTTCCTTCTGGGCCTTGTTGTAGCGGAGTTAGAGGCCTTCTCGGTGCTGCAAAAACCACCGCGGACCGCCAGGCCGCCTGTAACTGCCTCAAAGCCGCTGCCGGTTCCCTTCATGGCCTCAACCAAGGCAACGCCGCCGCCCTCCCTGGAAGATGCGGTGTCAGCATTCCTTACAAGATCAGCACCTCCACCAACTGTGCTACCATTAAGTTCTGAGGAGAGGAAGATGAAGAAGGTGGCTCTAGCCAGCACTGGACACAACAAGTAGTTATGTGAAAGCAGCTTATATTAATTATTAATTAATGAGAATAAACATGAGGGTGATGATGAGGGCTATATATATACTTATATATATATATATATGCCCCTTTCCTCTTGTAGTCTTTGTATGAGGTGGAAATGGATTCTCTTATTTCTTTTTTTTTTTTTTTTGTTATGCATATGGAGTTGTTACTTGTTTCAACTTCCAACTACCTATAGCAATCAATGAAGCTGCTTTTATTTGGTAAATC
>AHTC1000276
AAGGGTCTCGAAGACTCACCAAAGCACGAAAGCCGGGATCTTTCAGAAAAATGGATTCCTATTCGAAGGGTGCATAACCGCATGGATAAGCTCACACTAACCCGTCAATTTGAGATCCAATTCGGGATTTTCCTTGGGAGGTATCGGGAAGGAATTGGAATGTAATAATATCGATTCATACAGATACAGAAGAAAAGGTTCTCTATTGATTCAAACGCTATACCTACGAGATAGGGATAGAGAAAGAGGAAAGAAAAAACCGAAGATTTCACACAGTACTTTTGATCGAAAAATCAATCTGATTTATTTCGTACCTTTCGCTCAATGAGAAAATGGGTCAGATTCTACAGGATCAAACCTGTGGGACTTAAGGAATTATCGGCCATTACGGCCGGGGACTCACATAAAAGGAAGAGAAGAGAAAAGAGAAGAGAAGGGAGAAGAAATGGAAGCGAAGGAGCAGGATGTGTCGTTGGGAGCTAACAAGTTCCCGGAAAGGCAGCCGATCGGTACGGCGGCGCAGAGCCAAGACGAGCCGAAGGACTACCAGGAGCCACCGCCAGCTCCACTGTTCGAGCCATCTGAGCTGACGTCATGGTCATTTTACAGAGCTGGCATCGCGGAGTTCGTTGCTACTTTCCTTTTTCTCTACATCACCATCTTGACCGTCATGGGGGTTAACAGAGCACCCAACAAGTGCGCTTCCGTCGGTATCCAAGGTATCGCTTGGGCCTTCGGTGGTATGATCTTCGCTCTCGTTTACTGCACCGCCGGTATCTCAGGGGGTCATATAAACCCGGCCGTGACGTTTGGGTTGTTCTTGGCGAGGAAGTTGTCGTTGACAAGGGCGGTTTTCTACATAGTGATGCAGTGCCTTGGAGCTATCTGCGGTGCAGGTGTGGTGAAGGGATTCGAGGGAAAGAACTTGTACGGAACCTATGGAGGTGGTGCCAACAAGGTGAACGACGGCTACACCAAGGGCGATGGCCTTGGTGCTGAGATCGTTGGTACCTTCATCCTTGTCTACACCGTCTTCTCCGCCACTGATGCCAAGCGTAACGCTAGAGATTCACACGTCCCTATTTTGGCACCGTTGCCAATTGGATTCGCTGTGTTCTTGGTGCACTTGGCCACCATCCCTATCACCGGAACTGGTATCAACCCTGCTCGCAGTCTTGGTGCTGCTATCATCTTCAACAAGCACGATGGCTGGCATGAGCACTGGGTGTTCTGGGTTGGACCATTCATTGGTGCAGCTCTTGCAGCTCTCTACCACGTGGTGGTAATCAGAGCCATTCCCTTTAAGTCCAAGTGATGATCTCAAAATCCAACGGTTCATGACCAACCAAGTTGTGAAAACTCAAGAAGGAAAAAAGAAAAATAATCATGAAGCATTGAATGTTTGTGGAGTACTGGAGTTCGTTTCATCATCATCATTATCCGTTTATCCTTTTCTCTCTAAGGCTTTGTATTTTGTAATTTATGTAAAGAATGTATGTAATTTTATGATGAAGAATGAATATTATTATTATTATTACTACTAAATTAAACATTAGGGTGGTGGTGCATGTGTCTCCGTCGTGGGCCAGTTATCCTCTGCTTTTAAGTTTGGAGTGGGCCCAATCTCATGTGTGATGTACGGCTGTGATTGTGTAATTTTACTGTTTTGCCAGTCATCCTGATCTATTTATTTTTTTTATATCAAGTTATC
>AHTC1000277
ACCCCGCCGTTAACTACTTCAATTTTATAGTAAAATACATGCCCTACCAAGAAAAAGACAGAATTTGTAACTTGCTATCCTCTTGCCTAGCGGGCAAAGATTTACCTCCGTGGAAAGGATAATTCGTTCGGATCGACATGAGAGTCCAACCACATTGCATTGCCAGAACCCATGTTGTATATTTGAAAGAGGTTGACCTCCCTGCTTCTCTCATGTTACAATCCTGGGGCCGCTGAGCTCCCTTTCTCCTCGGTCCACAGAACAGAGACAAAATGTAGGACTGGTGCCAACAGTTCATCACGAAAGAAAGAACTCACTGAGCCGAAATCACTAACTAATACTAATCTAATACTAAACTAATACTACACTAACTAATACTAATCTAATACTAAACTAATACTAATAGAATACTAATAGAATAGAAATAGAACCGTCTTTTCTGTATATTCTCCCCGGTTCCGTTGCTACCGCGCGCTTTACGCAATCGATCGGATCGTGTAGATATCCCTTCAACACAACGTAGGTCATCGAAAGGGTCTCGAAGACTCACCAAAGCACGAAAGCCGGGATCTTTCAGAAAAATGGATTCCTATTCGAAGGGTGCATAACCGCATGGATAAGCTCACACTAACCCGTCAATTTGAGATCCAATTCGGGATTTTCCTTGGGAGGTATCGGGAAGGAATTGGAATGTAATAATATCGATTCATACAGATACAGAAGAAAAGGTTCTCTATTGATTCAAACGCTATACCTACGAGATAGGGATAGAGAAAGAGGAAAGAAAAAACCGAAGATTTCACACAGTACTTTTGATCGAAAAATCAATCTGATTTATTTCGTACCTTTCGCTCAATGAGAAAATGGGTCAGATTCTACAGGATCAAACCTGTGGGACTTAAGGAATGATGGAATGGAAGAAAAAAAAATAAAAAAAATAAGTAAAATGCAGTAGAAGAGTCCCGATTCCAAACGAACAAATTCAAACTTGATTGAAAAGGATCTTTCTGATTCTCGAAGAATGGGATGGGGGCAAAAGGATTGATCGAGAAAGATTTCTTGTTCTTATTAAAAGATCGTGATTGGATCCACATATGTTTGGTAAAAAGAAAAATCTTCTCCTTTGAGAATAATCAAAAAAAGGAATCAATTGGAACATAAAAACGTGACTGAATTGGTCCTAGTTACTCTTCGGGACGGAGTGGAAGAAGGAAGGGGGGAGATTCTCGAACGAAGAAAAGGATCCAATGACTTGGAAAGAATTGAACGAGGAGCCGTATGAGGTGAAAATCTCATGTACGGTTCTGTAGAGTGGCAGTAAGGGTGACTTATCTGTCAACTTTTCCACTATCACCCCCAAAAAACCAAACTCTGCCTTACGTAAAGTTGCCAGAGTACGCTTAACCTCTGGATTTGAAATCACTGCTTATATACCCGGTATTGGCCATAATTTACAAGAACATTCTGTAGTCTTAGTAAGAGGGGGAAGGGTTAAGGATTTACCCGGTGTGAGATATCACATTGTTCGAGGAACCCTAGATGCTGTCGGAGTAAAGGATCGTCAACAAGGTCGTTCTAAATATGGGGCCAAAAAGCCAAAATAAATCATTTTAGCCCTTAGAAGTTATAAAAAAAAACAGATTATCCCTTTCACGCTCATGTCACGGCGAGGTACTGTAGAAGAAAAAACCGCAAAATCCGATCCAATTTATCGTAATCGATTAGTTAACATGTTGGTTAACCGTATCCTGAAACACGGAAAAAAATCATTGGCTTATCAAATTATTTATCGAGCTATGAAAAAGATTCAACAAAAGACAGAAACAAATCCACTATCTGTTTTACGTCAAGCAATACGTGGAGTAACTCCCGATAT
>AHTC1000278
GCATTTATTCGATGGATCCACAAACCGCGAAACCCCCTTTTTTTCCTATCTCTATCCCTATTAGCCGAAACCAACGCTTTGATTTTCTGTTGACTAATAGTTCGAGTAAGTCTTGAATGAGCCCCCCGAAAGCTTGATGTAAATAAACGAATTTTTGTCCTACGTTTCCGAGCTATATATCCCCGTTTAATTCTGGGCATTGAGTAAATGATACTTTGATGAATAACAATTCGATTTTTTTCTTTCAGTTATTCTTTTTTCCTGCCCAGTCTATTAATAACAAAAATGGATTCTTCCAATGTATAAAGTAAGAATTTCAATGGCTTTTGCTACTATAACCTTCCTGACCACCATTTTTTGCTTTTTATTTAAAAGCGTTTAACCTATCCATATGAAAGTGTATTGAATTGAGAAAAAACATAGTAAATAAAATAGAAATAGATAAAGAAATGGTGGGTTCCATCGTTTCTATGATTACTTTTTAAACGGCGAGATCCTCTCTATACACCGGAGCCCCTTCCCGGATTTCATTCATATTATTAACTTGTACAGTTCACACTCTTTGGCTCTACCCATGAAATATCCAGTAAAATAGGTCTTTCACAACGAAATCTAGCTATAAAGTAACGGTATTTAAGTATGCATATTAGCTGGGTAGCTGACCCTCGTAGTCCGTTCTTTCAAAAAGCAAAATAAGAGCATAATTTTTCCGCTATTTATTGAAAATAAAGGATTTCCCCCGCTTAATAGGTAAGCATTTGCTACCAATGGGGAAATTTGTCTCATCTTAAATTGTAAATTGAGGTGATTGGATTTCTACCAACCAAAAAACCATAAATTTGATACACAATAGAAGAATATATATAGATATCATTTTTTTTATTATCCATTTCTAAATTTTATAGATTTTTTTCAGTTAAGATAGTGAAGGGAAGAGCTCCATTCACTATCTTAACCGATACATCGATACTGGAAAATCTTTTTTCCTTTTTTTTTGTCTTAGTCTATGATCTGAACGAGTCGCACATACACCCTAGTACAGGTTCCTCGGCGCTGAGGACATCCCCGAAGAGCGGGGGATTTTGTGACATTTCGGATTGGCTGTCTTGTGTTTCTAATAAGTTGTTTCATAGTTGGCATGGTGAGTCGTATACATACTGAGTTGGTTTAGATCAATCTTAACCCGATGTTTAAAAATCAGTTATAAATTAATTAATAGAAATTTTTTATATAAATATTATAAGTTATAAGAAATCCGATAAGATAATAAGAAGATTAGATGAATAAAAAAAAAAAATAGAAAATCGTGCATTTGCGCGGAATCATTGCTGCTAATTCGCAACCGCGACAAGATCAACAATTCCGTAGGCTTGAGCTTCTGCTGCTGACATAAAAGCATCCCTTTCCATGTCTTCGGATACAAGCCATACAGGTTTGCCCGTTCTTTGTACATAAACTCTTGTGATAGTTTCGCGCAGCTTTAGTAGTTCTTCTGCTTCCAGGATAAATTCTCCCGTTTGTGCTTCATAAAAAGAACTAGCGGGTTGATGGATCATTACCCTAATGATATAACAAAATACTGGTTTCCTCTCTGCCGCACGATAAGGCGAGAGAGAGGAAAAAGATAGAATCGAACAACCGTACAGGCATCTTTTGCGGATTGCATACGGCTCTACTATGGAATTGATTTAGACCTTCCATCAAAGAAATAGAACATATACTAGGTCTATCAGACCCAGATCAGCATCAGTAAATGATCCAATAACCATCCTTCCTTTTTTGTTTGAAGTATTTATAAAATACTATGATGGTTCCGTTGCTTTATTATTTCGTCTGTTCTTCAGCAATCCCAAAGTGTCTTTTTTTTTTTTTTTCAAATAGTTAGAATATATATATATATTCTTGCATAACATAAATATTGTTTAAACCTTTCCGGTGTAAAAACCGAAAACTAAACAGTTTGTGACACTGAAATAGGCTTCCGATAGATCATATGAAATGGTAACTACGGGTTTTTTCATACTACTCTTTCGATACAGAATCGAATGGTTTTTGAGAAAAAATTAATATCGAACTCGAAGTGCCATGCTATTATTACTTAATATTTATTTGGCGAAGGCATAGTCTTCTTTTTTTTTTAAAGGACTCATTGGCGCCAAGCGTGAGGGAATGCTAGACGTTTGGTAATTTCTCCTCCTGCCAAAAGAAAAGATCCCATTGAAGCAGCTAATCCCATGCATACTGTCTGTACAGCGGGTCGTACAAATTGCATAGTATCATAAATTGCTATTCCGGGTATTACCCATCCGCCCGGAGAATTTATAAACAGATACAAATCTTTGTTCTCGTCCTCCATACTAAGGTATATTATAAGGCCAATAAGTTGATTCGATATTTCACTATCAACCTCTTGGCCTAAAAAAAGTAGTCTTTCTCTATAAAGTCGGTTGATTAGGATAAGATTTTATCCTTTAAGAGCCGTACATGCATCTTTTGATGCATACGGTTCACAAAAGATCGCAAAAATAAATCAATGTGTAGATTTCAACCCCTTTTTTATTACTTTATGACTCTTTTCCAGAATGGACTTTTTAGAATTTCTAACGAAGGGAAAGGAAAGGTCTTTTTCTTACAATTCTTTTTTTCAATAAAGAGGACTTTTGAGCCCTTCTTTTATCCATACATATAGAATGTATTTAACTTTTTGAACTAACTCCTCATTGATGTATTGTTTTCATCGAGATCGAATCTAAATAAAATTAAATCACAATGTAATTTTCTTGTTTCTGAATGGGCTTCTTCAATTCTTTTCTTTTAGGTTTCTGTTCTACTCTGAGTAAAGATCTGCCCGATTCTTATTTGCACATATAGGACAAATACTGCAATACCACATCTTTTTGCTTTTGCTACGAACCCCCTGATTCTGAATTTCTTTTTTCACATATATGACATGCTAGAAGTAGTAATCCTTGGTATATTACCCAATTGGGTTTGTCTAAACAGAGCCTGGATGCTTCATTTTATTTATTGGTCCAGTCAAGCCAACCATAAATAATTCAAAATTGAGAATACTAATTTGGATACCCCCTAAAAAACTAAAAGATCGATCTAATTGAACTTCATTACACTTCACGCTCCAGATTTATGACGATTCAATCAATATTTTTCGGGGTGAAAGAGAGGATACCTCAATCGGTGGAGAAAACGGGGAAATCCCATATAACCCATATATATCTGACAAGTCGCACTATATGTCAACCCAAGATGCATCTTCCTCTCCAGGACTTCGAAAGGGAACTTTTGGAACACCAATAGGCATAAAATGGAAAACAAAAATGAAGTAATATATGTAACTTTGATGTGGAAACGTAAAGGTTTATTGTCTAAAAATTGATTTTTCTTTATTTTATCATATTGTATTTATAAATGATAAATAAAAAAAGGGGAGGTTGCTCCTATATGAGTGTTTTTATTCGTGAATGCAAACATATCTTTTTTTATCATTCAAAGAACCTGTTTGTAATAACTATCCCTTTTTTTTTATTCATTTGGTCAACGTCCTCCCACACCGCCATTGCGTATTGTTATTTATCGGATATAGAATAAAATAGATCCACTTCTTTTTGTTCCTACTGAATAGAATTGTTCCATTTTTCCTAAAAACCTAGAACAAATATAAATCCTTTACCAGATATAATTGACTGCAAAGGGGGTTCCATAGTATAAGTATATTTTTTAGTATCTTTTTTCTAGTGCAATAAAGTTACATAGTGTCTATTTTTTGCTGAAAAAAAAAAGAGGGGTATTCTCATGGGTTTGCCTTGGTATCGTGTTCATACTGTTGTATTAAATGATCCCGGCCGCTTACTTTCTGTCCATATAATGCATACGGCTCTGGTTGCTGGTTGGGCCGGTTCGATGGCTCTATATGAATTAGCAGTTTTTGATCCCTCTGATCCTGTTCTTGACCCAATGTGGAGACAGGGTATGTTTGTTATACCCTTCATGACTCGTTTAGGAATAACCAATTCGTGGGGCGGTTGGAGTATCACAGGAGGTACTACGCCGAATCCGGGTATTTGGAGTTATGAAGGTGTGGCTGGAGCACATATTGTGTTTTCGGGCTTGTGCTTTTTGGCGGCTATCTGGCATTGGGTCTATTGGGATCTAGAAATCTTTTGTGATGAACGTACAGGCAAACCCTCTTTGGATTTGCCAAAAATCTTTGGAATTCATTTATTTCTTGCAGGGGTGGCTTGTTTTGGTTTTGGCGCATTTCATGTAACAGGATTGTATGGTCCTGGGATATGGGTGTCCGATCCTTATGGCCTAACCGGAAGGGTTCAATCCGTAAATCCCGCATGGGGTGTAGAAGGTTTTGATCCTTTTGTTCCGGGGGGAATAGCCTCTCATCATATTGCAGCAGGGACATTGGGCATATTGGCGGGCCTTTTCCATCTTAGTGTACGTCCACCCCAACGTCTATACAAAGGATTGCGTATGGGAAATATTGAAACCGTCCTTTCCAGTAGTATCGCTGCTGTATTTTTTGCAGCGTTTGTTGTTGCTGGAACTATGTGGTATGGTTCAGCAACAACTCCGATTGAATTATTTGGCCCCACTCGTTATCAATGGGATCAGGGATACTTCCAACAAGAAATATATCGACGAGTTAGTGCTGGGCTAGCCGAAAATCAAAGTTTATCAGAAGCTTGGTCTAAAATTCCCGAAAAATTAGCTTTTTATGATTACATCGGCAATAATCCGGCAAAAGGGGGCTTATTTAGAGCGGGCTCAATGGATAATGGAGATGGAATAGCCGTCGGTTGGTTAGGACATCCTATCTTTAGAGATAAAGAGGGGCGTGAACTTTTTGTAAGGCGTATGCCTACTTTTTTTGAGACATTTCCAGTTGTTTTGATAGACGGAGACGGAATTGTTAGAGCCGATGTTCCTTTTCGAAGAGCAGAATCGAAGTATAGTGTTGAACAAGTAGGTGTAACTGTTGAGTTCTATGGTGGCGAACTCAACGGAGTCAGTTATAGTGATCCCGCTACTGTGAAAAAATATGCTAGACGTGCTCAATTGGGTGAAATTTTTGAATTAGATCGTGCCACTTTGAAATCAGATGGTGTTTTTCGTAGCAGTCCAAGGGGTTGGTTTACTTTTGGACATGCTTCGTTTGCTCTTCTCTTCTTTTTCGGGCACATTTGGCATGGTGCTAGAACTTTGTTCCGAGATGTTTTTGCTGGCATCGACCCCGATTTGGATGCTCAAGTAGAATTTGGAGCATTCCAAAAACTGGGCGATCCGACTACAAGAAGGCAAATAGTCTGATTCGGATAGAACGTTATTTTTTTTTGTTGTTTCTTTTTGACTATACTTTTGTTTGGGGTGATTTAAATTAAATCATAGGGAATTTGATTAATCTTGATTTGAATGATTGTATTTTTTTACTCTAATCTAATAAACAGGTATGAAAGCTATAATTGTAAACCAGGATGAAATCTATGGAAGCATTGGTTTATACATTCCTCTTAGTCTCGACTTTAGGAATAATTTTTTTTGCTATCTTTTTTAGAGAACCCCCTAAAGTTCCAACTAAAAAGACGAAATGATTTTTCATTACTTCAACTAGTCTCCGTGTTCTTCGAATGGATCTCTTAGTTGTTGAGAGGGTTGCCCAAAAGCAGTATATAAAGCATACCCAGTAAAACTTACAAGTAAACCAGATATAGAGATAGCAACTAGGGTTGCTGTTTCCATTTTTCTCAAATTTCAAGACCACAATGAATCTATAGGATAAAATATCGGCCATTACGGCCGGGGGTATACAAAGTCAACAGATCTCAATGAATAAAAAATAGGATTTATGGCTACACAAACCGTTGAGAGTAGTTCTAGATCTGGTCCAAGACGAACTACTGTAGGGGCTTTATTGAAACCGTTGAATTCAGAATATGGTAAAGTAGCTCCGGGGTGGGGAACTACTCCTTTAATGGGTGTTGCAATGGCTTTATTTGCTATATTTCTATCTATTATTTTAGAAATTTATAATTCGTCCATTTTACTGGACGGAATTTCTATGAATTAGATTCATAAGAACCGACTAACTATCTTTTTTATTTATATAGTTTTTTAAATAAAAGGGGTAAATTTACCCATTTTTGTTTTTTATTTCTAGGCCAGTTCATTTTGAATTTGGTAGTTTGACCGTGGAATTTCGTTCTTTCTTTATTTCCGGAATATGAGTGTGTGACTTGTTCTAATTGATCTTATTGCAAATACAGAACAAAAATAAAGGATCTGTCATCTTGATAGAGATGGTTTTACCCCGTCAGATATTATTTTCTAGTATCTGGAGCACGGAATATATAAAATAGATTTTAAAAAGTATTAGAACTATGATTCATACTTAATATTTCGACCTCGCAACCGGACTTTAATAAATTTTTATTAGAAGATACGTAAGTTAGAATAAATAAAAAAATTTTGATTCTTTCAAATAAAATTGCCACTGTTTGTCTTTTTTTTATCAAAGCAATAAAATAAAATATTTCCTCTCTCTTTTTCTATGTGCGTCCGCCACTTCGGTGTAGCTCCTCTTTTGTTCCTTTTATGAGGTTAATTTTTCTTGTCGAATTTTGTTTTTCTGTTTCTTTCTTTATATTTTTTTCCTTTCATTCCTTATATTTCTAATTTTTATCAAATATTTCTCTTGTTATGCATTTATATTACTATATTATTTTTTCTATTTCTCTATTCTATCATCTTTATATATTTTCTTATACTTAATATTTT
>AHTC1000279
CTTTACGTTTCCACATCAAAGTTACATATATTACTTCATTTTTGTTTTCCATTTTATGCCTATTGGTGTTCCAAAAGTTCCCCTTCGAAGTCCTGGAGAGGAAGATGCATCTTGGGTTGACATATACAACCGACTTTATAGAGAAAGACTACTTTTTTTAGGCCAAGAGGTTGATAGTGAAATATCGAATCAACTTATTGGCCTTATAATATACCTTAGTATGGAGGACGAGAACAAAGATTTGTATCTGTTTATAAATTCTCCGGGCGGATGGGTAATACCCGGAATAGCAATTTATGATACTATGCAATTTGTACGACCCGCTGTACAGACAGTATGCATGGGATTAGCTGCTTCAATGGGATCTTTTCTTTTGGCAGGAGGAGAAATTACCAAACGTCTAGCATTCCCTCACGCTAGGGTAATGATCCATCAACCCGCTAGTTCTTTTTATGAAGCACAAACGGGAGAATTTATCCTGGAAGCAGAAGAACTACTAAAGCTGCGCGAAACTATCACAAGAGTTTATGTACAAAGAACGGGCAAACCTGTATGGCTTGTATCCGAAGACATGGAAAGGGATGCTTTTATGTCAGCAGCAGAAGCTCAAGCCTACGGAATTGTTGATCTTGTCGCGGTTGCGAATTAGCAGCAATGATTCCGCGCAAATGCACGATTTTCTATTTTTTTTTTATTCATCTAATCTTCTTATTATCTTATCGGATTTCTTATAACTTATAATATTTATATAAAAAATTTCTATTAATTAATTTATAACTGATTTTTAAACATCGGGTTAAGATTGATCTAAACCAACTCAGTATGTATACGACTCACCATGCCAACTATGAAACAACTTATTAGAAACACAAGACAGCCAATCCGAAATGTCACAAAATCCCCCGCTCTTCGGGGATGTCCTCAGCGCCGAGGAACCTGTACTAGGGTGTATACGAGAACCGTTCAGATCATAGACTAAGACTTACGTAAAGTTGCCAGAGTACGCTTAACCTCTGGATTTGAAATCACTGCTTATATACCCGGTATTGGCCATAATTTACAAGAACATTCTGTAGTCTTAGTAAGAGGGGGAAGGGTTAAGGATTTACCCGGTGTGAGATATCACATTGTTCGAGGAACCCTAGATGCTGTCGGAGTAAAGGATCGTCAACAAGGTCGTTCTAAATATGGGGCCAAAAAGCCAAAATAAATCATTTTAGCCCTTAGAAGTTATAAAAAAAAACAGATTATCCCTTTCACGCTCATGTCACGGCGAGGTACTGTAGAAGAAAAAACCGCAAAATCCGATCCAATTTATCGTAATCGATTAGTTAACATGTTGGTTAACCGTATTCTGAAACACGGAAAAAAATCATTGGCTTATCAAATTATTTATCGAGCTATGAAAAAGATTCAACAAAAGACAGAAACAAATCCACTATCTGTTTTACGTCAAGCAATACGTGGAGTAACTCCCGATATAGCAGTAAAAGCAAGACGTGTAGGCGGATCTACTCATCAAGTTCCCATTGAAATAGGATCCACACAAGGAAAAGCACTTGCCATTCGTTGGTTATTAGGGGCATCCCGAAAACGTCCGGGTCGAAATATGGCTTTCAAATTAAGTTCCGAATTAGTGGATGCTGCAAAAGGGAGTGGCGATGCCATACGCAAAAAGGAAGAGACTCATAGAATGGCAGAGGCAAATAGAGCTTTTGCACATTTTCGTTAATCCATGACGTTAATCCATGAATAGGATCTATATAGACACATAGACCCATGGATCCATACATCTCGATCGGAAAAGAATCAATGGAAAAAGAATCGGAAGTGATCAATATATCTCTCGAAACAA
>AHTC1000280
TATCGGCCATTACGGCCGGGAGATTCATTGTGGTCTTGAAATTTGAGAAAAATGGAAACAGCAACCCTAGTTGCTATCTTTATATCTGGTTTACTTGTAAGTTTTACTGGGTATGCTTTATATACTGCTTTTGGGCAACCCTCTCAACAACTAAGAGATCCATTCGAAGAACACGGAGACTAGTTGAAGTAATGAGCTCCCAATATACCAATATTGGGGCTCATTACTTCAATCGAGATAATGAAAAATCATTTCGTCTTTTTAGTCGGAACTTTAGGGGGTTCTCTAAAAAAGATAGCAAAAAAAATTATTCCTAAAGTCGAGACTAAGAGGAATGTATAAACCAATGCTTCCATAGATTTCATCCTGGTTTACAATTATAGCTTTCATACCTGTTTATTAGATTAGAGTAAAAAAATACAATCATTCAAATCAAGATTAATCAAATTCCCTATGATTTAATTTAAATCACCCCAAACAAAAGTATAGTCAAAAAGAAACAACAAAAAAAAATAACGTTCTATCCGAATCAGACTATTTGCCTTCTTGTAGTCGGATCGCCCAGTTTTTGGAATGCTCCAAATTCTACTTGAGCATCCAAATCGGGGTCGATGCCAGCAAAAACATCTCGGAACAAAGTTCTAGCACCATGCCAAATGTGCCCGAAAAAGAAGAGAAGAGCAAACGAAGCATGTCCAAAAGTAAACCAACCCCTTGGACTGCTACGAAAAACACCATCTGATTTCAAAGTGGCACGATCTAATTCAAAAATTTCACCCAATTGAGCACGTCTAGCATATTTTTTCACAGTAGCGGGATCACTATAACTGACTCCGTTGAGTTCGCCCCCGGCCGTAATGGCCGATA
>AHTC1000281
TATCGGCCATTACGGCCGGGGGTATACAAAGTCAACAGATCTCAATGAATAAAAAATAGGATTTATGGCTACACAAACCGTTGAGAGTAGTTCTAGATCTGGTCCAAGACGAACTACTGTAGGGGCTTTATTGAAACCGTTGAATTCAGAATATGGTAAAGTAGCTCCGGGGTGGGGAACTACTCCTTTAATGGGTGTTGCAATGGCTTTATTTGCTATATTTCTATCTATTATTTTAGAAATTTATAATTCGTCCATTTTACTGGACGGAATTTCTATGAATTAGATTCATAAGAACCGACTAACTATCTTTTTTATTTATATAGTTTTTTAAATAAAAGGGGTAAATTTACCCATTTTTGTTTTTTATTTCTAGGCCAGTTCATTTTGAATTTGGTAGTTTGACCGTGGAATTTCGTTCTTTCTTTATTTCCGGAATATGAGTAAAGTCTATGATTGGTTCGAAGAACGTCTTGAGATTCAGGCGATTGCCGATGATATAACTAGTAAATATGTCCCTCCTCATGTCAACATATTCTATTGTTTAGGAGGAATTACACTTACTTGCTTTTTAGTCCAAGTAGCAACGGGGTTTGCTATGACCTTTTATTATCGTCCGACCGTTACTGAGGCTTTTGCTTCGGTTCAATATATAATGACTGAGGCTAACTTTGGTTGGTTAATCCGATCTGTTCATCGATGGTCGGCAAGTATGATGGTTTTAATGATGATCCTGCACGTATTTCGTGTGTATCTTACCGGCGGTTTTAAAAAACCTCGTGAATTGACGTGGGTTACGGGCGTTGTTTTGGCTGTATTGACCGCATCTTTTGGTGTAACTGGTTATTCCTTACCTTGGGACCAAATTGGTTATTGGGCAGTCAAAATTGTAACAGGAGTACCCGAAGCTATTCCCGGAATAGGATCGTCTGTCGTGGAATTATTAAGGGGAAGTGCTAGTGTAGGACAATCTACCTTGACTCGTTTTTATAGTTTACATACTTTTGTATTACCTCTTCTTACTGCTGTATTTATGTTAATGCACTTTCTAATGATACGTAAGCAAGGCATCTCCGGTCCTTTATAGAGAATATGGATCCTAGATATTTCTAATCAATCATTTTTTATTTTGGGGAGGAACAAAAGTATTTCATTGCTACAAATATGGATTATTAAAAAAAATAAGACATGTATTTGGATATTTCCCTGCAACTTAAGACTTAACAAAATTAGCGTCTTATTTTTTTATTTGACATACACGAATAGTTGATAGTTGAGGGGGATTCTCCGAAGAAAAAACGGATTATGGGAGTGTGTGACTTGAACTATTGATTGGATCGCGCAGATGGATGACTTTTTCATATCTGCCACATTTTAATTTGCAATAAAATGTGTCTCTTTGTTCCAACCACCGCGCAAGCCCCCCTACAGAGGATAGGCCGGTTCACTTGAAGAGATTCTTTTCTATGATCAGACTTGATCATGTCCTGGATGACCGGGCTTCGTAAGATCCACTAAAACTAAAATAAGTGAAGTGGTCTAATACGGATTCCGTCTTATCGATTTCACTTAACTTAATAGTATTGAAATGCATTCATTTCCTATGCATTGACTCGATTTATGATACTATCGGAGTGAAACAAGTAGATCTAAAGAAGAACAGGGGTTAGATTCCATTAGTAACAAGTAAATCCTTTAATTTAATATGTAAATGTATGTTAAAAAGTCCCGATATCTTTTTTTGAGGGGGGCAAAAATATCAAGGTCTGAGATGACCCAGAAAGCACTATAAATTTAAGAAAGCCTACTTGGGTATTGAGCATTTACAAATAAGAAATGAGTTTTTCACAATAGATAGTTGTGTAACTCCGTAAAACAGAATCGAGTCCATTTTCTTACATATAAACTTTTCTATAGGTATACTCGGTTCGTTTGATTGATGCTCGAGCCGGATGATGCAAAATTATCATGTCCGGTTCTTTCGGAGGATGGATCAATAAGAATTCACCTATCCCAATAAC
>AHTC1000282
TATCGGCCATTACGGCCGGGGGGAACTACTCCTTTAATGGGTGTTGCAATGGCTTTATTTGCTATATTTCTATCTATTATTTTAGAAATTTATAATTCGTCCATTTTACTGGACGGAATTTCTATGAATTAGATTCATAAGAACCGACTAACTATCTTTTTTATTTATATAGTTTTTTAAATAAAAGGGGTAAATTTACCCATTTTTGTTTTTTATTTCTAGGCCAGTTCATTTTGAATTTGGTAGTTTGACCGTGGAATTTCGTTCTTTCTTTATTTCCGGAATATGAGTGTGTGACTTGTTCTAATTGATCTTATTGCAAATACAGAACAAAAATAAAGGATCTGTCATCTTGATAGAGATGGTTTTACCCCGTCAGATATTATTTTCTAGTATCTGGAGCACGGAATATATAAAATAGATTTTAAAAAGTATTAGAACTATGATTCATACTTAATATTTCGACCTCGCAACCGGACTTTAATAAATTTTTATTAGAAGATACGTAAGTTAGAATAAATAAAAAAATTTTGATTCTTTCAAATAAAATTGCCACTGTTTGTCTTTTTTTTTATCAAAGCAAAAAATGTCTTTTGATTTCTTTTTTCATTCTATCCTATCTATTTCTTGAATAAGTGATAATCCAGCAGTTCTTACTCAGGGAATTTTTGGACATTAAAGGTTTTTTTGAATCATTGTGGTTCTGGTATGAATCTGAGGTTTTGTTTAATTGTTCATAGGGTCTTAACAAGAGAATTCTTATCAATACTAATAATAAAGAAGACGGCACTAAAAAAGTCGCATTCTAC
>AHTC1000283
TATCGGCCATTACGGCCGGGGTGATTGGATCCACATATGTTTGGTAAAAAGAAAAATCTTCTCCTTTGAGAATAATCAAAAAAAGGAATCAATTGGAACATAAAAACGTGACTGAATTGGTCCTAGTTACTCTTCGGGACGGAGTGGAAGAAGGAAGGGGGGAGATTCTCGAACGAAGAAAAGGATCCAATGACTTGGAAAGAATTGAACGAGGAGCCGTATGAGGTGAAAATCTCATGTACGGTTCTGTAGAGTGGCAGTAAGGGTGACTTATCTGTCAACTTTTCCACTATCACCCCCAAAAAAACCAAACTCTGCCTTACGTAAAGTTGCCAGAGTACGCTTAACCTCTGGATTTGAAATCACTGCTTATATACCCGGTATTGGCCATAATTTACAAGAACATTCTGCAGTCTTAGTAAGAGGGGGAAGGGTTAAGGATTTACCCGGTGTGAGATATCACATTGTTCGAGGAACCCTAGATGCTGTCGGAGTAAAGGATCGTCAACAAGGTCGTTCTAGTGCGTTGTAGATTCTTATCCAAGACTTGTATCATTTGATAATGCCATGTGAATCGCTAGAAACATGTGAAGTGTATGGCTAACCCAATAACGAAAGTTTCGTAAGGGAACTGGAGCAGGCTACCATGAGACAAAAGATCTTCTTTCTAAAGAGATTCGATTCGGAACTATGATATGTCCAAGGTCCAATATTGAAATAATTTCAGAGGTTTTCCTTGACTTTGTCCGTGTCAACAAAAAATTCGAAATGCCTCGACTTTTTTAGAATAGGTCCGAGTCAAATAGCAATGATTCGAAGCACTTTACACTATTTCGGAAATCTAAGGACTCAATCGTATGGATATGTAAAATACAGGATTTCCAATCCTAGCAAGAAAAGGGGGGAAACGGATACTCAATTTCAAAGTGAGTAAACAGAATTCCATACTCGATCTCATAGATACATATGGATACATATAGAATTCTGTGGAAAGCCGTATTTGATGAAAGTCGTATGTACGGCTTGGGGGGAGATCTTTCATATCTTTCGAGATCCACCCTACAATATGGGGCCAAAAAGCCAAAATAAATCATTTTAGCCCTTAGAAGTTATAAAAAAAAACAGATTATCCCTTTCACGCTCATGTCACGGCGAGGTACTGTAGAAGAAAAAACCGCAAAATCCGATCCAATTTATCGTAATCGATTAGTTAACATGTTGGTTAACCGTATTCTGAAACACGGAAAAAAATCATTGGCTTATCAAATTATTTATCGAGCTATGAAAAAGATTCAACAAAAGACAGAAACAAATCCACTATCTGTTTTACGTCAAGCAATACGTGGAGTAACTCCCGATATAGCAGTAAAAGCAAGACGTGTAGGCGGATCTACTCATCAAGTTCCCATTGAAATAGGATCCACACAAGGAAAAGCACTTGCCATTCGTTGGTTATTAGGGGCATCCCGAAAACGTCCGGGTCGAAATATGGCTTTCAAATTAAGTTCCGAATTAGTGGATGCTGCAAAAGGGAGTGGCGATGCCATACGCAAAAAGGAAGAGACTCATAGAATGGCAGAGGCAAATAGAGCTTTTGCACATTTTCGTTAATCCATGACGTTAATCCATGAATAGGATCTATATAGACACATAGACCCATGGATCCATACATCTCGATCGGAAAAGAATCAATGGAAAAAGAATCGGAAGTGATCAATATATCTCTCGAAACAAACGAAAAGGAAACGAAAGACGAAACATAAATCATGGATCAACTAAGCCCTCTCGGGGACTTGCTTAAGAATAAGAAGAATAAGAAAGAGGAATCTCATGTAAATACCATGGAATAAGGTTTGGTCCTATTCATGGGGATTCTGTAAATATTCCATTCCAG
>AHTC1000284
AACAGCCCCATCTTTCCTCTTTTAACTTTCTAGTGCTTTACCCTAATCCTAGCTTTTTGCTGCCGCAGCACCACCGATCTCGTTCGATCGGAGAGAGTGATGGCGGAATTGGATGCTGCTGAGTCAAAAAGACGAAAAACTGAGCAGGTTGAAATGGCGAAGGAAGCGTGCCTTTGCCTTATGACGTATGGAAAGTTGATCGTGATCAAACTGAGCAATTTAAAGGAAGAAGTTGATGTCAAAGATTGGACTTGTTTGCCTCCACCACCGTTCGAGATGTTTTTGGATCTTCCAGGTCATGATATGTGTCCCTTCGAGTTCGACTCCAAGATCTATATGGCGCCGTCCGACAAGTTGAGCCTGCCGCGTGAAATTGGCAGAGCCAAATCCCTTTCCATGGGGAATCTGGTCCCCTGGCCAATCTACGAAATCAAATTTGAGGAGCGCAGAATTGCCCCTACGGGATCACTGGATGGTGCACCCTTTCCTTTTCACAAATCATACATCGCAAACACGCCAGGCTCAGGCGATGTTTACTTCTATATAAATCTGAGGCGACGGGTCAAAGATGAATCTAGATTTTACGTTCTTTGTTCTGGTTCTAGAGTTTGGAAACCCTTAATGGCTCCTGGGGCCGCCATCATTAGCGAGCCACATGTCGAGAATACCATGTTCGTCCTCGACAACAACCTCTTTTTTTCATCGTCCAGGGAGTTGGAGAGAGACTCCTATTTGGCCCGCTTAGACCCCACAAAAGAGACTTGGATGGATATGTCTGCCGCTGATAACACTCTTTCGAACTTCAGAACGGGTAGACTCATTAGCGGCGGTAGACTCTTTAGCCGCAGTGACCAATGTCGTAATACTTTTTTCCCACACATTTCTGTGTCCCTTCCCGGTCTTGGAAGCAGCAACTACACCGTTTGCCTTACACATGAGTATGTGGAGGAACCTCCTCATACACCTTTGGACAAGGTCCTTGCCATTCTCGTTAACCACCTGAATGGCCTAGTCGCATTATATCAATACCTTGATGTGGCTTTTGAGGGTATTCTACCACCGATGGAAGGACCCGGCAGATTCAATTTTGTTGACCTTGGCAACGGGAAGCTGTGTGCAATATGCTCTAGCCAGTTATTGGGTTCCGTTCCCGATTCATCCGCGCACTGCTTCTCCATTTTCACACTGTCCGTGTTGAAGGACTTTGCAGCATTGCAACTTGACAGTGGGGCTCCTCCCATGGAGCGAGATTTCTTACAAGTTACTGTCCATAGGAAGAGTGTCTTCACCATGGAGAACGGTGGGATTACTGGGATTACTAATTGTATGCGCCATGCGTTTGTTTGGCCACCTACTAAGGGAGGAAGATTTCAGCACAGGACAACTCTATTGTAGTAACATTTCTTGTTATTTCTTGTGGCTTATTATCCTCCTTAGTCGTTTTCAATAGGATTATGAATGAACAATGAATTAAATATTAATGTCTTTCAGGAATATGATCTTGCTTTGAGTGGTGTCC
>AHTC1000285
TATCGGCCATTACGGCCGGGGGAGAGAGAGAGAGAGAGAGAGAGAGAGAATGATTGAGAAAGAGAGTAAGTTCATATTGGAAAGGCGAAACCCTAGTGGCTCACCAACAGCCGATTTTTTTGTTCCTTTTTTAACTTTCCAGTGCTTTACCCTAATCAGATCATTTTGCTGCCGCAGCACTACCGATCTCGTTCGATCGGAGAGAGTGATGGCGGAATTGGATGCTGCTGTGTCAAAAAAAGGAAAAACGGAGCAGGTTAAAATGGCGAAGGAAGCGTGCATTTGCCTCGTGTCGTATAAAAAGTTGTTCGTGATCAAACTAAGCAATTTAAAGAAACAAGAAGTTGATGTCAAAGATTGGAATTGTTTGCCTCCACCAGAGTTCGAGTTCGATTTCCATTTCAAACTTCCAAAACTTGATTTGTGTCCTTTCGAGTTCGACTCCAAGATCTATATGGCGGTGTCCGAGGACCCGGGTAGAAAGGGGATTGCGAAGGACTCCTGGCCTATCTACGAATTCAAATTTGGGGATGGGGAGGGCAGTTTTGAGCGTGCGGAATCACTGGATGATGCACCGCTCCCTTTTGTCAAAGCATTCATCGCAAACACGCCAGGCTCCGGCGATGTTTACTTCTGTATGAAATCAAAGGGCAAAGCTTCACCTGACTGTTACGTTCTTTGTTCTGGATCTAGAACTTGGAAACCCTTAATCGCTCCTCCGACCGTCAGCAACCCACCTTTCCGATATAACATGTTCGTCCTCGACAACAACCTCTTTCTTTCATCGAGGGGAAATAGAGACACCTGTTTGGCCCGCTTCGACCCCATAAAAGAGAATTGGACGACTGAGCCCGCCTCTGAGAACAATCTTTCGAACTTCATAGAGGATAGGCTTATTACCGGTGATAACTACGGTCGTTTTATTTATCTCCCGTACATTTCTGTGTCCCTTCCGGGTTTTGGCAGCCGCAACTACACCGTTTGCCCCACAAATGAGTTTGTGAATGAATCTCCTCCTGAGGCACCTTTGCACAAGGTCTTGGCCATTCTCGTTAACCCCCAGAATGGCCGTGTTGCATTATATCAATACCTTGATGAGTGTTTTGAGGGTATTGATCCCAGTGTGGGAGAAGAGGCCAGGTTCAATTTTGTTGACCTTGGCAACGGGAAGCTGTGTGCAATACTCTCTGGAGGTCTATATGGTTCCAAATCTAATACATTGGCGCTATGCTTCTCAGTTTTCACACTGTCAGTGGACTTTGCAGCATTGCAACTTGAGGGTGGGGCTCCTCCCATGGAGCGAGATTTCTTACAAGTGACTGTCCATAAGAAGAGTGCCTACACCATGGGGATCTCCATGCTTTCTGATCGTATACGCCACGCGTTTGTTTGGCCACCTACTAAGGGAAGAAGATTTTACCATAAGACAACTATGACATAGTAACATTTCTTCTTGTTTCTTGTGGCTTGTTATCATCTTTAGTCGTTTTCAATAAGATTATGAATGAACAATGAATTAAATATTAATGTCTTTCAGT
>AHTC1000286
GGGGACCCTAGTCGCTCGTCAACAGCCCCATTTTTCATCTTTTAACTTTCTAGTGCTTTACCCTAATCCTAGCTTTTTGCTGCCGCAGCACCACCGATCTCGTTCTATCGGAGAGAGTGATGGCGGAATTGGATGCTGCTGAGTCAAAAAGACGAAAAACTGAGCAGGTTGAAATGGCGAAGGAAGCGTGCCTTTGCCTTGTGACATATAAAAAGTTGATCGTGATCAAACTGAGCAATTTAAAGGAAGAAGTTGATGTCATAGATTGGACTTGTTTGCCTCCACCACCGTTCGAGTTGTTTTTGGATCTTCCAGAGCCTGATATGTGTCCCTTCGAGTTCGACTCCAAGATCTATATGGCGCCGTCCAGCCTGCCGCCTGAAATTCACAGAAGCAAATCCATTTCCATGGCGAATCTGGTCCCCTGGCCAATCTTCGAAATCAAATTTGAGGAGGGAAGATTTGCGCCTACGGGATCACTGGATGGTGCACCCTTTCCTTTTGACGAATCATACATCGCAAACACGCCAGGCTCAGGCGATGTTTACTTCTATATAAATCTGAAACCACGGGTCAAAGATTCATCTGGATTTTATGTTCTTTGTTCTGGTTCTAGAGTTTGGAAACCGTTAATGGCTCCTCCGGCCATTAGCTTCGAGCCACTTGTCGACAATACCATCTTCGTCCTCGACAACAACCTCTTTTTTTTATCGTCCACTGAGAGTGACTCTTGTTTGGCCCGCTTCGACCCCATAAAAGAGACTTGGATGGATAAGTCTGCCGCTGATAACAATCTTTCGAACTTCCTACAGGGTAGGCTCATTAGCGGTGATGACCACTGTCGTGTTACTTATTCCCCACACATTTCTGTGTCCCTTCCGGGTCTTGGCAGCAGCAACTACACCGTTTGCCTTACACATGAGTATGTGATGGAATCTCCTCATACACATTTGGACAAGGTCCTTGCCATTCTCGTTAACCACCAGAATGGCCTAGTCGCATTATACCAATACCTTGATGTGGGTTTTGAGGGTATTCAACCTCCAATGGAAGAACCGGGCAGATTCAATTTTGTTGACCTTGGCAACGGGAAGCTGTGTGCAATATGCTCTGCAGAGCTCTTGCATTTCGAACCGGATTCATCGACGCACTGCATCTCAGTTTTCACACTGTCCATGTTGAAGGACGTTGCAGCATTGCAACTTGACAGTGGGGCTCCTCCCATGGAGCGAGATTTCTTACAAGTGACTGTCCATAGGAAGAGTGTCTTCACCATGGAGAACTGTGGGCTTACTAATTATATCCCCCATGCGTTTGTTTGGCCACCTACTAAGGGAGGAAGATTTCAGCACAGGACAACTCCGTTTTAGTAACATTTCTTGTGGCTTATTATCATCCTTAGTCGTTTTCAATAGGATTATGAATGAACAATGAATTAAATATTAATCTCTGTATGAATATGATATTGCTT
>AHTC1000287
TATCGGCCATTACGGCCGGGGACACACAAAAACACTAGAAACTAAAACACTCACAGCCTTCAACAGAGATAGAACCAACTAACAATGGCAGCCTCACTTCAAGCAGCGGCTACACTCATGCAATCCCCCAAGCTGGGCATCAATGGCCGCACCAACATTCTTCCCCTGAAGCCCACTCACTCCCTTTCAAAAGCCTTTGGTTTGGAACCTGCTGCCTCCAAACTCACTTGTTCTCTTCACACTGATCTCAAGGACTTGCCTCTAAAATGTGTTGAGGCCACCAAAGTTGCAGGATTCGCCCTTGCCACATCTGCTCTCCTTGTTTCTGGAGCAAGTGCAGAAGGTGTTCCAAAGAGATTAACCTATGATGAAATCCAGAGTAAGACATACTTGGAAGTGAAAGGGACAGGAACCGCGAACCAGTGCCCAACAATCGAAGGCGGAGTGGAATCATTCGCCTTCAAGCCAGGCAAGTACAATGCCAAGAAATTCTGTCTTGAGCCCACTTCCTTCACCGTCAAGGCAGAGGGTGTCACCAAGAATTCTCCTCTGGAATTCCAAAACACCAAGCTCATGACACGTCTTACCTACACCCTTGACGAGATTGAGGGACCCTTCGAGGTGTCCTCTGATGGCACCGTGAAATTTGAGGAGAAGGATGGCATTGACTACGCTGCAGTGACTGTTCAGCTCCCTGGAGGAGAGCGCGTACCCTTCCTCTTCACCATTAAGCAGTTGGTGGCATCAGGGAAGCCAGACAACTTTGGCGGGGAGTTTTTGGTGCCATCTTACCGTGGCAGCTCTTTCTTGGACCCCAAGGGAAGAGGTGCTTCCACCGGGTACGACAATGCAGTAGCATTGCCGGCAGGTGGAAGAGGAGACGAGGAAGAACTCGCTAAGGAGAACAACAAGAGTGCTTCATCATCCAAAGGGAAGATCACGTTGAGCGTGACGCAGAGCAAGCCAGAGACTGGAGAGGTTATTGGTGTGTTTGAGAGCATTCAGCCATCAGACACTGATTTGGGTGCCAAAGCTCCAAAGGATGTTAAGATCCAAGGAGTGTGGTATGCTCAGCTTGAGTCATAGACTTGTTTTATATGGTGTAATTTGTGTCTTATATGATTTAGATTTTGTTTGTAACTACCACAACGGTGTTGTTGCTGCTGCATCGATCTCTTGTGGAATCCTGAACAATGAGAGGTTTATCATGTTTGTATATTATATTGACTTCAAATATAATGCTTCAAATTGTGGTCTATTCTAC
>AHTC1000288
TATCGGCCATTACGGCCGGGGACGTAAGGCAGATACATTAGCTTGAAGGAACCAATAGGCGATGACCTTATCCTATCGAAATCTTACTCGCACCACAGCCACCAAATAATATTGTATCGGCCATTACGGCCGGGGACACACAGAAACACTAAAAACCGAAACACACCGTCTTCAACAGAGATAGAAGCAACTAACAATGGCAGCGTCACTTCAAGCAGCGGCTACACTGATGCAATCCCCCAAGTTGGGCATCAATGGCCGCAACAGCACTCTTCACCTGAAGCCCACTCACTCCCTTTCAAAAGCCTTCAGTTTGGAACCCGTTGACTCCAAACTCACTTGCTCTCTTCAGACTGATCTCAAGGACTTGGCTCTCAAATGTGTTGAGGCCACCAAAGTTGCAGGATTTGCCCTTGCCACCTCTGCTCTCGTTGTTTCTGGAGCAAGTGCAGAAGGTGTTCCAAAGAGATTAACCTACGATGAAATCCAGAGTAAGACATACTTGGAAGTGAAGGGGACAGGAACCGCAAACCAATGCCCAACAATAGAAGGCGGAGTGGAATCATTCGCCTTCAAGCCAGGCAAGTACAATGCCAAGAAATTCTGTCTTGAGCCGACTTCCTTCACTGTCAAGGCAGAGGGTGTCACCAAGAATTCTCCTCTGGAATTCCAAAACACCAAGCTCATGACACGTCTTACCTACACCCTCGATGAGATTGAGGGACCCTTCGAGGTGTCCTCTGATGGCACCGTGAAATTTGAGGAGAAGGACGGCATTGACTACGCTGCAGTGACTGTTCAGCTCCCAGGAGGAGAGCGCGTGCCGTTCCTCTTCACCATCAAGCAGTTGGTGGCATCAGGGAAGCCAGACAACTTTGGTGGGGAGTTTTTGGTGCCGTCTTACCGTGGAAGCTCTTTCCTGGACCCTAAGGGAAGAGGTGCTTCCACTGGGTACGACAATGCAGTAGCATTGCCGGCAGGAGGAAGAGGAGACGAGGAAGAACTCGCTAAGGAGAACAACAAGAGTGCATCATCATCCAAAGGGAAGATCACCTTGAGCGTGACGCAGAGCAAGCTAGAGACTGGAGAGGTTATTGGTGTGTTTGAGAGCATTCAGCCATCAGACACTGATTTGGGTGCCAAAGCTCCAAAGGATGTTAAGATCCAAGGAGTGTGGTATGCTCAGCTTGAGTCATAGACTTGTTTTATATGGTGTAATTTGTGGCTTGTTTGATTTAGATTTTGTTTGTAACTCCCACACAGTGCTCCAGCTGCATCTATCTCTTGTGGAATTCTGAACAATGAGAGGTTTATCATGTTTGTATATTATATTGACTTCAAACACAATGCTTATAAGCCAAGACGCGGTAAAGTTTAGGTTGT
>AHTC1000289
TATCGGCCATTACGGCCGGGGACACACAAAAGCACTAAAAACCTAACGGCCATTAGGGCCCGGGAGAGATAGAAGCAACAAACAATGGCAGCGTCACTTCAAGCAGCGGCTACACTGATGCAATCTCCCAAGTTGGGCATCAGTGGCCGCACCAGCACTCTTCACCTGAAGCCCACTCACTCCCTTTCAAAAGCCTTCGGTTTGGAATCCGTTGGCTCCAAACTCACTTGTTCTCTTCAGACTGATCTCAAGGACTTGGCTCTCAAATGTGTTGAGGCCACCAAAGTTGCAGGATTTGCCCTTGCCACCTCTGCTCTTGTTGTTTCTGGAGCAAGTGCAGAAGGTGTTCCAAAGAGATTAACCTATGATGAAATCCAGAGTAAGACATACTTGGAAGTGAAGGGGACAGGAACCGCGAACCAGTGCCCAACAATCGAAGGCGGAGTAGAATCATTCGCCTTCAAGCCAGGCAAGTACAATGCCAAGAAATTCTGTCTTGAGCCGACTTCCTTCACTGTCAAGGCAGAGGGTGTCACCAAGAATTCTCCTCTGGAATTCCAAAACACCAAGCTCATGACACGTCTTACCTACACCCTCGACGAGATCGAAGGACCCTTCGAGGTGTCCTCTGATGGAACCGTGAAATTTGAGGAGAAGGACGGCATTGACTATGCTGCAGTGACTGTTCAGCTCCCGGGAGGAGAGCGCGTGCCGTTCCTCTTCACCATCAAACAATTGGTGGCATCAGGGAAGCCAGACAACTTTGGTGGGGAGTTTTTGGTGCCGTCTTACCGTGGCAGCTCTTTCTTGGACCCCAAGGGAAGAGGTGCTTCCACCGGGTACGACAATGCAGTAGCATTACCAGCTGGTGGAAGAGGAGACGAGGAAGAACTGGCTAAGGAGAACAACAAGAGTGCTTCATCATCCAAAGGGAAGATCACGTTGAGCGTGACGCAGAGCAAGCCAGAGACTGGAGAGGTTATTGGTGTGTTTGAGAGCATTCAGCCATCAGACACTGATTTGGGTGCCAAAGCTCCAAAGGATGTTAAGATCCAAGGAGTGTGGTATGCTCAGCTTGAGTCATAGACCTATTTTATATGGTGTAATTTGTGTCTTATTTGATTTAAATTTTGTTTGTAACTCCCACACACGGTGTTGCTCCGCTGCTGCATCGTTCTCTCGTGGGATCGTGAACAATGAGAGGTTTATCATGTTTGTATATTATATTGACTTCAAATATAATGCTTAAAATTGTGGTCTATGGTACAATTCTCCATGTGCAATTCTGCATCATC
>AHTC1000290
TATCGGCCATTACGAGCCGGGGGGGACACAAAAACGCTAAAAACTCAAACACAAACAACCTTCAACAGAGATAGAACCAACTAACAATGGCAGCGTCACTTCAAGCGGCGGCTACACTCATGCAATCCCCCAAGCTGGGCATCAATGGCCGCCCCAACACTCTTTCCCTGAAGCCCACTCACTCCCTCTCAAAAGCCTTCGGTTTGGAACCCGCTGCCTCCAAACTCACTTGCTCTCTTCACACTGATCTCAAGGACTTGGCTCTCAAATGTGTTGAGGCCACCAAAGTTGCAGGATTCGCCCTTGCCACCTCTGCTCTCGTTGTTTCTGGAGCAAGTGCAGAAGGTGTTCCAAAGAGATTAACCTATGATGAAATCCAGAGTAAGACATACTTGGAAGTGAAGGGGACAGGAACCGCGAACCAGTGCCCAACAATCGAAGGCGGAGTGGAATCATTTGCCTTCAAGCCAGGCAAGTACAATGCCAAGAAATTCTGTCTTGAGCCCACTTCCTTCACTGTCAAGGCAGAGGGTGTCACCAAGAATTCTCCTTTGGAATTCCAAAACACCAAACTCATGACACGTCTTACCTACACCCTCGACGAGATTGAGGGACCCTTCGAGGTGTCCTCTGATGGCACCGTGAAATTTGAGGAGAAGGACGGCATTGACTACGCTGCAGTGACTGTTCAGCTCCCGGGAGGAGAGCGCGTGCCGTTCCTCTTCACCATCAAGCAGTTGGTGGCATCAGGGAAACCAGACAACTTTGGCGGAGAGTTTTTGGTGCCATCTTACCGTGGCAGCTCTTTCTTGGACCCCAAGGGAAGAGGTGCT
>AHTC1000291
AAGAATTTCTATTGTGAGAGAGTGAGAGAGACAGAGAGCGCGCGCTGCAGCAGCAACCATGGTGCACGTCTCATTTTATCGCAATTATGGGAAGACGTTCAAGAAGCCTCGTCGTCCGTACGAGAAGGTGAGGCTCTCCTCCGAAGGATGTTCCGTTACGGCCTCCTCGACGAGACTCAGAACAAGCTCGATTACGTCCTCGCTCTCACCGTCGAGAACTTCCTCGAGCGCCGCCTCCAGACTCTCGTCTTCAAGTCCGGCATGGCCAAGTCCATCCACCACGCCAGGGTCCTCATCCGCCAGCGCCACATTAGGGTTGGAAGGCAGGTGGTGAACATCCCATCATTCATGGTTAGGGTTGATTCCCAGAAACACATTGACTTCTCGCTCACAAGTCCGCTCGGTGGTGGCCGTCCTGGAAGAGTGAAGCGAAGGAACCAGAGGGCTGCTGCCAAGAAGGCTTCTGGTGGAGGTGGTGACGAGGAAGATGAAGATTAAACTATATGGATATATCTCTTCTCCCTACTTAGAACTTTTTCAAGCATTTCATTTTCTGTTTCTCTCTAGACTTGTTAGTTTTCTGCCATGATTAACTCTTATAATTTTGCAATCTATGTTTTTGTTTGAGGAAAAGCTTTGCTAAGAAACGTTCGGACATTTTTTGTTTAAAATTGTTCTTATTAATACAAAGTTTGGCCCC
>AHTC1000292
CAACTTCAAACCCTAGGCTGCAACCAGAGCCAGAGCTCCTGCAGCAACCATGGTGCACGTTTCGTTTTACCGCAACTATGGGAAGACGTTCAAGAAGCCTCGTCGTCCGTACGAGAAGGAGAGGCTGGACGCGGAGCTGAAGCTGGTTGGAGAGTACGGACTCTCGACGAGAAGAACCCTCCCCGGATCTTCGAAGGTGAGGCTCTCCTCCGAAGGATGTTCCGTTACGGCCTCCTCGACGAGACTCAGAACAAGCTCGATTACGTCCTCGCTCTCACTGTTGAGAACTTCCTCGAGCGCCGCCTCCAGACTCTCGTATTCAAGTCCGGCATGGCCAAGTCCATCCACCACGCCAGGGTCCTCATCCGCCAGCGCCACATTAGGGTTGGAAGGCAGGTGGTGAACATCCCTTCATTCATGGTCAGGGTTGATTCCCAGAAGCACATTGACTTCTCGCTCACAAGTCCGCTTGGCGGTGGCCGTCCTGGGAGAGTGAAGCGAAGGAACCAGAGGGCTGCTGCTAAGAAGGCTTCTGGTGGAGATGGTGATGAGGAAGATGAAGATTAAGTTATATGGATATATCTGTTCTCCTTACCTAGATCTTTTTCAAGCATTTCATTTTCTGTTTCTCTAGACTTGTTAGTTTCCTGCCATGGTTAACTCTTATAATTTTGCAGTCTATGTTTTTGTTTGAGGAAAAGCCGTGCTGAGAAAGGTTGAGACATTTTTTGTTTTAAATTGTTTTTATTAATACTATTTAAGTTTTGTCCCAAATATCTGTGCTGTGTTCTTTGCTGCTC
>AHTC1000293
TATCGGCCATTACGGCCGGGGGGCATCAAGATTTTGTTTGTATGTCCCTGAAACAAAAGGTGAAAATTTCATCCATTTAGATAATGTTTTGCAGCACCATATCCTCCACTCTGCCACATATATTCTGCCACGTGTCACAGCACCAATCACCAACCCCTTGTCACTCCTAATAATATCATCATACATAGATATCGGCCATTACGGCCGGGGACACCACCAATTGAAGCAGTTTTAGAAGCACAAGAAGAGAAGCAAAAAAGTACAGAGCAATGGCATCATCAGTGATGGCTTCAGTGAGCTTAAAACCTGCACCTTTCACTGCTGAGAGGTCCTCAGTTAGAGGGATCCCATCCCTTTCAAGGGCATCCTCTTCCTTCAAAGTCGTGGCCAGTGGTGGCAAGAAAATCAAGACTGATAAGCCTTATGGAATTAATGGAGGCATGAACTTGAGGGATGGACTTGATGCATCTGGCAGGAAAGGAAAGGGAAAGGGTGTGTACCAGTTTGTGGACAAGTACGGTGCTAATGTCGATGGTTACAGTCCTATCTACGATCAAAAGGATTGGTCTCCCACTGGTGATGTCTACACTGGCGGTACGACTGGCTTGGCTATCTGGGCTGTGACTCTTGTTGGCCTTCTTGCTGGTGGTGCACTTCTTGTCTACAACACAAGTGCTTTGTCACAATAGACCCAGTGTTATACAATTATATGTAACTAAGATTGAAGGGATATAATTGTTCAAGTACTTCGTGGATATTATGGTTTAATTTCCTTCAGTTTAGATGTATGTATGTTGTGTGTATTAAAAAGGTTACTGCTCCTTGTTCCTCTTTTAATCTAAGACCTGTTACGCAAGTCTCCAATTTTGTTATTGAAAATAACATACATTTCATGTAACGGTAAAACATGTTGCATTGCTGTCTATTTTCTCTTGGAGTTGCCGAAATAAAAAATGCAGCTACAACCTAA
>AHTC1000294
TCTGGGGACCCCTCGAGTCGAGGTACGATAAGCTTGATATCGAATTCGTATCGGCCATTACGGCCGGGGACTTCTCGAAGTTGAAGAAACCCTATTGTGAGAGAGTGAGAGAGACAGAGAGCGCGCGCTGCAGCAGCAACCATGGTGCACGTCTCGTTTTATCGCAATTATGGGAAGACGTTCAAGAAGCCTCGTCGTCCGTACGAGAAGGAGAGGCTGGACGCGGAGCTGAAGCTGGTGGGAGAGTACGGACTCCGATGCAAGAGGGAGTTGTGGAGGGTGCAGTACGCACTCAGCAGGATCCGCAACAACGCTAGAACTCTCCTTACTCTCGACGAGAAGAACCCTCGCCGGATCTTCGAAGGTGAGGCTCTCCTCCGAAGGATGTTCCGTTACGGCCTCCTCGACGAGACTCAGAACAAGCTCGATTACGTCCTCGCTCTCACCGTCGAGAACTTCCTCGAGCGCCGCCTCCAGACTCTCGTCTTCAAGTCCGGCATGGCCAAGTCCATCCACCACGCCAGGGTCCTCATCCGCCAGCGCCACATTAGGGTTGGAAGGCAGGTGGTGAACATCCCATCATTCATGGTTAGGGTTGATTCCCAGAAACACATTGACTTCTCGCTCACAAGTCCGCTCGGTGGTGGCCGTCCTGGAAGAGTGAAGCGAAGGAACCAGAGGGCTGCTGCCAAGAAGGCTTCTGGTGGAGATGGTGACGAGGAAGATGAAGATTAAACTATATGGATATATCTCTTCTCCCTACTTAGAACTTTTTCAAGCATTTCATTTTCTGTTTCTCTCTAGACTTGTTAGTTTTCTGCCATGATTAACTCTTATAATTTTGCAATCTATGTTTTTGTTTGAGGAAAAGCTTTGCTAAGAAACGTTCGGACATTTTTTGTTTAAAATTGTTTTTTATTAATACAAAGTTTTG
>AHTC1000295
TATCGGCCATTACGGCCTCGAACTTCAAACCCTAGGCTGCAACCAGAGCCAGAGCTCCTGCAGCAACCATGGTGCACGTTTCGTTTTACCGCAACTATGGGAAGACGTTCAAGAAGCCTCGTCGTCCGTACGAGAAGGAGAGGCTGGACGCGGAGCTGAAGCTGGTGGGAGAGTACGGACTCCGATGCAAGAGGGAGTTGTGGAGGGTGCAGTACGCACTCAGCAGGATCCGCAACAACGCTAGAACTCTCCTTACTCTCGACGAGAAGAACCCTCGCCGGATCTTCGAAGGTGAGGCTCTCCTCCGAAGGATGTTCCGTTACGGCCTCCTCGACGAGACTCAGAACAAGCTCGATTACGTCCTCGCTCTCACCGTCGAGAACTTCCTCGAGCGCCGCCTCCAGACTCTCGTCTTCAAGTCCGGCATGGCCAAGTCCATCCACCACGCCAGGGTCCTCATCCGCCAGCGCCACATTAGGGTTGGAAGGCAGGTGGTGAACATCCCTTCATTCATGGTCAGGGTTGATTCCCAGAAGCACATTGACTTCTCGCTCACAAGTCCGCTTGGCGGTGGCCGTCCTGGAAGAGTGAAGCGAAGGAACCAGAGGGCTGCTGCTAAGAAGGCTTCTGGTGGAGATGGTGATGAGGAAGATGAAGATTAAGTTATATGGATATATCTGTTCTCCCTACTTAGATCTTTTTCAAGCATTTCATTTTCTGTTTCTCTAGACTTGTTAGTTTCCTGCCATGGTTAACTCTTATAATTTTGCAGTCTCTGTTTTTGTTTGAGGAAAAGCCGTGCTGAAAAAGGTTGAGACATTTTTTTTAAATTGTTTTTATTAATACTATTTAAGTTTTGTCCCAAAA
>AHTC1000296
TATTTAGGATGAGTATGCTTTTAGTGAATGCCTTTTCTGATGTCCGAAAGGTAAGACTTTAAGATGGGAGCTCACTAAATGTACTAGTAGAGGAAGAAAACAGTAGCCCCAAATTGATTTTACATTAATAGAATCTCATTGTTAGATAATGGCGTCCCGGAAACGAAGTATAAACCCTCTATAGTTGATCTCTGCGAATGCCTCCAGAGCAAAAGAACCGGAGGCCCTGAGGTTGTATTAAAGGAGATATCTGATTTCTACTGCTGATGTATAGAAGAAGCCTGGAGGATATGCTTCTGAAAATGTTTAGCTACTGAGCAATCAGCTAGAAATTCTCCACATACTGCTTCTATATCCAACAGACATCAGCACAAGCTCCCAAAGCATATTTGGAATGCTTAATGGGTTCACCTTTGAACCAGGAATTTCCGACCAGTTCACAGATATCTCACCCATCGGAATTCCAAACTGTTTGCAAAGGAAAACCAACTCGACATCAAAGCACCACCTGCAGGCAATTGAAGTCTCATCAGCCCCAATAAAAGAATCTACTATCTCAGCAATACACAAAAGAACTTAATATACGAGTCATGAGACCAAACACAGAAAAACTGTTGCAGTGTAGTTGCATCTAAGAGATGAGGTTCAAGCATTCAGCTATCTCAAGTGTAGTCACCTCTTCAAACGGATGTTAGTGAAAAGCTTCCTTGCAGCAGACCTAGTGAACATCTTAAAACCACACTGCAATGCATGAAGGATTCTATGTCAGCTTTATAACTTAAGTAGCTTTAGCAAGTTGAAAAGAGGAAAAGGTAGTGACCATGAGCAGTTTTCAAGCAGGAAGAAGTTATGCAAGGAAAAAACTAAGCAAATACCTGGGTATCACGAATTCCGGGACCAGCAGCCAAAAGTACCACAAGATGGAAACCTTTCATTAAGAAATTGCGGTACCACTTCCTCTGAAAACATGAAATCAATTACGTCAACTAAAATACTTGTAAAGATAACAAGAATGCAAATATAGCGAGAACAGATTAGCAAAACTAACTGAAGCCAAGGCCTTCTCCTCGAGATGAGCACGGGACCCAAATGCAGCAATTGGGATATCAGATATTCTAAAATTTGAATTAGTAGCAGATGAGTCCTCATGCTTTAACTCTGCATGGATCTGGAATACAAAGAAGAAGCTTCATTAGTATTTCCACAAGATTTGTAAATGGTATGAAAATCTTGGAGGGCATTTCATTTTATCACAATTGAGACAGACCTGTTTTTCAAGTTTTTCTACATCATTAACCTTTGTTGCTCCATCTGCATCCAGCATTAGAAGTAGCTCACCCCTAGAATGAAGCATTCCCTGTTTTACAATGCTTTCACAGAAGTAAAAAGCTTCAATTAACTATTGTCATCCCACAAGGGAGAAAGATGACAGTTTGACGACGTGAGTACACATTTACTAGGGACTGGTTTAGATTAGACTCACTTTTCTGATAGCTTCTCCCTTTCCATGATTTCTTCCAAGAGGGATAACCCTCACATTGTCTACAGTGTATTTCTTTACAAATTCAAATGCTACTCTTTTTGTCCCATCAACACTTCCGTCATCAACGATAAGCACCTATCCAAAATGAATATTTCTATAAGCAAAGGAAAGAAGCTCCAGGACAAAAATAGGCCAAACTAGCTCATGAAGTTTTTCCCGTTAGTAAATATGACATCCAAATATCTAGGTATTCGATGGGGGTAAACTATAAAGCAATTGCTGGGAATATTCTCGTTCATCATATCCTTTTCTCTACGAGCTAGGGTGCTAGATAAATGTAAACCTTGCTCCAACATTTATTTAGGAAAACTAAAGAATTGAACATGAAAAACATTATAAACCACATCAGTCAAAGAAAATTCTGGAGATCTAGAAATGAGAGATACAAAGAAGTACCTCATAAGAAAACGACTTATCCTTGGCTGCACGTTGTTGGAGATAACTACAAAGTAAAGAAAGCAATAAAATTATGAAAGCTCTAGCAAGCACTGATCAACACTGAACAACAAATGAAATGGTGAATGGTGCAATCATGAACTATCTGCGATACAAATGCACAAGCCAACTGAAACTCTACCGCGGTAATGAAAACATAAGCAAATCAAGCTCAAGAGTAGTCATATCAAGCTTCTCATATCCTTCGTAGCAACTCAAACCTCTACAAAGAAACTACTCAACAGAAGGCATCACATACAATAGAACAACAATGAAACCACAGCATAACAAAAACGATCATTTTGCTAGGAAATCTTGCACCACAAGCATAAAGCGAAGTTCGACAACAACTGAAATGCAATCAGGTGTATGCTTCAACTTACTTCATTGTTTCCTCAAGCGCCACAGGAAGCCTAAGCTCTTCATTGAATGCAGGGATTATCAAAGACAGATACTTCTCCGCCGGATCGTAAATCGAAGGACATTCAACCTAAACACAAATTGCTTCGCCTCAGTAAAACATCAAACCAACATTTCAACGCAAAATTCACATGATTCTAAATCCAATTACTGATCAACGCCTAAAAACCTAATTCCAGCAAAGAAACTACAATCTTGAACAGTCAATTACACAAAATTACAGTGGATTTACAGTACCTGTTTCAACGACTTGGGGTCTTGGAACATCGCCGGAGCTTCGACGTGCCTGAAAGACATGGAGCTGTATCAGAAATCTGAAAGAGAAGGAATTGCGGTGCGGTTTGAGAGTGAAGAGAGAAGAATCAAAGAGAGGTACGCGTTGTTGTGGCGGCGTCTATGAGCTTCGAAGAAGACGACGGAGATGAAACCAAGGGCTACGATGAGAATGAAGGCTAGGAGGAGCTCCACCATCGTCCGTACGATCACGATCTCCATTTTCTCTGGGAGAGACGATGGTTGGCTTTGCTCCTTCTTCTTCCTGAGATTCACAACAGAAGAACCAAGGAGTCGTGCACCGGCTGAGTTTGGGTCAATATATTACAGTAAAGTTACAGAAATAGATGCAGGAAGGGTTAAATATATTTTACAGGTTAGACTTGTCAACAAGCCCGTCTAGCTCAGTTGGTAGAGCGCAAGGCTCTTAACCTTGTGGTCGAGGGTTCGAGCCCCTCGGTGGGCGCTTACTTTTTTTTTCGTTTAGTGACACTGTGACAGTTGCTCTTGAAGTAAACATTTCCATTTTTTTTACTAAGGTTTAGTTAGTTTTCCAGAATGTAATTGTAAAACCAATGAGGCGGGACTGAAGGTTAAGATCCACAAGCATCCCGGCCTGTTTGAGGTGAAAAAGGTCTAGATTTCTGGGGTTTTACATGAAACGAGATCCCATAGCTCCACTTGATCATTGCCCTCCATTTACTTACGGGCAAACAACTCATCATTACCCTCAATTTACTTACGAGCAAACAACTCATCTACGTAGTAGTTGACGCTACTACGCTTGAAAAGAGTCAACGTTACTACGCTTGAAAAGAATTAACGCTACTACGTTGATTATTAAGAATTTATGATTTTGTAAAAGTGTCACTAATAGGTTTCGAGCTTCAGACTGAAAAGATCCACATTCTTTTGTTCCTTGCAGTAGTAGAAAACAAAAACTCATAGCTGAAACAATGTTCTTACAATTTTGAGAATCCCACTTGGATACCCTCAATTTACTCACCTGGTATGTTAGTAGTATAATAAGAGGCTGGTATAGTGAATTCCATGTTCAATGTGTTACACTTATAAGCTACAAATCTGATCTAGAAATTGGCAGAAGCCCAAATTTAGTGGTGTCCCATTTATTTCATCACTGGACCATAAGTACTACCACCCACAAGCGGAGCTCTATCTTAGTTAGCATAATAACAGGACTTGCTTAATGAACTCCTTTCTTCTAGCTTGAGCATCACATTCGATATTTGTATAGTTGTTATAACTTGTACCTCAGATTTAGGTCTACCAATATATATGAGAAATCCAATTTGCGAACCTTTGCTTAACAGAATTTAAATCACAGCAGACAGCACCTACCAAGAATTTAGAACTTGGTACTCTTTCTTCTGTCGATGATTGATTGCATGTGACACCATAATATCTTATGGTGGAACCGCCATGTTCTATACTCATTATGATTCTCACAAACATGTATTTGGGTACTTATTACTCCACTCATGTACATGTATTCGTATTTCATAGAGAACTTCTATCATACACCGGATCCGCTAATCGTGAATGTGATATTCCGGAGTATTGTAGAATTTCTGGTATTTGTATACATAACATGAAGCAGTCTGCTAGCTAATTCAATACTGAAATACTCATTACTCAAGTTGCAGACAGACAGAGATGTCCATGATTCTTTTCGAAGGAAAAGATAGTTGGTGATGGGGCTTCATCTCTGGCCATGGCTATGATTAAAGCCACAAGAAATGAAAGCCAATTCCAGAGATTAGAAATAAAGACATGGTTTTCTTTCTCCTTCATCACTTTCTTGGACCAGAAAGCTTTTGGAAGAAAATTGGCCCTTCACCTTTCATCACTACTCTAATAATGCCCCATTCTCTCTGCTTTTTCCTTCATGCCAAACAGACCTTTCACTAACCATGTATGCATCCTCATAACTTACCAAATTCACATCCCTAGTTCCATACAATGGTTTAGATTTTTTGCAGAAACCTTTTAAGCCTTCAAGCAACTTCTGCCATTATAATACGTCATATGGTAATAAACTACTACTAGACCATTTGTCTAAACCAAAGGGCAGGTTGTGGCTTTATGGCTTCAATGTGTGATTCACGGGGGTTAAATCTGGCACAATTTACTAAATAACAGTGTCAGAAATAACCATATACATAATATAGGTAGGGTACTGATGTTCATGCAGATTCTTCCCTGTTCTGGACTTACAAACTTATAGTACACAAATATCACAACATATACTATTATACTATCATTTTTACTGCAGAAGTTCTTTCCTATAGTAAATTAAAAGGCTTTTTTTAATCTCAAGTTCCAGTCTTTGACTCTGAAAATACACAGATTTGAATTATGAAATATGATGAACAGTGTTGCAAAAACTACGGCAAAGTTTGTCAGGCACTTACAGAATTGTGCAGGAGCAGCATGTGCCATTCTGCAGCAATGGGCAGGGAGATGAACATAGCCATATAGGGAAGCTCAATTCCACTGCTGACAGAATTCCCAAATTATTCGTACTAATTAAAAGTACAATTTCTTAGTTTCCAAGAGATACAAATTAAACCAAGATCTTCAACAAATAAACCAATTCCCCCATCATAATAACAAAACAAAAAAGAGTCAAAAACCCAATTAGAAAAGAAGAAGAAAAAAAGGCCTAGTAGAAGATGATTGATTGAACAAGGTGATCAAAGATTAAAACTTGTTTCTAGTGAGCCATGGCTGTAGGAGGTTGCTGAAAGTTAATGCTTCTCTGGTTAGGCATGGCAAGCATAGCAGTGTGATCCAAGAAATCTTGAAGAGCCACCACAGACTGTAGAATTGTTCTGAGATCATCAGCATTTGAAAAACCCAAGTTCCCAATTTGCCTAACTGCATACACATAAAAAGTAATGCACCCTTTCCTGAACTTGAACCTTGCCATCTCACACCCACTGAGCCCTCTGATCAGCTTCTTGTTCACTTCCCCGAGTGGAATTTCCGGCGGCCAAACGCGGTCCACTGCAGCCTTCATGGCCTCATTGTCGAAAACAAAGAGTACTACTTTGGACTTCTTGGTGCCTAGGCCTAGTGTAAGGGTATGCCAAGCATGGTGTGCTAGAATGGTGAAGTTTGTGGGCAAGAAAGCTGTGGTGGATGGAAAGGGTAGCTTCTTGTTATTGCTGATATGGTTTTCTTTGATGTTTGGTGTGACTGAGAGGAGCTGTAGGAGCTCAAAGGGCCTTGCACGTCGGATTGTGAAGGACTTTACGATGAACTGGCCTCCAAATCGGAGACCCTTTACATCGGAGCTTGGCTTGAAGGAGAAATCTGATGCTGGTTTAGTGGTGGTTTGATCATCTTTGGGGTTTTGGTGTTTGAGTTTCTGCTTCTTGTTCTTGTTCTTCTTCTCTTCTTTTTCTCCCATGGTGTGTGGGATAGATTGGTTTTGGTGGTTGCTTTGGTGGATTTTGATTTTGTGTGATAACAAAACCAATGTAGAGCTTTTGATGGTATATTGTATTGGGAGTTCTGCTTTATTTTTGTAATGATGGATTATAGTAGGAAAGGTGGGTTAACCATAACAACATAAATTTGATCATCCTCTGTTGAAGAAGATTCCAGCATAAGTTTATAACAAAATATTCCAACTACATTTTCTCTTAAATACAATAAAAAGTTTCATCATTTCATTCACTCGTAATGTGTAAATAAAATTTCTCCTATTTAGTCAAATTCGAGCAATGAAATATATATTTGCTTAGTTGTGTAAGAGAATAATCAGTGAAGCAGCTGATGATCGATGTTGCCCTTTCAGCTTTATCCTTACCTGTATTTTTCTATATATGTATGAACAGTATGATGATACCAATTGGAGAATGTATGTATCCTCTAACTATATGATGTATCATTTATTTTGAGAACAATTTGTTACAGATCATGGAAAGGCATTGTGTTGGTCCATCAAGATAGGATTTGGCTCACCACCATGAATATTGGCAAGGATTTTGGTGAGACACAAAACAGATCTATATATACAAGCTATCTTAGAAGGCTGAGGGAGGTAAATCCGTTTCACTTTTATCAGAATATTCAGAAACATCAGCATGTGCAACTAGGAAGATTTGGATTTTGGGTTTAGAAATGATAATTAAACTCCAAGTTTGGTGCATAAGCTCAATGTAAGAGGTATTGGGACCACATTTTGGAGAGCCCTCCAAACATAATTGCACCCATTTGTTCAAGTTCATTCAACAAAAAGCCTAACTCCATGGACTAATTTTACTAATTATGAATGCTGTTAGGCTGTTAACTAACAAAGGTGCTTCAAAAGCTTGAACAGTGAGGGTAGGAACCAATATCATGTTAAGCTAACACCTCTCTTATAGATACAAGACCTCGTATGAACCTTGCCAATTCATATGAGGTTTCAAGTTCAAAACCTCATATGAATTGGCTTCTTATGTGTTTATAGAAACGATGATTATCTAACATGGCATCAAATCCTCGTCGGCAGGAAGCAAAAAACACTGCATTTTGGTTAAAATCACTAATTAGCAATATGCCAATAGGGCTCTAGGCCGCTGGCCCTCTAATGTTATATGAAATTGGTACAGGCCGAGAGGAAAGATCTAAGTTTGATGGAGACTGCTTAACAGACAGAAGCGTATACCAGTTCAATTTCTCCTATGAGCTTTTAGGATAAGAGACCGATTAACATGCTCTATAAAACTAATGTTTGATGTGGAGATAAGGTATGGTTGCATCATGCCCTCGTATAAAAAAACTCTTGTGACAACACCAAAAGTCTTCTTCCACACTTAAAGTGGTTTCCTTCTAAAGCCACCCTCTGTGTTTAATCAATTCATGGGAAACATATGGTAGAGGTCCTTAGAGGCCCAACTAAAAGCAATAACTACTGGAAGAGGGGAAAAGAGGGGGCCTATCAAAATTAAATTTGAGAGGCTTCTGATATATAAAGAGAAAGCAATGCAAGTATATCATGTGTATAAAGTACAACAAAATGAAATGAATGGGAGTCTATCTGTCAATGTTTTGCATCAAATCAAGCAGAGAAGACTCAGAAGACATATAACTGATATAAGTATATAACATATATCAACAGGAAACAGAATTCTAGCAATTTTCTCTTAGCTTTCTTTGTTCTCTTTCTTTTCACAAAAAGATTGTATGGGATGAGAAGGAGAAGTAAGAAGGAAGAACCTGGGATAAAGTAGAAAGGAAAAGGATTCTAGCAGATTATCTTTACCATCATATATTCATATTGATAGAAAGGAAAAGAAAGACTATACTGTACATTCTCTCATGGTATAAGAATATGTTGTTGGATACTTGGATTTCCAAATTCCAGGAAATTCGAATCGATAACAAGTACCAGGTAACTTCAGGTGTGCAACATGAATAACCTTGATCAATTTATAACAGAAGAATCAATTCTGTTTGATAGAGACTTGGCTAAGAAGCAATTTATAATTTTAGGCATATGCAATAGACACCTTCAATGAATTATAATCACCTAACATTTTGTGCATAATTGAACTGCAGTATGCAGGTTCTGATTATTCTCATCAGAGACCTTAGGCTAATATATGGCATCTCATTTGTCTACTACATCTTCCATAAACTTTCTTTTTAGTTATTGTCAACTAAACGATTGATTATTCAGCTTTAATTGATGATAATAGTCATAATACTAAGCCACAGAGCTTTTGATTGGTTCAATGATGCAAAGTCATCCATAATCTAAATTCTCCCACCTTGAACTACTGTAGTAAACTATATTTGTATCTGAATCTGATATGTTAAACTTGTATAAAGCATTAGATCATCAGAGGTGTTCATGTTCTACTTCCATGGTCAATCTGCATTATGTTCCTAATACTACTTGAGATAATAATCTATGGAATTAGACTCGTAAATTCGGTGGTGTCAATAATTTTGATGTTTTTACCAAATTTTAGTTGCAAAATGATAAAATTAAGAAAGTGCTTTCATTAATCATTCCTTGTCAAATCGTTTTGTACAATAAGTTAAAGTTGTGGCATTGGCAGCATGTTCAGTTCAACAGCGCGCGTACTCCCCAAAAATTTTGATGAAAAAAAAAAATACAGTAATTACTACGATTTCAAAACCAGTGGATCTGCATATTGCTCTTCCTCTTGGCTTCTTCAAGCTTTGTATGCACATGCCCCGCGGCTGGGGTTCACGGTGGTGATTAGCCCGCTTCCAGAGAAATCGCAGTTGAAGTTGTTACGGCCATTGGCCTGATAGTAAGAATTCATGAGGAAAGATGCCTTACTAGCAAGATCACCGGAGGAGCAAGCTCCACCTGCTTGAATGGGCTTGCAGTCCACTCCCTTGCTACACACGTAATCAATGTTTGCCTGCAAAGCCTTAGGACTTGCCCCTGGTTTCGCTACACACCACTTCTTGCCTCCAGCAACTGGTACAGCTGGTCTTGTTGCTGCCTTTCCTGGTTTGCCTAGGTGTTTTCCTGGCTTTGCTGGTCTGCCTGGTGGAATATGTGGGTGAGCTGGTTTGGTTAGTACTGGTCCAGCTGGTTTGCCAGGCAATGCACCTCCCTGAACAAAAGACAACAATATAGACATAAGTAAACAAATAATTATTTGGACCACAATTCGTTATACATATCAAGCCCGGTCCAGCTCACGGCCCAAATTTCATCCTCAGGACCTAAACTCAATGTTTTTTTTTTTTTTTTTGATTGAGATCACATGGTTTCCTTAAATCTTTCTAGGTTTAAATAGACCAAAGGTTACCATGTCAGTAGAAATTACTAATACTTACACTACCCAACTTTTTATGTCCCTGGTCACATACCTTCGGAATCCACAGATGTTAGTGAAATTACTTGCATTTTACCAATATATCGATGTGATTATGCCGAATTGTGTCAAAACGAACGAAGATCTGCTCTCATAAACTCTACCTCGAACCTCTAAACCCCAAACTAGAAAACTATGTAACAATCCTAACCAAGGACCAAGTTTTTCATCAAATTTTGGTGTTGGCATTCTCTTTAGTCGGGTCTGGAAGAATCTAATATGATTAAATTGAAAGTGTCACCTGCTCACCCATGTGTTCATAATTTTTAACTTTTCTAAAAGCACGAGATTTAGCAAATCTAACGTGAAGACAAGCCAAGTTCACATGATGTGTTCTAAGAAACAGAGCTGGGTAAAAATTAAGGTAAAAATAAACTTGAACCAACCTGTTGGTTGCGCATAACACCGGCATTGTAAACCGGAGTAAAGTCAGGCCTGAACAGCCCCCAGTTCTTCTCGGCCATCGGCCCCGGCTTCTGGTTCTCATTGAACAAGGCAAAGATGTAAGTCTCGAACTTCCTGTTGGGCATCAGAGGAGTTCCCTTGCCGGAGTTCACGTGCTTGATCAAGTTCGAGTTGTAGTCCACGGCGTTCTGAACCGAGCACACCGGGAACTCACAAGCCGAAGGCCAGCCGGTCTCGGCGGCAACGAACTGGACGTCGGTGAATCCTAGAGCCTTGCAAGCTGAGAACACGGCATCCATCAAGTTGTCGAACATGTTGGTGTACATTTTCTTGGTGAACTGGTCGAAAATGCCCTTGTTGGGTCTGAACAAAGCGAAGTTCTCCTTCTGAGGTGACCACCCGAAGTAAGGGTAGGGGTTGAAAATGAACGGGGACTTTGTCTCCCGACAGAACTTGAGCTGGTCAAGTAATATCGGGATCACTTCGGGTCTAAACCGGCCAGCGCTGGCCGGTTCAGACGAGAGCATTATCCCCAACGAGTGTGGGGTAGAGACTTTAACGTCCTTAATACCCGCCTGGATCAAAGCCGCGTAGAGCATCTTCATTGCCGGAACGAGTCCGTTTTTCTGAGCTGCGTCTCCCCAGTGAAGGATTTCATTCCCCATCAGAATGTACTTGAACTTAGTTGCAGGATAGAAAGGTTGGATGTGCTGTGCGACGTAACGCTTGGCGCCATCGAGTGTGGTGAGGCCGGGGATCTCGCCGTTGGGGATGGTGATGGTTAGGGAGATGCCGGTGTTAGCGAAGGCTCTGATGATATCGGGGTTGACGTCGAAGATCTTAACGGCGTCGATGATGGTTTGGGTTTTGATGAAGTTGGCGACCTGTGCAGGAGGAGGCAGGTTGTCGGCGAGGGTGCCGTAGTTGACGCCGATGGAGTAGGCGGTGGTGGCGAGCTGGAAGAAGAGAAGGGAGAGGACGAGCTTGGTGGCCGCTGCCATTGTTTTCTTTATTCCACTCCTTGTTGTGGGGATCGGAATGCGACTCTTGTGGTTTATATAGTGAGAACAAGGGTCAGATATAATTGTGGTTAGTTTCTAATTACAGATAATTTCTGTTTCTTTTTACCCCTATCAGAAACTCTCATCGTTTTACTAGGCTCTATTTCAGGTTGTGTGAGCTGTCAGTAGATCAAAATGGGTAGATTTTTCAGATAGAAAAGTTGGCATCAAATTAATCTTGGTAAATTTTTGGCAAGGAGTTAACGTAATATTTAGGCAACATGGGTGAATTATAAATGCCAACTGATCTTGGGATTCGCTTGGGGACAAAACTAGCCGTTTGCATTCATACTTCCGGTCAGAACAGAGTTTAGGGATCCCAAAAGTTTAATCTTAATCTGATATTTGATGCACATAAGATGGAAGGTCTCATTATTATTGTTTCCTAAATGATGAACTGAAATCATTGAAGAAGCATAAAGTCGACCGGCCAAGAAAAGATTATAACAATAATCATAATCTTAATTGAAGAGAATTAAGATTGATTTAATCATCGGAACTAAAGCTCGACAAAATAATATGTAAAAAAACGTTTTTAAGACTGTTCGTGTCAAATTAGACATGTGTAAACAGACGACATTACTTTAACGAAGTATGTTAAATACACTAATTGATATAAGAAACGTAAAAATGGTTGTATCATAGTAAATAGTAATTAGTAAGTTGGAACTTGGACGTGGAGGTACAAACACTAGCTTGATCAAAAACATTTTCATTTGTCGGATTAGCCACTAAGTAAACTGAAAGCAACATTAAGCATCTAAAGACCCACGTGTCTACGAGGCATTTGGAGGACGTCCCTCCAGTCAAAAACAAGGGTCGCACTTTGGATCTTCTATGTGATCGCTTTGGCATCAGATTCTGCAAGCTTCAAAGTGAGCAATGCTTCCTTCTTATCTTTATATTATTGCTTCTAAGACGTGTGAATATGACCACATTTTTTTGACCTCGAATTGGTCCCAGAAGCAAGCCACCGTCTGTTTGCTTGGGTTGGCTGTCAAACATGATGATGATATATCACGTACTCCTCTTTCTAAAAGCTTGTGCTGCTGGGCCTTAGATTGCCGACATTGCTCCTTTTGCCTGGAAATCGCTAAAGTGCTGCGTATGAGTGTCTTACGCGGTTTCAATTAGAAGAAAGCCGAGTGCTTGGGACAAGTCACACGATTTGGCTAGCTAGACAAACAGAAGCAAGGTTATTAACAAAGAAGAATTCAGCTGGCTGTATTAACTGTATGTATATGTTTCTATGTATAACGTACGTTATTATTATTTTATTTTTTTAAAGAGGGTAATCAGCCCCCTATTTTATTAAAAATTATAAAGATAGTACAAACAAGGAGGAGGACAAAAACTTGACCTCCTATATCATGCAATTCTCTAACTAGAAATGATAAACAAATGTTCAATCTTACATACATACAGTCCCATAAATGTGAACCATGCAAATCATCAGTCAACAGCTTCATGTCATTGTCCATATATACTACCGTTGCTTCTTTGAAGATAGAGGAAACCTTTAGCCAATACCCATCTTTTAAGAATTAAGAGCTGGAATGAAACTAGTAGCATTGGCTGATAATTGTGAGATATCAAGCATAGAGTAAACAGAAACAACTGCATGATTTTTGTAGGGATAAAAAGATTGCTTAACCAATTCCTTGAACAATTCCAGAAGATGACGTTAGGCATCTAAAGCATCAAAAACCTTACCTTCAAAACGCATCAGATATCTAGTGATCCAAATATACCAGATTAGAGTGCAATGTATAAAAATCCAGAGTTTACGTTTTTGCTTGGAGAGGGCTGAGACCAAAGCTCCAAAAAATACATCTTCAAGACTACTCCATGGGGAAAAAGAATGATTAAATAGAAGGCACACCCATTTCCATAAAACCACAATTCGAGGGCAGTGTAGAAGAAGATGTACTCTCATCTGAGCCGTCTCGAAACTGAAGTAAAGAATGATTAAATAGAAGGCACACCCTAAAGAATAAAGAATGATTACGTACGTTTTGCTTCTAACTAAGATTCATTTGATTGGACGGTCGGATCTTTATAATGATACGGTTATGCATGCTTAAAAGATGTCTTCTCTTTTCGGGACTCTTCAGTGTAACGTGCATGCATTTGTGTTGTTGTATGAATGTTGTAGCCGCTCATCTAATAATCTAATGGTTCATAAAATGATGTAACGAGTTCGTAATACACTGATATAACATACATGTAAGTTCTAGTGTTCGAAAAGTATCATAATATTGTCATTACATTACATTAAGTTGTACTAACTTGTCTATTTTGTCAACAAAGAAACACATAACATGGTGTTCATGAGCAAACCGAAAATGCTCACAAAACCAAGGAAAGGAGACCCATGACCGCGAGACACATACTTGAAACTTGAAAGCACCATTGTCGATCGGCATTCATCTTGAGCATATATTATAGAATTAAATTCAGTTTACCCTCTTGTGGTTTGGGGGTGACTTCATGTTAGTCCCTACACTTTTATTTTCATCAGTTTACCCCTTGAACTCTTCAATTTTTGTCTGCCGTGCCCAAATTCTCATATTTCGTTTGAATTGACCATTAATTATCAGCAGTTAAGGTATGATTTAGACAGATAATGTCCGATTTGCCCATATTCTAGATACGTGTCTCACAGTTAAGGTTAAAATTATCAACAGTTAACGTCCAATTTTGACAGAATATAGGACATTGGTCACGCTTGAGGAAAATTCAAAAGTTTGAGGGGTAAACTGATGAAATTGAAAATATAGGGATTAACATAAAGTTACTACCAAACCACATATGGGTAAACTGAATTTAATTCTATATTATATGTTTAAAAAAGAAAATGGAATTATAAGCATTTATGCCAAGTCAGCAGCCAATAATGCTTTGTAAATAAATAAACAAAAGAGCATGTGAAATATGGAAACGGGACTCGGGAGGACACCCCTACTCGGAACTCGTAAGCAGTTACACTATATATTGATACTATATATCGAGTATGAGATTCTAGTTTTGAATTTAGCACGCAAAAATACGGAGGAATGAAATTTGCACTACCCTTCAGACTACATATTGTCAAAAGTATAGGGGAGTGAAAGTCTATAGTCTAATGTTACAACAAATTAAATATATGTTTATATCCTTGAAAACAACTTTAAACTACATATTGTCATTAGATATGTAGTTTAATGTTACAACAGACAACATAATGTCTTCAATTCTTCAATTTTGAGAAACTCATACTACACTTTTTTTAAGCTAGATACTTTTTTCGTTTAAGTGCATAATAGTCCACGTACCATATCTGTCATCTAATTAAGTTGTTTAGAGACAGCAACCACTTATAGTACTACAACTCTCTAAGTTATCGGATGACAGACATGGACCGTCGTCTAAAACGTGTTGTTGTGACATAGTGGGTTTTAAAGTATCCACTATCCACCGTTAATATCGTGCACCATGGACCCGTGATGTGCTATTTGGGGACTCCTCACAGCTTCATTCCATACTTCGGAGGTGGCTATATATAGCTTGTCTCACCAGTCTTCAGCAATCTAAGCTAAGCCTCTTTCACCGTCTTTTTTCTTTTGTTTTGTTTTGGGGATCTTTGTCACACAACGGGAATGCATCTGGCTACGTACCTGCACCTGTTTGCAACCCTCGCTTAAGGCATAATACGTAGCTTCACATTCTCTCACGCCACACAGTTCTGCGTGCGCCGGTTTGCTTTGAGGCTTAACTGGTGGAGTGGTTATGTCAGACCGGAAGGGGTAGCTACTTCGTGTTTGCCAAGTCGAGCCGGCTGATCAGTGGAAGCACACACAATATATAATTTCAAGTTTTAACTGTTCTCAAGAATGCAGTTTTTATTGAAGACAAAAGAAGAAAAGAAAAAAAAAAAACAATTTTTACCTCCGAAGTCGTAATGAAGTGGGATTTCCTAACCGAAATTGGAAACCCATACCACTCAGTAGAGTGATCGATCGAGTTTACATTTCTTGTCATGCTAGAGGTACTTTCCCTTGCCGTATATAATCTCTAGCCCACAATAATTCCCATCTGCATCACAACAATCGTACGTTCGATCTTCTCTTTCTTTCCTCGCTAGCTTGTAAAAGGAAAGAAAGAAAGCCCCCCTCTCTAAGTACCTCCACCCCCTCGGCCCTAGCCTCATCGATCTTCCTCGAAACAATTCCAGTATTCAGGTTTCTATTTTCTGTCATCTGAGATGGCGGTTCAAGTTCTCAGTCCGCAAAATTGCCTCAACAACCCTTTAACCTCTCGACAAGCCTCACTCTCTCCTTTTATGAAATATTCACCTAAACCTAACCGTAACCCTAGCCCTAACAACAAGCCTAGCCCTAACCCTAGCTCCAACAACAAGCCTAACCCTAGCACAAACCAGGCCATCCGTAACCAGCCCAACTGTCAAAAGCCGCGGAAGTCAAGCCGATCAAACAACACCAACTCTGTGCCGGCCATCTCCGCAGTCCAGAAACTTACTGCGGCCAATAACCAGCTGACTGGTCAGGTCAAAATCCTCAAGCGCGGTAAGAAACTGACCAAACCTGGGGGGCGGCATCAGCCATCTCCCACTCTTAAAAAGAAACGCCCGTGTCCTCAGAAAGATCAAGAACACAGGTTCTATGCCGGCTCGTGCACTTCTATTTTCTCCCCGCCTCCAAGTTCCCTTCCTATGCCATCGTTTCTTGCTAAGAAGACAGTGGTTTCAAACGCCGAGGATGCGCAAGGAGTTGCTATAGCTTGACCAGTTGACCCTACGGTTTAATCTGTCAATCTGTCATAGGTTCCAGTGTGCCGTTCCCTATTTTATGTAGATGATCGAGGATAGAGGATCCAGGATCGAGTTTGTAAAGAATGAAATTCAGCTGTAATTGTAGGAACTAGGAAATGCTATCAATTGTTAGACATACGACTCTTGCACTCTCAGAGTCGATCCTTCACTTCAACAAGCTTCCAGAGAAGTCGAGTTGATATGCATCTTATTTATCTTTATATTTCATTATTGATGGATATATATATATATATATATATATATATGTACATAGTAACCTCAGATGCTCCAATATATCAGATGAGCACACTATGTATTGTATATTCAGTGTTCTACTATCAATGAAAACACAATCGATCATTCAGTTGTCATTCTCTTCATGCCAAGACGATACCTATTTTGCATAAGAATTACAGATTTATGTACTGTCAAAAGTATATGAGCCGTGGCTCCTCTACAACGGGGAAGACCATTAAGGTCATACTCCCTCTATCTGTCTTCATTTACAAAAGATAATCTTAAGCAACTATGTATAACAGGAAAGTGCTCACACCGACTCCTGACCGATATATATCTCTGTCCTAGTTTCTTTCCTACGTACCATAAATCAAAAGAACATGTACACAAGAAGCTAGTAAATTCTCAACATGCATGATTTCTTTGCCTGTTTCCTCATGCAGGTACTTTTAGGAAAGGTAGTGACATGGACCATGACCTGAGAAAAGAAACAAAACAAAAAAAAGAAGAAAGAAACTTGCAATTAGTGAATCGAATCTTGTATTTTCTTTCTTCTCTGCAGTGGTATTTGGGACTCTGATATATACATTTGTTCAACCAAAGAGAAGAAGAAAATTAAGAAAGAGAGTGGGAATTTTAACGTACTTGGGTCGACAGTGGTGATGACTGCAGTTCCAGAGAAATCACAATTATTGTCGTTACGACCCTTTGTCTGATAATAAGAATTCATAGCGAAGGATGCTTGCGCCCTAATAGATTCGTCATAGCAAGCACCACCTGGTTTTATGGCTTGGCATTCTACCATGCCGCATAACCAGTCTAAATGTTTATCCAAAGTATCAGTATCAGCATGCGGTTTCGCTACGCACCATTTGCGGACCGGACCATCTCCTCCTAGTACTGAACGTTTTGGCGTTTTAGGTATAGGTTTAGGATTGTAAACCTTACGCGGTGGAAGTTTACTTCCACTATCCCCATCACTAGCAACAAACTTGCATGAGAATGTGCCTGAAACAGAAGAAACCAGAACTTAGTGAGTCCTATTGGAATCATCAAAAATATAAAGAGATTGTGAACCTGTTCACGTACTTGGGTCAGTGTTAATGATTTGCCCGGAACCGGAAAAATCACAGGTGCCACCTAGTGAACGGTAAAGGTTGTAAAAAGCGTTCATTGCGAAAGATGCCCGGGTTTTAAGATCGCTGTTGAAACAAGCACCTCCTGGTCGAACGTCCTGACAATTTACGCTGGCTTGGTTACAAGCATAGTCTATGTTTGCTGACAGAACTTGGTCACTAGTTCCTACTTTTGCAACGCAATAGTATTTGGGGCCGGCCTAAGTAAGAAAAAGAAAAGTTTGTATAAATAAGAAGATTGAAAAGGGAGGGGGAGGGAAATACAAGACTAACATTTTGGCTGAAGGCGGTGGTGGAGAGTTGGAGGAGGAGAAGCGGGATGATGAGCTTGGCGATCACCATTGTACGTTTTCCTTTATGCGAGAGAGGTATCGGTTGGAAACGTACTGTTGTGTCTGTCTCGATTGGATTCATTAGCATTTGAGGGGGTGGAAAATTATTTATAGAAGAACGGATTAGAGAGCTCGATCGACTAAAATTCTGAGATGTTATTGGTAACTGGATATGATTACTATTTACAGATTACTAATATTTAGAGCTACATTTCTATAGCCGCACACTTTTGTTTATGAAAACCTTCATTCTTTAATTGGAGGAGACAGATATCGTAAAAGGTGCTCATACAATTATAAGGAATGATGTTCTAGCTATATTAGGAAAGAAATCATGGATGTCGATCAATTGTCGGTATTGTAAGAGTTGAACGACAAATGTCAACTCAAAGTTGAATTTGTTTTGCAATAGTCATTACAAGCGGTTGCCACTTGCCAAAGGAACATTGTCATACGATGAAAGGATGGAGGTACATTAGCCGACCAGATAGATTTAAATAATTGATGTAGTACCATTAGTAATATTACTAGAGAGATTTTTTGTTTTATAGTTTCATCTTTTATACAAGGTGCTGTTGCAGCTGAATTTCCAATTATGTAATATTTATGATTCTTAATAAAGTCTGACTTGTTTCCTCAAAAAAAATATAATAATAACAATAATAATAATAATAATACTGATGTAGTACCATTAGTGTGAGCTCAGTTTGATAAGAATGTTGATACTTCGATGAGTTTAGCACCTTATGCTCATCTTGGAGATAAGTGTTCAAAGACCGTAAGAAACAAGTAAATCTAGCTGCTCAAATCAAGCTTGAAATTGAGATCAGACACTATTGTGGTATTCGATTTCTATCTAATGCGTATGGTTATGTGACTTATGTCCTAGTGTCTAGTTATCGATTACCTTAATTCGATAACTTTCCTCTTAGTCCATTTCCTAATCTCAATATTCTGATCGACTACATAATAAATGTACTCGATCAAACTTGTTTGAAGTTTCGTACAATAGGATACGCTGGATAGCTCTTCTTTTACATGAGTGTGTTTTGATTTAAAAGTTTTTGTTAATTTAATCATTATAACTTGAACCATTCAAACTATGTCATATGCGCACATGATGAAGTTCAATTACCTATTCATCATGTCAGGGTTAATGTAACATCTAATTGGTTTATCCTTGGTTTCACAAAATTACTTATTCTCTAGCTTTGTTGATTCAATTAAGTTGATTATTAAGAATTGGAATTAAGAATTCTAGAATTCTTTCATTCATTTTTTCTTTTCAAACGCTTCCACAAAGAGTAGATAATTCTTTAATTTGTTGCAAAATAGACATAATGTGTTCAAAATTATTCCAAAGATTCTTGCTCTTCGGTTGTCTTCAGTAGCAGCTCGTATTATCTCCCCTCAACAACATGCTTTTGTTCCAGGTAGAAACATTTCAAATTGCATCCTCACAACTTCAGAGTGTTATAATTTGTTGGACTCCAAAGGTTTTGGTGGTAATGTAGCGGTCAAGGTCGACATTACGAAGGCCTTTGATACCCTATCCTGGGATTTTTTGCTCCATGTACTGCAAGCTTTTGGTTTCAATCATACTTTTGTTCGTTGGGTGTGTGCCTTACTTCAGTCAGCAAAACTTTCTATTCTCTTTAATGGAAGGCAGGTGGGTTATTTCTCTTGTGGTAGAGGTGTTCGTCAAGGTGACCCTCTCTCTCCCTTGTTATTTTGCTTGGCTGAAGAAGTTCTAAGTCGTGGTATTTCTATGATGGTTTCTAATGGGCAGCTACATCGTATTTCTTCTCCTAGAGGCGCTATTGCTCCCTCACATGTATTATTCGCAGATGATGTCATTATTTTTTGTCGGGGTGATAAACGCAATCTGCAAAGAACTATGAATTTTTTGGAGGACTACGGAAGTGTATCTGGCCAGGTAGTTAATAAGAGCAAGTCGCAAGTGTTCATTGGGAAACATATTTATCGGCGACGACATTCTATTTCAAGCCTCTTGGGAATTCCATTGGGTTCAGCCCCTTTCACTTACTTGGGGGCTCCTATTTTTAAAGGTAAGCCACGAGTCTTACATTTTCAACCGATTGTGGATAAAATCAGACTTAAATTGTCAAGTTGGATGGGCTCATTTTTGTCTATGGCTGGAAGACTTCAACTTATTAAAGCAGTGATTTACAGTATGTTCGTTTATACATTCCAAGTGTATGAGTGGCCGGTTTCTTTGCTACGCCGTATTGAGGTATGGTGCCGTAATTTTCTCTGGTCTGGTTCAATTGATAAACGTGGGATTCCTTTAGTAGCGTGGAAATCTTGTTGTGTTCCTGTGGATGAGGGTGGCTTAGGTTTGAAGCAATTTGTGGTTCTTAATCGATCACTTTTACTAAAGCGTTGTTGGGATATATTTTCATGTCCATCAGAGGGATGTTCTTTTATCAGGAACAGATTTTCTCAACGTCGCTCTTATGCCTCCTCCTCTATATGGCCTGGAGTTCGTCCTTTTTGGGGTGTTGTCAAAGAAAATTCTCAATGGTTGATAGGCTCAGGAGACAATATCTCTTTTTGGCATGATAATTTTATGGGGAGACCTATTGTTGATTATTTTGGTGCCCATGATGGTCTTCAAGGGAACAAGGATTTGGTTTCTGCTTTTATTGTTGATGGTTCTTGGGTGCTTCCTGATCTACTTCAACTTCACTTTCCAGCTTTATGTAATAAAATTGAGCAGGTCCCTCTTGCTACTAATGCTTCGATGGAGGACACTCTTATTTGGATGCCTTCGTCTACAGGAGATTTGACTGCAAAGCATGCTTACCAATTTTTACGGCATCCATCTCCCTCCATGCCTTGGGGTAAGTCCTTATGGTCTAGATTTATTATGCCTAGAATGTCTCTACATGCTTGGAAGGTTTTGAAAGGGAGAGTAATTTGTGATGAGCTTATACAACGTCGAGGAGTGGCTTGGGTTTCAAGATGTGAGCTTTGTGGTGTATGTACTGAGTCCCTGCAACATATTTTCTTGCATTGTCCCTTTACAGCTGCTATATGGTCTTATTTCTTATCTCTTTTTGATTTGGGGGTTACTCCTCATACAATGGTGGATTTATTTCACAAAGGTCTGAGTATGGGACGTAGTTCACAACTTAAGGAGCTTTGGTTGATCTGTTTTACTTCTATTTTATGGTTTGTATGGCATGCGAGGAATAAGACCAGATTTGACGGTAAGTCGTTCTCTGTGGCTTCAATGTGTCATCTCATTTTGGGGCACATTAGAGCGGCTAGTCGGCTTGCAAATGGTCCAATGCATAATTCAGTTCAAGATTTACGGATAATAAAGAGTTTTGGTGCAGAGTGTCGATTGGGAAGAGCACCAAGAATTATTGAGGTTGTTTGGCATCCTCCAGTCATTGGGTGGGTGAAGATTAATTCGGATGGAGCTTGGAAGCATGCAGAGGGTGTTGGAGGTTTTGGTGCTGTTTTTCGTGACTTTAAAGGTCATGTTCTTGGTGCTTTTTCTTCCAACATTGACATTCCTAGTTCTGTAGCAGCAGAGGTGATGGCAGTTATAGTTGCTATTGAACTTGCTTGGGTACGAGACTGGAAGCATATTTGGTTAGAGGTTGACTCGTCACTTGTGTTAGACTATCTACGGTCTCCTTTGCTTGTACCTTGGCATCTACGTGTCCGTTGGCTTAATTGTTTATGTTGCATATCGAATATGACCTTTCGATCTTCTCATATTTTTCGTGAAGGGAATAAGGTTGCAGATGCTCTGGCTAATCACGGTACGTCATTAACACAGCTGGTTTGGTGGGATTCACCTCCTCCTTTTATTTTGTCATATTGTAGTAGTGACCTTATGGGTCTTCCTCAATTTCGGTTTTTATAGTTTTGTTTCGTTGTTATTTTGTTATGAGAGATTTTGGTCTAATCCCCCTCTCTTGATGTTTCTTTTTTTCTTTTTTAATATATAAGAGTGTTAGGGGGTCATTCCTCTCTCACTCATCTTTCAGCCAAAAAAAAAAAAAAAAAAAAAGACATAAGAGAGTGATAATATATATTTTGACGCATTTGGAACAGTGGAGGGAAGTTGCGGATTTGAGTGAAGTCACTAGTGCCACACTTTGTATAGATTCTTAACTAGCGTAACTGCTTAAGCATTCATGCAATTATTTGTTGATGCATCAAGATTAACTAGATAGGTCTCAGGTCTCGTTTGTTTCATGGAAAATAAACATAAAGAAAAGAAAGTTGTTCATTTCCAGTGTTTGGGAAAGCATAAGGAAAGTAAACATTTTCTTGATTAGTGGGAAAATATGGGGGAAAGTGGTTCATTCTAAAATCCTAAGTAACCACTTTCCTTTCTTCTTTTCTTGCATTTATTGCTCACAACACAAATTTTTATTATATTAAATATTAACTCTTTAACAACTTTCCAATAGACTTTTCTAGTATTACCAAACATCGGAATGGAAAGTTCTTGTAAAATTTCATTCCCCTTCTCTTTCCCTTCTCATGGGAATCGAAAGAGGATAAGAGGAAGGAACCATTTTCCCTTCCGCGAACCAAACTAGGTCATAATCTCTCATAAATTGAACTCTAAGCACACAATAACTCTTTTGGGGTGTCGATCAGCACGATCGACCTACAGTTATTGTGATCGAGACAATCTATATTATATGTAAGAGCCAAGAGGTGATCAGGAAATGAGATGAAGGGGAGGGGAGTACGTGAAACTTCTAAGCTTTTGTTAAAAATGAATTTAGCTTTTCTTTTTTCTCAGAAGAACTTGTTAGGACTACATCAAGAGAGTGCTCACATTTATAGACTATCTTATGCCAACTAACTTAGATATATACAATGTAGAAAGAAAGAAGAAAAAAGAGGAAAGTTGTGCTCAACACAGTCTCATTGTTTGCTTCTCCTTCAATTGTAGATACAACTGCCCCAGCCTGAAAAGGAAGAAAGATATAAAAACTGAAGGTAAAAGAAACTAGTATTTTCTATCCACAGTTAATCAAAAGAAGAGAGTAAGTAAATGTATCAACATACTCGGATTGATGTTGGTGATTTGGGCGCTTCCATTGAAATCACAGTCGTAATCGTGGCGGCCGTACTTCTTGTAGTAAACATCCATGAGGTAGGATGCCCGTGGCAGGATTGACTCGGCATAGCATTTAGCACCAGGCATTACGTTGTTACAATGCACCTTATGGGTGCCGCACAACCAGTCCATGTTTTGCTGCAAAACTGCGTCGGTTACCCCTGGTTTTGGTACGCACCACCCTCCCTTAGATGGTTGAGCAGGTTTGCTTGGTTGGGTTGGTGTTGGTCCAGAGGGTCCTTGGCCACCAGCCTATATGATCAATTGAAATTTGAAGTCAAATTTGTGGCTAGCTAGGGCATTTGAGAATTGTGTTTATATGATCTCTGATATTCAAGTGCATGCAACGAAATTTATATATATATATATATATATATATACCTCGATATATTTGCATCCGCCGTGACCTGAATAATGGAAGAAGAAATTAATTAAGTGATCAAATCTTATAGAAACTATAGCTGGGCGCTTTCAGGAAGAAGAGAGTGAACAAAACATGTTGACGTACTTGGGTCGGTGATGGTGATGAGTCCGGTTCCAGAGAAATCGCAGTTGAAATCGTTACCACCCTTGACCTGATAGTAAGAATTCATGGCGTAGGACGCTCGAGCCCGGACATCTTCATCGAAGCAAGCACCACCGGGCTGTATGGGCCCGCAGTCCACGCCCTGGTTATCACACACGAAGTTTAAGTTTGCTTGTAAGTCCTGTACGCGAGCCTGCTGCTTGGCTATGCACCACTTCTTGCCTCCGCGAGCAGGTGGTTTTGGTGCACCCGATCCAGCCGGTGGTGGATTCGAACCAGATCCTGGTTGACCGAAATTGCACGAGCCATTACCTAAGAAAAGTACAAACAAAACAACCCTAAATGTGGTTAGGGCTTCACCTGATCTGTTATATTCTCTCAAAAGAAAATGACAAGAGAATAGAGCATAATCATATTGACCAACTTGGATCGGTAGAGGTGAGCTGTGCCGATTGAGAGAAATCACAAGTAGCACCCTTTGAGCGGTAGACATTGAAATAAGCATTCATAGCGTAGGAGGCCCAAGTGGTGAGATCGCTGGTGTAGCAAGAGCCACCTGGTTGAATTGGCGAACAGTCTACGCCTGATTGGGCGCATGCATAGAATATGTTTGCTTGCAAAGTTTGTTCGCTAACGCCTGGTTTCGCCACGCAGAACTCGGCGGCACTAGTTGGGGAGGCCAGCCGGAGAAGGAGGAGGAGGGAGAAGACGAGCTTGGGTGGTGGCCATGGTTTTCATTATGTTTTTTCAAACGTGAGATTGGCTATGTGCGTGGTGATATTTATGTATTGAACAAGGGAAGGGATATATCCAATGGAATTGTGACATGTTGTTGGTCAGACTATTTATAGGCTGAACTAATTGTTCTACATTCTTTCAAGCATATCATTACTAAAACCAGAAGAGGATTTCACCCATAAACTACTGTATCCTCATTGTGTAAGTTTGATTGAGTTGACTACTTCTAGTGTTTAAAATAGTAGAAGATGTTCGATCATTCCGTAATCTCTGAATTTGTTTGTAAGACTATATTTGGATGCATGTCTCTTGTATTTTTTTTCTTTATATGTGACAATAAAATCGAATAAATATCTAAGATGGACGAATAGAGGTTGGCTTAGTAATGCATGAGTACGTATGTCACTTGTATCTTAGCAGAAAATGTTCTTTTTGCCTTAAAGAGAAGATCAAAAATGGTTTCATTTTCCCCTATAGTTTGCCCCAAAGTTTGAGTAATAATTTCCTTCCAGATGTTGTGGAATAGTTTGAACTTTGAAGCACCTCATTTTGGAATGAAACTCAAAACAACCATGGTTTTTGTATTTGGTGAAACCTATGGCATCAAAATCCTGGCGTCCATTTACAGTACAGAAAGATTAGAGAAACTATATTAATTTATAGATCCATCATTCCAGCTATAACCAATAGAATTAATCACTACTGAAGCAATTTAACATTCATTTTGATCAAGAACACAACTAAGAGAATAGAACTGAATCTTGGTCTGAGATTTGTTGCATCTGTAAAATGAACCGTTGTTAATTATCGTTTTTCGAAACCTAATCGCATAATTTTCTTTAAAGTGTCGTGACCGTAAGTGACTACTTGACCTAATTAAGTTATAAGTACGTCATTGAAAGTAAAATTCCATGATGCTGGGCAGAGTATGTTTGCATGCATGCATGCTCAAGAAATTTACTGTTGGATCATCTCGCTCAAATTTATTCTCAAGATTTACAAGTACATCAATTAAGACCTTGCAACTCATAAAAGTAGAGCTCATCTTAAGTCTTCCTAAATATTTACAACAAATATATACAAATAACAAATAACATAAACCAGAAAAAAAAAATTAGAAAAACCTAGCTCGCACTTATGCACGTACAACTTGATCGTGACGTCTTCTTAATTTGCTTCATCTTTATATATCAACCGGCGAATGTACACTCGCCATGGCCTGGAAAAAAAAAAGATTAAAACTCGTAAGTCGTATTCACTTGATCTTGTAGAAGTAGAACTTGGAAAAACAGAGAAAAATTCTTAACGTACTTGGGTTAGTGCTGGTGACGACTCCGGTTTGAGAGAAATCACAACTCAAATTATTGCGGCCGTTTTTCTGAAAATAAGCATTCATAGCATATGATGCCTGAGAGCGGATATCGGTGGAAAAGCAAGGACCGTTTGGTTGTATAGGTTTGCAATCCACACCCGGCTGGCTGCAAGCGTAGTCTAAGTTTGCCTGCAAGGCCTGGTTGGTTGCACCTGGCTTTGCTATGCACCACACTTTGCCTCCATTACCTGGCGGTGTGGTTGGAGCTGGTTTAGCTGGTGTTGGATTAGGTATTGATCCACCGCCGCCCTAATTGGAACAACAGTTCAGTACATACATATATTGCATAAACAAGAGAGAAATCCAAGAAACTAACAAACCCCTAGCTATCCAACCTGCTGATTGCGCATAATCCCAACGTTGTAAACCGGAGCTAAATTAGGGTAGAACAGACCCCAGTTCTTCTCAGCTAACGGACCGGGTTTTTGATTCTCGTTAAACATGGAAAAGATGTAGGTCTCGAACTTTCGGTTCGGCATCAAAGGTGTGCCCTTACCTGACTCAACATGCTTAACCAGATTACCGTTATAGTCCGCGGCATGTTGCATCGAGCAAACTGGGAATTCACAAGCTGAAGGCCAACCGGTCTCACCCACAAGTATATTGACGTCAGGGAA
>AHTC1000297
GTGACGCAGGTCTCACTGGCCGCAAGATTATCATCGATACCTACGGTGGATGGGGAGCACACGGTGGTGGTGCCTTCTCGGGAAAGGACCCAACCAAGGTAGACAGGAGTGGAGCCTACATTGTGAGGCAGGCTGCCAAGAGCATTGTTGCCAGCGGACTTGCCAGGAGGTGCATTGTGCAAGTGTCCTATGCCATCGGTGTGCCAGAGCCATTATCTGTGTTTGTTGATACCTATGGAACTGGGAAGATCCCTGACAAGGAGATCCTCCAGATTGTGAAGGAGAACTTTGACTTCAGGCCAGGAATGATCTCAATCAACCTTGATCTAAAGAGAGGTGGCAACAACAGGTTCTTGAAGACTGCTGCTTATGGACACTTTGGAAGGGATGACTCTGACTTCACATGGGAGGTTGTGAAGCCCCTCAAGTGGGAGAAGGCCTAATTCAGTGATTTCACCGCTTGCGTGTGCTGGGAATTTTGCACCTTATTTCTATCATCATATATCTAATTAATCCCTACACCTGTGTGTGTTGTCTCTTCATCATGTTTTTTTATCGTTTTTTTTTCTGTTTTTTTTTTTTTTTTTGTAATTTTTTTTACATGGTCAACAAGAAAATGTACTCTCAGTTTGTATGCCTAATATTGTGTAATAGTAGCAAATCAAAAAGAGAGTATACGATTTACTAAATGAATC
>AHTC1000298
TATCGGCCATTACGGCCGGGGGTCCTTAACCAGCACCATTCTCTTACAAGCGAGTGTTCTTCTCTCAACTTCCCGAATTCAATTTTCATCACTCGCTTCGCATCTTCAGCTTGACAAATGGCCACCGAGACCTTCCTTTTCACTTCCGAATCTGTCAACGAGGGTCACCCTGACAAGCTCTGCGACCAGGTCTCTGATGCAGTTCTCGATGCCTGCCTCCAGCAGGATCCCGATAGTAAGGTTGCCTGTGAGACCTGCACCAAGACTAACATGGTCATGGTGTTTGGAGAAATAACAACCAAGGCCAATGTAGACTATGAGAAGATTGTCCGTGACACTTGCCGCAACATTGGATTTGTCTCTGATGATGTCGGTCTTGATGCTGACAAATGCAAGGTCTTGGTCAACATTGAGCAGCAGAGCCCCGATATTGCACAGGGTGTCCATGGCCACTTTACCAAGCGCCCAGAGGAGGTTGGTGCTGGTGACCAGGGTCACATGTTTGGTTATGCCACTGATGAAACCCCGGAACTCATGCCTCTCAGCCATGTCCTTGCAACAAAACTTGGCGCCCGCCTCACCGAGGTTAGGAAGAATGGTACATGTGCTTGGCTGAGACCAGATGGTAAGACTCAAGTAACTGTTGAGTACTACAATGACAATGGTGCCATGGTCCCAGTTCGCGTCCACACTGTCCTTATTTCCACCCAGCATGATGAGACTGTTACCAATGACCAAATTGCTGCTGATCTTAAGGAGCATGTTATCAAGCCTGTCATTCCTGAGAAGTACCTTGATGACAGGACCATCTTCCACCTTAACCCTTCTGGCCGCTTTGTCATTGGTGGCCCTCATGGTGATGCCGGTCTCACTGGAAGAAAGATCATCATTGATACTTATGGTGGCTGGGGTGCTCATGGTGGTGGTGCTTTCTCTGGAAAGGACCCTACCAAGGTCGACAGAAGCGGTGCCTATATCGTAAGGCAGGCAGCAAAGAGTATTGTGGCTAGCGGTCTTGCCCGCAGGTGTCTTGTTCAGGTTTCCTATGCCATTGGTGTCCCTGAGCCCTTGTCAGTCTTTGTTGAGTCTTATGGAACTGGGAAGATCCCTGACAAGGAGATCCTTCAAATTGTGAAGGAGAACTTCGACTTCAGGCCCGGAATGATCACCATTAACTTGGACCTCAAGAGGGGTGGCAACAGGTTCTTGAAGACAGCTGCTTATGGACACTTCGGAAGGGATGACGCCGATTTCACCTGGGAAATTGTGAAGCCACTCAAGTGGGACAAGCCTCAAGCATGAGGGGTTTCGAATGAATGTGTAAACCTTCCTTTCTTCAATGGCTGCTATATCTTAGTAGGTGTGGAATGAATAATTCGCCTGTTTAGTTACTGCTGCTCCATCTTTAGGTCTATAATGTCATCTTATATCATACCTAAACAATTTTATTGTTTGTTACTTTTTTTTTTAACTCACAATTTAATTCTTCTATATCCAATTATGTTACCGTGTTGACGCAATGAAACATGTATGAGAATTTTGCCCCAATTGGTTTCAATGTAAAACGATGTAAAAGCTGCGTGTGAATTTTTTTTCCCCTATCAATTTACCACTTTACTAGTTAATAGAATTCTCGGCCT
>AHTC1000299
TATCGGCCATTACGGCCGGGGGCACAGCTTTGAGCAGAGGCCCCAAGCTAAGCAAAGCATCCACCTCTCTCAAGGCACCATTCACTTCTCTCTCTTGCTCGTTACTCGGAGTTCGAGCTTCTTAACCGTTTCTCTGCTCTTCTTCTACCTTCAGAGTAAGTAAAAAATGGCAGCAGAGACTTTCCTTTTCACCTCCGAGTCTGTGAACGAGGGACACCCAGACAAGCTCTGTGATCAAATCTCCGATGCTGTCCTTGACGCCTGCCTCGAGCAGGACCCAGACAGCAAGGTTGCCTGTGAAACCTGCACCAAGACCAACATGGTCATGGTCTTTGGAGAGATCACAACCAAGGCCAATGTAGACTACGAGAAGATTGTCCGCGACACCTGCAGGAACATTGGATTCGTTTCCAACGATGTTGGTCTTGATGCTGACAACTGCAAGGTTCTTGTCAACATTGAGCAACAGAGCCCTGATATTGCACAGGGTGTCCATGGCCATCTCACAAAAAGGCCTGAGGAGATTGGTGCTGGTGACCAAGGTCACATGTTTGGCTATGCCACTGATGAGACCCCTGAGTTGATGCCCTTGAGCCATGTTCTTGCAACCAAGCTTGGCGCAAAACTCACCGAGGTTCGCAAGAACGGCACATGCCCCTGGTTGAGGCCCGACGGCAAGACCCAGGTCACAGTTGAGTATGTCAATGACAAGGGTGCCATGGTTCCCATCCGTGTCCACACCGTGCTTATCTCAACTCAGCACGATGAGACGGTCACCAACGATGAAATTGCCGCAGATCTCAAGGAGCATGTTATCAAGCCTGTGATCCCAGAGAAGTACCTCGACGAGAAGACCATCTTCCACTTGAACCCCTCAGGCCGATTCGTCATTGGCGGGCCTCATGGTGACGCAGGTCTCACTGGCCGCAAGATTATCATCGATACCTACGGTGGATGGGGAGCACACGGTGGTGGTGCCTTCTCGGGAAAGGACCCAACCAAGGTAGACAGGAGTGGAGCCTACATTGTGAGGCAGGCTGCCAAGAGCATTGTTGCCAGCGGACTTGCCAGGAGGTGCATTGTGCAAGTGTCCTATGCCATCGGTGTGCCAGAGCCATTATCTGTGTTTGTTGATACCTATGGAACTGGGAAGATCCCTGACAAGGAGATCCTCCAGATTGTGAAGGAGAACTTTGACTTCAGGCCAGGAATGATCTCAATCAACCTTGATCTAAAGAGAGGTGGCAACAACAGGTTCTTGAAGACTGCTGCTTATGGACACTTTGGAAGGGATGACTCTGACTTCACATGGGAGGTTGTGAAGCCCCTCAAGTGGGAGAAGGCCTAATTCAGTGATTTCACCGCTTGTGTGTGCTGGGAATTTTGCACCTTATCTCTATCATCATATATCTAATTAATCCCTACACCTGTGTGTGTTGTCTCTTCATTATGTTTTTTTATCGTTTTTTTTTTGTAATTTTTTTTACATGGTCAACAAGAAAATGTACTCTCAGTTTGTATGCCTAATATTGTGTAATAGTAGCAAATCAAAAAGAGAGTATACAACTTACTG
>AHTC1000300
TATCGGCCATTACGGCCGGGGATTGGCACAGAACAAGTTCCTTAGAGTGTGTGTGTGAGAAAGAAAATGGCTTCCACCCAATGTTTTTTGCACCACCATGCACTCACAACTTCAACAAGAGCCTCATCACAACGCCAAGTAGTGTGCACAAAGCCAAACCATGTTGTATGCAAGGCTCAGAAGCAGGATTATGATGATGCCTCAGCCTCAGTGTCTCGTAGGTTGGCTCTAACTGTTCTTATTGGTTCTTCTGCTATTGCTTCTAAGGTCTCACCTGCTGATGCTGCCTATGGAGAAGCTGCCAATGTGTTTGGAAAGCCAAAGACTAACACAGACTTCCTAGTATACAATGGCGACGGATTCAAAATTTCGATCCCTTCAAAGTGGAACCCGAGCAAAGAGGTCGAGTACCCGGGTCAAATTCTTAGATATGAGGACAACTTTGATTCAACCAGCAATTTGGTTGTCACAGTTACTCCAACTGATAAGAAATCCATCACTGACTATGGTTCCCCTGAGGAGTTCCTTTCTCAGGTGGATTACTTGCTTGGGAAACAAGCTTTCTTTGGGGAGACTCAAGCTGAGGGTGGTTTCGACGCGAATGTTGTAGCCACAGCTAACATCTTAGAGAGTTCAACAGCAGTGATTGATGGGAAACAGTACTACTTTCTATCTGTCTTGACAAGGACTGCTGATGGAGACGAAGGCGGCAAGCATCAACTGATCAGAGCAACCGTTAAAGATGGAAAACTATACATCTGTAAGGCTCAAGCCGGAGACAAGAGGTGGTTCAAGGGAGCTAGAAGATTCGTTGAGAACGCCGCGAGTTCCTTCAGTGTTGCTTGATAAACTAGTAAGGAGTTCTTCTACCTGTATGTAAATCAAATGAAGTGGTATGTATGTTCTGTTTTGCTTTGAGTTTTGTCCATTATTTGAGGGAGTTGGTTGGAGTATTTATGTGGAAGCATAAGCATAATTTTCATGGAGTTTGTGAAACTCTTTAAGACATTACCCCAACCTACTTTAATTTGTTGTCTGTGATTGCTGATTAAGCATTTCAAAGTTGCATT
>AHTC1000301
TATCGGCCATTACGGCCGGGGGCTCTAGTAGAAGTTAACAAGTATAGTGTTAGTGTGAGCAAAGTAGTAAAGAGAAACAATGGCTTTAACACAATGTTTCTTGCACCAACATGCACTTACTACTCCAACAAGAGCCTCATCACAACGCCAAGTAGTGTGCACAAAGCCAAACCAGGTTGTATGCAAAGCTCAGAAGCAATCACATGATGATGCTTCTGTCTCAGTGTCTCGTAGGTTGGCTCTAACTGTTCTCATTGGTGCTGCTGCTGTTGCATCTAAGGTCTCTCCTGCTGATGCTGCCTATGGAGAAGCTGCCAATGTGTTTGGAAAGCCGAAGACAAACACCGACTTCCTAGCATACGCCGGAGATGGATTCAAAGTATCAATTCCTTCAAAGTGGAATCCGAGCAAAGAGGTCGAGTACCCCGGTCAGATACTTAGATATGAAGACAACTTTGATTCAACCAGCAATTTGGTTGTCACAGTTACTCCAACTGATAAGAAATCCATCACTGATTATGGTTCCCCTGAGGAGTTCCTTTCTCAGGTTGATTACTTGCTTGGGAAGCAAGCTTTCTTTGGGGAAACTCAGGCTGAGGGTGGTTTCGACGCGAATGTTGTAGCCACGGCTAACATCTTAGAGAGTGCAACACCAGTGATTGATGGTAAACAATACTATGTTCTATCTGTCTTGACAAGGACTGCCGATGGAGACGAAGGCGGCAAGCACCAGCTGATCAGGGCAACTGTTAAAGACGGAAAATTATACATCTGCAAGGCTCAAGCCGGAGACAAGAGGTGGTTCAAGGGAGCTAGAAGATTCGTTGAGGACTCGGCGAGTTCCTTCAGTGTTGCTTAAGAACTTGGTAGAGAGGGCTATAAATGCTTAATGCTTAATGCTAAATGCTGTATGTAAATCCAACTTATTAAAGTGTTATGTATGTTTTTTTGTTGTTGAACTCTCCTTTTTTTGTCCCCAAGCTTCAGTATTTGAGGGATTTGGTTCAAGTATATGGAAGCTTAATCTTAATCTTAATTAAGCATTTTAGTTTC
>AHTC1000302
TATCGGCCATTACGGCCGGGGGGTGACATTTCAGCACATCAAAATCCAATCTTATCGACCACACACTCCTTCCATAGTTCTAATAGCTCTATCGGCTATTACGGACGAGGAATAGTGTGTGAGCAAAGTAGTAAAGAGAAACAATGGCTTCAACACAATGTTTCTTGCACCAACATGCACTTACTACTCCAACAAGAGCCTCATCACAACGCCAATTAGTGTGCACAAAGCCAAACCAAGTTGTATGCAAAGCTCAGAAGCAGTCACATGATGATGCTTCTGTCTCAGTGTCTCGTAGGTTGGCTCTAACTGTTCTCATTGGTGCTGCTGCTGTTGCATCTAAGGTCTCTCCTGCTGATGCTGCCTATGGAGAAGCTGCCAATGTGTTTGGAAAGCCGAAGACAAACACTGACTTCCTAGCATACACTGGGGATGGATTCAAATTATCAATTCCTTCAAAGTGGAATCCGAGCAAAGAGGTCGAGTACCCCGGTCAGATTCTTAGATATGAGGACAACTTTGATTCAACCAGCAATTTGGTTGTCACAGTTACTCCTACTGATAAGAAATCCATCACTGATTATGGTTCCCCTGAGGAGTTCCTTTCTCAGGTTGATTACTTGCTTGGGAAGCAAGCTTTCTTTGGGGAAACTCAGGCTGAGGGTGGTTTCGACGCGAATGTTGTAGCCACGGCTAACATCTTAGAGAGTGCAACACCAGTGATTGATGGTAAACAATACTATGTTCTATCTGTCTTGACAAGGACTGCCGATGGAGACGAAGGCGGCAAGCACCAGCTGATCAGGGCAACTGTTAAAGACGGAAAATTATACATCTGCAAGGCTCAAGCCGGAGACAAGAGGTGGTTCAAGGGAGCTAGAAAATTCGTTGAGGACTCGGCGAGTTCCTTCAGTGTTGCTTAAGAACTTGGTAGAGAGGGCTATAAATGCTTAATGCTTAATGCTAAATGCTGTATGTAAATCCAACTTATTAAAGTGTTATGTATGTTTTTTTGTTGTTGAACTCTCCCTTTTTTGTCCCCAAGAAGTTCAAGTATATGGAAGCTTAATCTTAATCTTAATTAAGCATTTTAGTTTC
>AHTC1000303
AGTGAGCCTACACACTCATCTAATTAATCATCACCATGGCTATCTCCAAGAAAATCCTCCCTCTTCTCTCCATAGCAACCATCTTCCTCTTGCTCCTAAACAAAGCCCACTCACTAGATTCCCTTTCCTTCAGCTACAACAACTTTGAACAAGACGATGAAAGAAACCTAATCTTGCAAGGTGATGCAACGTTCTCAGCTGCTTCGGGACAACAATACCAATCTCATGAGCTTCAATCTTGGTCCTTCACCTCAACCTTGTTGTACACTTCACCCCACTACCTTAAACTTGGACGCTTCATGATATGATATGGAAGAATAATCGTCTCTATATCACAAATCTACCTTTCATGCATGTAAGATATGGAAATAATAGGACAAGTATTGTCCACGGTCTAAGTTTTTATTTCGTAATGTTAAAGCCACGCGCGTCAACTTTCGTTTGTATGGATAATGTATGAGTTTATCTTCTTAAAA
>AHTC1000304
GAAAAGCTAGGTAAGAGGAGGAAACACAAATACCCGGAACCATGAAGAATTATCTTCTTATTATTTTTCTGCTGCGAATCTGAATTCTAATTAAAGTTTTATTATTGGTAAATGAATTGTTATTTACAGAAAGCAGAATTTGAATTCGTGACACTTATTTAAATAGACGAATAAACTAATCACTCAAGCAAGTTAAATGAGTTATATTTTACCTCACGTAATTGGAATTTCATACAGCTGAGTATAGATTTTTCAAAGAAATATTTTCCATTTTCAAAATTACAACTCAAAACCTTAGTTAAAATATTTATTCTTGTGTTTGCCTGCATTTTCAGATTTCAATTACACATTGCACTCCTTATATAAACATAGCCGTCACTTTGTTCTGGAAATACAGAGAAACTCTCATATTCTCCTCGTGCCGAATTCGGCACGAGGCCCAATTACCAACACATCGGAATTGATGTGAACTCTATTAAATCCGCTGCAACCACCAAGTGGGAGAGGAGAAATGGCCAAACCCTAAATGTTCTCGTAAGCTATGATGCTAACTCTAAAAACCTACAAGTGACTGCTAGCTACCCTGATGGTCAAAGTTATCAGGTATCTTATAACGTTGACTTGAGGGACTATCTTCCAGAATGGGGGTAGGGGTNGGATTCTCAGCTGCTTCGGGACAACAATACCAATCTCATGAGCTTCNATCTTGGTCCTTCACTC
>AHTC1000305
TATCGGCCATTACGGCCGGGGACTATCGGCCATTACGGCCGGGGACACAACACACTCATCTAATTAATCATCACCATGGCTGCTATCTCCAAGAAAATCCTCCCTCTTCTTTCCATAGCAACCATCTTCCTCTTGCTCCTCAACAAAGCCCATTCACTAGATTCCCTTTCCTTCAGCTACAACAACTTTGAACAAGACGATGAAAGAAACCTAATCTTGCAAGGTGATGCAAAGTTTTCAGCAAGCAAAGGAATCCAACTCACCAAGGTAGACGATAACGGAACCCCTGCAAAGAGCACCGTGGGTCGAGTCTTGCACTCCACCCAGGTGCGCCTCTGGGAGAAGAGCACCAACCGCCTCACAAACTTCCAAGCACAGTTCAGCTTCGTCATCAAGTCGCCCATTGACAATGGTGCCGATGGCATAGCCTTCTTCATCGCCGCACCGGATAGCGAAATTCCAAAGAACTCGGCCGGAGGGACCTTAGGGCTCTTTGACCCTCAAACTGCCCAGAACCCTTCGGCCAACCAAGTTCTTGCCGTTGAATTCGACACCTTCTATGCTCAAGACTCCAATGGTTGGGACCCCAATTACCAACACATCGGAATTGATGTGAACTCTATTAAATCCGCAGCAACCACCAAGTGGGAGAGGAGAGATGGCCAAACCCTAAATGTTCTGGTAACCTATGATGCTAACTCTAAAAACCTACAAGTGACAGCTAGCTACCCTGATGGTCAAAGTTATCAGTTATCTCATGAGGTTGACTTGAGAGACTATCTTCCAGAATGGGGTAGGGTTGGATTCTCAGCTGCTTCGGGACAACAATACCAATCTCATGAGCTTCAATCTTGGTCCTTCACCTCAACCTTATTGTACACTTCACCCCACTACCTTAAACTTGGACGCTTCATGATATGATATGGAAGAATAATCGTCTCTATATCACAAATCTACCTTTCATGCATGTAAGATATGGAAATAATAGGACAAGTATTGTCCACGGTCTAAGTTTTTATTTCGTAATGTTAAAGCCACGCGCGTCAACTTTCGTTTGTATGGATAATGTATGAGTTTATCATCTTCTTATTACAAGTGTTGTCATCTTTACATTATT
>AHTC1000306
TATCGGCCATTACGGCCGGGGACAACACAAACCATCACCATGGCTATCTCCAAGAAAATCCTCCCTCTTCTTTCCATAGCAACCATCTTCCTCATGCTCCTCAACAAAGCCCACTCACTAGATTCCCTTTCCTTCAGCTACAACAAATTTGAACAAGACGATGAAAGAAACCTAATCTTGCAAGGTGATGCAACCTTTTCAGCAAGCAAGGGAATCCAACTCACCAAGGTAGACGCTAACGGAACCCCTGCAAAGAGCACCGTGGGTCGAGTCTTGCACTCCACCCAGGTGCGCCTCTGGGAGAAGAGCACCAACCGCCTCACAAACTTCCAAGCACAGTTCAGCTTCGTCATCAAGTCGCCTAATGACATTGGTGCCGATGGCATAGCCTTCTTCATCGCGGCACCGGATAGCCAAATTCCAAAAAACTCGGCCGGAGGGACCTTAGGGCTATTTGACCCTCAAACTGCCCAGAACCCTTCGGCCAACCAAGTTCTCGCCGTTGAATTCGATACCTTCTATGCTCAAGACTCCAATGGTTGGGACCCCAATTACCAACACATCGGAATTGATGTGAACTCTATTAAATCCGCAGCAACCACCAAGTGGGAGAGGAGAAATGGCCAAACCCTAAATGTTCTGGTAACCTATGATGCTAACTCTAAAAACCTACAAGTGACTGCTACCTACCCTGATGGTCAAAGGTATCAGGTATCTTATGTGGTTGACTTGAGGGACCATCTTCCAGAATGGGGTAAGGGTTGGATTCTCAGCTTCTTCGGGACAACAATACCAATCTCATGAGCTTCAATCTTGGTCCTTCACCTCAAACTTGTTGTACACTTCACCTCACTACCTTAAACTTGGACGCTCCATGATATGATATGGAA
>AHTC1000307
ATTAGTGATTTGCGAGTAGTCTCTTGATCCGGCGCTAGTGTGTTGAATCGAAAGCTAGTCTCTCGAGCTGATGACGGTATCGATAAGCTTGATATCGAATTCGTATCGGCCATTACGGCCGGGGACACAACACAAACCAAAGGAGTGAGCCTACACACTCATCTAATTAATCATCACCATGGCTATCTCCAAGAAAATCCTCCCTCTTCTCTCCATAGCAACCATCTTCCTCTTGCTCCTAAACAAAGCCCACTCACTAGATTCCCTTTCCTTCAGCTACAACAACTTTGAACAAGACGATGAAAGAAACCTAATCTTGCAAGGTGATGCAACGTTCTCAGCAAGCAAGGGAATCCAACTGACCAAGGTAGACGATAACGGAACCCCTGCAAAGAGCACTGTGGGTCGAGTCTTGCACTCGACCCAGGTGCGCCTCTGGGAGAAAAGCACGAACCGGCTCACAAACTTCCAAGCACAGTTCAGCTTCGTTATCAACTCGCCTATTGACAATGGTGCCGATGGCATAGCCTTCTTCATCGCAGCACCGGATAGCGAAATTCCAAAGAACTCGGCCGGAGGGACCTTAGGGCTCTTTGACCCTTCAACTGCCCAGAACCCTTCGGCCAACCAAGTTCTCGCCGTGGAATTTGACACCTTCTATGCTCAAGACTCCAATGGTTGGGACCCCAATTACCAACACATCGGAATTGATGTGAACTCTATTAAATCCGCTGCAACCACCAAGTGGGAGAGGAGAAATGGCCAAACCCTAAATGTTCTCGTAAGCTATGATGCTAACTCTAAAAACCTACAAGTGACTGCTAGCTACCCTGATGGTCAAAGTTATCAGGTATCTTATAACGTTGACTTGAGGGACTATCTTCCAGAATGGGGTAGGGTTGGATTCTCAGCTGCTTCGGGACAACAATACCAATCTCATGAGCTTCAATCTTGGTCCTTCACCTCAACCTTGTTGTACACTTCACCCCACTACCTTAAACTTGGACGCTTCATGATATGATATGGAAGAATAATCGTCTCTATATCACAAATCTACCTTTCATGCATGTAAGATATGGAAATAATAGGACAAGTATTGTCCACGGTCTAAGTTTTATTTCGTAATGTTAAAGCCATGGGCGTGCGTGTAGAACCAACTTTCTTTTGTATGAATAATGTATGAG
>AHTC1000308
GAACATCATCATCACTATAGAGTAGTAATAGTGTGAGAATGGAGACTTTGAATAATAATAATAATAGTGATAATAGTGAGATAAAATTGTTGGCCAATAGGCTTGACATTCATCGTTATTCAGAAGTGCCTAAATATTATGTGCAACCACAAGAATCGAGACCTGATAAAGTGATGGTGAAGAATGATAGCATACCGATCATTAATCTTGGAGGACATGATCGTGCTCATATCATCAACCAACTTTTGAAAGCCTCTCAAGAATATGGTCTTTTTCAGCTAATGACTAATGGAAAGGTTGTTGGTGGAATTCACCGTGCTGTGACAAATTCAAAAACTGCACGAACAAGTGTTGTTTATTTAATCTACCCATCGCCTAAAGCTATTATTAAACCTGCTGAAGAATTTGTGAATGAAAAAACTCCAACACTTGGTAAGTTTATGAACTTTGAAGATTTCCATGCTTATTACGTTAAGAACGGTATGAAAATTGAAGAGGAGTACTTCAAGATCAAGCCATAATATGTTCCACAAATTAAATGATCTATGTAGTGGTGGTATAATGACATTATGTTATTAATTAATAAATGTGCAGTGTGCACATATTTATATATATATATGTCATCGTATGTATGTATGTTTTTATTAGTGAGTTGTTTTATTTCTCCTAAAAGTTCACCTTCATGTAGAGGTGCTTGGGTTGTTTTATTTTATTGTGTGTATATGTACATATGCGTAAATTAAATAAGCTAGTACTGCTTTATGAAATAAATATCCAAATTTGAATTGGCGTGC
>AHTC1000309
ATAGAGTAGTAATAGTGTGACAATGGAGACTATGAATAATAATAATGGTGATAATAGTGAGATGAAGTTGTTGGCAAATAGGCTTGACATTCATCGTTTTTCAGAAGTGCCTAAATATTATGTGCAACCAGCAGAATCGAGAGCTGATAAAGTGATGATGGTGAAGAATGATAGCATACCCATCATTAATCTTGGAGGACATGATCGTGCTCATATCATCAACCAAATTTTGAAAGCCTCTCAAGAATATGGCCTTTTTCAGGTGATTAACCACGGAGTTTCCAAAAAACTAATGGACGAAACAATGAACGTTTTTAAAGAATTTCATGGCATGCCAGCTGAAGAAAAGAAAATTCAGTGCTCTAAGGATCCTGATGGAAAATTCAAGGTCTATACAAGTACTAATTATTTTCCAAATAAAACAAGAAAAGATGGTCAAGTTGAATGTTGGAAGGACACATTCTTACATCCTTGTCCTACTTCGGCAGAAAACATGAACTACTGGCCTGACAAACCACACAAATACCGTGAAATTGTTGGTGAGTACACTAGAGAATTGCATGCACTAGCCCACAAAATCCTAGAGATGCTTGGTGAAGGTTTAGGAGTAGCCCCAAAATATATCTATAATAAAATGGGTGAGACTCCAACAATTGTAGCACAACACTACCCAGCTTGCCCTGATCCAAGTGTCACTTTGGGGATTCCTAAGCACCGTGATCCTTCTCTTGTTACAATTCTGCTTCAAGAAGAACAGGTTCAAGGGCTTCACCTTGAGAAAGATGGTCAATGGATTGCCGTTGACCCTATTCCCAATGTTTTTGTGGTTAACATTGGTTTCATCTTGCAGCTAATGACTAATGGAAAGGTTGTTGGTGGAATTCACCGTGCTGTGACAAATTCAAAAACTGCACGAACAAGTGTTGTTTATCTAATCTACCCATCACCTAAAGCTATTATTAAACCTGCTGAAGAATTTGTGAATGAAAAAACTCCAACACTTGGTAAGTTTATGAACTTTGAAGATTTCCATGCTTATTACGTTAAGAACGGTATGAAAACTGAAGAGGAGTACTTCAAGATCAAGCCATAATATGTTCCACAAATTAAATGATCTATGTAGTGTTGGTATAATGACATTATGTTATTAATTAATAAATGTGCTGTGTGCACAAATATATATATATATATATATATATATATATATATATATATATATATATATATATATATATATATATCATCGTATGTATGTATGTTTTTATTATTAGTGAGTTGTTTTATTTCTCCTAAAAGTTCACCTTCATGTAGAGGTGCTTGGGTTGTTTTATCTTATTGTGAATATATGTACATATGCGTAAATTAAATAAGCTAGTACTGCTTTATGAAATAAATATCCA
>AHTC1000310
CTATAGAGTAGTAATAGTGTGAGAATGGAGACTTTGAATAATAATAATAATAGTGATAATAGTGAGATAAAATTGTTGGCCAATAGGCTTGACATTCATCGTTATTCAGAAGTGCCTAAATATTATGTGCAACCACAAGAATCGAGACCTGATAAAGTGATGGTGAAGAATGATAGCATACCGATCATTAATCTTGGAGGACATGATCGTGCTCATATCATCAACCAACTTTTGAAAGCCTCTCAAGAATATGGTCTTTTTCAGGTGATTAACCACGGAGTTTCCAAAAAACTAATGGACGAAACACTGAACGTTTTTAAAGAATTTCATGCCATGCCAGCTGAAGAAAAGAAAATTCAGTGCTCTAAGGATCCTGATGGAAAATTCAAGATCTATACAAGTACTAATTATTTTCCAAATAAAATAAGAAAAGATGGTGAAGTTGAATGTTGGAAGGACACATTCTTACATCCTTGTCCCACTTCGGCAGAAAACATGAACTACTGGCCTGACAAACCACACAAATACCGTGAAATTGTTGGTGAGTACACTAGAGAATTGCATGCACTAGCCCACAAAATCCTAGAGCTGCTTGGTGAAGGTTTAGGAGTAGCCCCAAAATATATATATAATAAAATGGGTGAGGATCCAACAATTGTAGCACAACACTACCCAGCTTGCCCTGATCCAAGTGTCACTTTGGGGATTCCTAAGCACCGTGATCCTTCTCTTGTTACAATTCTGCTTCAAGAAGAACAGGTTCAAGGGCTTCACCTTGAGAAAGATGGTCAATGGATTGCCGTTGACCCTATTCCCAATGCTTTTGTGGTTAACATTGGTTTCATCTTGCAGCTAATGACTAATGGAAAGGTTGTTGGTGGAATTCACCGTGCTGTGACAAATTCAAAAACTGCACGAACAAGTGTTGTTTATTTAATCTACCCATCGCCTAAAGCTATTATTAAACCTGCTGAAGAATTTGTGAATGAAAAAACTCCAACACTTGGTAAGTTTATGAACTTTGAAGATTTCCATGCTTATTACGTTAAGAACGGTATGAAAATTGAAGAGGAGTACTTCAAGATCAAGCCATAATATGTTCCACAAATTAAATGATCTATGTAGTGGTGGTATAATGACATTATGTTATTAATTAATAAATGTGCAGTGTGCACATATTTATATATATATATGTCATCGTATGTATGTATGTTTTTATTAGTGAGTTGTTTTATTTCTCCTAAAAGTTCACCTTCATGTAGAGGTGCTTGGGTTGTTTTATTTTATTGTGTGTATATGTACATATGCGTAAATTAAATAAGCTAGTACTGCTTTATGAAATAAATATCCA
>AHTC1000311
GATGAAGGGGGGGGCCCCCCTCCGGGGTCTAAGGTGTCCCATAAATTTGATTTCGAATTCGTATCGGCCATTACGGCCGGGGACTCCCACATCTATTCTCTTGCTTATTATATTATATATAAAAATGGAGTTCCGATGTGCTGTTGCTATGCTTTTCTGTCTTGCTTTTGCAATAGGAAGCCGTGGGCGAGAATTGATACCTGACGAAGATTACTGGCAAGCAGTTTGGCCAAACACTCCAATTCCTAACACTCTCAAGGAGCTTTTAAAGCCTGGAGCCCAAGATTCTGAAATAAATGATGTTCCGATGAAAGTGGACGACACACAGTACCCAAAAACGTTCTTCTTCGAACATGAGCTATTTCCTGGGAAAAAAATGAACATGAAGTTCAGCAAAATCCCGTTTGCTCAACCATACGGAGTATATACATGGGGCAAAGTAATTAAAGACCTCGAAAAAGAGTCCTTCACCTTTGAGGATGCTTGCGTAAGAGAAGCCGGCAAGGGCGAGGACAAGTACTGCGCAAAATCCTTATCAACTTTGATCGGTTTCGCCGTTTCCAAGTTGGGAAAGAACATTCAACCGTTTTCAAGTTCTTTCTTGGACAAGCAGACTGACTACACCATAGAGGGAGTGCACAATCTTGGAGACAAGGCTGTTATGTGTCACAGGCTCAATTTTCAAAGCACCGTCTTTTATTGTCACGAAATCCATGGAACCACCGCATACATGGTTCCGATGGTGGCAGCCGACGGCAGGAGAACTCAGGCGTTAGCGGTTTGCCACCACGACACTTCCGGCATGAATGCGGAGGTTCTTTATGAAATGCTGAAAATCAAGCCTGGAACAGAGACTGCTTGCCACTTCCTTGGAAACAAGGCAGTTATGTGGGTTCCCAACATGGCTGTCAATAGTGTCTACAATAATGCCAATATGGCAAGTTAATTAACTATGCCTTTCTTGAAGCCTTTTTGGGTTTTACTATAATTAAATAATAAACCCAAGTAATGTTGAACTCTCTACTTGTACTGTTGAAGCTCTAAACTACATGTGCGCCCATAATTAGGATGTAATGGAATTGTGCAGTATATATGATTATATGCTGCTCAATTTTAATGTCTATATCTTCTTGTTTGAACTTTCAATATCATATCTACATGTTAATTAGTCGACATCCAGAAACAACTCTTTTTATTGATTTTT
>AHTC1000312
TATCGGCCATTACGGCCGGGGGAGTTCCGATGTGCTGTTGCTATGCTTTTCTGTCTTGCATCGGCAATAACAACCCGGGGGCGTGAATTGATACCTGACGAAGATTACTGGCAAGCAGTTTGGCCAAACACTCCGATTCCTAACACTCTCAAGGAGCTTTTAAAGCCTGGAGCCCAAGATTCTGAAATAAATGATGTTCCGATGAAAGTGGACGACACACAGTACCCAAAAACCTTCTTCTTCGAACATGAGCTATTTCCTGGGAAAAAGATGAACATGCAGTTCAGCAAAATCCCCTTTGCTCAACCATACGGAGTATATACATGGGGCAATGTAATTAAAGACCTCGAAAAAGAGTCCTTCACCTTTGAGGATGCTTGCATAAGAGAAGCCGGCAAGGGCGAGGACAAGTACTGCGCAAAATCCTTATCAACTTTGATCGGTTTCGCCGTTTCCAAGTTGGGAAAGAACATTCAACCGTTTTCAAGTTCTTTCTTGGACAAGCAGAGTGACTACACCATAGAAGGAGTGCACAATCTTGGAGACAGGGCTGTTATGTGTCACAGGCTCAATTTTCAAAGCACCGTGTTTTATTGTCACGAAATCCATGGAACCACGGCATACATGGTTCCAATGGTGGCAGCCGACGGCACCAGAACTCGGGCGTTAGCGGTTTGCCACCACGACACTTCCGGCATGAATGCGGAGGTTCTTTATCAAATGCTCAAAATCAAGCCTGGAACAGAGACTGCTTGCCACTTCCTTGGAAACAAGGCAGTTATGTGGGTTCCCAACATGGCTGTCAATAGTGTCTACAATAATGCCAATGTGGCAAGTTAATTAACTATGCCTTTGTTGAAGCCTTTTGGGTTGTACTATAATTAAATAATAAACCCATG
>AHTC1000313
TTTTTCAGGGGTCATGCGTCATGTATGGGCCGCGTCATAGTGAAGTGTAGTCACRGCAAGTCTCTGTGCTTTTGAATCAGCCAAGATGGGTATTTCCAGGGATTCTATGCACAAGAGGCGCGCCACTGGTGGCAAGAAGAAGGTTTGGAGGAAGAAGAGAAAGTATGAGCTTGGACGCCAACCAGCCAACACTAAGCTATCGAGCAATAAGACGGTCAGGCGGATTCGCGTTAGAGGTGGCAATGTGAAGTGGAGGGCATTGAGGTTGGATACAGGAAACTATTCGTGGGGAAGTGAAGCTGTGACGCGCAAGACTCGTATTCTTGATGTTGTTTACAATGCCTCCAACAACGAGCTCGTGAGAACTCAGACCCTTGTCAAGAGTGCCATTGTTCAGGTTGATGCTGCTCCATTCAAGCAGTGGTACCTTCAGCATTATGGTGTTGATATTGGCAGGAAGAAGAAAACAGCAGCTGCCAAGAAGGATGCTGCCGAGTCTTCATAATCAGTGTAAATGGATAAAGCTAATGATCAACCACTTCTTCCTGCTCCATAACAAGCTAAAATGGGGAGATTATTTCATTACTCCTAAGAATTTAACTCCAGCAATATAGGAAATTCTGGGAAGTGATATTTCCTTTTAACAAAATCCTAGAAACTAAGGTGTATGCATAATGATATTCATCCAATGTTCCTATATTGAAGCCCAATTGATAATTTATTTTTATCCTTTTCATGTTGAACTTGGGGGTTCTTGCATTGTTTGTCTTACATATGTATTATTTATTTGTCATTACTCATGAACATGTCAAGATTTTAAATAATCACCCTGATACATTGGTTTATGTTTATCGCATCCACTATAGTGTCAAAGACTGATAATATGAAATATTTGTTTTTGTTTGATGCTTTGCATATAATTTATGAAAATATAAATGCATTTATTTTAAATTTGGCTTGTGTGTATATTAAATCTTCATCATGCTTTTCACCCTCCAAATCTGATTTGTCTAGTACTTTAATTTTGCATTTAAAAATTTCAAGTTTTCACTTTTCTATTGATCAAATGGCAAATAATATGCAAATAAATAAAATCCTGAAGTGGTTTCCTATTATGCATTGAGGTCCGATCTGCCAAGGAGGGTAGAAGCCCTGCAGAATGCCTAGAAAAGCTACCCCTGTGTCCAAGAAAAATCCGATAGCCAGATCTCGCAAACTTGATCCTATTGGAAGACGCATTTTGTTGCGAACCAGTC
>AHTC1000314
TATCGGCCATTACGGCCGGGGGGAGCAGGGAGAGGCAGTCTCTGTGCTTTTGAATCAGCCAAGATGGGTATTTCCAGGGATTCTATGCACAAGAGGCGCGCCACTGGTGGCAAGAAGAAGGTTTGGAGGAAGAAGAGAAAGTATGAGCTTGGACGCCAACCAGCCAACACTAAGCTATCGAGCAATAAGACGGTCAGGCGGATTCGTGTTAGAGGTGGCAATGTGAAGTGGAGGGCATTGAGGTTGGATACAGGAAACTATTCGTGGGGAAGTGAAGCTGTGACTCGCAAGACTCGTATTCTTGATGTTGTTTACAATGCCTCAAACAATGAGCTCGTGAGAACTCAGACCCTTGTCAAGAGTGCCATTGTTCAGGTTGATGCTGCTCCATTCAAGCAGTGGTACCTTCAGCATTACGGTGTTGATATTGGCAGGAAGAAGAAAACAGCAGCTGCCAAGAAGGATGCTGCTGAGGAAGGTGAGACCCCTGCAGAGGAAGCCAAGAAAAGCAACCATGTGCAAAGAAAAATCGAGAAACGCCAGAAAGATCGCAAACTTGATCCCCATATTGAAGAGCAGTTTGGTGGTGGGAGATTGCTGGCTTGCATTGCTTCTCGACCTGGTCAATGTGGCAGGGCTGACGGCTACATTTTGGAAGGTAAGGAGCTTGAATTTTACATGAAGAAAATCCAGAAAAAGAAGGGAAAGGGTGCTGCTTAGTTGTACTTTTCTCGTACTTGTATTTTGGAATTAGTTGTCTCTGTTGGAGATTGGTTCCATTCTGGGTGATGTTTCACCGTCATCACCTTCTGAGTGAAGCCATGGCACTTTAGTGTGACTTAATGCGATATCATAGTTTTGTTTT
>AHTC1000315
GATTACGTATCGGCCATTACGGCCGGGGAGGGTTTAAGGTGGTAGCAGGGAGAGGCCGACTCTGTTGTGGTTTTGGTTCAGCCAAGATGGGTATTTCCAGGGATTCTATGCACAAGAGGCGCGCCACTGGTGGCAAGAAGAAGGTTTGGAGGAAGAAGAGGAAGTATGAGCTTGGGCGCCAGCCAGCCAACACTAAGTTATCGAGCAATAAGACGGTCAGGAGGATTCGTGTTAGAGGTGGCAATGTGAAGTGGAGGGCATTGAGGTTGGATACCGGAAACTATTCATGGGGAAGTGAAGCTGTGACTCGCAAGACTCGTATTCTTGATGTTGTTTACAATGCCTCAAACAATGAGCTCGTGAGAACTCAGACTCTTGTCAAGAGTGCCATTGTTCAGGTTGATGCTGCCCCATTCAAGCAGTGGTACCTTCAGCATTATGGTGTTGATATTGGCAGGAAGAAGAAAACAGCTGCTGCCAAGAAGGATGCTGAGGAAGGTGAGACCCCCACGGAGGAAGCCAAGAAAAGCAACCATGTGCAGAGAAAAATCGAGAAACGTCAGAAAGATCGTAAGCTTGATCCCCATATTGAAGAGCAGTTTGGTGGTGGGAGATTGCTGGCTTGCATTGCTTCTCGACCTGGTCAATGTGGCAGGGCTGACGGCTATATTTTGGAAGGTAAGGAGCTTGAATTTTACATGAAGAAAATCCAGAAGAAGAAGGGAAAGGGTGCTGCCTAATTGTTCTATTCTCATACTTGTATTATGGATTTATTCGTTTTTGTTGGGGATTGGTTCCATTCTTGGTGATTTTTGCACCGTCATCACCTTCTGAATGAAGCCATAACACGTTAGTGTGACTTAACGCGTATTGTTATCTTAGTTTTGTTTTTGATGTTCCTTTTGTTTTTGTTTTTTTTTTTCCCTT
>AHTC1000316
TATCGGCCATTACGGCCGGGGGGTGATAGTTGTGGGAGGCGACTCGGTGCTTTTGGTTCAACCAAGATGGGTATTTCCAGGGATTCTATGCACAAGAGGCGCGCCACTGGTGGCAAGAAGAAGGTTTGGAGGAAGAAGAGAAAGTATGAGCTTGGACGCCAGCCAGCCAACACTAAGTTATCGAGCAACAAGACGGTCAGGAGGATTCGTGTAAGAGGTGGCAATGTGAAGTGGAGGGCATTGAGGTTGGATACAGGAAACTATTCGTGGGGTAGTGAAGCTGTGACTCGCAAGACTCGTATTCTTGATGTTGTTTACAATGCCTCAAACAATGAGCTCGTGAGAACTCAGACCCTTGTCAAGAGTGCCATTGTTCAGGTGGATGCTGCTCCGTTCAAGCAGTGGTACCTTCAGCATTATGGTGTTGATATTGGCAGGAAGAAGAAAACAGCAGCTGCCAAGAAGGATGCTGCCGAGGAAGGTGAGACCCCCGCAGAGGAAGCCAAGAAAAGCAACCACGTTCAGAGAAAAATCGAGAAACGCCAGAAAGATCGTAAGCTTGATCCCCATATTGAAGAGCAGTTTGGTGGTGGGAGATTGCTGGCTTGCATTGCTTCTCGACCTGGGCAATGTGGCAGGGCTGATGGCTATATTTTGGAAGGTAAGGAGCTTGAGTTTTACATGAAGAAAATCCAGAAGAAGAAGGGAAAGGGTGCTGCCTAATTATTCTATTCTCACACTTGTATTTTGGATTTGGTCGTCTCTGTTGGAGATTGGTTACATTCTTGGTGATTTTTCACCGTCATCACCTTCTGAATGAAGCCATTACTTGTTAGTGTGACCTAATGCGAATTGTTATCTTAGTTTTGTTTT
>AHTC1000317
TATCGGCCATTACGGCCGGGGTGATAGTAGTGGGAGGCGACTCGGTGCTTTTGGTTCAGCCAAGATGGGTATTTCCAGGGATTCTATGCACAAGAGGCGCGCCACTGGTGGCAAGAAGAAGGTTTGGAGGAAGAAGAGAAAGTATGAGCTTGGACGCCAGCCAGCCAACACCAAGTTATCGAGCAATAAGACGGTCAGGAGGATTCGTGTTAGAGGTGGCAATGTGAAGTGGAGGGCATTGAGGTTGGATACAGGAAACTATTCGTGGGGTAGTGAAGCTGTGACTCGCAAGACTCGTATTCTTGATGTTGTTTATAATGCCTCAAACAATGAGCTCGTGAGAACTCAGACCCTTGTCAAGAGTGCCATTGTTCAAGTTGATGCTGCTCCATTCAAGCAGTGGTACCTTCAGCATTATGGTGTTGATATTGGTAGGAAGAAGAAAACAGCAGCTGCCAAGAAGGATGCTGCCGAGGAAGGTGAGACCCCGGCCGAGGAAGCCAAGAAAAGCAACCATGTGCAGAGAAAAATCGAGAAACGCCAGAAAGATCGTAAGCTTGATCCCCATATTGAAGAACAGTTTGGTGGTGGGAGATTGCTGGCCTGCATTGCTTCTCGACCTGGTCAATGTGGCAGGGCTGACGGCTATATTTTGGAAGGTAAGGAGCTTGAATTTTATATGAAGAAAATCCAGAAGAAGAAGGGAAAGGGTGCTGCTTAATTGTTCTATTCTCATACTTGTATTTTGGATTTGGTCGTTTCTGTTGGAGAATGGCTCCATTCTTGGTGATTTTTCACCGTCATCACCTTCTGAATGAAGCCATAGCACATGTTAGTGTGACCTAATGCGTATTGATATATTAGTTTTGTTTTAATTTTATTTATTTTGGAAGAGTACTAGTAATTTTCATTAAAAATGTTTTGAAATTGATATTGATGGATAACCTCGCTTAGTTATATTGTCAAATCAAGATAATAATGTGCGTAATACCTTTTTCTTAAATNAN
>AHTC1000318
GGGGGCTCCTCCTCCGTTGTTATTCTGCTGAGTAACCAGCAGCGGCACCTTCGACTTCCAAAATGGGTATCTCTCGTGATTCTATGCACAAGAGGCGCGCCACTGGTGGCAAGAAGAAGGTTTGGAGGAAGAAGAGAAAGTATGAGCTTGGAAGGCAACCAGCAAACACAAAGCTCTCCAGCAACAAAACTGTTAGGAGGATCAGGGTTCGAGGTGGGAATGTAAAATGGCGTGCTTTGAGGCTTGACACTGGGAACTACTCTTGGGGTAGTGAAGCTGTGACTCGCAAAACGAGGATTCTCGATGTGGTGTATAATGCATCCAACAATGAACTTGTTCGAACTCAGACTTTGGTCAAGAGTGCCATCGTCCAGGTTGATGCTGCACCTTTCAAACAATGGTATCTCCAGCATTATGGTGTCGACATTGGTCGCAAGAAGAAGAGTGCAACTTCTGGCAAGAAAGAAGGGGAGGATGCTGAAACTGCAACCGAAGAAGTGAAGAAGAGTAACCATGTCTTGAGAAAGTTGGAGAAGCGTAAACAAACCCGGGTGCTTGATCCTCACATTGAAGAACAATTTGGAAGTGGTCGCCTCTTGGCTAGTATCTCATCCCGCCCCGGTCAATGTGGTCGTGCTGATGGATATATATTGGAGGGCAAAGAGCTTGAGTTCTACATGAAGAAGCTTCAGAAAAAGAAGGGCAAGGGTGCTGCTTAAGATGTTGTATTTCCTCCTTTTTAGTTTTCTTTGAATTATCTTGTTGAAACTATTACATCTTAGACAATCAAGGTGATCATTTTGCTAGAATGTCTACTTTCTATGGGTTGTTTTGGTAGTGATGTTGGGTTGTAAACAAAACCCTGAACTTTGAACTGTTTAATGATATTGATAGTGAGTCCTATTTAAATTAAATTAGCACTGCCATTACAATTTTCTAGTGC
>AHTC1000319
TATCGGCCATTACGGCCGGGGATAGTCAAAAACCCTAAAATTCTCATCCTTCTTCGTTGCAATACGAATCGATCGATTTCTTTTCTCTACAGCAAAAATGGCTAACCCTAAGGTTTACTTCGACATGTCCATCGGAGGACAACCAGCCGGAAGAGTCGTCTTCGAGCTCTTCGCCGACACGGTTCCCCGCACCGCCGAGAATTTCCGGGCCCTCTGCACCGGTGAGAAAGGCGTCGGTCGCGGCGGCAAGCCTCTCCACTACAAGGGATCATCCTTCCACCGTGTGATCCCTAACTTCATGTGTCAGGGAGGTGACTTCACCGCTGGAAACGGCACCGGAGGTGAGTCGATCTACGGCTCCAAGTTTGCCGATGAGAACTTTATCAAGAAGCACACCGGTCCTGGGATCCTTTCAATGGCGAATGCAGGACCTGGGACGAACGGATCTCAGTTCTTCATCTGCACCTCGAAGACGGAGTGGCTCGACGGAAAGCACGTGGTGTTCGGCCAAGTTGTTGAAGGAATGGACGTCGTTAAGGCGGTCGAGAAGGTTGGATCTAGCTCCGGCAAGACCTCCAAGCCTGTTGTGATCGCCGATTGCGGTCAACTCTCTTAGAACTATTGCGTTGATCGGAAGCTCAGTCTCTTTCCCGTGGTGGTGTCTCCCTCTTTCTCTCTGATCCTCTCTCTGAAAAGTTGATGTATGGTACTAAGCGGTGTCGTTTTGGTGTTTTCAAATGATAATCTCTTTTCTGAGTCGTGTAAGGGTTTCGTGGTGATGTTACTCTCTGCGTAGAGTTGAACCCGTTTCCCATTCGTCATTTAACTAGTGTCTTTGTGATGATGATAAACATAAAACTGATTGAGCTACCTTCAATAAAATTAGGATTTACATCATAATTATTCCTAAATATATTTATTTGTTCGCTACCTCGTCTATGTTATGCCGTCATTGCGTTGAGTTTCTCTTTTGTTCTTTTCTGTAGGTTACTTTTTCTTTGCTAAACTTGTCTTATTCCTGTTCCTGT
>AHTC1000320
TATCGGCCATTACGGCCGGGGATAGTCAAAAACCCTAAAATTCTCATCCTTCTTCTTCGTTGCAATACGGATCGATCAATTTCTTTTCTCTACAGCAAAAATGGCTAACCCTAAGGTTTACTTCGACATGTCCATCGGAGGACAACCGGCAGGAAGAGTCGTCTTCGAGCTCTTCGCCGACACGGTTCCCCGCACCGCCGAGAATTTCCGCGCCCTCTGCACCGGTGAGAAAGGCGTCGGTCGCAGCGGCAAGCCTCTCCACTACAAGGGATCATCCTTCCACCGTGTGATCCCTAACTTCATGTGTCAGGGAGGTGACTTCACCGCCGGAAATGGCACCGGAGGTGAGTCGATCTACGGCTCCAAGTTTGCCGATGAGAACTTTATCAAGAAGCACACCGGTCCTGGGATCCTTTCAATGGCGAATGCAGGACCTGGAACGAACGGATCTCAGTTCTTCATCTGCACCTCAAAGACGGAGTGGCTCGACGGAAAGCACGTGGTGTTCGGCCAAGTTGTTGAAGGATTGGACGTCGTTAAGGCGGTCGAGAAGGTCGGATCTAGCTCCGGCAAGACCTCCAAGCCTGTTGTGATCGCCGATTGCGGTCAACTCTCTTAGAACTATTGCGTTGACCGGAAGCTCAGTCTCTTTCCCGTGGTGGTGTCTCCCCCTTTCTCTCTGATTCTCTCTGAAAAGTTGATGTATGGTACTAAGCGGTGTCGTTTTGGTGTTTTCAAATGATAATCTCTTTTCTGAGTCGTGTAAGGGTTTCGTGGTGATGTTACTCTCTGCGTAGAGTTGAACCCGTTTCCCATTCGTCATTTAACTCTTTCTTAGTGTCTTTGTGATGATGATAAACATAAAACTGATTGAGCTACCTTCAATAAAATTAGGATTTACGTCATAATTATTCCCTAAATCTTTTTATCTTAATATATTCTATTGAATTTCTACGG
>AHTC1000321
TATCGGCCATTACGGCCGGGGACAGCGGAGCTGCAACAAGAGCGAGAGAGCTTCGAAGCTTAGTGCCGCCTCCTTCTCCTCAACCATGGCTGCTGCTGCTGCTGCTGCTCCTCCTCCTACCGAAGTTGATTCCACACAGCTCGACGTTAAGCTTTTCAACAGATGGAGCTTCGACGACGTCCAGGTGACTGATATCTCCCTGGCTGATTACATTGGAGTCGCGCCGTCGAAGCATGCGACGTACGTTCCCCACACCGCCGGTAGGTACTCGGTGAAGCGTTTCAGGAAGGCACAGTGCCCGATCGTAGAGAGGCTCACTAACTCCCTCATGATGCATGGAAGAAACAACGGTAAGAAGCTTATGGCTGTTAGGATCATCAAACACGCCATGGAAATCATTCACTTGCTTACCGACCAGAACCCTATCCAAGTCATCGTTGATGCCGTTATCAACAGTGGTCCTCGTGAAGATGCAACTCGTATTGGGTCTGCTGGAGTTGTTAGGAGGCAGGCTGTTGATATCTCGCCTCTTCGCCGTGTCAATCAGGCCATCTATCTTCTAACAACAGGTGCACGAGAAGCTGCTTTCAGGAACATTAAGACAATTGCCGAATGCTTGGCTGATGAACTTATTAACGCAGCAAAAGGTTCATCGAATAGCTATGCTATCAAGAAAAAGGATGAGATAGAGAGAGTCGCCAAGGCTAATCGTTAAGCCGCTTTTGGAAGTAGCCTTAGTGATGAGAATTATTTTGTTTTGTTTTTTCAGCATCATTTATTAAAAAGAGGTGTTATTCCCAAACAAGGTGGATATACTTTTGCGTATGGCCTTTACTTGGTATTATTTTGCTGGATTTACATGTCATGAACAATTTTGTTGCTTCGAGATTTTTGTTTCCAATGTCAGTAGTCTACTAGAGTTTCTTGCCCCTGCTTTCTTTAATTATTACG
>AHTC1000322
[truncated: 26,348,766 more chars]
