# Supplementary material for: Comparative transcriptome analysis of aerial and subterranean pods development provides insights into seed abortion in peanut
Source: Plant Mol Biol. 2014 May 5;85(4):395–409. doi: 10.1007/s11103-014-0193-x (PMC4152868; doi:10.1007/s11103-014-0193-x)
Supplement: Supplementary file 10 — Supplementary material 10 (FASTA 5785 kb) [file 11103_2014_193_MOESM10_ESM.fasta]

>AHTC1000001P00614
TGAGCTTGAATTTTAGTTCTGTGATTTTGCTTGCTGCGTTGAGACGCTATATTTCGGTTT
>AHTC1000001P00350
GCAGAGCATAGCGAAGGCTCTTGTTGCGTTCTACCAGAAGTATGTGGACGAGCAGAGCAA
>AHTC1000002P00902
ATAGGTTGCAGGACAGGCAAAAGGAGCAACAGTTCAAGAGAGAGCTCAGGAACTTGCCTC
>AHTC1000002P00219
GACTTCAGAAGGTGTCTTTGCTACAATGGACAATGCATGAAGCCCAGACTGCAACTCATC
>AHTC1000003P00887
CGTACAGCCCTAGTCCATATGATCGGAGAGGCGCTGGATCCTCTCAGCACCAAGAGAGGT
>AHTC1000003P01666
AGCATATCCTCTACAGAGACCCTTGTTATGGGTGTTGCACCCATGAAGGCACAGTTTGAA
>AHTC1000004P00512
TATCAAAATCGGTATGTCAGGTTTAGAAATTAAAAAGAAATGAGAACAAGCATGGCATGA
>AHTC1000004P00176
TTTATTGAAATTGGGTGGGTGAATGTTCAGTCTATCTGAGTATAAGATCGAAAAGAATGA
>AHTC1000005P00089
TAATTAGGGTTTCGTGGTTCTCAGCTCGCGCACCCAGTCATGGGAGGAGGCAATGGGCAA
>AHTC1000005P00358
CTAAAAAGTGAACATATTGGGGAGCACAAGTGGAGAGAACTTAATATCATCATGGCCTCT
>AHTC1000006P00710
AAGTCCTAAACCTCTGCGGATGCGTTAGAGCAGCAACCGATACTGCGTTACAGGCTATTG
>AHTC1000006P00918
TGCATTGGCAAGCAGATGCCCAAGGCTCAGGTCCCTAGGACTATACTACTGCAAGAACAT
>AHTC1000007P01149
GAATGAAGTTCACTGGCGTCATTACACGTCTGACTGACCTGCGTTACAACTTATGCATGC
>AHTC1000007P01101
CTTATGCATGCGCCGCATTCCAGCTCACCTGCCATCGCCCTAGGAATCGAATGAAGTTCA
>AHTC1000008P00435
CACTCTCCTCTACACTATCGTCGTTATGATGCAATCGGCCGGCTACTCTCCTCTACTGCC
>AHTC1000008P00429
ACCACTCACTCTCCTCTACACTATCGTCGTTATGATGCAATCGGCCGGCTACTCTCCTCT
>AHTC1000009P01997
GGATGGATTCAACGGCGCATCCCCCTCTGAGATCTCTACTGGCGCCCCAACATTTACTTG
>AHTC1000009P01895
GCTTCGGGATGCCACCATATCATTAAACCCCGTTCTCTGAGTCATTTCTGGGACACTCCA
>AHTC1000010P00477
GGGGAGGAATGTAATATTATCTAGTACCATAATTCTTCGTCTTTGTATATGCAAGTATGA
>AHTC1000010P00222
GGCAGCCCAAGCTGCAAAAGAGAGGACTACTGGGGACAATGTTAAAAGTACGCAGAGCTA
>AHTC1000011P00562
TTGAATGATGAACTTAAGTACTCCCGTCAAAGATAGAGTGTTATTAGATGCAGAATAGAT
>AHTC1000011P00542
ACTGCTACTATGCTTAATTATTGAATGATGAACTTAAGTACTCCCGTCAAAGATAGAGTG
>AHTC1000012P01073
CACTGTATGAATGTGGTGGTAGGTAAGGGTATATGGGCACTGGTAGGGTGCGCGAATGGA
>AHTC1000012P01069
TCATCACTGTATGAATGTGGTGGTAGGTAAGGGTATATGGGCACTGGTAGGGTGCGCGAA
>AHTC1000013P00823
TGCATTGCAAATTATCATTAGTCTAAGTCTTATTGATGATCAAGGTCATGCTTCTAGCAA
>AHTC1000013P00859
TGATCAAGGTCATGCTTCTAGCAAACTGAACAGCGTACCAAAGGAATGAATTTTTGACCT
>AHTC1000014P01768
TTGTTTAAGCTATAAGATCGGAATGTAATGTATGTGCATCGATCTGGAGAAAACCTTTTG
>AHTC1000014P00866
AGACAGATAGTGCAAAATCTAAGAGGCGAGAACGAGAGTGAGGAAGAGGGAGCCATTGTG
>AHTC1000015P00478
TTGGATGTAAGTTGAATGTGATATGATGAATGAGTATGAATTTGCTATGCCAATTATTTG
>AHTC1000015P00001
GGGAGTCACTCATATCATAGCAACATTATACCATTGATAACAGTTTCAACTACTTTTCAA
>AHTC1000016P00654
TTAAATAGGATTCAAATGTGCGATGAATTAGTCATTGACCTATTGGTTTGGAGAATACTC
>AHTC1000016P00004
GCAAATACCCAATAATAGCACGAGCTACCACAACCACATGCATGTTCTTACACACTAATT
>AHTC1000017P00101
ACACAGCAGAATTCTTCAGGAGGAGGGACGAGTGGAGGAAGCACCCAATGCTCACCAATC
>AHTC1000017P00483
TACATTTCATACATTGTGCTGCTTGTGCTTTTGAGTTTTACATGTTTTCTTTCTTCAAAA
>AHTC1000018P00289
TACAATCAACCTAATTGGGGTCATTCTTGGTAATTCATATACAGCTGGCTAGTGTAAGGA
>AHTC1000018P00534
AAGCCACCATCCAATGCATGATTTCCAATTGGATAATGCTGGATTCGGTTGCTTACATTG
>AHTC1000019P00060
TATTCTCTATATAAAGCAGTTATTGTTGTTGAAAGTATTCTGAATCATAGCAACATTTTC
>AHTC1000019P00075
GCAGTTATTGTTGTTGAAAGTATTCTGAATCATAGCAACATTTTCTACCATTGATGATTA
>AHTC1000020P00446
CAGTGTACTTTAGGGCACCACAACCGTTGCGATTTGGAACTGAATGGGCGGCAGATGCTA
>AHTC1000020P00566
AGCTATTATGTATGGCCTGTTTTCCTTAATAATAAAATATCATCTCTGTTATGAATGTGG
>AHTC1000021P00389
GGTTAGGATTCAGCAGCGCTGCCAGTGTGGGTCAAGGAATTAGCGGTGCCACTGCTGCTG
>AHTC1000021P00054
AAGATAAGAGAACATGGGGAAAGCACATAAGAATGTGGGTGCAGTTGTAATGATATTTGT
>AHTC1000022P00696
CTGTGGCGAAATTATATGGGGGCACTTTGAATGTGCTTTTATGGCATTTGCCTGTGCTTT
>AHTC1000022P00608
ATAGCTTTTTTACAAGCTATTTCCATGTCAATGGTGTTTTGGGAGCAATAAAGATCATCA
>AHTC1000023P00524
GAAGAAGGCTGATGTCAGGTCCGTTCAGATCTCCGGCTGACGTGTAGTTAGAACCCTAGA
>AHTC1000023P00001
GATCATCAACCACACTGCGAATCCACATTCTTCTCTGATCTTAAACTTTGAAGTCTGAAA
>AHTC1000024P01154
TTGCAGGGAAGCAACAGGAACAACAGTTTTAGAGGGAGCTCAGAATTGCTCAACAGTGCG
>AHTC1000024P00001
GAATCAGTGACTCCCTTATAAATATGGCATCAACCATTCTTCCTCTTCATTCAAATCCAC
>AHTC1000025P00297
TTTCCTTCCATTATCTGTAGTCACTACTCACCTATCAGTAGTTACCATGTATCATGTATC
>AHTC1000025P00010
AGAAGTAAATTAAGGAGTGATTAAGCACTACTAAGCAGGCATAATGCACAATCCTCCTCC
>AHTC1000026P00415
AGCAACAAGAGCCACAGGTCAAGAAGGGAGCTGCGGGAACTTGCCTCCACAGTGCGGGCC
>AHTC1000026P00404
TTGCCAGGGGAAGCAACAAGAGCCACAGGTCAAGAAGGGAGCTGCGGGAACTTGCCTCCA
>AHTC1000027P00153
CGGAGGCTCCCTCTTGATCCTCGCCGGCCTTGTGCTGGCCGGCACCGTCATTGGCCTCAC
>AHTC1000027P00035
TTCATTTCACTTCATAATTAATTAATAACATGGCTGAAGCACTCTACTACGGCGGCCGCC
>AHTC1000028P01703
TACCACTTGGGTGCATTCCACTTATGATGACCCTTAGACACCAGACTTGTGATACACTTT
>AHTC1000028P01063
TATTATTCAGTAGTTGCTAAAGTGGACATTGGTCTCGTGAGGCAATTGGCTGCAAAGAAC
>AHTC1000029P00162
TAACATCTTCATGGAACTTTCTCAAATCCATGCTCTCTTGGTACAACCTCCAAGCTCAAT
>AHTC1000029P00051
CCCCAAATTCTTCATCCATGGAGCCACCTTCCTCGTACATCTTCCTCCTCAACATCATGA
>AHTC1000030P01055
CTAGCGAATTCGCTATAGAGTCGATTACAATACTGCGCGTTTAAGTCTGACTGGAACATG
>AHTC1000030P00907
TGTGTTGGGCTGGTAAAACTTGAGTCGCTATAATTAGATGCTGGTATATTTCCCTCTGAA
>AHTC1000031P00395
ATAGGTTGCAGGGGAGGCAACAGGAGCAACAGCTCGGGAGGGAGCTCAGGAACTTGCCTC
>AHTC1000031P00415
CAGGAGCAACAGCTCGGGAGGGAGCTCAGGAACTTGCCTCAACAGTGCGGCCTTAGGGGA
>AHTC1000032P00559
TGCATGTTTTACACAATAGCTCATATCTATGCACGTCATTATGGACTTTTGAGGGGTCGT
>AHTC1000032P00546
ATATTATAGATTATGCATGTTTTACACAATAGCTCATATCTATGCACGTCATTATGGACT
>AHTC1000033P00623
GTAAGGGTATATGAGCGCCTTTCGGTGTGCTCTTATGGGCTGACCTGGGTTTTGCTGCTG
>AHTC1000033P00648
TGTGCTCTTATGGGCTGACCTGGGTTTTGCTGCTGCAAAGGTTTAACCACCATGGAAATA
>AHTC1000034P00144
TTCTATGCCACTCGGCACTTGCAGCCGGTATTACGATCCAGCAGCGTTGCACGGAAGACA
>AHTC1000034P00074
TTTCCTCCTCGCTGCATACGCACCTACTCGGCAACACGGTGAATATCTTTGCAATATCAT
>AHTC1000035P00345
ATTCCCTGGTTGTCCTATCACATATGAAGAGCCTGCACAACGAGGACGCCGACATCAGTC
>AHTC1000035P00350
CTGGTTGTCCTATCACATATGAAGAGCCTGCACAACGAGGACGCCGACATCAGTCCCAAA
>AHTC1000036P00719
AATCTCAACGGGGATGCATTGGTTGTCCCTCCACGACAAGACCAAGGGACAACAGCAGCA
>AHTC1000036P00733
TGCATTGGTTGTCCCTCCACGACAAGACCAAGGGACAACAGCAGCATAAAATCCGTTGGA
>AHTC1000037P00667
CAGACAAAGCAGACGAAAAAGCTTACCATTAAGCCCATACAGCCCTCAGCCTGGACAAGA
>AHTC1000037P00353
CCTAGCACATATGAAGAGCCCGCACAACAAGGACGCCGATATCAGTCCCAAAGACCACCA
>AHTC1000038P00758
TTGATGCCTTTTTTGTTTAAAATCGGAATGTAACATATGTGCAATGAGCAAATATGGAGA
>AHTC1000038P00351
GACGAGGAGCTTCAAGAGGGTCACGTGCTTGTGGTGCCTTATAACTTCGCCGTCGCTGGA
>AHTC1000039P00851
TGCGGGCGCAATTCGAGCCTCACTGGCCAATTCCGCCCCTATAGTGAAGCCTAATATACA
>AHTC1000039P00785
CACACATAACAGAACAGTCTGCCGGCCTCGGCCCAAGTCGAATCTTGAATCCTAGAAAGC
>AHTC1000040P00184
GTACTTAAATCTCTCTTGTTCATAGTCCGAAACTTTGTGTATATAAATAGATCACACACA
>AHTC1000040P00041
TTGATAACAATCTCTGCATGCGTCCACACTACTACTACTACCCTTAGATGTACATTGCTG
>AHTC1000041P00228
CGGTCGCCTCGCCGCTGTCGCTCATGGAGTTCACGTCGGCGTCGCTCCCACTTCTCGCCG
>AHTC1000041P00001
GATTCTCAAATCTCAACCCTAGGCATTAGGCAAACTCTGAAGCTCACTTCGTCACTCACT
>AHTC1000042P00823
GGAGCAAACATCCTTGTTGGAGGCCCATTTGATGGGGCCTGCATGAACCCAGCGCTTGCT
>AHTC1000042P01292
TTTGTATAGCAACACACTTCTATGTAACCTTAATAAATTTGATGATGCATACCCTTTCAA
>AHTC1000043P00267
TGATCCTCGTTGTGTCTATGATCCTCGAGGACACACTGGCACCACCAACCAACGTTCCCC
>AHTC1000043P00850
GCCATGCACTCAGAATCCCATCCAGTAGCCATCAACGCTTCCTCCGAACTCCATCTGCTT
>AHTC1000044P00737
TTATGGCATTGCCTGTGCTTTTGATAATGTAAAAGAGTTGTAAACATGTCGATGGAATAA
>AHTC1000044P00686
GTGATCGTATTGTCTGTGGCGAAGTTATATGGGGCACTTTGAAATGTGCTTTTATGGCAT
>AHTC1000045P00223
TTGATTCTGAATTACAAAGATTCATCTACATGTAACTTAGTGTCATAGTGTGTCTATATC
>AHTC1000045P00634
TGCAATGACCACACCACGGGGCATAGAACTCCAGCAAAACATTCTTCCCTGATTTGAAAA
>AHTC1000046P00454
GAGAGTTCGATTATTTCGCGTTGTCGTTGCAATGGCCGGGAACTATGTGCAACGGTGTCA
>AHTC1000046P00657
GCATTGCAGAGTGCTTTAGATCGATATTGGCCATCGTACAGCTGTAGCAAAACATCAAAT
>AHTC1000047P00317
TTGTAGTGGCAGGGTAGGGTCGGGTCTCCAATGGTCTGGGCCGAGTCTGCCCAGATCATG
>AHTC1000047P00129
GCTTCAAAGCTGGTGAGGCCAAAGGCCAAACTCAGGAGAAGAGCAACCAGATGATGAGTA
>AHTC1000048P00016
CGACCAGGGATCAGCGGATGTTGCTTTTAGGACTCCGCTGGCACCTTATGTGAAATCAAA
>AHTC1000048P00024
GATCAGCGGATGTTGCTTTTAGGACTCCGCTGGCACCTTATGTGAAATCAAAGTCTTTGG
>AHTC1000049P01233
TTGACGACAGACAGATATTGCAAAACCTAAGAGGCGAGAACGAGAGTGACGAACAGGGAG
>AHTC1000049P01776
TGCCACAGAACTTCGCCGTGGCTGGAAAGTCCCAGAGCGAGAACTTTGAATACGTGGCAT
>AHTC1000050P02513
CCTCAGAAGCGTCAACGAACTCGACCTCCCAATTCTCGGCTGGCTCGGTCTCAGTGCTCA
>AHTC1000050P01823
GCCATCAAGACGTTTTCAAGTAGGGCAGGACGACCCAAGCCAACAGCAACAGGATAGTCA
>AHTC1000051P00835
GTGTCATCTATCCAATAGCTCCTTTGAGGCAGGTCTGACAGCCGAGTCCGAGATGAAGTT
>AHTC1000051P00408
TTGATGTGATTAAGGAAGCTGTGTATTTAGCTCGTAAGTATAGGCTGAAAAACTTCATTG
>AHTC1000052P00075
CGAAGGTGCTCATATAACCTTACCTAGCTATCACCACATTCATACAGTGATGATGTTTAT
>AHTC1000052P00521
CTCTTTTCCTCCATAGCCATCTTCCTAGCGCTACTAAACCTCGCAACCTCACAAGATTCA
>AHTC1000053P00122
GCGAGAACGAGAGTGAAGAACAGGGAGCCATTGTGACAGTGAAGGGAGGCCTCAGAATCT
>AHTC1000053P00564
CAGAGTGTACGACGAGGAGCTTCAAGAGGGTCACGTTCTTGTGGTGCCACAGAACTTCGC
>AHTC1000054P01175
GGTCAATATGCAAGGGCTTGTATTGAGACAGCCAAGGAAATGGGCGTGATGTCTGTTGAT
>AHTC1000054P01060
GCTTATTGTGCTCATTACTCCACCTCCATTTTATGAGGAACGGCGCCATGAATATCTAAA
>AHTC1000055P01947
CTCCGTGATAAACACACGACGACATAGCGAGATGGCGCTTAGATGGTACACTACACGTCC
>AHTC1000055P01960
ACACGACGACATAGCGAGATGGCGCTTAGATGGTACACTACACGTCCTCGAAACCAGAAG
>AHTC1000056P00986
TACACAGCGAGGTTTGAAGGAAGGCGATGGGTTCATCATGCCCAGCAACCTCATCCCAGT
>AHTC1000056P01030
GCAACCTCATCCCAGTAGCCATCAACGCCTTCCTCCGAACTCCCATTCTGCTTGGGCTTC
>AHTC1000057P00259
AGGTAGCTATATCTTCAGCGGCTTTGCACAGGAGTTCCTTCCACACGCCTTCCAGGTTGA
>AHTC1000057P00100
AGAGAGAGAGAGCCACACCCAGCTCGACCAGTTTCCCAGGAGATTCTCTCTGGCCGGAAA
>AHTC1000058P00590
GGCCACTGTTGGACCTGTCAACACCAGCCGTCCTGGAGTGTTCAACATGAGGGACAGAGC
>AHTC1000058P00898
GATGAATTAGATATGTTGGGTTGAGTTGGGTTATCTATATCGCTACAATTGAAACATCTA
>AHTC1000059P00744
TTCTTTACAGTGATTTGTAAGAGAGATGTGGAAAATCATCACATTATGAATACGCTGATG
>AHTC1000059P00764
GAGAGATGTGGAAAATCATCACATTATGAATACGCTGATGATGAACAAAGTTGAAAAGAC
>AHTC1000060P00206
GCTTGCATTGGTAAAGCATGGTCCTCTGTATGTATCTGCCAGGTGGTTGCATAGCTTTGC
>AHTC1000060P00625
ACAGAGGTGCTGCGATGAGCTGGACCAGATGGAGAACACAGAGAGATGCATGTGCGAGGC
>AHTC1000061P00383
AGAACGAAGACAGCCACTTTCTCTCCTTCGAAACACTGCAGTCGTCACAGAGAGAGAAAG
>AHTC1000061P00830
CAACTTCAAGGTGATCAGAGGAAGAATGTGTCTACCTTTCTAGTTCAGGCTGGTATCGTG
>AHTC1000062P00658
CTCATCAAGCTGCGAGAGGCAGGTAGACAGGGTTAACCTCAAGCCCTGCGAGCAGCACAT
>AHTC1000062P00049
TCAAGGTCAACCTTGAGCTTCATTACAGTCACCTTCTCAGCCATGGCAAGAGCAGTACGA
>AHTC1000063P00560
CATTTGATGCTTTGTGGCATCGGCATTGTATAACCTTTGCTGGGATTGGACGGAAGAGGT
>AHTC1000063P00110
ATTCGGCACGAGGGAGGTATGAGCGCGCCAATGGGAATGAACATGGGTATGGCGCAGGGA
>AHTC1000064P00042
ATTCCACCGGCGGGGTAACTCTCCTTGCCCTCATCCTGATGGCACACGCCTCCACAATGA
>AHTC1000064P00046
CACCGGCGGGGTAACTCTCCTTGCCCTCATCCTGATGGCACACGCCTCCACAATGAGGCG
>AHTC1000065P00729
TACAACATGAACGCAAACAGCATAATATATGCATTGCAGGGAGGAGCTCATGTCCAAGTG
>AHTC1000065P00453
GCCATTGTGACAGTAAAGAGAGGCCTTAGCATCTTAGTTCCAGCAGAGAGGAGGCAGAGC
>AHTC1000066P00226
TAAAGATGAAAACTATATATGGGGGGAATGATGCTAGTAAATTTGTTCAGTTGATCATTC
>AHTC1000066P00230
GATGAAAACTATATATGGGGGGAATGATGCTAGTAAATTTGTTCAGTTGATCATTCTCCC
>AHTC1000067P00267
GCTGAGTATGGTTACCCTATCATTGGTCCTAATGTTGAGGATTACGTGAGGAAATCACAG
>AHTC1000067P00746
AAATGAATTGCAGGTGTTGCAATGTTGGATACTACAATTAATGTTGTAACATAAGAGCAG
>AHTC1000068P00723
GAATGGTGAGAGGAGTATGTGCAAGATGGAGACAGCATTGAAAACATTGTTGGCACCATC
>AHTC1000068P00001
TGTTGGTGTTGTTGTGGACATTCTTATGGTGCTGAATTTGGAGTATGAACCAATTCTTCT
>AHTC1000069P00523
ATGTACCATTCACTGTAATGCACTAATATAGTGCCTTTTCATGGAACCCAATACGTAATA
>AHTC1000069P00029
AAGATAAGATAAGATGGGGAAAGCACATAAGAATGTGGGTGCAGTTGTAATGATATTTGT
>AHTC1000070P00779
ACTCGCACACAGACACAGGTTTTAGCAGCTCTTGATTCCACAAAACCCTAGCTTCAACCA
>AHTC1000070P00303
TTTCCTCCTCGCTGCCCACGCATCTGCGAGGCAGCAGTGGGAACTCCAAGGAGACAGAAA
>AHTC1000071P00395
GTTGCTTATGGGTGTACTCATGTGTATATACAATAACCAGTAACAACCCATCACCATCTC
>AHTC1000071P00499
CACACTACTAAGAATAACAACTCCATCAATCTCTTCTCTTGTCGTCTTCATGTGTGTTTC
>AHTC1000072P01250
GAAGCCTGGCGACCAAGATGCAGCAGGAAAGAGCACTAGTGAGGCACCGTCGGAGAAACA
>AHTC1000072P01409
GCTGTGCAAGTGGGATAGCATGGTGTTGCTCTCCTGTGTTAGCTTTACATTAGCAAGATA
>AHTC1000073P00014
TCTGGATGTACAACGACGAACACACTGAGGTTGTTACCGTTACTCTTAGTGACACTAGCA
>AHTC1000073P00221
AGATGAAGAAGATGAGAGCTCGAGGTCGCCTCCCAGCAGACGAGAGGAATTCGATGAGGA
>AHTC1000074P01007
ATAATAATCATAATAATGATATCTAGTAGCGTTATTATGTGTATGTGTTACTGGTTTTGT
>AHTC1000074P00084
TCACAGAGATATCACAGCCATTTAAAAAGTGGCTATCCAATCTTTTTAGGATGCCAAAAA
>AHTC1000075P00666
TGATTGTTACCCAAGTAATTGCGAGATCTATCTTGGAACTGAAGTAGGATTACTATAATA
>AHTC1000075P00163
AGCCCTCACTGGTTCCTTCAGCCAGGATCAGTAGCCCGAATTCAGTTTCCCTCTCAATCA
>AHTC1000076P00982
TTAAGAATACGCGTTTATTGAATAATGAAAGAAAATGAATGAGATTGTATCAGTTTCATA
>AHTC1000076P00614
TGGATCTATAGGTACGTAACAGGTAAGCATCCACCTGGCGCCAACCAATTGGACACTGCC
>AHTC1000077P00427
GGCCAAGGATTATGCTGGTGCTGGTAGGGCTCAGGAGGGCACACAAGGGTATTGATCATC
>AHTC1000077P00020
GTCACCAGCCACCAAAACCCATTTACCATTATGTCTGATCAAACAAGGACAGGCTATGGA
>AHTC1000078P00177
ACAACCAGGAGTTCCAGTGCGCCGGCAGAGGCGACGGAGTACTCGGAGTAGTGATAATGA
>AHTC1000078P00204
GAGGCGACGGAGTACTCGGAGTAGTGATAATGAAGGAGTGATAGTCAAAGTGTCAAAGGA
>AHTC1000079P00341
CTCAATATGTTAGCTTGCCAGAAGTTAATTCATTGGAACATGGCTATGAAGATGGACTTG
>AHTC1000079P00463
TGAACAAGGCCACATGAATAAATATGTGGGAATGTTGTTGTACCAGAGTTGGATTCTAGT
>AHTC1000080P00027
TATTATCACCGGTTTAATAATGTTACAGTGATTCGATCTGACGACTCAATTAATTACACA
>AHTC1000080P00099
TGAATTACTTCTGACACTTGATGATCAAGTCCTAATTACAAGCTTAGGAAATTGGAGTTG
>AHTC1000081P00191
GACGACCCTCTCGTCATGGCTCGTCAAGAGCAGGAGCGCTTATCGAAACTTGAAATGTTG
>AHTC1000081P00023
TTGAAGCTGTTGGTAGGGTCGGCCATCAGGCAAGGAGTCATGGAAGCCCGGGCCCAGATC
>AHTC1000082P00906
TGTTATTGTGTAATGATCTCAACTCATATATGCCCTTTGTACTCTCTATGTTATTAATGA
>AHTC1000082P00019
AACAGCCTCATCGGACTGAACATCCGGCACTGCAGCGCAATCAGCAGCCGTGCAGTTGGC
>AHTC1000083P00569
GGTAAAGCAATGAAGGCATCAAAATGCTTAGCCATCTCTGCCCTTCTTTGATGCATGCCT
>AHTC1000083P00575
GCAATGAAGGCATCAAAATGCTTAGCCATCTCTGCCCTTCTTTGATGCATGCCTGCCACT
>AHTC1000084P01133
TTCCATACATCTGGTGCTGATCAGTGATGGCAGAACTAGTTTGTCGCGGATCATCATCTT
>AHTC1000084P00530
ATCACCATTGCTGCTGGCGGTCTGTGGAGTGCCCACTATGGTGGCGGCCTTGCGATTTTT
>AHTC1000085P00193
CTTTATTGAGGGATATAGTATACTGTTCCGGCTAGCACTAGTTTACATTGCTTAATATCA
>AHTC1000085P00108
AATTCGGCACGAGGGCAACATGACATGTGATTTTGATCTTCAGTGAATGCGGTGACCGCA
>AHTC1000086P00081
TTGGTTCACCCTTGACCTGCTAGGAGTGCGGGTCATAGGGCTTGCAAGGATAGATTGCAT
>AHTC1000086P00067
GCAGGAACACCAAATTGGTTCACCCTTGACCTGCTAGGAGTGCGGGTCATAGGGCTTGCA
>AHTC1000087P00545
AAGCTCGAGTATGATCCTCGTTGTGTCTATGACACTGGCGCCACCAACCAACGTCACCCT
>AHTC1000087P00183
TGGTTAGCAGCTTGAACAAGCTCAGCTTCATGCTGTTGCTGTGCGGCCAAATCGATTTGA
>AHTC1000088P00204
AAAAGCATCTAATTTGTGCAAAAATTCTTGAAACACAGCAGCAACAGCAGCAGCTTATTT
>AHTC1000088P00088
CACATACACATACACAACAGGCCCCACATCACATGCATACATTATCAATTTATCATCATC
>AHTC1000089P01552
TTAATTTCATGGTGTATACTGCTATCAACAAATTAAGAGAATATATATATATAAGGTTGA
>AHTC1000089P00141
TTATCTATATATTCGTTCCTAACATATACTCAAAAGTACACTCAGATTTGAAGGAATCTG
>AHTC1000090P00116
TCGCCAAGGAGAGCGTGTCAGACTTTATGTCAGGGGTTCAATCCTTGGATACAAGAGGTC
>AHTC1000090P00577
ATTTCATGTTAGTTCTCACTTCTTTGGTTATTAATGAGGATTGAGCCTCAACTTTCATCA
>AHTC1000091P00220
GATGGAGGAGAAAGTTCGGAATCCGAGTCACCTGGTGATTCCCTGAGAGATATACAGGAT
>AHTC1000091P00005
GGGTACTTGACAATGGTTTGCTTGTAGATCCTCATGATCAGCAGTCTATTGCAGATGCTC
>AHTC1000092P03834
GTGAGTCAGGGCCTAAGATCAGGCCGAAAGGCGTAGTCGATGGACAACAGGTGAATATTC
>AHTC1000092P04783
TTTCCTCGGGCCAGACGGAGATTGGCCCTCGAGTGCAAAGGCAGAAGGGAGCTTGACTGC
>AHTC1000093P00566
CTGAGTTGCACCACCCGCCATATAAGGATCTTTGCGGCCTACATTGATCCGGTGACTTGC
>AHTC1000093P00251
ACTAAACTGACAAAGCATTAAGTCATGGCCACAAGTTGTTCGTACATGGTGTCAACAAGA
>AHTC1000094P00682
GGCAACGGCGACAGAGTGTTCAACAAGGAGCTTCAAAAAGGTCACGTGCTTGTGGTGCCA
>AHTC1000094P00153
TGGTTGTACAGCTATGTCACTGAGAAACACCCTGCTGGCTTTGATAGGCTTGATTATGCT
>AHTC1000095P00509
GAAGGAGAGTGTTGAAGGCACGCCATGTCTGAAGAGAGTTGCTTATGGGTGTACTCATGT
>AHTC1000095P00679
TCTTGTCTTGTCTTCTTCATGTGTGTTTCACTTAGCTCTTTGCACCTACCCAAACAGGTG
>AHTC1000096P00244
TGGCAAAGTATGGGTTGCTGCCAGGAGTAATGGTTTTCGCACTCGTCTACTCTCCTCCTA
>AHTC1000096P00512
CATTCTTGAAGCTTAGCTGCAACGCATGTAGGTGTAGCCCCATTTATTATCGTTGATATC
>AHTC1000097P00473
TGTGTTAATTATGTGTATGTTCAGCTCGCTGGTCCACTTAAATAAGTGTTGAAAGTTTGA
>AHTC1000097P00002
TCTCACTCCCTATAAAAGCCAACGACACATGGTTCTCTCCAAATTGGATATATCTAAGAG
>AHTC1000098P00343
GCCTGCATTGAAGGTAACTGCCCTGAGATTCACTGAAACTGCCAGAGCTCGGATTGAGAA
>AHTC1000098P00044
CAAGCAGCTCCATCCACCATGGGCATCGATTTGAAAGCAGGAGGTAAGTCGAAGAAGACC
>AHTC1000099P00434
CTTCAACTTGCCCTCTGACTCCTACTTGAACACCTACGTCATGTAGTCAGTGGTGATGAA
>AHTC1000099P01018
TGAAATGTATTAAGTGCTAAATATGCTTAATTATCTTGGTATATGATCTTGTTGATTCAT
>AHTC1000100P00197
TCATCTCCCAGCAACCATGACGACATCAAGGCGACTTGCGGACAGGAAAGTAGAGAAGTT
>AHTC1000100P00053
TTTCATTCAGATCGCAGTGTCCCACACGCGCATACCCACTTCAAATCAATAAGGTTGGGG
>AHTC1000101P00697
TAGACAACTTCATGCCTGCGTGAACACTTGAATATAGGTGAGCCTGGTTTGGGCATAAAG
>AHTC1000101P00352
CTCCACATATCCCCAACGACCTGTCTTGGCTGCGGATTATCCGGTCCTCTGTCTCGTTGC
>AHTC1000102P01890
GGGATTTGATAGAGCAACTCGAGCACCGCGTCCTCTAAAAGCGAGACTGCATTTCCCAGC
>AHTC1000102P01661
GTCGAACAGCTATGCGAGGAAGATTTCCGCTAAATGGCACCTATTTCCAAGTCAATGAGG
>AHTC1000103P00164
CGTTGAATCGAAGGTCCGTCTATTGCAGGCATCATCGATCGGGATCTGAACACCGATTCG
>AHTC1000103P00223
GGATTTGGATTTGTTACCGCTATCCATCTGATCTGTGATCTGTGATCTCTCTGATCTCTG
>AHTC1000104P00671
CCAATGCTTTCCCTAGTATCACAACATCTGGGCGAACTTCGTCCCAGTCACAAGCCAGCA
>AHTC1000104P00468
CTTGTGCAGCTCACGGCCGAGCTCCTCTCCCAGTTGCTCAGATCTTTCGACAAGCCTCTC
>AHTC1000105P00646
GATCAAGATTTTGAGTATCTCACTAGCATGACAGATATTTTCATATTATTAAAGTTTTGT
>AHTC1000105P00064
AACTATGATCCACAGAAGGATAAGCGTTTCAGTGGTTCTGTAAAGTTGCCACACATCCCA
>AHTC1000106P00360
TTGTGAGATTGCATGTAGCTAGGTGATGATCATATATTCATATAGGAGAACCACTGCTAT
>AHTC1000106P00559
ATTCAGGTGCAGTCGATGCAGTCGACTTCACATGAAATTAATAATCGAGAACTGTTTGAT
>AHTC1000107P01212
AAGGATTCCACTTGTTGCCGCCCTGGTGTCTGAACTCTTGGCAGCATATCTAATGCCACC
>AHTC1000107P01041
TGACATGCATGTCATCATTGAGACCAACCGCACAACAGCTCGGATTTTCCCAGCTGTTCT
>AHTC1000108P01066
TGAACTACTACTTTGTATGAATGAGAGTATGTATAGAGTATGCGTTTTCTTGCTACTTCT
>AHTC1000108P00842
TTCAGTGTTGCTTAATACTGTGACCATGGAGAATGAGTACCTTGTGTTTACACGAGGAAT
>AHTC1000109P00925
ATTATCACATATGGCCATGTAAGATATGCCAATAAAGGACAAAAGTTGTACGTCCATGGC
>AHTC1000109P00093
TCCATAGCCATCTTCCTCACGCTACTAAACCTAGCAACCTCGCAAGATTCACTTTCCTTC
>AHTC1000110P00534
GCCTGTGTCTTGCTGCATCCTTGAACTTTGGCTTGGGTGTATCTAGCCATGGGTGCTTTG
>AHTC1000110P00641
GAATCGTCCATCTCTGCTGGTTAATGAAATGATATTAAAGAATTATCGGAAGAAGCTTGT
>AHTC1000111P00745
AATGTAGAATTGACGGTATGGTATAGGATAGGATCGCATACTGCTGTTATCGTATCTTGA
>AHTC1000111P00795
CGTATCTTGATAGTTTCCCTATTAATGACAGTGCATTATTAGTAGAAGAGTTTGACATAG
>AHTC1000112P00302
GGAAACGGCACCGGCGGCGAATCAATTTATGGCAGCAAGTTCGCTGACGAGAATTTCATC
>AHTC1000112P00434
ATTTGCACCGCGAAGACAGAGTGGTTGGATGGGAAGCATGTTGTGTTCGGGCAGGTTGTC
>AHTC1000113P01031
TTGTGAAGATTGTTTCGTGGTATGACAACGAGTGGGGTTACAGCACTCGCGTGGTTGATC
>AHTC1000113P00819
CACCGTTGATGTCTCCGTTGTTGACCTTACAGTGAGGTTGGAGAAGCCTGCCACCTATGA
>AHTC1000114P00874
TGACTGTCTTCAACAATGACCCACGCAACCATCCTTTTGCTGTCAAATTCTTTAACAGTC
>AHTC1000114P01680
GCGGATATAGACACACTATGACACTAAGTTACATGTAGATGAATCTTTGTAATTCAGAAT
>AHTC1000115P00711
TAGAATTGACGGTATGGTATAGGGATAGGATCGCATACTGCTGTTATCGTATCTTGATAG
>AHTC1000115P00727
GTATAGGGATAGGATCGCATACTGCTGTTATCGTATCTTGATAGTTTCCCTATTAATGAC
>AHTC1000116P00854
AGCTACATGACATGGTTAGGTACAAAGCCGCCAAGGTCTGTAGTTTATGTATCATTCGGA
>AHTC1000116P00359
TCAGAGCTTATAATTAAGTTGAGACACTCGTCATGTGCCGTGAACTGTATTGTATATGAC
>AHTC1000117P00021
GACACTTTAGTATAAGAGCGAAAGAGCGTTGTTGGTGTTGACGCCATTTCACACATCACA
>AHTC1000117P00026
TTTAGTATAAGAGCGAAAGAGCGTTGTTGGTGTTGACGCCATTTCACACATCACACACTG
>AHTC1000118P00054
CCTGTTGGAAAGCGTTAGCTAATAGATCTCTCAGCTCAGCTGACACCCATGGTCATGGGA
>AHTC1000118P00849
GAAAATCCTGCCGAGTGGATTCCAATCCTGAGGAAAATATGTTGGCACTTGGTTCTAGCA
>AHTC1000119P01271
TGGGCAGAAGCGTTGCGTGAAATCTCTGGACGTCTGGCAGAAATGCCTGCTGACAGTGGA
>AHTC1000119P01912
CTACACTGTTATCAAGCATCGATTGGGAGATCTCTTCTATCGTTTAGTGTCTCAGAAATT
>AHTC1000120P00031
TAACAGATACTCAGTGATTGGATAAGTCAAAGAGCAGTGTACTCCCGCTGAGTGAGGTAT
>AHTC1000120P00001
CGAGGTAAGGCTAGTATATATTGTGGAGACTAACAGATACTCAGTGATTGGATAAGTCAA
>AHTC1000121P01194
TTGAGTTGAGTTTGAGCGCTTGTGTTACAGATTTGATAAGTTCAGTGTTTAGTGTTACTC
>AHTC1000121P00909
ATACCCAACACTTGCTGCTGCCCCACATATGTTCATCAATGCCTACAAGAATGTTTTGGC
>AHTC1000122P00299
GCAGGAAACGGCACCGGCGGTGAATCGATCTACGACATCAAGTTTGCTGACGAGAATTTC
>AHTC1000122P00428
TTCTTCATCTGCACCGCAAAGACGGAGTGGTTGGATGGGAAGCACGTTGTGTTCGGGCAA
>AHTC1000123P00738
TTGTTTGGCGTAGTAGTGCTAGACTGCTAATAATCTAGTAGAGTTACATACTGGAAAATG
>AHTC1000123P00098
TGCACCATATTTGAAGTCTGAGCCTATTCCTGAAACTAATAATGAACCTGTCAAAGTGGT
>AHTC1000124P00484
TGTAAATCTCAGACTACCTCACCTATCTTGGTATTTTGTTTATCATTATTATTGTTGCTG
>AHTC1000125P00752
ACAATGGTTCAGTATTTAGCCCTGAGGTTCTCGATCTCACTGAGGACGACCTTGTTGAGA
>AHTC1000125P00118
TTTTCGTCTCTCTGAAACTCTGAATCTCTATCATCATCGTTACAAATGGCACCAAAACCA
>AHTC1000126P00468
ATATCCAATGGTGGGATCCCATGGTTCTTGGGGACTAGTGTGGTGCTGTCCCTTGCTTCA
>AHTC1000126P00020
GGATCTCAAGAGTGCAATTTGATACTCACTAAGAAGCTATCTGCGGTTTCACTCACAAGG
>AHTC1000127P00917
GCAAAGAGTACTTTGCAGCCGTGTAGGGAGTATAATATTTAATGAGTGGCAATTGCTCCT
>AHTC1000127P00036
TGTTTGGTTCTCGCTACTTATCTCTGTGAGCTGAGCTGCTCCCCCTGCCCCTATCCTGTT
>AHTC1000128P00641
TGATTGTTACCCAAGTAATTGCGAGATCTATCTTGGAACTGAAATAGGATTACTATAATA
>AHTC1000128P00469
TGCTGACATGATTGATAAGCTTCTTGAGAGCAAGACAGATTAAGTCCATTTTGTAGCGGT
>AHTC1000129P00990
ATCACCCTTATCAGTCAACCAAATCCCCTTACTTGCTTAGCTATAATGAAGATGATTATA
>AHTC1000129P00494
GTGATCTTTGCAGGGTCTGTGAAAACATTCCAATTGTTCTCTGTGGTAACAAGGTTGATG
>AHTC1000130P00659
AGATGATGATTAAATTAGTCATGTTTTAAGCCCTGTGATTTGTCTGTCATACTTGTTATC
>AHTC1000130P00089
TTGGGATTTCGCTGTCCAAAGACCTCATGGCCATTGCAGGGGAAGCTTTGAAGTCGAACA
>AHTC1000131P01544
GCTAAAGAAGTATGAGACAATATATGGTCATATAGGCTACTTTCGCCTTGTCAAGGAACT
>AHTC1000131P00223
GCGGCGGCGGTGACAGCTAGGTCTCGCCGGCTCACCGCGGAGTACCTGTGGCCTGACCTG
>AHTC1000132P01242
TTGTACACAATTAACGGAGGCCTTCTCGACATATGTTGCAACGTCTTTAATAGCATGTTC
>AHTC1000132P00059
TGTTGTGCCCAGTACTGAGTGCCCAACCGTGACTAAAGGGATGGATCCCTTGTTGATATA
>AHTC1000133P00981
GCGGAGGCGGAGCGTAGCGGCACCTCCCCTAAGTCTGCTAGCGTGAGAGTTGAAGCTTCT
>AHTC1000133P00546
AGCAAGCTCACCAACGCTGAGATCGTTTCGCTCTTACAGTACCACGCCGCCGCTAAGTAC
>AHTC1000134P00432
GGAGTGAAGCATCCTGACGGCTACATAGAACTAAAGGACCGGTCGAAGGACATTATCATC
>AHTC1000134P00018
ATTCGTCAAGTGAAGTCCGGGAGCCACTTCCAAGGAAGGTGGCAGTGATGACTGGTGCTG
>AHTC1000135P00648
GAGGGAAGGAATGTACTATTATCTAGTCTTAGTAGCAGAATTCTTCTACTTTGTATATGC
>AHTC1000135P00020
TTGCATTCACATAATCACAAATACTGACACTTATTATATCCTCTTCCAAACTGTAACCTT
>AHTC1000136P00102
TATTTATCTATATATTCATTCCTAACATATACTCAAAAGTGCACTCAGATTTGAAGGAAT
>AHTC1000136P00064
CTTTCTCTCTCTCCCTGCTCTGCATAGCAGCAACAATTTATTTATCTATATATTCATTCC
>AHTC1000137P00496
ATTACGGTGCTGTTAATTGATTAGCCCTAACATGTAACCTAATCTCGATGAGATTTCTGA
>AHTC1000137P00487
TTCAATTTGATTACGGTGCTGTTAATTGATTAGCCCTAACATGTAACCTAATCTCGATGA
>AHTC1000138P01197
TATAGCATTTTGAATGATGATGAAAAATGGACTACCTTATCCTGTATAGTTTATATTTAA
>AHTC1000138P00989
TTTTGCTGTGTGGATTCAAATATACTCACAATATTATATACCATATAATAAAGTGCATTA
>AHTC1000139P00312
AGCGAAGAAGAGTGATGAGGCAGAGACAGCAGAGGAAAAAGCTGAAGAAGCCAGTGAAGA
>AHTC1000139P00466
GAGGCAGCAGTGGAAGCAGAACCGGAAGTTGCTATTGAGAAGGCTGAAGCTTAATTACAC
>AHTC1000140P00212
GATCCAGAGGTTTCGGATTTGTGACCTTTGCTTCTGAGCAAGCCATGAGGGATGCGATTG
>AHTC1000140P00202
GAAACTGGAAGATCCAGAGGTTTCGGATTTGTGACCTTTGCTTCTGAGCAAGCCATGAGG
>AHTC1000141P01459
TTTCTTGGCTCGAGCTTGGTGGTCCATAGTCTCTTTGATAGGACAAACGTCTGTAATGTA
>AHTC1000141P00185
CTACTGGAAGGAGCAATGCTTTGGCCTCACGGCGGAGACCCTCGTCGACAAGGCCATGGA
>AHTC1000142P00894
TTCCCTAGGGGAGCACATGGACGCATAGCTAAATCTTACTTGAACACTATAATATAATTA
>AHTC1000142P00568
AGCTTGTTGCAGGGCTACTGGGAGTAGAGTCAGGGCAAGATGCAGTTATTAGAGCAATGT
>AHTC1000143P00775
CTAAGCAGTAAGCACTACACTTACGGCTCCACATTAGGATCATGCCGAGTAGAGTGCTGA
>AHTC1000143P00120
AGATTGCACAGCAAGTACCTACAAATGTGACAGAAACCGAAGCAGTTGAGGCAACCAAGG
>AHTC1000144P01797
CTAGTGGACGATTGCTCCTATATCATTCCTATACTATCGACCTGACACAGTTAATTGGAG
>AHTC1000144P00612
TTATGAGGAGACTGATCCTAAAACTCACGAGGGGATGGACTTGACAAGAGTGTCTACCAG
>AHTC1000145P00720
TTATATTCAGTGAAATTGTGATTTTGCTTAATATATTAAGTAGCTTAATACCTTGGCAGC
>AHTC1000145P00738
TGATTTTGCTTAATATATTAAGTAGCTTAATACCTTGGCAGCAATTTTCATCTTGTTACA
>AHTC1000146P00880
TCTGTGAAATTATGATCAAGATTTTGAGTATCTCACCAGCATGACAGATATTTTCATATT
>AHTC1000146P00121
TCTCTTTCCAGTTCCATTCCGCCTCACACAGACACAGGTTTTAGCAGCTCTTGATTCCAC
>AHTC1000147P00655
CTCTCACAACACCTGGAGACTATAAGGCATTTAACCCGGAACTATTTCTCACAGCATTCA
>AHTC1000147P00187
AGCAGCAACAGTATTCCAAGAGTGACAAGCGAGCATGCGTTCGCAGTTGCCAGAGGTACC
>AHTC1000148P00914
TATGCTACAATTTGAGTTTGATGGGTTGTATTATTGACCGTGGGTGATGAGTATTTCAGT
>AHTC1000148P00028
AAATAGAGCAGCGTCCGATTGACGCTGAGTAGAGGAATTGAAACCCTCTAACTCATACAT
>AHTC1000149P00804
AAGAACACCAACGGCGAAAGCACTCTGCTGGGCCGACACTGACACTGAGAGACGAAAGCT
>AHTC1000149P01274
GTGAGGATGACGTCAAGTCATCATGCCCCTTATGCCCTGGGCGACACACGTGCTACAATG
>AHTC1000150P01419
TACAAGCGTAGCTTCCATTGTTATATGCGACAGTCAGCACTGCGGATAAGGACGAAGAAA
>AHTC1000150P00778
CACATGCTGAAGAAGTGCCCGGACTCCATTCCGGACCCAAAGGCCGTACAGTATGTGAGA
>AHTC1000151P00196
TTGAGCTACACGGAGAGCATGTCCTCCACAGAGACCCTTGTTATGGGTGTTTCTGCTGAG
>AHTC1000151P00273
TGGATCTAACTGCACATGCGACCCTTGCACCTGCAAGTGAGTCAAGTAGTGTGAAAAATT
>AHTC1000152P01000
CCTACTTGCAGGGATTCAGCAGGAATACTTTGGAGGCCGCCTTCAATGCGGAATTCAATG
>AHTC1000152P01561
TGCGTAGGTACACAGCGAGGTTGAAGGAAGGCGATGTGTTCATCATGCCAGCAGCTCATC
>AHTC1000153P00405
AAAGCCAAAGGCCACTGGACACTCACCAAAAGGTTCACAGCTTCAGAGAGGGTGATCTCA
>AHTC1000153P00472
TCCCCACGGCGTTGCTTTCTGGATCTACAACGACCAAGACAGTGATGTTGTTGCCATTTC
>AHTC1000154P00823
GAGGAGAGAACGAGCGCGAGGAAGAAGGAGCCATTGTTACAGTCAGGGGAGGCCTCAGAA
>AHTC1000154P00853
CCATTGTTACAGTCAGGGGAGGCCTCAGAATCTTAAACCCAGATGAAGAAGATGAGAGCT
>AHTC1000155P00917
GCTGGTATCCTTAGAAATGTGAACGATCTCAGACTCCCAATCCTCAACTGGCTTGGACTC
>AHTC1000155P00348
CGACATTTGAAGAGCCAAATCATCGGGGATCCCAAAGGCACCAAAAGGTGCAGCGCTTCA
>AHTC1000156P01094
TACAACATGAACGCAAACAGCATGATATATGCATTGCACGGAGGAGCTCATGTCCAAGTG
>AHTC1000156P00796
GGAGCAAGGAGCCATTGTCACAGTAAAGGGAGGACTTAGCATCTTAGTTCCACCAGAGTG
>AHTC1000157P01754
GGGCATTGATGCCCTTTTTTGTTTAAGATCGGGATGGTACCATATGTGGCAAGGAGCAGA
>AHTC1000157P01762
ATGCCCTTTTTTGTTTAAGATCGGGATGGTACCATATGTGGCAAGGAGCAGATATGGAGA
>AHTC1000158P01411
GCCCCGAGCGAAGACTTGCGAAGACCGTGGCATTCAAGACAGACACAGGGGCCGAGGATA
>AHTC1000158P01416
GAGCGAAGACTTGCGAAGACCGTGGCATTCAAGACAGACACAGGGGCCGAGGATAACCCA
>AHTC1000159P00232
TGATCATCATGGTTGTTTCAATTGCAGAGAAACCTTCACTTACAGAAGGGAGGGCACTTT
>AHTC1000159P00102
TGCTGCACACAGTCTCTAATACTCACATGGTTTATTAGAAGCTTGTCACCACCATAGCTC
>AHTC1000160P00332
GACCCAAAGAGAGAGATAATCAAGAAGCTGAACATGGTGGACCCTGATGAGAAAGATTCC
>AHTC1000160P00001
GGGGCTCTCCTGATCCCTTCTTCCAATCATCATGCCAGGCCTTACCATTGGAGACACAAT
>AHTC1000161P00794
TCCAGTGGGTATATGCGTGACGGGCTATGAAGGTGGGCCTGGGCCGTGCGTGAATGGTTA
>AHTC1000161P00840
TGCGTGAATGGTTACGCTTGGGCCCGTGATGTGCTACGATGGGTACTATGCAAGGCCCGT
>AHTC1000162P00659
ATTCACGCATAAGCTGTGGCACCAGATCAGTGGTCATAATAGTCGTTATGCTGAGGGCCA
>AHTC1000162P00047
CTCTTTTCAGCAGAGAAAGGCAACAGCTTGTTGAATCATTGAGCAGAAGAGGAAATTTGT
>AHTC1000163P00739
GGTGAAGCTGGGGTAATCATTCCTCCGGATGGCTATTTGAAAGCTGTTAGAGATCTTTGC
>AHTC1000163P00027
TTGGTGTTAGCTTATTGAATCTTCCATGGCTGCGAGGAGACCCGTCCAGTGTTTGCTGCA
>AHTC1000164P00627
CCACCACTGACAATATCGGAACAGCCGGCCTATACTTGGCGACCAACTTGGCTGTAGTGC
>AHTC1000164P00761
TCCAATGGACTCATCGGTAGAGGAGTAGCCCTTATCATCTCCTTGAAGATTGCATTGTAA
>AHTC1000165P00783
TCACATTCTGAGGTCGGTGCAAGCGCGGGAAGCACCAGGCAATGCGGAAGGAAGAGGAAA
>AHTC1000165P00800
TGCAAGCGCGGGAAGCACCAGGCAATGCGGAAGGAAGAGGAAACGAGTTGACGTACTCGA
>AHTC1000166P00253
TTCAAGTCTCCAAACAATTCGCCATCACCTGTTTTCGAATCTCCAAACAAGACACCATCA
>AHTC1000166P00775
TTCAAATCTCCAAGCAACTCGCCGTCACCTGCTTTCAAGTCTCCAAACAACTCACCATTC
>AHTC1000167P00699
CTTGTCATGGAAGCTCAATTATGGTTAGGTCATGAATAATCGATCGGAGTCATTACTCTG
>AHTC1000167P00229
TTCATAAGCTTGACCTACTAATATACTGTAGGGGTGGAATTAGCAACATGAAGGTGGTGC
>AHTC1000168P00198
TGCAGATCGGGGAGGATGCGCAGTTAGCTTACACGCACCACAGCGAGACGCCATGGCAAC
>AHTC1000168P00127
TCCTTCGCCGAAGATAACGGCCGGAGCTCTGCTGAAGAGGTTCGTGGAGAGCAAGCCGTC
>AHTC1000169P03089
GTGTTCTCATGAATGGGCTGATGGTTTGGTGCATTGAGAATGGCACCTCACCAAATATCA
>AHTC1000169P03217
GCCAAGCCAACATTTCGTCAGATAATGCACCATTTTTCAGACGCGGCTGAGGCGTACATT
>AHTC1000170P00920
CTATCTATTCACTTGTACTATATATAAAAGAGGCTGACTACTCATACAAGAATTTTTTGC
>AHTC1000170P00894
AAGAAGTAATAATATAGAGTGCGCGTCTATCTATTCACTTGTACTATATATAAAAGAGGC
>AHTC1000171P00277
CCCGATGATGGGACCACTGCAAGTGACTTCATAGAGCAATGGGTCCAAATTTGTAACCCA
>AHTC1000171P00159
TCAAATTCATCCATATTACAAGGCAGCCATTGAATATGCGGTCTTACATTTAAAGGTGGA
>AHTC1000172P01235
GCCGTTGACAGGTGGGATGTGAATGCGGTAGAAACACTTCCGGACTACATGAAGTTGTGC
>AHTC1000172P00855
GGCATGCATTGGAGCTTCCCTATCACAGAAGAGTGCACAGGCTAGAGGCGCGGTGGTTCA
>AHTC1000173P00894
TGTTGAGGAGCTGATTTCGATGGAATGGAAACGTCTCAATACACAAGTAGTGTTGAGCAC
>AHTC1000173P00735
ATAATAATAATAGTCCTCATATTGTATTTTATATTCTCTTTGCATTGTAACATTTCAATC
>AHTC1000174P00001
CGAATCATCGCTGAAGAACTACGCGCCGGACAGCGCTCCGGCGCTGGCGATAAAGGCGAC
>AHTC1000174P00150
GAGATCAGAGGCACTGGGGAGAGTTCATAACTCCGGGGATCCTGTTCTTGTACATCGCCG
>AHTC1000175P00437
GATGGTTCAGGTGGGCAGGTCCAAATACCCAGCATTCTGACATTGGAGAGGATCGATCTT
>AHTC1000175P00446
GGTGGGCAGGTCCAAATACCCAGCATTCTGACATTGGAGAGGATCGATCTTCTCAGCTTA
>AHTC1000176P00120
TCATTAGCTGTGTACTCTTTTGTGCGTGAATCTTACATGAGGAAAACTATTTAACTACTA
>AHTC1000176P00113
TTGTAGCTCATTAGCTGTGTACTCTTTTGTGCGTGAATCTTACATGAGGAAAACTATTTA
>AHTC1000177P02110
TTGACTATGAAGTTGGATGCGGAGAATCTGTGCATCTACAGTCGGGGAGCAGCACAACAC
>AHTC1000177P01898
AATCTGTGCAGCAATGATTGAAGCATGGGGCTATCCCGAATTGCTCCAGGAGATTAGGAA
>AHTC1000178P00581
CTAGGTAATGCATTCGGATCAGTGCTGAGTGTATAGCTAACTTTCGTCGCATTTACACTT
>AHTC1000178P00422
ATATTTTGCTGTGTGTGATCTTTCAGATAGCGCTTTCTAATGGCTTCCGCAATGCCATTC
>AHTC1000179P01261
TCCCAGCTCCCTGGCTCCGCGTCGCAAAGTTCTGGCCTACAACAGGGCGTGTTGATAATG
>AHTC1000179P00510
GTATACATGGATGGTGCCAATATGAATGCACAGGTGGGTCTTACAAGCCCTGGTTGGATT
>AHTC1000180P00512
TTCCAACTTGGGTGATCTTCACGGTGTGGTTCTGCCTATGCCAGAAGTTCTCTAGTCATT
>AHTC1000180P00096
GCTTCTTCTGCTAAGGAGTAATACTCTTTGCTTTGTGATTATTTTGGTGGAAATGAGTGA
>AHTC1000181P00593
TTCTATGATATCAAACATGGACGGGAGTCTCACAGGGGTGGATCAGTCTCTTATCAAAAC
>AHTC1000181P01276
ATATCCAATGGAGAATTCTTTAGATGATTTTGACCATATGGGCGATAAATCCAGAGATTC
>AHTC1000182P00402
AATTCTGCTTGAATGCTGCTAGAATGGTCCCTCTAATGTACCATTACCGCACCAATCCAA
>AHTC1000182P00001
GTATTTACATGGCCCCTCATGCATGCCTTGCAGTGATAACCACATAAACACATTACTCTG
>AHTC1000183P00243
TGCGATTAGGGACGATAAGAAGCCGACTCAGAAGGAGATAATCATCGACGTGCCACTCGC
>AHTC1000183P00340
GCTGCTTACAGAGAACTCGTGACGGGCGAACTTATCGCCAAGGATGTCTAACTCAACAAA
>AHTC1000184P00459
TGGCATGGGTTCTGCGCAGTAGAGATTGGGTCAACCGATCACAGTTAGCATCTCGCGTTG
>AHTC1000184P00286
TGCATGCATATTATTATGTTGGTGGTTCCCTCGTGCCGAGCACAGATGAAGGCAGCAGCC
>AHTC1000185P00079
AAAAAGTTGACCTGGGATCTGGCTATAGAATCAGGTGCGATGTTGTTCAATGAGGAAGAT
>AHTC1000185P00001
GTTGGACCAGGGCAGGTTGGCCGTGATCAAGAGGATGGGAGCAGTGAATCTCAGTGCTTT
>AHTC1000186P00050
GGAAGGTGCTCTTAAAATGATATAACTCTGTTTGATGGCGGAAATTTGGTGGTGATGATG
>AHTC1000186P00056
TGCTCTTAAAATGATATAACTCTGTTTGATGGCGGAAATTTGGTGGTGATGATGGTGGAA
>AHTC1000187P01160
TGTCATTAAGCCTTTCATCTGGTCGGACAAAGTCAGATAACCCAAAGTCAATTGCTTATA
>AHTC1000187P02207
TGTGCTTTCCCATTAATAACTGGTGAAAGTGGAGTCTGCAGAAACTGGCTTGTGGGTATC
>AHTC1000188P00414
AGTGCTGTAAGAGCTAGTACCCCACAGATGCCAAGACCTGGTGAAGGGAGTAATTCTCAG
>AHTC1000188P00107
TGCTGCAAAAACTCCCTCGCCAAATAGGGAGGGTATGAGGACCTCTCCTGCACTTACATC
>AHTC1000189P00464
ATGGCATCAGCTATCAGTTGGGCATTCTTTCGTTGGTCAGCCGATGATTGCTGAATCTGA
>AHTC1000189P00333
ACAAGCCCCAGAAGTGTGCATACACATTAGGACTTTCGGCAAACTTCAGTATCGCCCTGA
>AHTC1000190P00514
TTTTGTGGCACTAATCTAGACCATCTTCTCTGAGATAAATCATATTGATAATGACTCTTT
>AHTC1000190P00547
GATAAATCATATTGATAATGACTCTTTAACAACCAATTTGTCCATTGATTCATTAAAGAA
>AHTC1000191P01549
AATTGGAGGGTACAATGCATAGCGTTGCCTGATGTGCGGTTCTCATGACCTTGTCGAGCT
>AHTC1000191P01212
GCCAGCTTCAAGGCCTACTGAGAGTCTTGCACGCCCACTCGAGTCTGGATCTGCTGCTCC
>AHTC1000192P00517
GGTCATCAAGGAACTTCAGGAGGCTAAGGCTGCATACCCCAAGGCATTCGTCCGTATCAT
>AHTC1000192P00557
AAGGCATTCGTCCGTATCATCGGTTTCGACAACGTTCGCCAAGTGCAGTGCATCAGCTTC
>AHTC1000193P00939
TGTTGCCACCGCCCCTCAGTACGACGGGATCACTCACGTTGGAGGTGACATGTTCGTCTC
>AHTC1000193P00511
GCCGCCAAGTCCGACAACGGAGAGATCCTCTACGGCCTGACACGCGCTTCCAAGTGGATC
>AHTC1000194P00048
AAAGGAGGCGTCGTGCCCAGCTGCGCGGAGCAGAGCCACATCCAACTTCCTTGAATCTCC
>AHTC1000194P00027
TGGAATAGCGGAGGTTTTAGCAAAGGAGGCGTCGTGCCCAGCTGCGCGGAGCAGAGCCAC
>AHTC1000195P00950
GTAAATTGAATAATTAATCATCAATGCAAGATGGTAACAATGATCTCTTAGTTGTCTGTT
>AHTC1000195P00082
TGATGATGCATAACACGTTCATGCGCTTCTTGATTCCTTTGTTGGTTCTTGCCACTTTCT
>AHTC1000196P00172
AGAAAGACCAACGACATCACCTCCGTCACTAACAACGGTGGAAGAGTCCAATGCATGCAG
>AHTC1000196P00523
CGTATTATCGGATTCGACAACGTTCGCCAAGTGCAGTGCATCAGTTTCATCGCTTACAAG
>AHTC1000197P01709
CATAAATGTGAGAAGAGTGCATCTAGTAGTGTAACTTAATGTGTTCCTGTATCTTGTTCT
>AHTC1000197P01896
TATATGTATGCATTAAGATTTCACCTAAAAGTTTTAGGCAAGTCTATATATGTGGTTGTA
>AHTC1000198P00598
AGTGCAGTGCATCAGCTTCATCGCTTACAAGCCCGAGGGCTACTAAATCTTATAAAACCA
>AHTC1000198P00219
GAAAGACCAACGACATCACCTCCGTCGCTAACAACGGTGGAAGAGTCCAATGCATGCAGG
>AHTC1000199P00354
CATGTGCGTGTAGAGCACGTTATGCCTTCAAGGTGCACTGAGGAGTTCCGCCTCAGGAAG
>AHTC1000199P00245
TCACAAGTTCTACCATGGCCGCACCGGTCGTGTCTGGAACGTCACCAAGCGCGCCATTGG
>AHTC1000200P00100
GAGCTCTGATCCTAAGCCCACAAGGGTTTGCTAGGGTTCCTGCAGTACCTGTTCATGAGT
>AHTC1000200P00649
TATTCTTGGTTACTTCATTTCAATTCTCTCTACAATTCTGTGGCCAAGAACACATAAGCA
>AHTC1000201P00352
GAACAAGCAATACATTCAGGAGCCACCCACGGTGGAGAAATGTGACCTTCTGGCAAAACA
>AHTC1000201P00035
CAAAAACCTCAGTGAATAGCGATCTCAATCTTGCTACACACAACGCAAAGCCACTATCGT
>AHTC1000202P01058
CAGTAATGAACTGAAACCTCTTGTGTCTACTACTAGTATGTGGGATTCTTGTGCTTTATC
>AHTC1000202P00800
AAAAACCTCGACTCACAGCAGCTGCATTGACAGCTTCAATGATGGTTCCTGATGTGGCTG
>AHTC1000203P00668
GCCAACTCCAACTCCATTGTATTAGATGGTGATAAGGCTCATAATATCTACAGGCCCAAA
>AHTC1000203P00082
TGATGATGCATAACACGTTCATGCGCTTCTTCATTCCTTTCTTGGTTCTTGCCACTTTCT
>AHTC1000204P00310
AAGAAGTTCGAGACTCTCTCATACCTGCCAGATCTCACAGACGAACAATTGAGAAAGGAA
>AHTC1000204P00529
GTCATCAAGGAGCTTCAGGAGGCCAAGGCAGCCTACCCATCTGCCTTCATCCGTATCATC
>AHTC1000205P00575
GTGTGATTCTTGTGCTTTATCTGAGCTGACCCTTCTCAACTCTTAAAATCTAATCTTTGT
>AHTC1000205P00233
AATCCAATGGTACGTTTCAAGTGAGTGCTTCCATGAAGGAGAAGGTTGTGACAGGGCTCA
>AHTC1000206P00523
TTTCCAACTTGGGTGATCTTCACGGTGTGGTTCTGCCTATGCCAGAAGTTCTCTAGTCAT
>AHTC1000206P00526
CCAACTTGGGTGATCTTCACGGTGTGGTTCTGCCTATGCCAGAAGTTCTCTAGTCATTTG
>AHTC1000207P00217
TTGATTGAGGTTTGCAGTGACAGAGAGTGGTAGTTTACTCACATTCAAAGGGTGTAACTA
>AHTC1000207P00182
TTCTGTTATCCAGGCTCAAGTTCTCATTGCAACAATTGATTGAGGTTTGCAGTGACAGAG
>AHTC1000208P01198
ACAAGTGAAGGAGCACCCACGATTCAAACGAGAGCATGATGACCTCTATATTGAGCACAG
>AHTC1000208P00984
AAATGCAACACATCTGTCCTGAATGCAGGGGAAGTGGCGAGGTCATTAGCGAGAGAGATA
>AHTC1000209P00692
TGAATTATGATGATATTTTAAGATTTATCAGACTTCCAATCCAATAGTATTAAGTTGCGT
>AHTC1000209P00003
GGAGAATTTCTGCATCTTCAATCGCCCAAGAGTTTCAGCTTCGGCGCCATCAATCCTTCA
>AHTC1000210P00324
TCAAGAAGCTCGAATCGTCGCTGAAGAACTACTCTCCCGACAGCGCCCCGGCGCTGGCGA
>AHTC1000210P00001
GGGGACACATTTCACACTCCGAACTCCCAACAACCACAACAGCATGTCTCTCACAATCCC
>AHTC1000211P00362
AAGCAATTCGCGAAGCGGCAGAAGCAGTCGATCAAGAAGCTCGAATCATCGCTGAAGAAC
>AHTC1000211P00183
CCACCATAATATGCAGCGCCGCCACGCCAACACCCTCCTCCGCCGCTAACAACAGCACCG
>AHTC1000212P00482
CTGTTGTGTGCAGTACGGATTTCCATACCGTGAGAACCACAGGTCACCGGGATACTATGA
>AHTC1000212P00678
CAAGTGCAGTGCATCAGCTTCATCGCTTACAAGCCAGAGGGCTACTAAATCTTATAAAAC
>AHTC1000213P01255
TCTCGTATGTTAATGCTTAAGCAATCAAAGAGACGAGTATTATTATTCTTGGTTACTTCA
>AHTC1000213P01149
ATGCATGCAACAAGCTAGGCATAATAATATGTACATATCTGATAATAAATAAGTGGTCTC
>AHTC1000214P00107
TGCCTAAAGCACTAAGGGATCTCACGAAGCCTGGAATTGGCGATCGAGGACTTAAGATAA
>AHTC1000214P00738
AGCTAAAGCTCTAGCAATTTGCCATAATAATACTAGGCATTGGGCTAGTGATAATCCTGC
>AHTC1000215P00711
TTGTATCAATGGTTAAGATTAAATTATAATGTCATGTAGTTTTAAGTGATCAAGTATATA
>AHTC1000215P00714
TATCAATGGTTAAGATTAAATTATAATGTCATGTAGTTTTAAGTGATCAAGTATATATAT
>AHTC1000216P00081
TATTTCCTACAAATGATGTCACACTCACCGAGACCTCCTTTCTACAAGCTTCGGTTATCA
>AHTC1000216P00535
TATGCTGGGAGCACTAGGGTGCATCACCCCAGAAGTGCTAGAAAAGTGGGTCAGAGTGGA
>AHTC1000217P00342
TACATGGTTTCTACTTATACATGAATAACATACACATCAAAAGTGAATAACTTTCAAGGA
>AHTC1000217P00205
TTATGCTGAAATCTTCTGCTAGTTCTCATTGACATTGATGTAATTGAGCAGAAGAATCTG
>AHTC1000218P00725
ATGAGATGAAACATTATTGAGATACTATGTAATACTCTGTTTACTTCTCATTTGCCGTTT
>AHTC1000218P00050
GGGCCTCTCATTTTAATCACTTATAATCTACCACAGACAGATAAGTTCAATCTTCAAACA
>AHTC1000219P01158
TCACTATGGATCGTAATACAATTCATGACCGCGTTTACACCTTGACTGACCTGGGCTAAC
>AHTC1000219P01150
ACTGGCCATCACTATGGATCGTAATACAATTCATGACCGCGTTTACACCTTGACTGACCT
>AHTC1000220P00610
TGCTCATGGGATTTGGTGAAGCTACAGAGTTGGTTGGAGGGCCTCTTGGGAAGGATAGAC
>AHTC1000220P00607
TTGTGCTCATGGGATTTGGTGAAGCTACAGAGTTGGTTGGAGGGCCTCTTGGGAAGGATA
>AHTC1000221P00893
TGAAATAGTCCGTCCTAAAGCACAACGATGATACAAGTGGATCACTATAAGTCGTTCTAT
>AHTC1000221P00159
GTCACTAACTCCGCAGCCGTTACCATTCCATCATTCACGGGACTAAAGGCAACTGCAACA
>AHTC1000222P00026
GACGTTGATCCTACGCTATCAATATGGAGCACGCGAATCCGGAAAACCGAACATTCTAGA
>AHTC1000222P00024
TTGACGTTGATCCTACGCTATCAATATGGAGCACGCGAATCCGGAAAACCGAACATTCTA
>AHTC1000223P00932
AGACGATGATTTATGTGTAGGTTGTTATCATTAAAGTTGTGGATTAGTAGTGTTAGTGCA
>AHTC1000223P00644
TTGACCCATTGGGCCTTGCCGATGACCCAGTTACTTTTGCTGAGCTCAAGGTCAAGGAGA
>AHTC1000224P01411
GGTTGCTAACGTGTTACATATTTGACTCGTATAAGTAATCAGAACCTTGTCCTGATAGCA
>AHTC1000224P00453
GTGAGGCTTATTGACCAGAGCCAGAATATGGTAGGAGTAGTGTCTACCAGTCAGGCCCTT
>AHTC1000225P00598
ATGATTATAAATACGCTTGCTTTGCTGTTTAATGTAGCTGCGTAATCACGAATTATGTCA
>AHTC1000225P00471
TTTGCTCCTTGTTAACGGATCCCAACCCCGATGATCCTCTTGTGCCTGAAATTGCGCACA
>AHTC1000226P00624
ATGATTATAAATACTCTTGCTTTGCTGTTTAATGTAGCTGCGTAATCACGAATTATGTCA
>AHTC1000226P00147
TCTCGATATTTTCAACCCTTTCAGTTTTGTAGGCATGGCATCGAAACGCATCTTGAAGGA
>AHTC1000227P00118
AAGTTCAATCTTCAAACATGGCTACCGTCACTACCTCCGCAGCTGTTACCATTCCATCAT
>AHTC1000227P00063
TCACTTTCCTTCAGTGCCTCTCATTTTATTCACTTATAATCCACCACACGCAGATAAGTT
>AHTC1000228P00474
TTCCACCTCCTTACTCTAGTGTGTCACATATCAATACTATTGCTAGCAATTCTGTTCTTG
>AHTC1000228P00009
ATGAAAATATTTTCACATCTCGAAGTCACACTTGGCGCACAATCAATCACTTACATTTGC
>AHTC1000229P00484
CCAACTAAATGCATGTATGCGTGTTAGTATGGCGATGGTTAGGGTGATTTCAAATGTTAA
>AHTC1000229P00304
ATGGCTACTACAAGCCACCACAACACCATGAGCCTCGTCCTTACAAGCCACCGTATGGAG
>AHTC1000230P00353
TGGTGGACACGGCGGTCACCACCCTCCAGCGGAGAATGAGCAGACTGACGGTTACTACAA
>AHTC1000230P00535
CTTAGGATAGTGGTTGCCGCTACTCTTTGCTGCTTAATTATACTCATGTAATCATCGTTT
>AHTC1000231P00368
TGGTGGACACGGCGGTCACCACCCTCCGGCAGAGAATGAGCAGACTGACGGTTACTACAA
>AHTC1000231P00490
ACTAAATGCATGTATCATGTATGCTTGTTAGTATATGGTGATGGTTACGGTGATTTCAAA
>AHTC1000232P00635
TCCATCTCTATCTTCCTGCTTTATTTAGCTTCTCTTATCCTCCACTATTCTACTTCGTCT
>AHTC1000232P00021
ATGGCTCTCAAATACACACTTGCAGTGTTGCTACTTGCATTGCTCTTTGCAGCAGTCTCC
>AHTC1000233P01991
TGAGGAAAGACGACAACACCCTACGCAGGGTATGTCGACTGTATGCCCCAATAACATGGA
>AHTC1000233P02266
TTGTATGCTAATCTGAATACTGAGGTGACTGGAGGCACGTTAGGACCTGAAATTTCTCGC
>AHTC1000234P00253
CGTTGGTCCGATGGCGACGTAGGGTGCCGAACATGCGCCGGTTCTGGTCGCATGGCTTGC
>AHTC1000234P00115
CTGGCCACCGGTCTCAGCGTCCTGGCCGGAGCGGTTCTCGTCAAGTCAGTCATGGACAAC
>AHTC1000235P00329
TGCCACACGACAAGAATGCGTTCTTGAAACCAGGGGAGAAGGTCTTGAATTGGACTGCTG
>AHTC1000235P00016
TGTCCGCTTGGATGGGCCCCTTGGAGCCCAAGATTGGTTGAGGCTGTGATATTTGGTTGC
>AHTC1000236P00148
ATTTGCAACAATCGCAGCGTTTTTCGAGAGAGATTACAAGGCCTGGCAATTCAATTCTAG
>AHTC1000236P00456
AATATGGCAAAGAGGTCATAGCCCCTATGGAGTCCAAGAATCATGGTGAAGGAATTTGTG
>AHTC1000237P00499
TGTCCCCGAAGAATGCACTGATCCAAATGCTTCAAACTTCGACCCAACCGCTAGAAGTGA
>AHTC1000237P00190
TTCTTTGGAGCACTGAGGGCTAGAGTTGTACGATGACGAAGTGAGGAAGTGGGTATCTGG
>AHTC1000238P00754
GGTTGATATGAGAGCTCGGATTCGTGGAAACAAGGGCTATTAAGAGCTTTTGCTGATCTT
>AHTC1000238P00018
TACAAAGCTTTGCAATCTACAGCTTACTTCATACCTTTGTGATTTCTCTTTCCTTCCATA
>AHTC1000239P00255
TGATACTCCAATTACCGAGATTTTCAGTTTAAAGCCCAGAGGACTAGAGGCAGATTGCAA
>AHTC1000239P00318
TTAAACTATCACATGAGGGGATAAATCCTATCCATCATTATCACTGTTTCTGTTTTCTAT
>AHTC1000240P00691
CATGATGAGTGCCGGAGAACTTGAAAGCGGAAACGCCGGAGAGCCAGCAAAGCTGATAAG
>AHTC1000240P00068
GGGGTAGCAAGTGCAATTACTCTTTGCTGCTACAAGAACTATAACACAGCCATGGCTGCT
>AHTC1000241P00956
GTCAACGCCACCCTCATGAACATTGCTGACAACCCAACCAACGTGCAGCTCCCCGGTATG
>AHTC1000241P01068
TCTCCACTCTCTACGCTCCTCTTATCCGTGACGGTCGTATGGAGAAGTTCTACTGGGCTC
>AHTC1000242P01247
AAGAGAATTCGAGACGGCATATAGTGCTTCATATTATCCCTGCATGGAGATTTTGTACGA
>AHTC1000242P00918
GGAATTAATTCAAGTTTTGCAGTCCACCAGGATGTCGATGGCCGGGCTACTGATATTGCT
>AHTC1000243P00996
GATTTCCTCAGCATGGTGTTGGCGCCGAAATTTGCACCTCTGTAATCGAGGAGAGTTTTG
>AHTC1000243P01221
TGAGGACTGGAAATTTCTCTCATGTCTTGGTTATGCTAAGTTCTTCGGTAATCCTAGATG
>AHTC1000244P00703
TGCCGCCCAGTGCAACCGCTTAGTTATTGAGTCTGTTTATCTGGAAAATACTGAACAATA
>AHTC1000244P00279
TATATGGCAAAGTTTGCCGGAAAGGATGCTTTCCACTTGAGAGTCAGGGTTCATCCATTC
>AHTC1000245P00618
GGAAGCACATTCAGGCGGGGAGCGAAGAAGGTCTGATCACAGCCCCATGCAAAGGTGACA
>AHTC1000245P00627
TTCAGGCGGGGAGCGAAGAAGGTCTGATCACAGCCCCATGCAAAGGTGACATCCCAACCT
>AHTC1000246P00333
ATTGCATTGCGTGTGCCAACGCCAAACGTGTCCGTCGTTGACCTCGTTGTTCAGGTGTCA
>AHTC1000246P00019
GGGGTGACATCCCAACCTATGTAGTTGGTGTCAATGCTGATGCTTACAGCGCAGACGAAC
>AHTC1000247P00726
GAAGCACATTCAGGCGGGAGCCAAGAAGGTACTGATCACAGCCCCAGGCAAAGGTGACAT
>AHTC1000247P00735
TCAGGCGGGAGCCAAGAAGGTACTGATCACAGCCCCAGGCAAAGGTGACATCCCAACCTA
>AHTC1000248P00674
GCTGACTATCTGAAGTTTAAGCAGGAAAATAGGATTATGCCTGATGGTGTGAATGCAAAG
>AHTC1000248P00061
TCAAATTAGGGTTTCCTCCTTTCTGCATAGCTTCAACCCAACGCGTGCAGTGAAGAGAGA
>AHTC1000249P01505
CCTGCCTATACACATTCTAAGTTTACGAATCGGAGAGAAATGCAAAGATTTGGATAATCA
>AHTC1000249P01371
TGCCAACCAAGATGCTATTAAGAGTGGCTCTTTCTACGGGAAAGCAGCGCAACAAATTGG
>AHTC1000250P00760
TTTGAAAAGTATGTCTTATCTAGCACGCACCTAAATTACTAATATTGACTATATTAGATA
>AHTC1000250P00860
GATAAGGAGGACATAGTGAAATAGTTATGAATTAGTAACTCTATAAGCAGCCGAAATCAA
>AHTC1000251P00591
CATCAAGCTCTATGTCCGGCGTGTCTTCATCATGGACAACTGCGAGGAGTTGATTCCTGA
>AHTC1000251P00669
GGGTATTGTGGATTCTGAGGATCTTCCACTAAACATCTCCAGAGAAACGCTTCAGCAGAA
>AHTC1000252P00251
GCTGTTTGAGACCGCTTTGCTAACATCAGGGTTCAGCCTTGACGACCCCAACACATTCAG
>AHTC1000252P00001
CATGACTCATCATTGGAACCAGCCAATGGCACCAAACCCTTGTCAACTTTGATACCGGGA
>AHTC1000253P00116
TGCTGAGAACAATGTCCAGTTTGAGGGTATCCTCCTTAAGCCTAGCATGGTTACTCCTGG
>AHTC1000253P00756
CCATAAGTTAGGAGCCATGTACTTGAATATGCATCATTATATAGTAAAATGTTTGAATTT
>AHTC1000254P00431
TCCATGATGGGGTTCTCTGGGTTCCTATGTTCTGCTTGCCCGAATCATTCACTCTCCCTT
>AHTC1000254P00851
GCCAACATTGCAAACTCGCCACTCGAATACTCAATGGTTACATGCTTGATAAGCCCCGGG
>AHTC1000255P01626
AGAAGTTGGTGTCTGCCACCAAGGAGGGGCTCAAACTTGACGAGAGCGAGGATGAGAAGA
>AHTC1000255P01136
GAGTTGATTCCTGAATACCTTGGCTTTGTCAAGGGTATCGTAGACTCAGAAGATCTTCCA
>AHTC1000256P00481
AAGCCTTGGCTGCTGGTGCCGATGTGAGCATGATTGGACAGTTTGGTGTTGGGTTCTACT
>AHTC1000256P00922
TCTCACATGAGTGGTCCTTTGGTGGACAAGCAAAAGCCTAATTGGGATGAAGAAACCTGA
>AHTC1000257P00815
ATTACTGTGGTGCTGGGGCTGACAAGTCATTCGGACGCGATATATCCGATGCTCATTACA
>AHTC1000257P01231
CATGAAACAGCCAGCATAGACACATTCTCTTGGGGAGTCGCTAACCGTGGTTGCTCAATC
>AHTC1000258P00024
TAAAGAGGCACACTAAAAGAGGTTGCTGTAGGGGATAAGATTCTTGTGTTGTTGCTGCTG
>AHTC1000258P00042
GAGGTTGCTGTAGGGGATAAGATTCTTGTGTTGTTGCTGCTGGTTTAGGCATATTCATTA
>AHTC1000259P01805
TCATACCAGCACAAAATCTGTTCTTGACAGTTGGAGAGGCCGTAGCTTCACTTTCAACAG
>AHTC1000259P01629
AAGCCTTCAATTTGTGATCCTGGAAATGTCAGCTGTGAGCGCCATCGACACAAGTGGAAT
>AHTC1000260P00943
TGGTTACTCCTGGAGCTGAGTCCAAAGACAGGGCCTCTCCTCAAAAAGTTGCTGACTACA
>AHTC1000260P00291
GATGAGCTCGTCAAGACCGCGAAAACTATTGCTTCACCTGGGCGAGGGATTTTGGCCATG
>AHTC1000261P00742
TGGCTATGGTGCCCTTAATCTCTAGGACTTTTTACCATAGTCAGGTCCAAATCAATCATA
>AHTC1000261P00363
ATGATGCAACCAAAGTTCACTCACCAAGCAGTGTATTGGAGGGTCCTTATTGTATCTCAA
>AHTC1000262P00292
TTGCTCTGTGCTGCTGCTGGATCTGCGAGATGTGTTGCTGAGCTAATGAAATTCATAAAG
>AHTC1000262P00298
TGTGCTGCTGCTGGATCTGCGAGATGTGTTGCTGAGCTAATGAAATTCATAAAGGATTGT
>AHTC1000263P03167
ATAGCAGCGCCGGGCTGCTAAGTTGGTATGGAAGAACTGCTGCGCCGCGGGAAATCCTTC
>AHTC1000263P02413
AATTCCTTGTCGCATAAGTAGCGACCTGCACGAATGGTGTAACGACTGCCCCGCTGTCTC
>AHTC1000264P00640
TTGACCCATTGGGCCTTGCTGACGACCCAGAGGCTTTCGCCGAGCTCAAGGTCAAGGAGA
>AHTC1000264P00757
TCACTGGTAAAGGCCCATTGGAGAACCTCGCTGACCACCTTGCTGACCCAGTCAACAACA
>AHTC1000265P00496
AAGAAATTGTAACATGGTTACTACTTCTATATCATGCACAGAATGCATGATAATTCGATG
>AHTC1000265P00083
ACCAAACAGCCTCAGGACCGCAGTTAGCTCCGAATTTGTTGAAGGCCTCAGGAATGATGA
>AHTC1000266P01984
CCATCACTGTTCACTACGTAGATCCCTGGCATGTCGACGTAAGCGATTCGGTCACCCGAG
>AHTC1000266P01222
GGCATATTGCTAAGCCATTGCAAATCCTCAAAGGCACAGTACGGACCACCCTTGGGCTTG
>AHTC1000267P01052
TGCCATGAATGTAAGTTCACGTAACTAGCATAGAGGTGGGGATCTCGCGTCCTTGTTAAC
>AHTC1000267P00392
ACAAAGATTGGCGTGCTCAACACGCCATCGTGGTACACAGCTGGAGAACAGGAGTACTTC
>AHTC1000268P00076
AGCCAATAGACTCTCCGATATAGATTTCATAAGATAAGGACGTTTGCCATATATATAGTA
>AHTC1000268P00065
CAGATTTTTCAAGCCAATAGACTCTCCGATATAGATTTCATAAGATAAGGACGTTTGCCA
>AHTC1000269P00333
GTCTCTTGGACCGATCCGAGATCCCACCATACTTGACTGGAGAAGTGCCCGGAGACTATG
>AHTC1000269P01074
TATAGAGCCTTATTAGTAGTGTGGCCTCTTAATTCTTCAACTTCCCTTCCATGCCTCATC
>AHTC1000270P01214
GACTTGAAAAGTCCTGCCTACGGACTAGGCCTACGCCATAGCCGAACGAGCAGCTCAGAG
>AHTC1000270P00749
TTTCTAGCCGACCTTGCGAGCATTCTACCGAGTAACACCACACCGCTCATTGTCAGTGAT
>AHTC1000271P00479
ATGACTTTGTAGTTAGGAGCTCGAAGGAGATTGCAGGTCTAAGTAGGCACAAAGCTACAT
>AHTC1000271P01174
GCTGAGCTTGTTATGAGTTGCAGTAATGTAAATAGCTTATTGTCTGTTAATAGACTTCGT
>AHTC1000272P00182
ATGTGGCCAAGTGAACAGTGCCCTAGCACCATGCATCCCTTTCCTCACAAAGGGTGGAGC
>AHTC1000272P00439
CTACCATTAAGTTCTGAGGAGAGGAAGACGAAGAAGGTGGCTCTAGCCAGCACTGGACAC
>AHTC1000273P02213
TCAGCACAATGAATGTGCATCGAAGTGACCTACTCGAAGCAATTTTGCATGGAGTGCAGA
>AHTC1000273P00981
ACCAGGATGTGGATGGTAGAGCTACTGATGTTGCTCTGGGATGGTCAGTTGCCCTTGGTT
>AHTC1000274P00581
TATATATGCCCCTCTCCTCTTGTAGTCTTTGTATGAGCTGGGAATGGATTCTCTCTTTCT
>AHTC1000274P00183
TGTGGCCAAGTGAACAGTGCCCTAGCACCATGCATCCCTTTCCTCACAAAGGGTGGAGCT
>AHTC1000275P00587
TATATATATATGCCCCTTTCCTCTTGTAGTCTTTGTATGAGGTGGAAATGGATTCTCTTA
>AHTC1000275P00467
AAGGTGGCTCTAGCCAGCACTGGACACAACAAGTAGTTATGTGAAAGCAGCTTATATTAA
>AHTC1000276P01181
GCTGCTATCATCTTCAACAAGCACGATGGCTGGCATGAGCACTGGGTGTTCTGGGTTGGA
>AHTC1000276P01599
GCTTTTAAGTTTGGAGTGGGCCCAATCTCATGTGTGATGTACGGCTGTGATTGTGTAATT
>AHTC1000277P00456
GTTCCGTTGCTACCGCGCGCTTTACGCAATCGATCGGATCGTGTAGATATCCCTTCAACA
>AHTC1000277P00460
CGTTGCTACCGCGCGCTTTACGCAATCGATCGGATCGTGTAGATATCCCTTCAACACAAC
>AHTC1000278P06711
TATTTCTCTTGTTATGCATTTATATTACTATATTATTTTTTCTATTTCTCTATTCTATCA
>AHTC1000278P05472
CAGGTATGAAAGCTATAATTGTAAACCAGGATGAAATCTATGGAAGCATTGGTTTATACA
>AHTC1000279P00919
TCCTCAGCGCCGAGGAACCTGTACTAGGGTGTATACGAGAACCGTTCAGATCATAGACTA
>AHTC1000279P00473
TTTATCCTGGAAGCAGAAGAACTACTAAAGCTGCGCGAAACTATCACAAGAGTTTATGTA
>AHTC1000280P00185
TGAAGTAATGAGCTCCCAATATACCAATATTGGGGCTCATTACTTCAATCGAGATAATGA
>AHTC1000280P00187
AAGTAATGAGCTCCCAATATACCAATATTGGGGCTCATTACTTCAATCGAGATAATGAAA
>AHTC1000281P01464
TCTATGATCAGACTTGATCATGTCCTGGATGACCGGGCTTCGTAAGATCCACTAAAACTA
>AHTC1000281P00660
CTGAGGCTAACTTTGGTTGGTTAATCCGATCTGTTCATCGATGGTCGGCAAGTATGATGG
>AHTC1000282P00606
TTCATTCTATCCTATCTATTTCTTGAATAAGTGATAATCCAGCAGTTCTTACTCAGGGAA
>AHTC1000282P00590
TCTTTTGATTTCTTTTTTCATTCTATCCTATCTATTTCTTGAATAAGTGATAATCCAGCA
>AHTC1000283P00793
TCCGAGTCAAATAGCAATGATTCGAAGCACTTTACACTATTTCGGAAATCTAAGGACTCA
>AHTC1000283P00968
TGGATACATATAGAATTCTGTGGAAAGCCGTATTTGATGAAAGTCGTATGTACGGCTTGG
>AHTC1000284P01113
GTGTGCAATATGCTCTAGCCAGTTATTGGGTTCCGTTCCCGATTCATCCGCGCACTGCTT
>AHTC1000284P00720
GAGAGACTCCTATTTGGCCCGCTTAGACCCCACAAAAGAGACTTGGATGGATATGTCTGC
>AHTC1000285P01176
GTGCAATACTCTCTGGAGGTCTATATGGTTCCAAATCTAATACATTGGCGCTATGCTTCT
>AHTC1000285P00534
GGGAGGGCAGTTTTGAGCGTGCGGAATCACTGGATGATGCACCGCTCCCTTTTGTCAAAG
>AHTC1000286P00785
TGATAACAATCTTTCGAACTTCCTACAGGGTAGGCTCATTAGCGGTGATGACCACTGTCG
>AHTC1000286P01108
GCTCTGCAGAGCTCTTGCATTTCGAACCGGATTCATCGACGCACTGCATCTCAGTTTTCA
>AHTC1000287P01132
TGTTTGTAACTACCACAACGGTGTTGTTGCTGCTGCATCGATCTCTTGTGGAATCCTGAA
>AHTC1000287P00684
TGTTCAGCTCCCTGGAGGAGAGCGCGTACCCTTCCTCTTCACCATTAAGCAGTTGGTGGC
>AHTC1000288P01248
TGTAACTCCCACACAGTGCTCCAGCTGCATCTATCTCTTGTGGAATTCTGAACAATGAGA
>AHTC1000288P00041
GCTTGAAGGAACCAATAGGCGATGACCTTATCCTATCGAAATCTTACTCGCACCACAGCC
>AHTC1000289P01236
AATATAATGCTTAAAATTGTGGTCTATGGTACAATTCTCCATGTGCAATTCTGCATCATC
>AHTC1000289P00106
GCGGCTACACTGATGCAATCTCCCAAGTTGGGCATCAGTGGCCGCACCAGCACTCTTCAC
>AHTC1000290P00419
GAACCAGTGCCCAACAATCGAAGGCGGAGTGGAATCATTTGCCTTCAAGCCAGGCAAGTA
>AHTC1000290P00193
AAGCCTTCGGTTTGGAACCCGCTGCCTCCAAACTCACTTGCTCTCTTCACACTGATCTCA
>AHTC1000291P00450
TGCCAAGAAGGCTTCTGGTGGAGGTGGTGACGAGGAAGATGAAGATTAAACTATATGGAT
>AHTC1000291P00044
GCTGCAGCAGCAACCATGGTGCACGTCTCATTTTATCGCAATTATGGGAAGACGTTCAAG
>AHTC1000292P00547
GATGAGGAAGATGAAGATTAAGTTATATGGATATATCTGTTCTCCTTACCTAGATCTTTT
>AHTC1000292P00119
GAGAGGCTGGACGCGGAGCTGAAGCTGGTTGGAGAGTACGGACTCTCGACGAGAAGAACC
>AHTC1000293P00105
TCCACTCTGCCACATATATTCTGCCACGTGTCACAGCACCAATCACCAACCCCTTGTCAC
>AHTC1000293P00071
ATCCATTTAGATAATGTTTTGCAGCACCATATCCTCCACTCTGCCACATATATTCTGCCA
>AHTC1000294P00694
AAGGCTTCTGGTGGAGATGGTGACGAGGAAGATGAAGATTAAACTATATGGATATATCTC
>AHTC1000294P00063
GCCGGGGACTTCTCGAAGTTGAAGAAACCCTATTGTGAGAGAGTGAGAGAGACAGAGAGC
>AHTC1000295P00642
GATGAGGAAGATGAAGATTAAGTTATATGGATATATCTGTTCTCCCTACTTAGATCTTTT
>AHTC1000295P00004
CGGCCATTACGGCCTCGAACTTCAAACCCTAGGCTGCAACCAGAGCCAGAGCTCCTGCAG
>AHTC1000296P25025
AAACCTAGCTCGCACTTATGCACGTACAACTTGATCGTGACGTCTTCTTAATTTGCTTCA
>AHTC1000296P25779
CAACATGCTTAACCAGATTACCGTTATAGTCCGCGGCATGTTGCATCGAGCAAACTGGGA
>AHTC1000297P00114
GCCTACATTGTGAGGCAGGCTGCCAAGAGCATTGTTGCCAGCGGACTTGCCAGGAGGTGC
>AHTC1000297P00001
GTGACGCAGGTCTCACTGGCCGCAAGATTATCATCGATACCTACGGTGGATGGGGAGCAC
>AHTC1000298P01364
TGGAATGAATAATTCGCCTGTTTAGTTACTGCTGCTCCATCTTTAGGTCTATAATGTCAT
>AHTC1000298P00990
AGCAAAGAGTATTGTGGCTAGCGGTCTTGCCCGCAGGTGTCTTGTTCAGGTTTCCTATGC
>AHTC1000299P00853
GACCATCTTCCACTTGAACCCCTCAGGCCGATTCGTCATTGGCGGGCCTCATGGTGACGC
>AHTC1000299P00590
TTGAGCCATGTTCTTGCAACCAAGCTTGGCGCAAAACTCACCGAGGTTCGCAAGAACGGC
>AHTC1000300P00712
AAGCATCAACTGATCAGAGCAACCGTTAAAGATGGAAAACTATACATCTGTAAGGCTCAA
>AHTC1000300P00619
AACATCTTAGAGAGTTCAACAGCAGTGATTGATGGGAAACAGTACTACTTTCTATCTGTC
>AHTC1000301P00864
TTGGTAGAGAGGGCTATAAATGCTTAATGCTTAATGCTAAATGCTGTATGTAAATCCAAC
>AHTC1000301P00190
TCAGAAGCAATCACATGATGATGCTTCTGTCTCAGTGTCTCGTAGGTTGGCTCTAACTGT
>AHTC1000302P00221
GTGCACAAAGCCAAACCAAGTTGTATGCAAAGCTCAGAAGCAGTCACATGATGATGCTTC
>AHTC1000302P00020
GGGGTGACATTTCAGCACATCAAAATCCAATCTTATCGACCACACACTCCTTCCATAGTT
>AHTC1000303P00258
TTGTTGTACACTTCACCCCACTACCTTAAACTTGGACGCTTCATGATATGATATGGAAGA
>AHTC1000303P00168
CTAATCTTGCAAGGTGATGCAACGTTCTCAGCTGCTTCGGGACAACAATACCAATCTCAT
>AHTC1000304P00326
GCATTTTCAGATTTCAATTACACATTGCACTCCTTATATAAACATAGCCGTCACTTTGTT
>AHTC1000304P00315
TGTGTTTGCCTGCATTTTCAGATTTCAATTACACATTGCACTCCTTATATAAACATAGCC
>AHTC1000305P00733
GATGGTCAAAGTTATCAGTTATCTCATGAGGTTGACTTGAGAGACTATCTTCCAGAATGG
>AHTC1000305P00213
AATCTTGCAAGGTGATGCAAAGTTTTCAGCAAGCAAAGGAATCCAACTCACCAAGGTAGA
>AHTC1000306P00691
CCTGATGGTCAAAGGTATCAGGTATCTTATGTGGTTGACTTGAGGGACCATCTTCCAGAA
>AHTC1000306P00174
AATCTTGCAAGGTGATGCAACCTTTTCAGCAAGCAAGGGAATCCAACTCACCAAGGTAGA
>AHTC1000307P00020
TCTCTTGATCCGGCGCTAGTGTGTTGAATCGAAAGCTAGTCTCTCGAGCTGATGACGGTA
>AHTC1000307P00001
ATTAGTGATTTGCGAGTAGTCTCTTGATCCGGCGCTAGTGTGTTGAATCGAAAGCTAGTC
>AHTC1000308P00705
TTATTTTATTGTGTGTATATGTACATATGCGTAAATTAAATAAGCTAGTACTGCTTTATG
>AHTC1000308P00150
CAAGAATCGAGACCTGATAAAGTGATGGTGAAGAATGATAGCATACCGATCATTAATCTT
>AHTC1000309P01128
GGTATAATGACATTATGTTATTAATTAATAAATGTGCTGTGTGCACAAATATATATATAT
>AHTC1000309P00551
AGAGAATTGCATGCACTAGCCCACAAAATCCTAGAGATGCTTGGTGAAGGTTTAGGAGTA
>AHTC1000310P00351
GAAAATTCAGTGCTCTAAGGATCCTGATGGAAAATTCAAGATCTATACAAGTACTAATTA
>AHTC1000310P00762
TCAAGGGCTTCACCTTGAGAAAGATGGTCAATGGATTGCCGTTGACCCTATTCCCAATGC
>AHTC1000311P00714
ATGGAACCACCGCATACATGGTTCCGATGGTGGCAGCCGACGGCAGGAGAACTCAGGCGT
>AHTC1000311P01136
TGAACTTTCAATATCATATCTACATGTTAATTAGTCGACATCCAGAAACAACTCTTTTTA
>AHTC1000312P00619
GCATACATGGTTCCAATGGTGGCAGCCGACGGCACCAGAACTCGGGCGTTAGCGGTTTGC
>AHTC1000312P00039
TGCTATGCTTTTCTGTCTTGCATCGGCAATAACAACCCGGGGGCGTGAATTGATACCTGA
>AHTC1000313P01131
TCTGCCAAGGAGGGTAGAAGCCCTGCAGAATGCCTAGAAAAGCTACCCCTGTGTCCAAGA
>AHTC1000313P00484
GGATGCTGCCGAGTCTTCATAATCAGTGTAAATGGATAAAGCTAATGATCAACCACTTCT
>AHTC1000314P00799
GTCATCACCTTCTGAGTGAAGCCATGGCACTTTAGTGTGACTTAATGCGATATCATAGTT
>AHTC1000314P00745
TTGGAATTAGTTGTCTCTGTTGGAGATTGGTTCCATTCTGGGTGATGTTTCACCGTCATC
>AHTC1000315P00473
TGCTGCCAAGAAGGATGCTGAGGAAGGTGAGACCCCCACGGAGGAAGCCAAGAAAAGCAA
>AHTC1000315P00822
CATCACCTTCTGAATGAAGCCATAACACGTTAGTGTGACTTAACGCGTATTGTTATCTTA
>AHTC1000316P00805
ATCACCTTCTGAATGAAGCCATTACTTGTTAGTGTGACCTAATGCGAATTGTTATCTTAG
>AHTC1000316P00144
GTATGAGCTTGGACGCCAGCCAGCCAACACTAAGTTATCGAGCAACAAGACGGTCAGGAG
>AHTC1000317P00808
CTTCTGAATGAAGCCATAGCACATGTTAGTGTGACCTAATGCGTATTGATATATTAGTTT
>AHTC1000317P00923
TGAAATTGATATTGATGGATAACCTCGCTTAGTTATATTGTCAAATCAAGATAATAATGT
>AHTC1000318P00557
TGATCCTCACATTGAAGAACAATTTGGAAGTGGTCGCCTCTTGGCTAGTATCTCATCCCG
>AHTC1000318P00274
AAGCTGTGACTCGCAAAACGAGGATTCTCGATGTGGTGTATAATGCATCCAACAATGAAC
>AHTC1000319P00902
TATTCCTAAATATATTTATTTGTTCGCTACCTCGTCTATGTTATGCCGTCATTGCGTTGA
>AHTC1000319P00645
TCTTTCCCGTGGTGGTGTCTCCCTCTTTCTCTCTGATCCTCTCTCTGAAAAGTTGATGTA
>AHTC1000320P00450
CTCAGTTCTTCATCTGCACCTCAAAGACGGAGTGGCTCGACGGAAAGCACGTGGTGTTCG
>AHTC1000320P00385
TATCAAGAAGCACACCGGTCCTGGGATCCTTTCAATGGCGAATGCAGGACCTGGAACGAA
>AHTC1000321P00685
GATAGAGAGAGTCGCCAAGGCTAATCGTTAAGCCGCTTTTGGAAGTAGCCTTAGTGATGA
>AHTC1000321P00106
TGCTCCTCCTCCTACCGAAGTTGATTCCACACAGCTCGACGTTAAGCTTTTCAACAGATG
>AHTC1000322P01616
AGAAGAAGTGAATCGTGCAGGGTGGTTTGAAGCAAGGGTACCAGCACCATCTCTACAATA
>AHTC1000322P01606
GCTGCCCAGAAGAAGAAGTGAATCGTGCAGGGTGGTTTGAAGCAAGGGTACCAGCACCAT
>AHTC1000323P00637
GTGCAAGGGTACCAGCATCATCTCTTCAATAAGTATTTATCCCTTGTTCGAAGCTTCTGT
>AHTC1000323P00624
GGGCTGTTCATCTGTGCAAGGGTACCAGCATCATCTCTTCAATAAGTATTTATCCCTTGT
>AHTC1000324P00012
TGCTCCCATACACTCTTCTCTCTTACTTGCGGCTAGGGTTTTTCGCGCATCTAGCCCTTC
>AHTC1000324P00275
AAGCTCAAGGCCGAGCGTGAAAGAGGTATCACCATCGATATTGCCTTGTGGAAGTTCGAG
>AHTC1000325P00938
TCATTTGATGAATTTTAGGCTTCAAAATTGGCATAGTAAAAGGAAGCATAGAAGATCTTC
>AHTC1000325P00074
GAACTCTAGCAATGGCGCCGAAGCAGAGAGCAGCAAGGAAGGTCGGCAGGAACCCTGAAC
>AHTC1000326P00054
TAGGGTAAGCAAGGCTTAGATGGTCTACAAGGGTAAGGCACAGTGAAATATATAGCTATC
>AHTC1000326P00063
CAAGGCTTAGATGGTCTACAAGGGTAAGGCACAGTGAAATATATAGCTATCGGCCATTAC
>AHTC1000327P01241
TCCGATCTCTTCTTCCAACTGCGTAAGAATAATTGAATATGTAACTCTACTGCAAAATGA
>AHTC1000327P00812
TCCTACTGTCTATGACTGGTAATAATACCCTAAGCTAACTGCTATATTATTATTTCTCAA
>AHTC1000328P00686
TCAACTTGCTTATGAGTTGAAATAATGTTTATCTATCTATCTTATATGTTAATAAACGTG
>AHTC1000328P00011
GAGATATTTTAAGTGAGAGAGTGTTGTTGGCATATATAATAGTGAAAAATTCCGAGAGAG
>AHTC1000329P00111
GGTCCCCATGTCTAATGCTCTTATCAGTGGACAACGCGAAAGGAGTGTAATTGTGAAGGA
>AHTC1000329P00001
AAATGTGCTCATCATAACAATCACCATGATGGTTTTATGAACTTCATGCACAGGGATGAA
>AHTC1000330P00873
CATCGCTGCGGGTAACTACCCCGAATGGAAGCTCTACTTTCAGACTATGGACCCTGATCA
>AHTC1000330P01134
CGCTTATGCTGACACTCAGAGGCATAGGCTTGGTCCTAACTATCTTCAGATTCCTGTTAA
>AHTC1000331P00986
GATGATGAGGATGACGATTGAAAGCTTTTCAAGGATGCATCACGAGTGCTACTTGTTTAG
>AHTC1000331P00036
CTTCACTCTTTTCCATTACACTTCGTGGGAAGAGATCGAGCTACAAGCGCAGCTCAACAA
>AHTC1000332P00615
TTGAAGGAAGTCAAGTGTTAAGCACCTGGTTCCGAGACTATGTATCGGTTTGCAGGCGCA
>AHTC1000332P00641
TGGTTCCGAGACTATGTATCGGTTTGCAGGCGCATTAGTTATATGAAGATCTCTTATATT
>AHTC1000333P00730
ATTTCAGTGAATATATCAAGCGTGGACTCAGTGCCGATGGAATTGAGCCATTGTACAAAA
>AHTC1000333P01092
TTGGATACATGTTGGGTTGAGTCTTTTGGTCAATTTCGTGTTAGCCTGCATTATTGTGAT
>AHTC1000334P00818
GGCTCTTTCGCTTCCTACAGGGATGGGTATTGTGTGTGCAAGCCCCAAAGCACTTGAGGC
>AHTC1000334P01032
AATGTTATCATAAGGCATAAACGTTTAGGCAAAGCAACCAGGCTTGCAGTAGAGGCATGG
>AHTC1000335P00079
TGATGTGTCTTTCATGCGAGTGTAAATCCAAGCCAGAAACTGAGTATTCACATTCCTGGC
>AHTC1000335P00732
ATCATTCTTGATTGGGCAATTCAGCTTGCTGTGGATCGATCAGCAACAACGCCTCAACTT
>AHTC1000336P00755
ATATGATGCTATGATATGCTATTTGAGCGGGGAAAACTACTCTTAATTTAGTCCTTTGTG
>AHTC1000336P00062
CCCTAATATTCTATATAAACGGCTCACCGCCTCTCTTCTCCTCCTCTGAGTCTCTCACCA
>AHTC1000337P00733
GCTGAAGGTGGATCCAAAATCCAAGGTCCTCTGTTAGCATTCCAACATCCCTCTCAGGCC
>AHTC1000337P00720
AAAGCTCGAGGCTGCTGAAGGTGGATCCAAAATCCAAGGTCCTCTGTTAGCATTCCAACA
>AHTC1000338P00786
TGCCTTCTTGTCACTTGTAATAAGCTCTCAAGTTTGATTGATCAAAGTGTTTTGAGCTTT
>AHTC1000338P00739
TGTGTCATATGATATGAGTCTTTGTATATGTGACTTGGGGTTGGATTTGCCTTCTTGTCA
>AHTC1000339P01708
TCATATACTTATCGTTTATTGCAGACGTGTCTTTTTATCCTATTAATTAAACTGATATCA
>AHTC1000339P00892
TTTGATGGTGCCCTCAATGTGGATGTGACTGAATTCCAGACCAACCTGGTCCCATACCCC
>AHTC1000340P01442
GCATTGACCACAAATTTGATCTTATGTATGCGAAGAGGGCCTTTGTTCACTGGTACGTTG
>AHTC1000340P01091
CACCTGTGATTTCAGCCGAGAAGGCATACCATGAGCAGCTATCAGTTGCAGAAATCACCA
>AHTC1000341P01117
TTCATCGCTGACAGCCTCTCTGCGGTTTGATGGTGCGCTGAACGTTGATGTCACCGAGTT
>AHTC1000341P00643
AGTGAGGACTGGCACATATCGTCAACTATTCCATCCTGAGCAACTCATTAGCGGAAAGGA
>AHTC1000342P00549
TAACTGTACTGGTCTTCAGGGCTTCTTGGTCTTCAACGCAGTTGGTGGTGGCACTGGATC
>AHTC1000342P00473
ACTTTGCCCGTGGTCATTATACCATTGGTAAAGAGATCGTAGACCTGTGCTTGGATCGCA
>AHTC1000343P01002
TCATCATACACCAACTTTTGAGTGGCCTTTATGTAAATAGGTAGAGTTAATTAGTATGCA
>AHTC1000343P00198
AACCAGGTAAGGGAACTTCACAGGGTGTACAGTGTGCAAAAGATGATGATGGATGAACTC
>AHTC1000344P00593
GCCTTCTACCACCAATTCATCTTAAGGGCAGGAGCAGCTAAGGCTCTTGGATCATTCAGG
>AHTC1000344P00594
CCTTCTACCACCAATTCATCTTAAGGGCAGGAGCAGCTAAGGCTCTTGGATCATTCAGGA
>AHTC1000345P00264
AATACAATAGCACAATCAAGCACTTGCATTTCATTAATCAAACTTAGACATTGGGGTTGC
>AHTC1000345P00070
AGAAGACAGATGGCATGACACACACTAAAGGGAATACACAGAGGAAAGTGCAAAAGGCCT
>AHTC1000346P00913
CCTTCTACCACCAATTCATCTTGAGGGCAGGAGCAGCGAAGGCTCTTGGATCATTCAGGA
>AHTC1000346P00302
CATTGGCTACAAGAGCCAGAGCGACCCCAAAGCCGGCGGTGATATGTGCGGCGGCGTTGG
>AHTC1000347P00557
AGGCCTTCCAGAAATCTCTCTACACCAGGTATGGTGGTGGTGCTAATTCACTCAATGATG
>AHTC1000347P00231
GTCCTTCTACAGAGCCTTGATTGCTGAGTTCATAGCCACACTCCTCTTTCTCTACATCAC
>AHTC1000348P00922
TCATTCAGGAGCAATCCCAATGTCTAATGAGCTAATCTTAATTAGTGCAAGTTAAACAAG
>AHTC1000348P00206
TGATTGCTGAGTTCATAGCCACCCTCCTCTTTCTCTACATAACTGTTCTCACTGTCATTG
>AHTC1000349P01314
AGTACTGAGCATGGCACCCGGACTAGAGCGTCTAAACATTCTTCCTTTCAGGGTTGCTGC
>AHTC1000349P00457
GACATCGAATGGGTCCACGTGCTCAGCGAAGGTTGGGCGAGCCCACTTCGAGGGTTCATG
>AHTC1000350P00858
CTGCCACTGTGAAGAACTGAGTTTCGTAGTTGAGGAACTGATATGCTGCCGTTCAAGCCT
>AHTC1000350P00566
GCAATTGCAGCTAAGATTCCAAGCTGGAATAATGTCGTTTTGGCCTACGAGCCAGTTTGG
>AHTC1000351P00580
TGCAGCTAAGATTCCAAGCTGGAATAATGTCGTTTTGGCCTACGAGCCAGTTTGGGCCAT
>AHTC1000351P00817
TTTGGTTGGTGGTGCTTCATTGAAGCCCGAGTTCATTGACATCATCAACTCTGCCACTGT
>AHTC1000352P00190
CCAAAGCCATACATGGCTCGAGCACTGACAGCACCAGATACAAAGCACCCAGATGGAACA
>AHTC1000352P00093
GGCTGCAGAGTTTGAGAAGGAGTCACTCGTAACTGAGGCATATTATGCAGATGTTACTGT
>AHTC1000353P01097
GTCGATTACAGTCATTGCGTCTTTCAAACTCTGACTGACTGCTACACTATGCCTTGCAAA
>AHTC1000353P01045
AGCAGCTTATGCATGCGCCGCATTCGAGCTCACTTGCCATCGCCTATAGTGAGTCGATTA
>AHTC1000354P00016
CCGGGGACACGCAACTGGAATGAGCGAGAAAGAGCGCGTGGGAGACGTGAGATATAAATA
>AHTC1000354P00055
GGGAGACGTGAGATATAAATAAATCGCTATCGTCTTCGCCTACGCGGCCACACTCACACT
>AHTC1000355P00010
CAACGGTAGTGATTGGCATACCAAGATCAGCAATTGAAAATGTGAATATCGGCCATTACG
>AHTC1000355P00002
GGGGAATCCAACGGTAGTGATTGGCATACCAAGATCAGCAATTGAAAATGTGAATATCGG
>AHTC1000356P00629
TTGGACATGGTTGTTAATTCTAATGAGGTTTCTCAGATTTGAGATTAGCTTTTGAATGTA
>AHTC1000356P00680
TTGAATGTATTTTGCTGAACAGTGATGAATGCAAGAAAGTTCGTTCTCTTTGTTAATCCG
>AHTC1000357P00192
TACCAGAAGGCCGTTGAGAAGGCGAAGAAGAAGCTCAGAGGTTTCATTGCTGAGAAGCGA
>AHTC1000357P00342
CATCCATCCGAGCTTGCTCATGGCGCCAACGCTGGACTCGACATCGCTGTGAGGCTTTTG
>AHTC1000358P00771
GTTCTCTGCTTCCTCTGGAAACCAATATCAATCGCATAGCGTTCTATCATGGTCTTTCTA
>AHTC1000358P00875
GTGATATATGATGATCTGAACGAATTAATTTCTATGTTATTATATGATGTATATGATCAT
>AHTC1000359P00259
CAAGATCGATGCTTGGTTTGGCTCTCGCAAGACCTCCGCCGCCATCCGTACTGCCCTCAG
>AHTC1000359P00464
AGGAAAGTGGACATGCTTGAGGGAGTGTCTGTGGTTAGATCTGAGAAGGTTAAGGATGAG
>AHTC1000360P00799
ATATCATTTTGGAACATCCTGCCTCTATGCATTTGGTTACTCTACTACCTAAAGAGATGT
>AHTC1000360P00258
GATCGACGCCTGGTTTGGCTCTCGCAAGACTTCCGCCGCCATCCGCACTGCCCTCAGCCA
>AHTC1000361P00907
AAATAATGAATATGGCAACTGCATGATTTGGTTTCTACAGAAAGACCAGACCTTTGTGTG
>AHTC1000361P00905
GAAAATAATGAATATGGCAACTGCATGATTTGGTTTCTACAGAAAGACCAGACCTTTGTG
>AHTC1000362P00864
CTGTTGAATCTCATTCATCCTTTCACCAGGCCAATTATATTATGCCCAGATTCAATAATA
>AHTC1000362P00846
ATTTGGGTGTGAGATTTTCTGTTGAATCTCATTCATCCTTTCACCAGGCCAATTATATTA
>AHTC1000363P00549
TTAGTTGTTAAGCTTTGATGGTCAGAGTATATGGTTTGTCTGTAATGATGTGTTTAATGA
>AHTC1000363P00160
GCATCTTGCTGAAGGAAGGAGCAAGGGAGGGCAAACCAGGAAGGAGCAGTTGGGAACAGA
>AHTC1000364P00632
GAGAGTTGAATCGTGGTTTATGTTGTAGCATAATAATGTCATTACTTATGATGGGTGCAA
>AHTC1000364P00032
TAAATTATTGCATAGATACAAGTTATAAGCATGGCATCTAAACAACAAAACCGACAAGAG
>AHTC1000365P00728
GAGCTCAGTTGGCCAATTCGCCCTATAGGGAGTCCTTACTGCTATCCACTGGCTCGGCGT
>AHTC1000365P00664
TTGTCGGCCGCCCCGGCCCAATCGACTCTGGACGCAAGGAAGCTTATGCATGGGGCCGCA
>AHTC1000366P00536
TTCAGTTGTTTTATGCTTCAGTTGTTAATATGTACGGTTTGTCTGCATGATGTGTTTAAT
>AHTC1000366P00523
TTATTACTAGTGCTTCAGTTGTTTTATGCTTCAGTTGTTAATATGTACGGTTTGTCTGCA
>AHTC1000367P00224
TTATAAATGAATATGCAATTATATAATATAAAAATGTTGTTTAACTGTCAGGAAGGAGCA
>AHTC1000367P00651
TAGTTGTTAAGCTTTGATGGTCCAGAGTATATGGTTTGTCTGTAATGGATGTGTTTAATG
>AHTC1000368P00012
AGTCAAGTATAATCAACGACATTATTACAGAGATATAAGTTCTAAGCATGGCATCTAAGC
>AHTC1000368P00007
CAAAAAGTCAAGTATAATCAACGACATTATTACAGAGATATAAGTTCTAAGCATGGCATC
>AHTC1000369P00001
GAGTCCGGTATAGTCAACTAAATTATTGCATAGATATAAGTTATAAGCATGGCATCTAAG
>AHTC1000369P00570
TTGTTAGGCTTTGATGGTAGGAGTATATGGTTTGCCTGTAATGTTGTGTTTAATGATGTA
>AHTC1000370P00847
TGAAATGAACTATGTATGTTGAATAATTTAATAACTCATGAATTAAGGTTTATCAGTATA
>AHTC1000370P00835
TATATATATATATGAAATGAACTATGTATGTTGAATAATTTAATAACTCATGAATTAAGG
>AHTC1000371P00405
CAGCCACCAGAATGGCTCGATGGATCAATGATCGGAGACCGCGGATTTGATCCCTTTGGG
>AHTC1000371P00375
GGTGACCGTCTCGTGTGGTTCCCGGGCGCACAGCCACCAGAATGGCTCGATGGATCAATG
>AHTC1000372P00532
CACGTGCTGGTGTTAATCCCAATGATCCTGGGTATGGGTATTGAACCGATGGTTCATACA
>AHTC1000372P00087
AAGAATACTGGACAGAGCATTAAGGAGAAAGCTGCTAATGTTGGTGCTTCTGCTCAAGCT
>AHTC1000373P00552
TCCCAATGATCCTAGGTATGGGCATGGAACCGGTGGTTCATACTAAGCATAAGTAGTCTA
>AHTC1000373P00091
AAGAATACCGGACAGAGCATTAAGGAGAAAGCTGCTAATGTTGGTGCTTCTGCTCAAGCT
>AHTC1000374P00065
GCCGCACTCTTGCAGATTACAACTCCAAAAGGAGTCCACCTCCATTCTTGTCTGGGTCTC
>AHTC1000374P00059
AGGATGGCCGCACTCTTGCAGATTACAACTCCAAAAGGAGTCCACCTCCATTCTTGTCTG
>AHTC1000375P00533
TATGCAGATTTTCGTGAAGACCCTCACCCGGAAAACTATCACTCTTGAGGTGGAGAGCTC
>AHTC1000375P00001
CAATTCATTTTCAATCAAACTAGATTTCTCTCTTCCTCTCAGGATTTCTCGTTCTCTCGC
>AHTC1000376P01464
TTGAATTGTGGCTCGAAAGGGCTTTTGTTGCTGTAGATTGTTGAATTATACTTGGTCATA
>AHTC1000376P00688
GCAGCTCGAGGATGGCCGTACTCTTGCAGACTACAACATCCAAAAGGAGTCTACCCTCCA
>AHTC1000377P01370
TCTTTGCTGGCAAACAATTGGAGGATGGTCGTACATTAGCAGACTATAATATCCAAAAGG
>AHTC1000377P00347
CCTTGACTGGGAAAACCATCACCTTAGAGGTCGAATCCTCAGACACCATTGACAATGTCA
>AHTC1000378P01463
TCTTGGATGCTTGTGTGTTTTGTGAACTTGTGCAAGTGTAATCGGGGTCCTTGTATGACC
>AHTC1000378P00339
GGAAAGACCATCACTCTTGAGGTCGAGAGCTCCGATACAATCGACAACGTCAAGGCCAAG
>AHTC1000379P01625
TTTCCAACTGAATGTAAGTCTCATGGGGATTCTACAGACTTCAGTCAATAACTGTCTTTC
>AHTC1000379P01521
TGGTTTTGCAAGTGTTCCTATGCTCATTTCAGTGTATGTAAAACTGTACTGAGACTGAGA
>AHTC1000380P00765
AAGTGTGCTGCGGTGACAGAACGCGTTCTTGCCGCATGCTACAAGGCTCTAAATGATCAT
>AHTC1000380P01180
TGGGAACATACAAGGGTGACGCTACCCTTGGTGATGGTGCCTCTGAGTCTCTTCATGTCA
>AHTC1000381P00769
GCTTGCAGCATGCTATAAGGCACTGAATGACCACCATGTCTTGCTTGAGGGAACACTCTT
>AHTC1000381P00084
TTCTTAGTCTGTTATCATCGTTCACTATCTAACCCTCTCTCTATCGCTCTTTCCGTTCTC
>AHTC1000382P01239
TGCTACTTTTTGCATGGCAAATTTGTTCTTGGTGATTGTTCTTCAATTTGATTAGTATTG
>AHTC1000382P00939
CGCCGCTGCAGGTGATTGGGAGCCAGTTCCAGCTCCACAGGCATCCGTTCCTGCACCTGG
>AHTC1000383P01026
TCTGCAGCTGCAGGTGATTGGGAACCGGTTCCAGCTCCTCAGCCTTCCGTTCCGGCACCC
>AHTC1000383P01143
GGATAGATGCATCATTACCTGTAGGTTTGATATTTGAAGTTGTAAAATTTTGATTTAGCA
>AHTC1000384P00337
TGATGGAACTGTTAGCTTCTCCATTTCCGACAGTCAGATCCCTCTTAGCGGACCAAACTC
>AHTC1000384P00479
AATGCTGGTGGCAGAGTAGCTTGCGGGGTTATTGGTTTGCAAGGCTAGATACTCCTTTCA
>AHTC1000385P00361
TGATGGAACTGTTAGCTTCTCCATTTCCGACAGTCAGATCCCTCTTAGTGGACCAAACTC
>AHTC1000385P00715
CGCTTCTTAAATACTGATAATCATAATACATTGCCTCAAGTTGCGTCAGGGTTAGAATTA
>AHTC1000386P01818
TTGGCTTTGATTAATCAGCTCGCTAATGGCCATCCTTAAGTATACATAGTTTGTGGAAAT
>AHTC1000386P00872
TTGATCATCTGGCTGATCCCGTGCACAACAACGTATTGACCAGTCTTAAGTTCCACTAAA
>AHTC1000387P00658
GACTGGCTTTCCAACAACATAGCCAACAAGGCTTAATGCTTGTTGGGAGTCTTCTTCTGA
>AHTC1000387P00517
TTTGCTAACAAGCAAGATCTTCCAAATGCAATGAATGCTGCCGAAATTACTGACAAGCTG
>AHTC1000388P00874
TAATACTTGTGAGCAATGTTGGGCATTGTTGCAATGTTCATAACTGTAATGGAGACACTA
>AHTC1000388P00114
TCTGTTTCCAGATCACTCAAGGCTCTCATTTCCCAACGGTTGAAGGAGAAATGGGGCTGA
>AHTC1000389P01002
CGCTTGCAGACATCCCTCGCAGCTGGGATACGAAGCGACGATGCCTCCCAGTGGCGACTT
>AHTC1000389P01012
CATCCCTCGCAGCTGGGATACGAAGCGACGATGCCTCCCAGTGGCGACTTATGCATGAAT
>AHTC1000390P00368
TCTTTCTCCGTAAAAGATGTGGCCACGATTCTGCATTGGAAGCTATATTAGGGTCATTCC
>AHTC1000390P00138
TTGGCTTACCCGCCAAGACTAAGGTTAAGGCACAACATGGTGATGCACCTTTTGCAGAGC
>AHTC1000391P00628
TAATTAAGTATTCTCTCCCACTCCCCTATCATTCTACATACTATGTAATTAATTATATCA
>AHTC1000391P00713
TGAGCCTAATTGATGGAGATTCTCCATCACTATATATATATCAATCTCCATTGGTACAAA
>AHTC1000392P00261
TCTCCAGCTGCCAACACCTCCGTAAGGAGAGCCGCATTGCGCCCTTCCGTTTGCGCCGCC
>AHTC1000392P00475
TCTTGAGGGAGAAGGGTGAGCTGAGGGCTACAGCAGCTGAGAAAGTTGAACAGATAACAG
>AHTC1000393P00461
CGGTGCCGGATCAGCTGGACTCGGCGAAGCGGCGCATGGCAGACATGGCGGATTACGTGG
>AHTC1000393P00333
TATAGTTCCCGCCGTCGTTACCATTGGCCTTGCAGTCATTGGTATTCTGACTGCGGGAGC
>AHTC1000394P00482
TGCCGGATCAGCTGGACTCAGTGAAGCGGCGCATGGCGGACATGGCGGATTACGTGGGGC
>AHTC1000394P00356
TTCCCGCGGTCGTTACCATTGGACTTGCAGTCACTGGTATTCTCACGGCGGGAGCATGTG
>AHTC1000395P00956
TGCGGCAGCGAAGAAGAGCGTGAAGCCCAAGAGCGTAAGGTCTCCGGCGAAGAGGGCTTC
>AHTC1000395P00772
CAAAGCCCAAGGCTGTGGCGAAGCCTAAAGCAGCTGCAGCAGCGAAGCCCAAGGCTGCTG
>AHTC1000396P01041
TAGATATATAGATAGATGAGGAAGCCCTAGTGGGCTTTTTGTTTTTCTCTCTGTTGTGTA
>AHTC1000396P00920
CTGCACCTGCCGCAAAGCCTGCAGCAAAGAAGGTTGCGGCAGCAAAGAAGAGCGTGAAGC
>AHTC1000397P01498
TCCTTAAAAGTAGCACGGATCATACACTCCAATCTCCATATTTACGTCATTAATATGTGC
>AHTC1000397P00446
GCCATTTCGGCCATTGAGGTAAACAATTACTAACAAGTAAGAACATAGTAGATAGCATCA
>AHTC1000398P00047
TGCTCATCAACCACACACTAAAAAGCCAACCTCACTTATTAACTGACTACTTCTCATTCC
>AHTC1000398P00001
GGACTCCATTATATGCCTATAAATAAAAGCCATTCCTCATTTCCTCTGCTCATCAACCAC
>AHTC1000399P00693
CATATATATCAATAAAATTTAATATCTAAGAAATTTGAATGATTATCATACCATCTGACA
>AHTC1000399P00674
TGTAGCTTTGTCTGGGCTTCATATATATCAATAAAATTTAATATCTAAGAAATTTGAATG
>AHTC1000400P00577
ACAATTCACAACACATAATTATCACACATATAGTATGTATGTTTACTGAAATGAATAGTT
>AHTC1000400P00060
TTCATTTCCCGTGTAGTGATGATTGAAAGGCTCTGGTATTGAATATTATTGATGTACGAC
>AHTC1000401P00632
TTTCTATGTAATAAGAAATAAGTATTGCCTTTCTTTATCTTTTGCTGCAGCTTTGTCTGA
>AHTC1000401P00638
TGTAATAAGAAATAAGTATTGCCTTTCTTTATCTTTTGCTGCAGCTTTGTCTGAGCTTCA
>AHTC1000402P00518
TTGGCCAACCCTACTCTGTATTGATTACAACAACATCATCAATTCTGTGTCGTTCAATGT
>AHTC1000402P00297
CTATGCATACAACTACAGCGTAGTTGGAGGAGTGGCTCCTGCCTCCCACGGCGGAGAAGA
>AHTC1000403P00812
TTGGGCATATGTTTGTGTGGTGTGGGCTTGTGCTTCAAATAATTGGTTTTCTACTCTGTA
>AHTC1000403P00002
GGGACCTTCATAATTCGCATACACACCATTCCATTGCAATTCCCTTGACCCCATTATATG
>AHTC1000404P00539
TGGCCAACCCTTCTCAATATTAGAACACATACTTTGCTCAATCTTCATACACAAGTTTCT
>AHTC1000404P00706
GAATTTTCATTTTCTGTTGGGCATGTTTGTGTGGTGTGCGCTTGTGCTTCAAGTAATTGG
>AHTC1000405P01295
TATATTTTATGCCAATATGATTAAACAGTCTTGCTTAACGTAGGCACATTATCGTTGATG
>AHTC1000405P00449
TTTCCCACACTTCCAAGAACGCCAGTGTCCACTTTTGTGGATACAAGACATCTGTCGCTG
>AHTC1000406P00929
GATGAAATCTACTTACGTTTGTATCAATATAATTGGCTTATCCTTTCCGTCATGCTGTAT
>AHTC1000406P00964
GCTTATCCTTTCCGTCATGCTGTATTTTCTTGGTTGTATATATGTGTTGAATTTTTCTCA
>AHTC1000407P01188
TTGCTTGGTTTTTGGTTCGATTTCTGCACGATGTGTCTACTAAACTTGTATCAAGATCCA
>AHTC1000407P00217
AGGCTGAGGAGAGGCACACTGAGATTCTTGGCCGCCTTCTCTACACCGCAAAACTGGTTG
>AHTC1000408P00568
CAGCCAGAGCACTGAGTGCTACAAGCAATGGGAACGAGTTTATCAGGACAACATTGAAGC
>AHTC1000408P00058
TTGTTTGGTTCTTCTCATTGCTTCTCAGGAGATGGTGGTGCAAAGCGAGGGAAGAAAGTG
>AHTC1000409P00793
TGTCTGGTATACACCACCTTTTGTTTGATGCATTAATCTTCCTTCGTGCTGTGGGAATTG
>AHTC1000409P00368
AGTTTTGAAAATTAATCTCTCTCATTCTGCAGCTACCTATTTCACCTTTGGATCCAGCGA
>AHTC1000410P01613
TTCAATGAACAACGTTCCCGTGCAGCTTATAGAAGAATCCGGTCGATACAGAATACAAGC
>AHTC1000410P00260
TCCAGTGATTGTATGGATGATAACTCAGGCTTCAGTAGGAGATCTGTCAGTAGGGTTGTT
>AHTC1000411P02394
GATGGCCCACATGGCTTTGCGGTGACGCGCGCGGTCCCTGGGCCTTCCTCTGGAGACGTC
>AHTC1000411P01544
ACAGATTTACTGTGAATTGGTTAGGCTTGGTGCCCAGATGCGTGTCATCGACATTGGTGG
>AHTC1000412P00322
GTTGCCTAGAAACCGCCGCACAGTGAACCGTGCCTATGGAGGTGTCTTGTCTGGAGGAGC
>AHTC1000412P00105
AAACAGAGTCATCGGTGACAATGGTTCAGAGGCTCACTTATCGTAAGCGCCATAGCTATG
>AHTC1000413P00745
TTATATAATTAGCTATTTATTGATTGTGACAGTGTTGAATTGTCTAAGCAATCAATATCT
>AHTC1000413P00723
TTGTTTGTTGAATTCGAAGTGTTTATATAATTAGCTATTTATTGATTGTGACAGTGTTGA
>AHTC1000414P00580
AATTTCTGATCCTGGAATTAAAGATGTCATTTATTGTTTGCGTATGGTGCAGACTGATTT
>AHTC1000414P00395
GCTCTTGTATGTTTTGGCCTCAATTTCACATTCTCTTCGTGTTATCTTTTCAGTGAGATC
>AHTC1000415P00792
CCACGAGATAATGACAGTTGGTCCTCACTTCAGAGAAGCAAACAACTATCTATGGCCCTT
>AHTC1000415P00578
GTGTATTCCTCAAGGTTAACAAAGCAACCATGAATATGCTGCACAGGGTAGAGCCGTATG
>AHTC1000416P00992
TTTATTCCGCATTACTATGCGAGTCTTTGACGTCATTACTTCTCTTGCCAAGAAGACCAA
>AHTC1000416P01054
AACCTGCGGCGCCTGGCAGCGACTGACCGACAGCTAGCATGCCGATTGATCCCTGCCAAT
>AHTC1000417P00043
GCACTACAAAAACCCTAGCTCCTTCCGCACTTAGCCTCTGATCTCAGTCGCCGTACACAA
>AHTC1000417P00026
AGGCTAAGCTGAAGTGAGCACTACAAAAACCCTAGCTCCTTCCGCACTTAGCCTCTGATC
>AHTC1000418P00251
GCTGGTCTCGGTCCTGGGCTCCTGGGTCCTGTCCTCTCGCTCTCTGGCCTCTGGGTATGC
>AHTC1000418P00012
ACGGCCGGGGACTCGGTCACTCACAGGCTCCCACTCAACACAGAGCTTCAGCTTCCGTCA
>AHTC1000419P00108
CATCATCGTCGGTCTCCCAGTCGCCGGTCCCTGTCTCATCACGATTTTCGCCAGTCTTCA
>AHTC1000419P00216
CTCTGCTCATCTCTCCTCCTTTGCCTCTCGGGCCTCGACGGTTCTGTGTCCGGCGGATTC
>AHTC1000420P00835
CAATCATTGAGGAAGCTAGGAGAAAGGACTGCCAGCACAACAGGCCCGCACCCTGGTTTA
>AHTC1000420P00833
TACAATCATTGAGGAAGCTAGGAGAAAGGACTGCCAGCACAACAGGCCCGCACCCTGGTT
>AHTC1000421P00780
ATGTTTTGAATTTTGCTCTACACTAATGACTTCATTCCGCCTGCTATATTTGTGAACAAA
>AHTC1000421P00014
GGCCGGGGATACTCATCCTGAGAAACAGGTTGAAGTATGCCCTCACATACCGTGAAGTCA
>AHTC1000422P01107
ACTCGAGCAAGCTTTAGCATGCGGGCGATCGAGCTCCGTGGCCATGCCCTTATGAAGAAT
>AHTC1000422P00056
GAGGAAGGAGACGATTGAAGCCCTAGCTAGGTTGCGCCCTCAGATCTCGTCTCAAACCTC
>AHTC1000423P00968
CAATGATAGAAAGCGTTACCCTACTCTTCCTCCTGAATGCTCTAGAGACCGTGACATTTA
>AHTC1000423P00503
TTACATATTGCAAACCAATGTGTTCACCGGAGGTAAAGGTGATAGAGAACAGAGAATCTA
>AHTC1000424P00635
GGATACACATATTGCGTTGTTGCGGATGAATCAGTCGGAAGACAGGTACCCATTGCTTTC
>AHTC1000424P01069
CCTGATCATTGTTCTGTCTGTGTGTCGTGGGTTCAGTCACTGTGGAAAATGAGCACCATA
>AHTC1000425P00101
TTCGACGGTGCATCTATGAATCCTGCCGTTTCCTTCGGACCCGCCGTCGTGAGCTGGAGC
>AHTC1000425P00410
TTTATTGAATTTTGGCCAGCATGTAACCAGCAGAGAAAGGTGAGCCATTGGATGAAATCT
>AHTC1000426P00253
GTTCCAGCATCGCATACAACAAGCTCACTAACGATGGCGCCGCCACACCCGCAGGCCTCA
>AHTC1000426P01131
TCATTTGTACATGGCCCACCATTCAAGTACTATTATTATTCGCTCTACTTGCTTCACTAG
>AHTC1000427P00720
TCAATGTGGTTATTCTATTGGCGTCAGTAAATGTTTCTTCTCCCGTCTCCTAATCTTGCA
>AHTC1000427P00223
TCCTGGCTCTACTGAGATCCACTGTCAAGTGCTTGGTCCGTACCGAAAGGTACTTCGAGA
>AHTC1000428P00069
ATCATGATTGCATGCTACGTGTAGATGCGTGTAATGGTTAGATCCAAGGCACGTTTTATG
>AHTC1000428P00052
GAAAACCGATCGAGAAAATCATGATTGCATGCTACGTGTAGATGCGTGTAATGGTTAGAT
>AHTC1000429P00353
TTGTTATGCGTATCTCTAGCGGCCATGTAATAGTCATAGGTTAATAATGAATGTGTTGTT
>AHTC1000429P00007
AAAATATTTGAGAGAGATTCAAATATGGCAGATAAAGCAATGAAAGGAGGTGCAAGATGT
>AHTC1000430P00615
TAAGAGACTGAGATATAATATGAAAGGTGTATTATTGAATTGTAGTCAAAAGTACAATAT
>AHTC1000430P00623
TGAGATATAATATGAAAGGTGTATTATTGAATTGTAGTCAAAAGTACAATATACAAGAGG
>AHTC1000431P01233
GGTCTATGACTATTGCACTGATACTGCTAGGTTCCCAGTCACACCCGCTGAGTGTGTCCA
>AHTC1000431P01128
GTGCAGTAGCAGCGAGGATAAGAAGTATTGGTGGGATGAACCAACTATGTCGGAGTTGAA
>AHTC1000432P00838
ACTTTGATCATGCAACTCCTCCGTGATAACCTCACCCTGTGGACCTCTGACATGCAGGAT
>AHTC1000432P00718
TCTGTGTTCTACTACGAAATCCTCAACTCTCCGGATCGTGCTTGCAACCTTGCAAAACAG
>AHTC1000433P00022
GGAGGAGAACGTATACATGGCGAAACTGGCGGAGCAGGCAGAGCGTTACGAGGAGATGGT
>AHTC1000433P00546
TCTCTGTGTTCTACTACGAAATCCTCAACTCTCCGGATCGTGCTTGCAACCTTGCAAAAC
>AHTC1000434P02463
TGCTTAGGACATGGTCGGCACCAGGCACCAAATCCGATCGCCCCACTATGACAGTTTGAA
>AHTC1000434P01884
AGCAAAATCGCTAATTGCGGTGAACTGCCTCTTGATGGTTGATCTTTGTACTTAAGTGCA
>AHTC1000435P00339
GAGCTGCTAGCCAAAGTGACAACTAAGTGCTTCTTTGATGTACAAGTTGCGGGTGAACCT
>AHTC1000435P00179
GAAGCCGCAGGTTGTCTGTAGCAGTATCGGATCACGGATTGGTTACAACCAAACACTGGC
>AHTC1000436P00922
TGTTCTAGGATTCTTCCTATTCGTAGGTCATTTATGGCACGCGGGAAGAGCTCGCGCAGC
>AHTC1000436P01344
TCGTGTTGTGAACTATACCGGTTCTCAAGACCGGGGCTATCAACCACTCAGCCATCTCTC
>AHTC1000437P00302
TTGTGTTGACACGTTCGATCATTGCCCTGCGTCTTGCAACTCCTGCGTTTGCACAAGGTC
>AHTC1000437P00056
TTAAGAGTTATACACAGCGAAAGAGATTGAATTAGGAGTTGAAGAACAGAAGATGGTTGC
>AHTC1000438P00595
GATGGATATCACTGAGTGTGTGTGTTGCATAGTGATACCTATATATCCTGTATAACTAAA
>AHTC1000438P00653
AATAATTTGCATGGATTGGACTAGTGTCCCATGAAGCTAGCACTTGAGTATGTGTCCTCT
>AHTC1000439P00327
ACTCAGTGATATCTATCTATTTATCTATCTGCCACCACCTTGGAGAGGAGTTGATCCTTT
>AHTC1000439P00092
GGTCACTCAATCTCACAACGACCTAACATATATACAACGAACAATTGTAATTTTGATTCA
>AHTC1000440P01081
TTTGAATCAAAATTACAATGGTTCGTTGTATATATGTTTGGTCGTTGTGAGATTGAGTGA
>AHTC1000440P00964
AATTTGCATGGATTGAACTTGTGTCCCACGAAGCTAGCTACGTGAGTATGTGTCCTCTGT
>AHTC1000441P01109
AATTCAAGCTCTTGCATTCGCGCCTAGATCGATTCATTCCTGCGTCGCTACACGCGTCGT
>AHTC1000441P01052
AAAAACTGTCGCGCCTCGCAGTCGAATTTAGACTCAGCCAGCCTTATGCATGCGCCGAAT
>AHTC1000442P00786
TGTCTGCAAGATTTAATTATCGTGTCTGTTGACCTCCCATCTATCCATTTGTTGGTTTTG
>AHTC1000442P00004
ATGTGGGCAAAACCCTCGTCACTCGTACTCAGGGCACGAAGATTGCCTCTGAAGGACTCA
>AHTC1000443P00710
TCAGAATGTGTTCATCAGGAAAGTTAAGATACTCAAAGCACCCAAATTTGATCTTGGGAA
>AHTC1000443P00995
TTGTCTGCAAGATTTAATTATCATGTCTTTTGACCTCCAATCTATCCATTTGTTGGTTTC
>AHTC1000444P01167
AACTGGACGAAACCTGCGCGGTGGTACACACCATAATTATCGGTGCGCGCCGCTTGTGCA
>AHTC1000444P01045
GCCTTCGTCCAGTCGACTCTAAACTCAGGCAACCTATGCATGGGGCGCCAATTTCAAGCT
>AHTC1000445P00818
GGTGGTGACTATGCTGAAGATATTGGTTACACTGTGGACAGACCTGTTGATGAACCAATG
>AHTC1000445P00480
TGATTGAAACTTACGTGGACGTGAAGACCACGGATAATTATATGTTGAGGATGTTCTATA
>AHTC1000446P01310
TGGATGACAATAATTACTATCATATATCATCATTGCTAATAACATGAATTGCTTCCCCGT
>AHTC1000446P01252
TAGTGTCTCTTTGTTTTTATGCAAAAGCATTTTGTGCACCGTGTGTGCATTTTGTTGTTG
>AHTC1000447P00252
TGAGGTTTGGGCTGCTCGCTACATACTTGAGAGGATCACGGAAATTGCTGGAGTGGTTGT
>AHTC1000447P00813
TGTTGTGGATGACAATAATTACTATCGTATCATCATTGCTAATAACTTGAATTGCTTCCT
>AHTC1000448P00737
GACATGGCATTTGATGTTTTGACTTCCAAGTCGTTGAGTTTTGAACGCCTGAATCAAATA
>AHTC1000448P00035
CTGAGCTTGAACCCTTCCAACGAAGGAGTCTGCGCGATGGGTGCCTACAAGTATGTCTCT
>AHTC1000449P00357
TACTGGCCCAGTCACCATTCTCAACTGGTCCTTTGTCAGAAACGACCAGCCAAGATCGGA
>AHTC1000449P00535
TCAGAGCAAGCTCATTACTTGGACTGGGCCGTCCACGCCTTCAGAATCACCAACCGTCGG
>AHTC1000450P02362
CCTGACTGTGGTCTCAAGACCCGTAAGTACACTGAGGTGAAGCCAGCCCTCACCAACATG
>AHTC1000450P01502
CCGAGTTGAGGAGGGTGCGTCGTGAATTCAAGGCTGGAAAGATCTCTGAGGAAGAATATG
>AHTC1000451P00979
CAAATTGCCAATGTGGTAGCTGTATTATGTGCTAACTGTTAAAGGCGTTCTGACTTCGGA
>AHTC1000451P00664
TTTGCTTGTCAAAGATCTGCCATGTGCATTGATCCTATGCTTATGGTTGTTTGCCTTCTA
>AHTC1000452P00957
CTGAAAGGAGAGTCCATCAGGTGCATCATTCGGATGGACGAATAAGCTTAACAGTGAGGA
>AHTC1000452P00740
TCTTGTTGGTGTGCCAAGCAAAGATGATGCTTTCAAAACTCATCCTACGAACTTCTTGAA
>AHTC1000453P01106
TGTACTGCCAGCATCCAAGCTATGATCTTCAGCATTTTGAATGGGCCCATGATGGTTGGG
>AHTC1000453P01090
GGATCGTTCTGTTGAATGTACTGCCAGCATCCAAGCTATGATCTTCAGCATTTTGAATGG
>AHTC1000454P00600
CTGAACGTTGACGAGGTCGTCAACCATTCCGCCAGTCTGGATCACGAGTCGTCGCTGAGT
>AHTC1000454P00938
GATGGGGCTTGGGCTTGAATGCCCGGCTTGAGTGGTGGTGGTCCGGGTCAGCTCAATCAG
>AHTC1000455P00551
CAACGAAGGACAAGATCCAACAAGCGAATTACTTTGGGTCTCTGACTCAAGCCTCTGCTA
>AHTC1000455P00729
AGATGCCATGGCAAGGGCCAAGGTATTCGACATCGATTTGCAGAAGCAGTTGAGGCCTTA
>AHTC1000456P01682
AACCACTGCTTTCTACATACACGCTTCTCGCAGCCTGCGTGTATATCATTTCACAAATGT
>AHTC1000456P01080
ATGAAATCCGTCTTGGTCGATTTCCTTGTCGGGGCTGGCATCAAGCCAACATCAATAGTG
>AHTC1000457P01597
TTCTAGCTGAGCTTAGCACTCGAATTCAGTTCAAATCCGAAGCCGAGGGCAAGTTCCACT
>AHTC1000457P01398
AGCAATGCCATCCTCTATGAGCCTGGCGAGCACCCGGACCACGTTGTCGTGATTAAGTAT
>AHTC1000458P00852
GTGAAATCAGATCCTGTGATTCACACCTTGCTTCCACTGTCACCAAAGGGAGAGATTTGT
>AHTC1000458P00115
CTACTTACACTGCAGAAGCCCCAAAAGGTACTCCATCTGCGACAATGTCTTGTTCCAATC
>AHTC1000459P00951
GTGAAATCAGATCCTGTGATTCATACCTTACTTCCACTGTCGCCAAAGGGAGAGATTTGT
>AHTC1000459P00455
GAACACACAGAAGATCACAGAGGCAATGAAGCTTGTTGCTGCTGCTAAAGTCAGAAGGGC
>AHTC1000460P00361
GCACTGGAGGGCTATTGAGAAAGGCCCAAGTGGAAGAGTTCTATGTGATAACATGGGATT
>AHTC1000460P00349
TATTCGGAGGAAGCACTGGAGGGCTATTGAGAAAGGCCCAAGTGGAAGAGTTCTATGTGA
>AHTC1000461P00912
CAAGATAATTGAATTAGTTGCTTCTGATTGAAGATATATACAATCGTAGAAATTCATATT
>AHTC1000461P00021
ATCATGAATCATAATTGGTGTAAGCCATATTACCTTATCCATATATATCCGCATCCAAAT
>AHTC1000462P00846
TTCTATTGAGCACAGTGAACTTGCATTGTGAATACTATGTTGGTGACATACATTCACAAA
>AHTC1000463P00480
AAAAGATTAAAGTATGCATGAGTAATGATTCGTGTGGGTATCTGCTTGATCATAATTGTT
>AHTC1000463P00232
TTGTGTTGCTGATCTTATCGGCTTCTTCCACATCCTCAATCCAATCGTTGTATCATTCCC
>AHTC1000464P00836
ATTTGTAACTGCTTTGTGTGATGAGACCGAAAATAGGGTTCACATTATGACTTCATATGG
>AHTC1000464P00011
TACGGCCGGGGGGTCTTCTTACTATCATCGCAACCTTTGGCAGCTTGAGAGAGAGAGAGA
>AHTC1000465P00532
GCCAACTAAACAACTACAAATAGCAGGCTTTGTGCTGGGGACTGCAGTGCGGTGTGCCCC
>AHTC1000465P00754
GGAGTTGCATTTTAGTCCTATGCTTACTTGCTGAATTTGTAAATGTATGTGTGATCAGAC
>AHTC1000466P00498
TCTTGCTCTCTGGGGTGCATCACAGACATACAAAGCGCATTAAGTACGGATCATAATGGA
>AHTC1000466P00730
ACTACTGTTTTCGGCTATTTGTGCTGAGTAACTGATTTCCGGTATGCGAGAGCAGAAGCG
>AHTC1000467P00789
GAATGGAGGTTGTGCTGCTTTTCTCCTGTTATACTTTGAAGTCTACTATAAGTGCTATAA
>AHTC1000467P00025
ATTACGGCCGGGGATAGCGAGCAGGCGCAGCGTCGGAGAAGCTCTTGGTTCCAACACACA
>AHTC1000468P01072
TGTGTGCTGCTGATCCTAGGCACGGAAGGTACCTCACTGCCTCCGCTATGTTCCGTGGCA
>AHTC1000468P01540
TGACCGCAACATCCTGTTACCGGAGGGATATAGTATACTGCTCCGGCTAGCACTAGTTTA
>AHTC1000469P00102
GTAGCACATGGGGTGACGGACACGTGGCCTGTGTGAAGTGGCACGTGTCAATACCTAGTA
>AHTC1000469P00145
CGTGTCAATACCTAGTAGCAGTTACAGTGACCAGGCAGTGGGCAACTCCCTCTAATATAA
>AHTC1000470P01113
GCTCACTGCAATTCGCTTATGAGTCGATTACATTCATTGCCGATCACTGCTGACTGAAAC
>AHTC1000470P00837
TATGATATGATATGTTTCAGAAGTCACAACTCATACTTCGTGATGAAACTTTTAAGCTCA
>AHTC1000471P00740
CACTCACTTGGCTGATCCATGGCACAACAACATTGGAAATGTCATCATTCCCTTTTGAAT
>AHTC1000471P00174
GACGGTTCAGCTCCAGGGTATATACACATTCATTGATTCAACAATTCAGGTTTCATGGTT
>AHTC1000472P00984
TGCAAAGCAAGATATCGCGGTAACTGATGAAAGAAGTAACCCCGTTCAAGCCGAGGAGCA
>AHTC1000472P01351
TATGTAGATTATTGTAGACTCTTGTCTCGAAATCGTGTTAGTAGTCAGTTAAATTCTACA
>AHTC1000473P00192
CATGGTCATATTCCGACAGCTATGAATGGGATGCTGGCTACACAGTTCGATTTGGTCTCA
>AHTC1000473P00062
CAATCGAGGAATGACTCTATACCAATTGACGTAGCACGAAAGGATGGAATCAGGATTAGA
>AHTC1000474P00786
TACAATGGTGGAACCTTTGCACCAGGAAGATGCTCTAACTACGTTGGGAATTGCACTGCC
>AHTC1000474P01225
ACAAAAGCTTCTTCACAGATATGCTAGCCACTCTTAGTAATGATAGAAATGGTGTCACTC
>AHTC1000475P00645
GATTTCTGCTTCAAGACATTTGGCGACCGAGTGAAACATTGGAGTCACCTTAGTGACTCA
>AHTC1000475P00742
CAGGCTGCAACTCGAGCTCTCGAATTTATGTTAGGATGGTATGCTCATCCCATCACATAT
>AHTC1000476P00328
ACGCTCTTCATTGCATTCTCGCCGCAGCTTCAGTGTTAGAGCCTCGAGTGAACTTCCATT
>AHTC1000476P01127
GATTATAGTCTTTGTATCTTATGTTCTCATTGAACCATTAAGATGGAATTATTTGATTAA
>AHTC1000477P00617
TGATCTCCGTCTCCGCGCCGAGTATCTTCGATATGACCTTAACACTGTTGTCTCTGCAAA
>AHTC1000477P00142
TGGCATCAATGGCAGGTTTGCGAGGATCATCACAGGGTGTGCTTGAAGGGAGCATCCAGC
>AHTC1000478P01062
TTTAGATTCAAGAAGTAACCACAATTTTTGCATAGATTATAGGACTGCAATTATATCCTA
>AHTC1000478P01128
TATTCACCACTAAAGAATATAGCATACGCTCACACATGAAAATGCTTTTGCTTTATTATT
>AHTC1000479P00979
CTATATTTGTCTAACTCTTGCACTATTTTGTGTTTTGGACTTTGGTAGCTAATGAGATCA
>AHTC1000479P01039
AATGAAAATGAGATGTTTCTGATTTGAAAAAGAAAATCTAGATGTCAGCAAACCATTGCC
>AHTC1000480P01089
ATCAAAATGCTCGTGTTCTATTCACTCTCCGGGAAGGGTCTCATTATCAGCTTAAGCTAA
>AHTC1000480P01461
TGCTCCCTCAAATTCTTATAGTTTGAATATTGAAATCCATCAGTGCATGTTAATGATGTT
>AHTC1000481P01036
TTTATTCGAGTAACGAGTTATCTTGGTCATGGTCCGGCACTCTGTAGGGAGCAGTCGAGA
>AHTC1000481P00771
GCTTCATCAGCTTGAGTATTATTCATTCACATTTTACGGTACATGGTTAATATGACAAGG
>AHTC1000482P00183
AGGCGGCCGTGGCGGCCGTGTGACCGCCATGGCATCTTACAAGGTGAAGCTGATCACTCC
>AHTC1000482P00074
CACTCTCTGGAACCATGGTGAGCACCTCGTTCTTGAGGAGGCAGCCAGTGGCCACCACCA
>AHTC1000483P00454
TTTCTCTGCCATGGTAGTGCGTAAGCCGGCACATCTGTTCCTAGACGAGCTCGGCATTGA
>AHTC1000483P00857
GCTGCTGAGGATGCTATTGTCAAACTCACTCGGGAGATTGTTCCTGGAATGATTGTTACT
>AHTC1000484P00476
TCCAAGCATTCCTCGCAGGGGAAGTGCATCAAATTGGGCCAAGATACTGCTATGATCAAG
>AHTC1000484P00001
GGGCTGCAGGCTACGGGTCATCTCCCGTGACACGATCGACTCCCTGATTGGCTCGAACTT
>AHTC1000485P00166
TTGCGTATTATCACACGTATCATCCTCATATCTGAAAACCGTCTTATGAGGCTGCCACAT
>AHTC1000485P00300
TGTCACATAACTCTGCAGTTTGCAATTACAACCCTGATTAATTAGCTCTTTATGTATATA
>AHTC1000486P00327
CAGTGCTGCCAAGTGGTACGATATTGTCTCTTCCCATCTTGCCGCAAGTTTTCCTGGCAA
>AHTC1000486P00188
CAGATCTGCACACAGAGTCTGGTCTCAAAACCCTAGAGGAGTTCCTCTCTGGGAAGACCT
>AHTC1000487P01009
AGTATCTGTTATTTGGTGCAACTTCTAATTATTAGCTTTCAAAATATGTGGGAATGAGCA
>AHTC1000487P01055
TGTGGGAATGAGCATTGAAAAAATTGGTGACAATCATCATGAAAGGAACTTTGGTCCAAG
>AHTC1000488P00412
TAACACTGCAAAAGATGGCAAATCTACACAGAACTTGAACAAGTTTGTGGAGTGGCTCAA
>AHTC1000488P00029
TTGTGCTGTGAAGATTTCAATAATAGTGTTACAAATCATAAGTACCCTGATGAATTTAAA
>AHTC1000489P00393
AGTTCAGCACTTCCACCAATTGTAACACCATCAATTAAGATATGAAAAGATGTGTTAGAG
>AHTC1000489P00220
TCCTACACCAGCATGTTGTAGTGGGGTTAGGAACCTTAACCAGGCTGCTGCCACTACTGC
>AHTC1000490P00021
ATTAATAATACAGCATTATCCTTTCACTCTTCAATCTTCTATATAAACTATCGGCCATTA
>AHTC1000490P00350
GACTGCCTGTGGCTGCCTAAAAAGTGCGGCCCAAAGTATTGCTGGCATCAGCCCTACCTA
>AHTC1000491P01766
ACATAAATGCACTAGCACGTAATGTCCTTGTTAATGCAGAGGGTATCATTGAATCAACAT
>AHTC1000491P02154
GCCAAAGATGCAAACTCGTGCCGAATTAGTTCAAACTTGCAGTACTCTCATATGGATCGC
>AHTC1000492P00526
GACAAGGCTCACCAAGCCGGAGTTGTCATACCGCGGCGACCCCTTGGTCCAGGATCATCA
>AHTC1000492P01007
GCATATTCAGCTATGAGATATGTGTAATTAGTATGTTACCGATCTCCCAGATATATATGA
>AHTC1000493P00015
GCCGGGGAGCTTTGAAGTTAAACTGATCATCATAAATTCAGAATCGGCAGCAAAATATTA
>AHTC1000493P00316
ATGTTGGAACCTGCTGATCGAGATGCTGTTCTAGCGAATGTAGCAATCAGAAATGGGAAG
>AHTC1000494P00017
TATATATATAGAAGAGCTTTGAAGTTAAACTCATCATCATAAATTCAGAAGCAGCAACAA
>AHTC1000494P00013
TATATATATATATAGAAGAGCTTTGAAGTTAAACTCATCATCATAAATTCAGAAGCAGCA
>AHTC1000495P00816
TCTTCTTCCTCGATGACCTTACTGGTTTCGAGATCACATATCTTCTAGAGCTTCCAGAGC
>AHTC1000495P01228
CTATTGTAATATGTGCCACCACTATCATACTTGAAAGCTTTAATTATATGAGCTTTGTGT
>AHTC1000496P01166
ACAGATGTTGAAGCATGCTGACTTCCCTGGAAGCAACAATGGTACTGGTCTCTTCCAAAC
>AHTC1000496P00249
ACATGCGCGGCCGGGGACACGGTGGTGATTGGTCTTGCCGCAGACTCAGGCTGCGGCAAG
>AHTC1000497P01203
ATGGAATGTGGAAGTCTACTAATTTATATGATCACTTTCTGTAGATATAAAGCCATGTTA
>AHTC1000497P00818
TTTTATGGAAAATGTTCTTCGAGAAGCACGATGATTATAAGTTCAATGGTTTGGCATGGC
>AHTC1000498P01254
CAATGGAATGTGGAAGTGTACTAAGTTCAGTTGATTAGATATATCAACTCATGCTTTATG
>AHTC1000498P00218
CCCATCTACCAAGTCTGCCTCTCTCTCGAGCCGCACCTCCATCGTCGCTCCGGAGAGAGT
>AHTC1000499P01211
TGGTGGTGGTGCCAGCTTAGAGCTTCTTGAGGGGAAGCAGCTCCCTGGAGTCCTAGCCCT
>AHTC1000499P01462
GTGGCATCCATAGTGGATGCATTGAGACTGTTCTTAATTGGTACCTGGAACAATGTTCCA
>AHTC1000500P00066
TTCCCTGTTTCACTTACTGATTAGTTATACTCGATATCAGATTTTTCAGATTAGAACAGA
>AHTC1000500P00069
CCTGTTTCACTTACTGATTAGTTATACTCGATATCAGATTTTTCAGATTAGAACAGAGAA
>AHTC1000501P00885
CATCCTGCTAGGGTATCCTTCACTGTTGCCAGGGCTGGTCAGAACGGATACCACCACAGA
>AHTC1000501P01125
GTTCTTACATTGCGCCAATCCCTCCTCAAGCAGACTTCCCGTGTTGCCCTGGAGGAGATC
>AHTC1000502P00772
GTGTGCAATTGTGCATGATGCGGCATATTTGCATTCTTGATACTTCCTTGCATGCTATCT
>AHTC1000502P00458
ATTCTTGAAGACGTAGTTTATCCTGCCGAGATTGTTGGCAAACGAGTCAGATACAGACTC
>AHTC1000503P00775
TGCAATTGTGCATGATGCGGCCATGAATTTTTTTGCATTCCTGATACTTCCTTGCATGCT
>AHTC1000503P00779
ATTGTGCATGATGCGGCCATGAATTTTTTTGCATTCCTGATACTTCCTTGCATGCTATCT
>AHTC1000504P01905
CCTTTGGTCGCTGCTTATGATTCCCAGTATGGGCCTCAACGTCGTGATCAACCTTAATCA
>AHTC1000504P00764
CAACAACGTTTTGAGTGGATTCAGTACACAACTACTAGCGCATGCTTTCGGCGTGGATGA
>AHTC1000505P00558
CTTTCTCCTTTGGTTCACTACTGGGCACTCAGTTGCTTCTCATGGGTTGGGTTGAGAGCA
>AHTC1000505P00334
TGGAAACTTCATTGACCCTGAATGGCTTGACGGCTCGCTACCTGGTGACTATGGTTTTGA
>AHTC1000506P01005
AACCATGGCCTTGAGTGGTTGTCGCTCACTGAAGGAAATCAGTCGCGACCACATCGTCGC
>AHTC1000506P00331
CAGCAAGAGCTGCATCAGCCGCTGGAACTGTCATGACTCTGTCATCCTGGGCTACTTCAA
>AHTC1000507P00576
AAGGCTATTGCCCTCACTGTTGACACCCCAAGGCTCGGCCGCAGAGAAGCCGATATCAAG
>AHTC1000507P00591
ACTGTTGACACCCCAAGGCTCGGCCGCAGAGAAGCCGATATCAAGAACAGATTCACATTG
>AHTC1000508P00928
TCTTAGCCACAATTCAGTCGTCTACTTACTTCCAAACAGAGATTGCGAAGCTCCGTCACG
>AHTC1000508P00330
TATGCAGATATAGTGACCACCACAACTCACAAGTCGCTTCGTGGCCCACGTGGAGCTATG
>AHTC1000509P00313
GCATCTTTCTCATGGATACCAGGGGTATCACTTGAGCACTAAATCTTATACAGGAAAAGT
>AHTC1000509P00111
AGAGAAAGCTAGACAATGGAAGGTATATTGACATGGCTAAAACACTATGCCAGAAGCGTG
>AHTC1000510P01651
GAAGATGTTCCAATAGGTCACACCGTGGTCTTATTGGCATGCAATTCAAGATGATCAGGT
>AHTC1000510P00773
GTTGCTGGAGCTAGTGCTTATGCACGCCTGTATGATTATGCACGTGTACGCAAGGTGTGC
>AHTC1000511P00779
CAGACTGAATGAAAGCACAGGATATATCGATTATGACCAGTTGGAGGCAACGGCTACACT
>AHTC1000511P00475
ACAAATACAGTGAGGGATATCCTGGTGCCAGATACTATGGTGGAAATGAGTATATTGACA
>AHTC1000512P01574
GGTCCCAGCCCCGAACCCGTCGGCTGTCGGTGGACTGCTCGAGCTGCTCTCGTGGCGAGA
>AHTC1000512P01591
CGTCGGCTGTCGGTGGACTGCTCGAGCTGCTCTCGTGGCGAGAGCGGGTCGTCGCGTGCC
>AHTC1000513P01811
AGATTTTCCTGTCATGGTGTTACGAGACAGCAGCAGTCCTCGATTTGCATATCAATTACT
>AHTC1000513P01197
TTTTCTCGAAGTGTTCCACGACTGGGTGCAGAAGGCATAAAGACATATGGTATTGACAAG
>AHTC1000514P00881
CTTATATCCATCACCCTCTAATCTTTATAAATTATGTTGTGTGTGCAATTGCCCAATATA
>AHTC1000514P00020
GTACTACGTATGCCCTCAACGACTTGACTCGTAGGGTAGACGACCATGATGAAATGGATG
>AHTC1000515P00654
CTTCTCTTATACCCATCACCTTCTGATCCTTATAAATTACATTCTGTGTGCAATTGCTCA
>AHTC1000515P00157
TCTCTTCGTCTTCCTCTTCCAGGATCAGTTCCATGGTGATGTTCCCTTCAAAGTTCAACA
>AHTC1000516P00563
AGTTTGTAATTTTGACGATCGTCATCATGCTATTGGAGCCATTAGCTTAAGAATTTTTCA
>AHTC1000516P00235
TCTTTTAACAGGCTTGTTGTGAGGGCTGAAGACGAAGCTACTGCTGCTTCTGCTGCACCT
>AHTC1000517P00090
CTTCGTCTTCCTCTTCGAGCATCACTTCCATAGTGATGTTCCCTTCGAGGTTCAACAACA
>AHTC1000517P00086
ATCTCTTCGTCTTCCTCTTCGAGCATCACTTCCATAGTGATGTTCCCTTCGAGGTTCAAC
>AHTC1000518P00265
TCGCCTCTCACATCGCGCGGCGCCTCAAGACCGAGGGGCATTACATCATTGCCTCTGACT
>AHTC1000518P01027
TACACCACATTCCTGGCCCAGAAGGTGTTCGTGGTCGTAATTCAGACAACACACTAATCA
>AHTC1000519P00839
ACAAGACTACATTATACGCCTTAAGCAGATATTCACCCTAGCTTAGCGTTAGTGTAATCA
>AHTC1000519P00145
CCATGATGATATCAAGTACCCATCATCGTGCCTTATCATCGCCCACCATACACCAGAAGC
>AHTC1000520P00891
TGAGCAAGAACTTGAGACGGCAAAGAGCAGTTCTGCAGTTGAGAAGAACTATGAGCTTCC
>AHTC1000520P00068
CTCTCGTCATTTTGATACTCCGTTTTCCCGTGGAGAGTAGAGAGCGACAGAGTGCATAGT
>AHTC1000521P01334
TGTGTCAGGTTATGTGAACTGTGTTGCCATAGATATGAGGTGAGATAGAATTGATTGTTG
>AHTC1000521P00214
GTGATGATGCACCCAGGGCTGTGTTTCCCAGTATAGTTGGCCGACCTCGCCACACTGGTG
>AHTC1000522P00528
GCAATAATTTTAGATTCGTGCACGCGAATGACCTCGTGTATTTGTAGGCATGCACTGAAG
>AHTC1000522P00506
TGACCAGGTACTGACTATAACTGCAATAATTTTAGATTCGTGCACGCGAATGACCTCGTG
>AHTC1000523P00881
TTGTCAACGGTTGAAGAATGATGGAAATTCACAAGTGATAACGAAGTTCGATATGTAATG
>AHTC1000523P00131
TTCAAGGTAAGATAGCAGTAATAACGGGTGGCGACTCCGGAATAGGAAGAGCTGTATGCA
>AHTC1000524P00256
ATTGACTGCTCTTTGCATTCTTACATAGACAAGAACCATATCGAACTTGGTTATCACTTG
>AHTC1000524P00037
TTGCGACTGAAATCGGTGAGCACGAAGTTCTTCAACACGAAACTATTTGTTCATCTTTCA
>AHTC1000525P00492
TTGTGTTCATTTCCTCTGTTGCATCTACTACAAACGTAGGTTCTGGATCCTTATATGCAG
>AHTC1000525P00408
AAATAATGACTACTAACTTGGACTCTGCATACCATCTATGCCAACTTGCATATTCTATTC
>AHTC1000526P00696
ATAGAGTTCTACCAGTTATCATGAAGGACTCCAGTCAGTGGTTACGGTCTCGCATATCTG
>AHTC1000526P00689
ACAAGGCATAGAGTTCTACCAGTTATCATGAAGGACTCCAGTCAGTGGTTACGGTCTCGC
>AHTC1000527P00692
GGTATATCCAGAGCACCTGCGCTACATCTGGTGAAGGACTTTATGAAGGGCTTGATTGGC
>AHTC1000527P00237
GGGTCTGTCATTCACGAAGCTATTCAGCAGGCTGTTCGCCAAGAAGGAGATGCGTATACT
>AHTC1000528P00025
TATTTCGTAATCAATCACACACACATCATTTTCTACTCGATCACACAAAAAGAAAAGAAG
>AHTC1000528P00001
GATCACGCTAGCAAGACAACAAAGTATTTCGTAATCAATCACACACACATCATTTTCTAC
>AHTC1000529P00178
TCTTGCTTCTTCAGAGAATTCTGCATTCGTGAACACTCGTGTGGATTGGAAGGAGACTCC
>AHTC1000529P00001
GATCATCGAGCACAAGCATTTACAACGACAGTTACACCTACATTCTCTGCTTGCAAGAAC
>AHTC1000530P00392
CGGCAAGTTCATGCGGAGGTTTAGGCTCCCTGAGAACGCCAAGATGGATCAGGTGAAGGC
>AHTC1000530P00022
ACAACAATCACTATCTTTCGGAGTACCACGTATATCATCGAATACAGGAAAAGATGTCGC
>AHTC1000531P00660
ATTTTGCTTGAAAATGGTGTGTCCTGTACATGTGTGATATCTGCAAAAGAAGGACTATCT
>AHTC1000531P00026
CAAAGCCACACAACACAACAATCACTATTTTTCGGAGTAGCAAGAATATCATCTAATAGA
>AHTC1000532P00144
TATAAATACCTCGTGTCCTCTACCACCTGCAACACCGTCGGAGCACAAACATTGACAACA
>AHTC1000532P00021
AATTCATGATTCATTTCTCCCAGACGAATCCAGAACAGCTTCGAAAGTTCGAATTGAATA
>AHTC1000533P00266
TCCGTCGAGCGTCCGCCGCGTTCTTATGAGCGCCCCGCTCACCACCGATCTCCGATCGAA
>AHTC1000533P00277
TCCGCCGCGTTCTTATGAGCGCCCCGCTCACCACCGATCTCCGATCGAAGTACAACGTGC
>AHTC1000534P00965
GCTTTTTCAGCTTGGCATGTAAGAGAATTCAAGAGATTATTGATATGTGCAGTGGATCAG
>AHTC1000534P00943
TTCTTATCTGATTTATCCTTTGGCTTTTTCAGCTTGGCATGTAAGAGAATTCAAGAGATT
>AHTC1000535P00275
GTTGGTAGCAGTTGCTGTTTCCCATGCTTTCGCTCTCTTTGTAGCAGTTGCTGTTAGTGC
>AHTC1000535P00281
AGCAGTTGCTGTTTCCCATGCTTTCGCTCTCTTTGTAGCAGTTGCTGTTAGTGCCAACAT
>AHTC1000536P00026
TCTACAAATGGAGTCAAGAATTTCTGAGTCAACCAACTATCAAAGAGTGTTTGCCTCCTA
>AHTC1000536P00126
CCTTCTTGCTTCAGCAAAATAGATTTGATACTAGAGAGCGGGTTGAAATGAATGTCGGAG
>AHTC1000537P00647
ATTGTTCATACATGCTTTTGATATTTCTAATGTAGTAGTTACCACTAGCTTGTTCAATTC
>AHTC1000537P00343
GAGCACGCAAGGAGGAAGACGGTGACGGCTATGGATGTTGTTTACGCTCTGAAGAGGCAG
>AHTC1000538P00644
TATTGTTCATATGTGCTTTCCATGTTTCTAATGCAGTAGCTACCACTAGTTTGTTCAACT
>AHTC1000538P00650
TCATATGTGCTTTCCATGTTTCTAATGCAGTAGCTACCACTAGTTTGTTCAACTCTTATT
>AHTC1000539P00004
GAGGTTGAAAATGAGGCTTCTTGGTTCTACAAATACCCACACAAGTCATCATAGGAATCA
>AHTC1000539P00291
CAACCCAATTCACAAGAAGGTGCCAGTGCTTGTTCACAATGAGAGGCCCATAAATGAGTC
>AHTC1000540P01045
TTCTGAAATTCATTTATGGTACTCATCACAGGTTATATATCCTTGATTACAACCTATCCC
>AHTC1000540P00922
TCAAGAGGGATGTGCCAGAATTTACAAGATGTGCTTGGTGCAACAAGGGTAGCTCAACTT
>AHTC1000541P00123
TGCGATAAATGGTGATGCTTGTTCCGTGCTGTTCTTGCATAAATATTTGCTTAATAGATG
>AHTC1000541P00117
AGTTGGTGCGATAAATGGTGATGCTTGTTCCGTGCTGTTCTTGCATAAATATTTGCTTAA
>AHTC1000542P01216
TGGAGATGGAGGTGTCATTACTGGACAGATAGCACAATCTGAGTAATTTAGCTAGTATGT
>AHTC1000542P00152
GGTGCCATCATCTATGATGTCGTGACCCACGGCGTGAATCTGATGTGACTTGCTTGATCG
>AHTC1000543P00469
CATAAACCCTGATGAAGCCGTTGCTTACGGTGCCGCTGTCCAGGCAGCCATTTTGAGTGG
>AHTC1000543P01452
TAATGAAGAAATCCCCTGCATGATTTACATTTTGCAGTATTTTAATATCAACTCTTTCTG
>AHTC1000544P00402
TTTCAACACTGCACTCTTTCCGCACGCTTAGGGTCGCCAAGCTTCAAACAAACATGGCTG
>AHTC1000544P00372
TCATTGTTCAGGACTTCAGAGAACTTAGGGTTTCAACACTGCACTCTTTCCGCACGCTTA
>AHTC1000545P00289
TTTTATTTTATAGATTCGTAGAATGAGATATTTCAGTATATGATATGTGATCTTTTTGCC
>AHTC1000545P00298
ATAGATTCGTAGAATGAGATATTTCAGTATATGATATGTGATCTTTTTGCCTTTCAAATT
>AHTC1000546P00645
GTCAGCCATGTTTGTTGAAGCTTGAGGACCCTAATCGTGCTGGAAGAGTGTAGTGTTGAA
>AHTC1000546P00025
ATTCATAATCACAGTCTAGCAAACATTTGAAACATTCGTAAGTGATCAACTGATTTCTCC
>AHTC1000547P00001
GATACTGTCTTACAACTTGCCATTGCTAGAATAGCAGAGCAGAAACTCTAATAAATAATT
>AHTC1000547P00006
TGTCTTACAACTTGCCATTGCTAGAATAGCAGAGCAGAAACTCTAATAAATAATTATAAT
>AHTC1000548P00601
ATAATAATGCATTTGCATATATGCATGTAATAATTTGTAGGGAACTTGGATCAGGTAGGG
>AHTC1000548P00031
AATAAAACTATACTGTCTTACAACTTGCATTGCTAGAATAGCATAGCAAAAACTCTAATA
>AHTC1000549P00136
AGCACCTTATCTGCGACATCGAGGGTAATCAGCTCACGTCTGCCGCCATCCTCGGCCAAG
>AHTC1000549P00408
GCATTGATCATTGGCATCTATGATGAACCAATGACCCCGGGTCAGTGCAACATGGTTGTT
>AHTC1000550P00159
TATCCTCGCTGGCTTCTCTGTTCGTGGTTTGGAGTAGTTCACCGTCGGATCACCGCTTGC
>AHTC1000550P00140
TAGCTCGGCACGTCGTCCCTATCCTCGCTGGCTTCTCTGTTCGTGGTTTGGAGTAGTTCA
>AHTC1000551P00765
TTTCTTCCTCTCAATTTTATCTATGCCCAAGGAATATAACGTTATTATCATCACTGATTC
>AHTC1000551P00770
TCCTCTCAATTTTATCTATGCCCAAGGAATATAACGTTATTATCATCACTGATTCACAGC
>AHTC1000552P00293
GAAGCAGACGGAACTGTTCGTGGCCGCTGAAGGTATCTACACCGGTCAGTTCATCTACTG
>AHTC1000552P00061
AGAGAGGAGAGAGATTCTCCGTCATGGGTAGAGTCATCCGAGCACAGCGTAAGGGTGCCG
>AHTC1000553P01099
TTTTTACCATGCGATTTCAGTTGGATGTTAAATCTTAAATTACATGTCACTTGATATCCA
>AHTC1000553P00060
CAAGAAACCCTAATCCACCTTCACTGCCACCTTCCTTAGCGGCAGATACAGAGAGTGTGA
>AHTC1000554P00923
CAGTGCTGCACGTGCAGATATCTATGTGCCGCATGCCGGTCGTATTGCCACTCTTAACAG
>AHTC1000554P00575
TGTTGTCGTTATCCTCCTTCACACTAATAACGTCGCTAATCAGCTAGGCACACTCCCAAG
>AHTC1000555P00813
TCCTGTTGCATGAAATGGTCTGCAGTAGTGGTTCATAGTACCTGAATTGTTAGCTTTTTC
>AHTC1000555P00749
AAGAGGAAGAAGATTATATCCGGCCGCCTGCTGCAGTTCTGTCAAGTGAAATTGAAGTTC
>AHTC1000556P00589
TCCTTAAGTGGTGTTTATCTGCAACCCAGTAAGTCTTGAGTGCATAGCCTAAGGCTCTGT
>AHTC1000556P00106
TGGCCTGTGTTCTTCAAGCGCGAATTCAAGCGCAACTGGCCCTTCCTCGTTGGATTTGCC
>AHTC1000557P00419
GCTGAGCTTACTATTGTTCTGTCTAGCATTTCCATGGCGTGCAAGCAGATTGCTTCTTTG
>AHTC1000557P00753
ATAGCCCCAATGATGAGTGCCTTGCTGACGTTGGGGATGAGGATGATCCCACACTTGACA
>AHTC1000558P01456
TCATCAGAGAATACTTGACATTGAACCTACGGAAATTCACCAGCGTGTTCCCCTGTACAT
>AHTC1000558P01085
CTGACAATCGGAAAAGGAGTATTCGTCTTCACACTGGATCCGCTCTATGGCGAATTCGTC
>AHTC1000559P00066
TGCAACGCAGATATGGCTCCTAAACGAGGTGGAAAAGCGCCAGTTCCAGCTTCGAAGAAG
>AHTC1000559P00807
AAGGCAAAGGAGAGGCTTCTTGCTAAGGAGGCTGCTCAGAGGATGTCTTAGAGTATTCTT
>AHTC1000560P00641
TTTTCTCACATTCTTCCCTTATGGATGTGGATAATGGTTATCATGCTTTAATAATCTAAA
>AHTC1000560P00444
CTGGTGTCAAGAAGAGGAACAGACAGGGCTTGAAGATCCGTGGCAGGAAGTGGAAGTGAA
>AHTC1000561P00572
AATCTGCTCCTGCTTCTGCAAAGCCGAAGCGGAAGCCAAAAGCGAATGCTCCGGCGAAGA
>AHTC1000561P00551
CCGCTGCCAAACCTAAAGCCAAATCTGCTCCTGCTTCTGCAAAGCCGAAGCGGAAGCCAA
>AHTC1000562P00514
TCCCAAGCCTGCATCCAAACCTAAAGCCAAACCAGCTGCCATTACGAAGAAGGCCGCTGC
>AHTC1000562P00019
GGGGTCATAAGCCTGTATCATACCCAACTCTTCATCACATAAAGCACTCTCTCTCTCTCT
>AHTC1000563P00911
GAGGGGACTTGCTGGTGGCTTGAACGGACTAAACAGCTCGGCCATGATAGATGGTGGAGA
>AHTC1000563P00346
GTGTTGTGAGGGCCGAGACAGCGGCTACTGCTACTCCGGCGGTTAGCAAGTCTGCTCCAG
>AHTC1000564P00852
GACACAACTAATTTAAGTTATACACAATAAGATGATATTTCTCAGACTTTGATGTTAATA
>AHTC1000564P00364
AACAAGGAGGCAGCTTTGGAGCCGTTGAGAGTGTAAAGGCAACCAGTGATGTCAACTCTC
>AHTC1000565P00424
CAAGGAGGTAGTTTTGGAGCGGTTGAGAGTGTGAAGGCAACTAGTGATGTCAACTCTCCA
>AHTC1000565P00789
CAATGTAATGGAATGAAATTATTTATGCCAAGAACAAGTGTTATATGTGCCGAATTCGGC
>AHTC1000566P00712
TTGTTTCACATATATTCTGCGAAGTTAATTTGAGATTATGGGACATTTGTTACACAAATA
>AHTC1000566P00242
TCTGTGGTGGTGTTGGGAGGACTGCCCAGGCGAAGAACAGACATTCCAATGGACAAGGAC
>AHTC1000567P00759
ACAGCACTTCTGCTTCACATAGACGCTGTCAAGTTAATTTTGAGATTCTTGGAAATTTTG
>AHTC1000567P00053
GAACGAGAATTTGGAAGAACTGCAACACACCTCTCACTCTGCGGAAGGAGGAGAAGCCGC
>AHTC1000568P00411
CCTTCGTCCGCCGCGTCGCCAGGTCCAGCTTCGTCGTTCGCTGCTGCTAGCTTCTCCGCG
>AHTC1000568P00067
AGCAGCCACTGCAAGGTGGTTGATGGCGTCCTCGACGGCGTCTGGAGGAGTAGCTTTACC
>AHTC1000569P00019
CCTCCGCGAAGAGGAAGAACAAGCTGCAATCGCCGACATGGTGAAGTACTCCAGAGAACC
>AHTC1000569P00008
CTTCTGTGTAGCCTCCGCGAAGAGGAAGAACAAGCTGCAATCGCCGACATGGTGAAGTAC
>AHTC1000570P00229
CTGTCACTAATAAGGACAGTGCTGTACATGATCGGGCAATGCGCCCGGTGCCATCTGCGG
>AHTC1000570P00038
TGACCATCATAGGTTACAAGCACCAGACGGACCCAAACCTTGCTGGTACCAATCAGTGTG
>AHTC1000571P00363
CAGAGCAGTGATTGCTGAGTTCGTAGCAACGCTTCTATTCCTTTATATAACGGTTTTGAC
>AHTC1000571P00310
CCTCCACCGGCGCCATTGATAGACTTTGAGGAGCTGAAAAAGTGGTCTTTGTACAGAGCA
>AHTC1000572P00826
GCTGCTGTCATTTCAAGACATGGCTGACTGCAGTTTTCGGTTTTTATTAATGTATGCTTA
>AHTC1000572P00818
AAGAACGAGCTGCTGTCATTTCAAGACATGGCTGACTGCAGTTTTCGGTTTTTATTAATG
>AHTC1000573P01208
GGGTGGAAGAGCCCCGGCTGGTGAAGGTCAACAGGGTGAGCGACCTCCAGAGTGCAAGCA
>AHTC1000573P01230
GAAGGTCAACAGGGTGAGCGACCTCCAGAGTGCAAGCAGCAGTAGAAGTTTATCTATTAT
>AHTC1000574P00487
TCAATCAGATGATTGAAGATGCCGAACCGTTCGAGGGAGAGCCTCTTTTGGATGCTAAGT
>AHTC1000574P00088
ATCTTCTTCCTCCAAGTAAGATGATACTAGATGAGTGGAAAAGGCTGTACTCCAACACCA
>AHTC1000575P00771
TTAATCAGCCAAACTTTCGAAAGATACTAGGTGAAGTCAAGCAGACTGAAGCTGTTCCAC
>AHTC1000575P00137
CTTTCTTGCTGCTTCGGAATAACGCTCATTCACCGTCTTCATCGAAGCGAAGCCATGGCG
>AHTC1000576P01320
GGATGGATTTGGCCCGTAAGTATGCATTTGGAAAGATGCTCGTGATTGGATCCGAGCCAC
>AHTC1000576P01427
AAGTTTGTGATGGATGAATGCTATGACATGGAGCTTTATGAGTGGAGTAAGGTTGACATA
>AHTC1000577P00646
TTCTATCACTTCAAGTACGGGTTGTGCTTGTGGTTTCCAATGTTTCAATGAATTCATGTA
>AHTC1000577P00497
GAAGCCGGAGATGAGATCAAGGAAACATCTAAGCAACAACCAGGCGAGGGGCAGCAGTAG
>AHTC1000578P00958
GCAGCAGTAGCATGGTATTTCATGGGAATACCCATTTCTGTACTTCCCTGGGTAATACAA
>AHTC1000578P00322
ACCTGCTGTCAGTTGCTTACAAGAACGTTATCGGTGCGAGGAGGGCTTCGTGGAGGATCA
>AHTC1000579P00586
GGGATTCAGATGATGCTCTCAGAGTGTTACCCCGACTGGGTATCTTGAGGGGTTGTCTTG
>AHTC1000579P00023
GCGTATTGCCTATTATAGCTACAGGCTCTCATACCCCGCAATCGGAGTTTTCTCCATCCG
>AHTC1000580P00665
ACAATCCCTCAAGATACCCAATTGGGGAGTCACCCTGTGATCATCATCTGAATCCCTGTT
>AHTC1000580P00001
ACCCAGCGAAATTTTAATGGGGAAGGATTATAGATCATTGTGAGATCATTGAATACAGCA
>AHTC1000581P01316
CACCACCCGCTACTCGTTAATCCTGGTTCATGTTATGTATTACTGCCTATGTACATGTTG
>AHTC1000581P00603
TTGCCTATTATAGCTCAAGCCACTCATACCCCACAATCGGAACTTTCTCCGTCCGATCTG
>AHTC1000582P00861
ACATCTCAGCCGCTTGAAATTGGCGGTATATTCAGCGTCTATGGATTCGGTTATGATCAT
>AHTC1000582P00783
CTGTGCTTGCACGATAAGCAGCGTGAGGATGGATTATTGAGCCCTCGTGCCATGCTGTGG
>AHTC1000583P00698
TCTCCGCCGCTTGAACATGGAGGTATCTTCTCCATTTGTGGATTTGGTTATGATCATGTG
>AHTC1000583P00706
GCTTGAACATGGAGGTATCTTCTCCATTTGTGGATTTGGTTATGATCATGTGAATGACAA
>AHTC1000584P01323
TCTTCCTAATATTAACAGCTCCAATGATGGCATGCCCAGACTTGTTCCTTTAACTCAGCA
>AHTC1000584P00241
TGGCCGGAACTGCTCCGCTGTGTCACGACAAAACCACCACCTATCCTTCTGGACGAGCTC
>AHTC1000585P00652
TCACCTCTCAGCCGCTTGAAATTGGAGGTCTCCTCTCCACTTGCGGATTCGGTTATGATC
>AHTC1000585P00001
TAATTCCTGATGCCGAGGATTCGAAACCCTCTTGTGGAACATTGGATAGATCTGGAGCTC
>AHTC1000586P00018
GGGGATCATAAGGTTGTTGTATCGGCCAGGACGGCGGGAGGCAGAGAAGAGAGGCATAGC
>AHTC1000586P00559
TGAGAAGGCTAACTCAGGCCACCCTGGTCTCCCCATGGGTTGTGCTCCAATGGGTCACAT
>AHTC1000587P01374
TAAGGAGAGTGTTCTCCCTGCTGCTGTAACGGCTAGAGTTAGCATAGAAGCCGGATCAAC
>AHTC1000587P00472
AGCCGCCATGCCCCTGAAGGTGCAGCGCTTGAAGCCGAATGGAACGTTAAGTTTGCTGAA
>AHTC1000588P00381
GGAAATGCAGAGGCCCGGGACTCCACTCTACAACATCAAGGCTTACCTCCCTGTCATTGA
>AHTC1000588P00148
GAAAACATGAGAGCTATCTGCTTCGAAGTCTGCGATGTAGTCCTCCACGCTGATGCTATC
>AHTC1000589P01034
CCTCTGCATTGATGTGTATTTTATTTAAGATTACATTGATGTTTGTCATAGTACTATTTA
>AHTC1000589P00056
TGTCTTTCCGTGAGACTGTTCTCGAGAGGTCATGCCGCACTGTGATGAGCAAGTCACCCA
>AHTC1000590P00378
TGTGATCCTGAAGGCCCTCTAATGCTTTATGTCTCTAAGATGATTCCTGCATCTGACAAG
>AHTC1000590P00041
GACCAGCAAGAACACTGGTAGTGCTACATGTAAACGTGGGTTTGTCCAGTTCTGTTATGA
>AHTC1000591P02554
TTGAGGAAATGCAGAGGCCTGGTACCCCGCTCTACAATATCAAGGCCTACCTCCCTGTCA
>AHTC1000591P01612
CAGTGGAGGATGTTCCTTGTGGTAACACAGTTGCTATGGTTGGGTTGGATCAATTTATCA
>AHTC1000592P00683
TGGATGGAGAGGAGGCATACCAGACATTCCCAAAGGGTTATTGAGAATGCCCAATGGTGA
>AHTC1000592P00676
CTCCAGGTGGATGGAGAGGAGGCATACCAGACATTCCCAAAGGGTTATTGAGAATGCCCA
>AHTC1000593P00677
ATTATGATTATTGTAAAGGATTGATAGTTATTATCGCTGAGAGGGAGATAATGTAATGAA
>AHTC1000593P00562
ACTGAAAGGTCATGTGGAATCAGTTGTGAGATTGAAGGGTCTGGACATAGACACAATTCA
>AHTC1000594P00168
AAGGGAGAGAGCCATGGCAGCGATCAGTACAAGCAGGGAGAGCACCACCAACAGCAGCAG
>AHTC1000594P00303
CACGTGCAAGAGCACCACCCAGGTGAGCAGCAACACAAGGAGGGTCTTGTAGACAAGATC
>AHTC1000595P00691
TTTCTACTTTTCCTGTTGGTAATGTGAGTGTTGTAGCATATAATGTACCTCTTAGTCTCA
>AHTC1000595P00716
GAGTGTTGTAGCATATAATGTACCTCTTAGTCTCAGATTGTAAAAGCCCCACTCCTGTGG
>AHTC1000596P00105
GCAATAATGGGTTTCCACATTGCAAGTACCCTATCACTTAGATGTTGAAGCGACTAACAA
>AHTC1000596P00051
TAATATTAGACAAATTACCTTGTAGAAATGTGCGACAAGCATACACCAAAATGGGCAATA
>AHTC1000597P01027
AATGGAAGCTCGACACACTTTGTGATCTGTACGAGACATTAGCCATTACCCAGAGTGTCA
>AHTC1000597P01274
GCAAGTGTCTCTCGTAATAAACTATGATCTCCCTACACAGCCCGAGAACTATCTCCACCG
>AHTC1000598P00092
CCTAACTCCGTTCAATCTTCTTCACTGCGAAAATCTTCGTCTTCGTCTTCTTCATCATCA
>AHTC1000598P00461
AACTTTCTGCTCTGGAATCCTGCAACAACTTGACTACAGCCTGACTGAATGTCAGGCCTT
>AHTC1000599P00503
AACTTTCTGCTCTGGGATCTTGCAGCAACTTGACTACAGCCTGACTGAATGTCAGGCCTT
>AHTC1000599P00211
CATCATCATCCGCAGTCATGGCAGGAGCTGCACCTGAGGGAACACAGTTCGATGCTCGTC
>AHTC1000600P00642
CTAGTTCTCTCTCTCTCTCTCCTGAGTTTGAGGATGACATCATAATCCAAGAATTCAGGA
>AHTC1000600P00013
CGTTGGGGCTAGCAGAGGACCCAGAGAACCTGAAGTGGTTCGTACAGGCAGAGCTGGTGA
>AHTC1000601P00291
TGGCCTCTCCAGCTTATCTGAATGGCAGTCTTCCGGGAGACAATGGATTCGACCCGTTGG
>AHTC1000601P00186
TCCTGTCTGGCTCATCTGGCAGACTCAACAGGGAGGTGTCGTTTAGGCCATTGAGATCTC
>AHTC1000602P01020
TGGCAACACTTTGTAATTGTCCTACTTCACATTAATAAATAAGCAGCATCTATAGTAGTA
>AHTC1000602P00750
TCATGTCATTCGGAAGCCTGGCGATGCACTCTTGGTACCTGGCCGGTAAACTTAATCTCT
>AHTC1000603P01034
TGTGGCCAAATTGTACTCTCTATCTGATTCTCAGGTGTTAAATTTGCTAAATTCAGTTTA
>AHTC1000603P00869
AATATCATCTTTATACTCCGGCTGAGGTGGAAGCTGTGATAAGTCGCCTATGAATTACTT
>AHTC1000604P00185
GTTCTCAAATTCGCTGCCGAAGAATTCAAAGTCCCTCCTCAGACCAGCGCTATCATCACC
>AHTC1000604P00390
TATATATACCTGTACTATTGTAGTCTGATAGTTAAACATATTAAGTACCAGTGTTACTGA
>AHTC1000605P00365
TGAAGCTCGAGGTGAGGGACTCAGGCTTACAGACTGGTGACCCAGCTGGTTTCACCCTTG
>AHTC1000605P00718
GTCGTCTTTGAAGCTACATTCATCCATATATTAAGCGAAAGGATGTACATAACATGCATA
>AHTC1000606P00541
CATGATGGCATTTACTAGAGATGGCCAAGTCTACAACGAGCTTGTACAAAATTGCGGGAA
>AHTC1000607P00791
TTGTATAATTATTAACAATGATCATAACATTATATGTATGAGGAGTAGGGATCTCTTAAT
>AHTC1000607P00544
AGTCTACAAAGAGCTTGTACAAGATTGCGGCAAGCGTTTGGGCGTGGATCACGAGAAAGA
>AHTC1000608P00207
TGAACAGAGAGTATATGAAAGGACCAGAACATGGAATTGATCCATTGGCCAATGGTGGAG
>AHTC1000608P00438
TTCATGTGTCAAAGTTATATGTATGAGGAGTCGGGATCTCTTAATCCAAAGATATGTAAT
>AHTC1000609P00539
ATAAGAATCAAGGATGGTCTTACGGATGATCTTGGCGCTGAGGCTATGATGATGGAAGCA
>AHTC1000609P00885
AAATGTCAAGATGTTCGCGTACATTAGAAATTATTGCATTTGGATAATGGTGAAATCTTG
>AHTC1000610P01040
TATGGCTGAGAAGGTTAAATAGTGGCTTAAATTGAATGTCTAGGCATACATGAGATTAAA
>AHTC1000610P00230
AGCTTTATCAAAAGTTCCATCTGCTGAATATGTGAATGTGTGCAGGTGGTACAAGCATAT
>AHTC1000611P00238
GCTTTATCAAAAGTTCCATCTGATGAATATGTGAATGTGTCCAGGTGGTACAAGCATATC
>AHTC1000611P00042
ATCTGCCTCTTCACTCTTCACTCTTCACACTCACTCAAAACCGCAGCTGCCGCAGCCATT
>AHTC1000612P00556
AGATTGAGGAACGAAACGTGCTGAGCAAGCTTGTGATGGATGAACAGAGTGACTCTGCTT
>AHTC1000612P00183
CCTGATGCACAGGCCCTCATAGTGAAGGCCTGTGAAGACTTCGGGTTTTTCAAAGTCATA
>AHTC1000613P01069
TACAAGAACGCTGCCTACGCTACAAGATTGGCTACCAATAGGCTCATACCCTATGAGAAG
>AHTC1000613P01277
TTTTCGTGGTGTTATCTGCCAATCATAAATGAGTCATAGCTTATAAGTTAGGATAAGATA
>AHTC1000614P00825
TTGGCTGAGATCAAACATGCTCGCCTTGCTATGGTTGCCTTTTTGGGCTTTGCTGTCCAG
>AHTC1000614P00030
TCATTCCTCCCTTCAGAACACACTCTGTCCCTAGTTCCAGGTCCAACGCTTCTCATAACA
>AHTC1000615P00874
TTGCTGTCCAGGCTGCTGTAACTGGGAAAGGCCCACTTAACAATTGGGCTACTCATTTGA
>AHTC1000615P00355
TAGGAAAGCCGGCAGAGTATCTCCAGTTTGACCTAGACTCCCTTGATCAGAACTTAGCGA
>AHTC1000616P00460
TATATTGGATCCCCACGATGCGTTAGACGCATGCACCTAGCTAGCTACTTTACATATGCA
>AHTC1000616P00452
GCTTGCATTATATTGGATCCCCACGATGCGTTAGACGCATGCACCTAGCTAGCTACTTTA
>AHTC1000617P00517
TATATTGGATCCCCACGATGCGTTAGACGCATGCACCTAGCTAGTTACTTCACATATGCA
>AHTC1000617P00010
AGGAGTGGAAATTAAATATATTAATGGAGCTGAGCATGTGTTTGTTAGTGATCTTAGCTA
>AHTC1000618P00811
CTCATCAGCCTCTCTGAGGCCCAACACGCGCTCCTCTGAGTGGGAAACAAGTGACATTGA
>AHTC1000618P01188
CCAACAGTTTATAATGCCAATGCGATTGGCCATAAGGTGTGGTTCCTATGAGAGGATTCC
>AHTC1000619P00597
GCAAAGCTTATAAAGGCAACAATGCACCCGGAACCTGCACACAAGCATACCTTAACACAA
>AHTC1000619P00223
TTGGGGTAATGCCAAACTCAGTGCTAACGGTACCTTTACATGCCAGCATGGAAAATATGA
>AHTC1000620P00693
TCGCGACTATTGCTCGACGACTTGAACAAATCTGACTATCCATCCAAGCGCATGATCATT
>AHTC1000620P00593
TAATGCTGCAGTTTACTTGCCAACTGCTAAGGAACCTACTTACACAGCCGAAGGATTTGA
>AHTC1000621P01198
TCTGCTTCATTTGAAAACCAGTTGTCGCAGGAGGCTAGCGACGCGGATAAGGCTCGCAAG
>AHTC1000621P01210
GAAAACCAGTTGTCGCAGGAGGCTAGCGACGCGGATAAGGCTCGCAAGGTATGGGAGATC
>AHTC1000622P00320
TTGAAAGTACAGCCACTACTGGACATGCCACTGGAGGTGGAGGGATCGCCGGACTTGGAA
>AHTC1000622P00818
TACCCTGTGTCATGGTCTAGTTATGAAAGTAGGCAATTAGTCTCGTTGTTGAAGTGGTGC
>AHTC1000623P00528
TGATTTTGGCTGTCCTGAGTTATAATTTTTCCCTGCTAGGATCGGTTTGTACATGTGATC
>AHTC1000623P00084
AGCATGGTTCTGCAGAACGATATCGATTTGCTTAATCCACCGGCTGAGCTTGAGAAGAGA
>AHTC1000624P00276
TCTTGTGCCAGCCCACTGGTGGAAGAGCAAGGCTAACCGAGGGCTGCTCGTTTAGGAAGA
>AHTC1000624P00469
TTCCAAAGACATTATTATCTCCAGGACTGTAATGATATCACCAAGCATTTTTGTTTAGTC
>AHTC1000625P00536
TCTCTAGAACTTGATGATACTACCTAGCCTTTTCATGATATTGCATATGATTTTGGTAGA
>AHTC1000625P00317
ACAGTATTGTGCCAGCCGACAGGTGGCCGAGCGAGGCTGACCGAGGGCTGCTCTTTTAGA
>AHTC1000626P00642
TTAGGTTTTAATCTTGAGGATTGCTAGGAGACTAGCAACTTTTGTGATTTGTAGCCATCA
>AHTC1000626P00687
GATTTGTAGCCATCAGATAGCCATCAATGATGGTTTTAATGGTACGAGATTGATGTGAGA
>AHTC1000627P00543
ACTAAGAATTATATTGTTATGATGATGACATTATGGTATCATTTAAGTTACTTATTGTGT
>AHTC1000627P00025
GCGCAGAGCATCACCCTAAGGATGCAGATATTCGTGAAAACCCTAACCGGTAAGACCATC
>AHTC1000628P00441
GAAGATCAAGTAAATTCTAGATTATGCTGTTATTCTCTTCTTGATGTTGGAATCGGATCA
>AHTC1000628P00444
GATCAAGTAAATTCTAGATTATGCTGTTATTCTCTTCTTGATGTTGGAATCGGATCAGTT
>AHTC1000629P00396
GCAGCCCTCACCACCGATGCAAGGTGGTGACCCCAGGGCGTGAACAGGCACGTGTTGCCC
>AHTC1000629P00127
GTGTGTTCTTCCGGCGATGGTTGCAGCCATCCGCCCAGCAAAGAACCCCTTCTGCGTGCA
>AHTC1000630P00328
CGTAACCAGCAAGCACTCCAGCACCTGCCACAGCACGTAGTATATTCGCACCGGCACCTT
>AHTC1000630P00487
TACGCACAGTATCAATGGGATAAGAGGCCAAACCAGCACCTATTGTGATTCCCCAACCCA
>AHTC1000631P00901
ATTCTTTGGACTATGCCCGAACACGTCTGGCAAATGATGCTAAGGCTGCTAAGAAGGGTG
>AHTC1000631P00991
TTTACAGGAAGACCATTAAGTCTGACGGTGTTGCTGGTCTCTATCGTGGATTCAACATCT
>AHTC1000632P00918
AATCTGGATCATGGCGTGCTCCTAGTGGGTTATGGCGCGGCCGGATATGCTCCCATTCGC
>AHTC1000632P00102
GCCGTCGACGACCAAGCGGATCCCTTGATCCGTCAAGTAACCGATGGAGACCATCACATG
>AHTC1000633P02824
TATGAGTTAGGACTTTCATCCGAAAAACTCCTACTATATGAATATGAAATCTAAATGTGA
>AHTC1000633P02143
AAGAGTTAGTTGAATCATGCACAACCATAATATGGACGGCGTCGGCGCTCCATGCAGCTG
>AHTC1000634P01268
TGAGTATTGCTTATGTTGTAATCCCCTATTTCCAATGAAATACTGCAACTTCATATGGAA
>AHTC1000634P00638
CTGCTACCACTGCAGCAGAGGCTGAATTACCCCCGACACATCCCATTCGTTTGGGTCTTG
>AHTC1000635P00405
CTCCTGGCTGGTTGTATAGGGACTGGCCAAGTTGCATAACTTCCTGGTTGAGAGCAGCCA
>AHTC1000635P00268
AAAAAGCTATTGGATAATCCGTCTTGCTCCTCACTTAGAGTCTGTAAAATCAGCATCGAT
>AHTC1000636P00031
CGATCACAGAACCTCTCTGTGATTCACAATGTCTACCGCCACATCCAGCTCTTGGGGTAC
>AHTC1000636P00025
GAGATCCGATCACAGAACCTCTCTGTGATTCACAATGTCTACCGCCACATCCAGCTCTTG
>AHTC1000637P00814
CCATTTACCAATAAGTAGTTAGAATGTAATGTGTATCATCATCAAAGACATCAAGCTGTT
>AHTC1000637P00713
TTCTCTGTACTGCCAAGTGATTGAAGAAGTCTTATCTATTTACCTTTGTTGGTATGAATG
>AHTC1000638P01747
ACATTGATGCCAATGGTATTCTCTCAGTTACTGCGATAGATAAGGGCACAGGCAAGAAAC
>AHTC1000638P01152
ACAAACATCAGTTTGCCGTTCATAACCGCTACAGCAGATGGCCCCAAGCATATTGAGACC
>AHTC1000639P00452
GTTTGTGGATTGTGTGTAGGGATCATTGGAAGCAGCTGTGCATTGTCTGATGCTCAAAAC
>AHTC1000639P00034
GTTAAACACCATTACACGACGTACGTTGAGATCCGATCATAGAACCTCTCAGTGATTCGC
>AHTC1000640P01366
GCTCGGTTCAGTAGCAGTGTATGCCGGAGCAAACTTCCGCACCCCAGTTGAGCCTTACTA
>AHTC1000640P00461
TGCAAAGCTGGTGCTAGTGTCCTGAAAACTCCTTTGTACAAGCACATTGCAAATATTGCT
>AHTC1000641P00203
TATAACATGTCAGCTGAACCCTCGGGCAGGCCAAGGCGGCCAGAAACTTGAACGACGACA
>AHTC1000641P00198
TGAATTATAACATGTCAGCTGAACCCTCGGGCAGGCCAAGGCGGCCAGAAACTTGAACGA
>AHTC1000642P00739
TATATGATGGCACCCTATTAAATAGCAATATAAAAAATTTCACTTTGATAAATGTATAGA
>AHTC1000642P00152
TCATGCAAGGCACCAACTCCGCCGCCGCCACCAAAAGCGAAATGCCCCAAAGACACATTG
>AHTC1000643P00613
TTCTTGATTCTCAATTTCACATGAAATTAACTGCACATACGTTCAAGTATAATTAGTCAA
>AHTC1000643P00093
AAGCCATGGCTTTCAACACCATCAGCAAGCTTTCTGCCACAATTCTTGTGCTGTCTCTCC
>AHTC1000644P00812
TATATGATGGCACCCTATTAAGTAGCAATATAAAAAATTTCACATTGATAAATGTATAGA
>AHTC1000644P00035
TGCCTTTATAAATTGGTATGTAGTACCACCAATACATTATTCAACTTCATATACACCACA
>AHTC1000645P00612
CATGAAGACAACTGCACACGCGAGTCTTTACCTTTAAGTAATTAGTCAAATTTCTATGCA
>AHTC1000645P00600
CTATTATATTCACATGAAGACAACTGCACACGCGAGTCTTTACCTTTAAGTAATTAGTCA
>AHTC1000646P00235
TCATGGCCCTTGAGCGTGTGCCCGCTGACATCCGGGCTCAGGGCGGTGTGGCCCGCATGA
>AHTC1000646P00826
TCAAGAGTGGTGACCCGGCCAAGAGGGCGCGGGCTATTGTCCAGGCCGTGACGCATTACA
>AHTC1000647P00730
TGATGCATTTGGTACTGCTCACAGGGCACACGCATCAACAGAGGGAGTCACTAAATTCCT
>AHTC1000647P00464
GTCATTCTCTCCAGTCATTTGGGACGACCGAAGGGTGTCACTCCCAAGTTCAGCTTGGCA
>AHTC1000648P00438
TTGGGAGGAGTGGAACAACCAGCTACACGCGCGAACTTCAACACTCGCTATTTTGCCAGA
>AHTC1000648P00125
AGGGATGTCTGTCTACTACGGCTCAAAGCACGTGACCAATGGTTGCGACATCAAGCCTTC
>AHTC1000649P00153
GCAAGTGCTGCCCCAAGGTACTCTCATCTTTATCCCTTCTTTCAGATTTCTTTCATTCTC
>AHTC1000649P00148
TTGCGGCAAGTGCTGCCCCAAGGTACTCTCATCTTTATCCCTTCTTTCAGATTTCTTTCA
>AHTC1000650P00585
TCTTAGTCTGGTTGCCTGGAATACTGAACCATAACAATTTAATGATTTTGATGAGAATGG
>AHTC1000650P00016
TGTGCCCCTGTCCCCTGAGAGTATCACCTCCATAACCCTAGAGAGCTTTCAGAGCGTAAC
>AHTC1000651P00029
GTTGTGCCACTGAGATTATCGCCTCCAGAACCCTAGCTAGCTTCAGAGCGGAACGAGCTT
>AHTC1000651P00388
CAGCGCTTTGCTAGGCGCAGGGATGATGCACCAAGGCCTGGTCAACCTGGTCAAGCTCCT
>AHTC1000652P00641
GCCTGGAATAATGAATGATAACAATTTAGTGGTTTTGATGAGAATGATTACGGAGTTCGA
>AHTC1000652P00484
GGAGTTGGAGCTGGAGCTGGAGCTGCTCGTGCTTAGACATAACTCCATTCTATAATTTTG
>AHTC1000653P00064
CCCTAACCGTTGTGCACTTGTGCCCCTGTCCACTGAGAGCATTATCTCCAGAACCCTAGA
>AHTC1000653P00205
CAAATTCATTCGCTGCTCCAATTGCGGCAAGTGTTGTCCCAAGGACAAATCAATCAAGAG
>AHTC1000654P00960
TGACTTTGACCCGCTTGATGTGACTAAGACCTGGCCCGAGGACATCTTGCCCCTGCAGCC
>AHTC1000654P01438
AGGCAAGATAGATTTATCCGCCGATGGGTCGATGCGCTGTCTGACCCACGTGTCACCCAT
>AHTC1000655P00040
TATAGTAGAGAAGCATGTCGACGGTGTCAAGCATATTCGGTGGCAGATTGGTGGTGGCGC
>AHTC1000655P00449
TGGTGCTTCTTTACTTTCCCTTGTTTGATTCATGAATCTGTTAATTACATTGATGATTAA
>AHTC1000656P00099
GATAACACCACCTAAGCAGCATCAGGAGGAGGAGGAGTGACGGAGTCATCGGCGGCGGGA
>AHTC1000656P00087
AAAGTACAATAAGATAACACCACCTAAGCAGCATCAGGAGGAGGAGGAGTGACGGAGTCA
>AHTC1000657P00769
AAATTGTACTAGTAAGCTGTAAGGCAGGTGCAAATTACTCATTAGCACATTCACGATCAT
>AHTC1000657P00155
CAACTCCATCGATCACCCGCGCAGGTCTCTTGCCCAAGCGAGCTCTCGGGGTTTCATCCT
>AHTC1000658P00747
GTTTTTGCACTACAATCAGGGCAAAGCTTCTCAACATCAACATCATCATCCCCATCGCCC
>AHTC1000658P01074
TTTGTCTGCTTGTTTGTATGATTGCGTATGTGGTTCACGGTTACGTACGCAGACCCGTGA
>AHTC1000659P00051
AAATCCTAGCCTGACGTGGTGACATATCTCTTGACGATATAAGGTGTTTATCGGCCATTA
>AHTC1000659P01007
TGGACCTTGATGCTGCTGTGTGTCTCTGCACTACAATTAGGGCGAAGCTTCTCAACATCA
>AHTC1000660P00138
ATTCTTCTCTTCAATTTGAGCACTCTAATCAACGTTGTCATCGCTTGTCCGTACTGTCCA
>AHTC1000660P00144
CTCTTCAATTTGAGCACTCTAATCAACGTTGTCATCGCTTGTCCGTACTGTCCATACCCA
>AHTC1000661P01672
GGGAGTTGCTGCAAGCTACTGGTTAGGCATATGTTAAGGTAAACAATGCTGGTAGATAGC
>AHTC1000661P00988
CTTTCCCAGCCAATGCAGGATTGTATGGCTGTCCCACAACCGTGACAAATGTGGAAACTG
>AHTC1000662P00578
TCTTGCCATTTTATATCATGTTTTTCTACTCATGTCTTTTGTGTTTAGATTTTATTATGC
>AHTC1000662P00198
TTTTGGTGTGAAAGGTGGACGTGGTGGCCGTATAACTGCCATGGCTGCATACAAGGTGAA
>AHTC1000663P01461
TTCTTTGCCTAGGTCATAGGATCCATGAATATCTATGTAAACACTACCTTATAAATGAGA
>AHTC1000663P00604
ACCTCATGGGGCTTGCATGCAAGCTCCTAGAGGTCCTCTCGGAGGCAATGGGGCTAGAAA
>AHTC1000664P00778
TTGTTTCATTAGTTTGGATTAGGTGTCTCACCATGCAATGCTACTTCACCTTTCATCTTC
>AHTC1000664P00218
CTTGGAACCGTGATGCGGTCGCTTGGGCAAAACCCTACTGAGGCAGAACTGCAGGACATG
>AHTC1000665P00709
GGTACTTGCTCATTACTTATCATGCTTGTTTGCTCTGCCCCTTGCTTTCATTAGTTTGGA
>AHTC1000665P00253
TTGATGCCGATGGCAACGGTACTATTGATTTCCCCGAGTTCCTTAACCTGATGGCTCGCA
>AHTC1000666P00001
GGAATTTGAGCTAAAATCCTGAGATCCACATTCACTTTAGCTCAACATTATCAAAAACAA
>AHTC1000666P00104
TTTGCTCCTCATTTTAATATTTGAAGAAAAAACATTGGACAACATGGAAGCACGTGCAGC
>AHTC1000667P00996
TGGAGCAGAAGAGGTATTTCAACTTGGTCCCCTGAATGAGTATGAAAGGATTGGATTGGA
>AHTC1000667P00727
CTTTTGTCGCAGGTTAAGCCTCCTAGTAGCTTCACTGCAGAAGAAGTTGAATACCTGACA
>AHTC1000668P00599
GAAGTGTGGTTCTGTCACTGTTAGGATGGTGCCGGCACCTCGTGGTTCTGGAATTGTCGC
>AHTC1000668P00049
ATACAAACTCTTCGGAGCGCAGCCAAAAGACTTGTCCAAACATGGCAGAGCGCGGAGCTG
>AHTC1000669P00546
GAAGCTCTTGCTCTATACGGTCTCATTGTTGGTATTATCCTGTCATCTCGTGCCGGCCAA
>AHTC1000669P00019
GGGAGATCGGAGCCTGGAAGCCGTGAGTTTCTCTGTGTGATCACACCTTCGTTCAGATCA
>AHTC1000670P01449
TTATCAAAGGTATGATTTATTCAGTGGCGGGCAAAGTTATCTGCCACTTTGAACTCATTC
>AHTC1000670P00943
TGTATGATTCCCTGAAGCCAGTTCTTCTCACTGGAAGCCTACAGGATAGCTTCTTTGCTA
>AHTC1000671P00333
AACTATGGAATCTGGCTCCGATATCAGAGTCGCACCGGTTATCATAATATGTACAAGGAA
>AHTC1000671P00432
TACAATGAGATGGCGTCGCGTCATAGGGTCAGATTTCCTTGCATCCAGATCATCAAGACG
>AHTC1000672P00333
AACTATGGAATCTGGCTCCGATATCAGAGTCGCACCGGTTATCACAATATGTACAAGGAA
>AHTC1000672P00599
GCTGAAGACAACCTACAAAGCAACCAGACCCAACCTGTTCATGTGATTCGAGTTGATTTG
>AHTC1000673P00825
TGTCATTTAATGTAAAATACTCTGCCTATGAGCAAATAGTATCCCCTAATTGTTGTCCTA
>AHTC1000673P00198
GCCGCACAAGTTCTAAACTGACAGATAATGGGTCGTGGTGTCAGTGCCGGTGGAGGTCAG
>AHTC1000674P00001
GCTCCATTTTAAATATTCCATTTCCATATTCATTTTATCTTCAAGTCACAGTGTGTGCCT
>AHTC1000674P00137
AGCCGCACAAGTTCTAACTGACAGATAATGGGTCGTGGTGTCAGCGCCGGTGGAGGTCAG
>AHTC1000675P00175
GGCTGTCCGGGAGCTTGTGGTTGATGATGCCTGGTTGAATGGTGAATTCATAACTACTGT
>AHTC1000675P00181
CCGGGAGCTTGTGGTTGATGATGCCTGGTTGAATGGTGAATTCATAACTACTGTCCAACA
>AHTC1000676P00401
ACTCATGCCTCTCTTAGACTGCTGCTTGTTTTCTTTGCCTGACAACTGCGGTTTCCCATG
>AHTC1000676P00610
GCCATGGGATCTGAGGCGTAATCTTATATGCGTATGAAGCTTATGGTTACCAATCCGGGG
>AHTC1000677P00269
TGTGGTTGAGGCATGCACTGGGGTTAACATTGCTGTCATGGTTGGTGGTTTCCCAAGAAA
>AHTC1000677P00114
CCTATGATTGCTAGGGGAGTAATGCTGGGCCCTGACCAGCCTGTAATCCTCCACATGCTT
>AHTC1000678P00497
GCTCTTGAAAAGCATGCCGCTGCAAACTGCAAGGTTCTGGTTGTTGCTAACCCAGCAAAC
>AHTC1000678P00133
TCTTCGATCGACGGTTCCAATGGCCAAAGATCCAGTTCGCGTTCTCGTCACCGGTGCTGC
>AHTC1000679P00605
CAGCATCTGTGGACTCACCCAGCTGATGAACAAGTCTCAGAGTACACAGTGTTTCGTCCA
>AHTC1000679P00149
TTAGCTCCCCTCGCTTCTTCAAGTTGATAGCTTCTTCTGCGGTCAAGCGAAAGGAGTTCA
>AHTC1000680P01153
CGAGTGATAACCCAATGATAAGCCCTCTTGCTGGAAAGCTTTCACTAATCCGGGCAATGC
>AHTC1000680P01312
AGACTCAAATATAATAATTAAGTTGCAGACATTCTGGGCCACTGTCTCTATCTATCTATG
>AHTC1000681P00595
TCTTGAACTGCAAGGTTACAGCCGCATCGGATCTAATCCCGGTGAAGTCGTCGTTCAAGA
>AHTC1000681P00372
TACCAGTGCAGTATCGTGGCATACCAAGACACCCTGTACGTCCATTCCCTACGCCAATTC
>AHTC1000682P00620
TAGACATGAGTGAATTCATGGAGAGGCACACCGTCTCTAAACTCATAGGTTCGCCTCCTG
>AHTC1000682P00069
TATTGATGAAGCTGGTTCACGTGTCCGGCTGCAACATGCACAGTTGCCTGAAGAAGCAAG
>AHTC1000683P00564
TACTTGTCAATGGACGTTCAGCTTTTAATGGATCACAGATTCCCAGTCAGGTTTCGCCCA
>AHTC1000683P00426
TGGTAGCAGTGGTACTCCAGAGTCCTTGCCAGAGGAGGCTCTTCCTGTATAATGGGGTTA
>AHTC1000684P01337
AGGGACCAATACCATGACAATGAGAACTTGCGCCGTACCTCGGATATTGTGCATCAATGT
>AHTC1000684P00503
CCATGACCAACTTGTACACGTGTCTCGATGGCTTCGCTTACTGCAAGGGGAGTCACGTGA
>AHTC1000685P00668
TTCAGATCCTGGAAGATGGAAGGCTAACAGACAGTAAGGGAAGAACTGTGGACTTCAAGA
>AHTC1000685P00480
CATGATTCGGCTTGATATGAGTGAATTTATGGAAAGACACACGGTGTCAAAACTCATTGG
>AHTC1000686P00707
GATCCAGCTTTGGAAAGACGATTCCAGCCAGTTAAAGTGCCAGAGCCAACTGTGGATGAA
>AHTC1000686P00197
TCAGAAATCATGCCGACTTTGGAGGAGTATGGCACAAATTTGACTAAGTTAGCGGAGGAG
>AHTC1000687P00579
TCTTTCATGGAAGGGGCATACAATCGTGTCTTGAGTGCTAGGCAGACAGTTCCCCATGAT
>AHTC1000687P00158
GCTCTTTGAGCGCTTCAAGGCCGCGTTTCTCAGGAAAGACTACGATACCTGCTCCAATCT
>AHTC1000688P00123
AACGTCAAGGCCAAGATCCAGGACAAGGAAGGCATCCCACCGGACCAGCAGCGTCTCATC
>AHTC1000688P00389
GGTTCAGAGGCTTAGGAAGGAGTGCCCTAACGCTGAGTGCGGTGCTGGAACTTTCATGGC
>AHTC1000689P00001
GGGGAGAGCGTAGAGTCCTCCTTCTCCCACCGGCAGCCGCAAAGATGCAGATCTTCGTGA
>AHTC1000689P00440
GGCTAACCACTTTGATCGCCATTATTGCGGCAAGTGTGGCCTCACCTATGTTTACCAGAA
>AHTC1000690P00812
TTTTGGGTGCTATGGAATTATCAATTATCGAATAGAATGGAACATGACAGATTGAGCTTT
>AHTC1000690P00019
CTAATAAGCCTCTCACCATATGAACTTTCCGCTTCCAAGTTCATTGAGTTCCAGCGTAGC
>AHTC1000691P00027
TTTGCATTCCACAGATAATTAAGTCATCAAAATGTCGAACACCTGCGGAAACTGCGACTG
>AHTC1000691P00001
ATAGCAGCATACATAGCATTAATTTATTTGCATTCCACAGATAATTAAGTCATCAAAATG
>AHTC1000692P00048
TATCATATAAAACTGAAAGCTAATTAAGTCATCAAAATGTCCAACACCTGCGGAAACTGC
>AHTC1000692P00013
CGGCCGGGGATAGCAGCATATTTGCATTCCACAGATATCATATAAAACTGAAAGCTAATT
>AHTC1000693P00722
ATGCATGGGAACATGTGTGAAGATCAGTCCACCATAGCGTCACAAACATATGACAGGAAT
>AHTC1000693P00626
GAGCTGCAAAACCATAACAATTATCTGCGAGCTAAGATAGCTGAACATGAGAGAGCACAG
>AHTC1000694P00243
TGAGGATCCTTCTTCCGGTGAAAAGGTGGAATCTGCCCGAGCTCCAGGAGGTGAAGCTGC
>AHTC1000694P00463
TTTCTAGATAATTGAACAATGGAATGCGGGATTGTCACCGTCGCATTAGGTTCTGTGCAT
>AHTC1000695P00860
TTTAATTACAAGCATTCCGCACCTATATATATACTTATTACAATGTTTATGTATCTTCAA
>AHTC1000695P00733
ATCTATATCATCTATCTGAATAATTGCAAGTTGGTGCCTATAATGGATACTCCATACTCC
>AHTC1000696P00694
AAGACAACAGAAGTTGCTGCGGTACCGTTTATAACAACTTCATATGGCATCTCAAAATGA
>AHTC1000696P00297
TGCAATCAAGGCTCCCCGAAGCACTTCCACAAATCTCATTAGTGTTAGAGGAACTATCGA
>AHTC1000697P00755
TTGATTTAGCGATCTCTGAGTTGGATACTCTGAGTGAGGAGTCTTACAAAGACAGCACAC
>AHTC1000697P00600
GTCCATGAAAGCATATCAGGAAGCTTCCTCCATAGCAGACACTGAATTACCACCCACTCA
>AHTC1000698P00254
TTAAGAACTGCAAAATTCATCACTCTGTCGTTGGTCTACGATCTTGCATTTCAGAAGGTG
>AHTC1000698P00015
TCCTGGTGCAACTTCTATTGGAATGAGAGTTCAAGCTTACTTGTACGATGGCTACTGGGA
>AHTC1000699P00112
GGGAAAATGTCAAGATCGTAAACGGCGACAATGTGCAAGAGGCTGCAAGGGAAACAGATG
>AHTC1000699P00082
GGGCAATCATTGACAAGAATGCACGCATTGGGGAAAATGTCAAGATCGTAAACGGCGACA
>AHTC1000700P01870
TCCACTGATTAAGGACTAGTATCCGTTCGGCAAGTGGAGATAGAGACTGTCGCGCCTCGT
>AHTC1000700P00861
CCACTGCATTTGGTCTGATGAAGATTGATGAGGAGGGGCGTATAATCGAATTTGCAGAAA
>AHTC1000701P00671
GAGATACTTGTGTAATTTGAGATCTGTTTAATAGAATATGTTACTTGTGTTCTGAATTTA
>AHTC1000701P00010
CTAGACTTGCAAATTCATCACCTGTTTAAGTAAAGAGTATGGCACATACCAGTGGCAACA
>AHTC1000702P00693
GTGTTCTGAATTTAGAAACTATGTGCAACTTATTCCACTTCTTCATGAACATACTTCAAT
>AHTC1000702P00685
TGTTACTTGTGTTCTGAATTTAGAAACTATGTGCAACTTATTCCACTTCTTCATGAACAT
>AHTC1000703P00391
TTTGATTTGGGTAAAGAATGTTTCATGATTCTTTCTTTGGCTCTGCAGTCAAGTAAAGCA
>AHTC1000703P00377
TACGTATGCTTGTATTTGATTTGGGTAAAGAATGTTTCATGATTCTTTCTTTGGCTCTGC
>AHTC1000704P00274
GGAATGGAGATGCTGATGACAAAGGTATTCAAACAAGCGAGGACTACAGATTCTATGCTA
>AHTC1000704P00561
ATGATGACATCCCAAAGGAGATCCCAGATCCTGATGCCAAGAAGCCCGAAGATTGGGATG
>AHTC1000705P01746
GCGAGGGTTCATTGTGCGCAGGGTGTATTGCTGGCCAGACGTGTTCGCTGTGTTAAATTG
>AHTC1000705P01872
AGACTGAGCTAACTAATGTAATTGCGTTGCGCTTTATGTCCGCTTTCCAGTCTGCAACCT
>AHTC1000706P00021
GGCGGAAACCCTAGCTACCACACAAGCTTACAGAGCTAGAATACATACACACAGGGAGTA
>AHTC1000706P00296
TCATCAAGAAGCTGCGTAAGGCGAAACGTGAGGCCCCAGCCGGTGAGAAGCCAGAGCCTG
>AHTC1000707P00476
TCGCCGCCGCCGGACTTGTTGTGATCCTAAGCATTTGCCTCACAATCTATGGAGTTGCAT
>AHTC1000707P00089
CTTCTTCTCCAATGGTTAGCCAGCTCAAGTCAAGCTTCACTAGGCCTCTTGTCACTCCTA
>AHTC1000708P01374
TTAAGTATGCAGAGTTGGTGTATGCCGGTAGATGGTTTGATCCGCTTCGTGAGTCCATGG
>AHTC1000708P00704
TATGAGAGGAAGTATTTGCTTGGGACCTCAATGGCTCGCCCTGTTATCGCAAAAGCCATG
>AHTC1000709P00443
GTGCAACTGTTCTGGGTTATAAAGGGAGGAGCATCAAAACTGCAATTCAGGCTGGGTCAG
>AHTC1000709P00343
GCTGCCATAGGAGGAGTTTACATCGGTGTTGAGCAGTTGGTGCAGAACGCTAGGATGAAG
>AHTC1000710P00649
TGCCAAAATCATCCAGGTTCCTCGGCAAGATGCCCAGTTTCACACGTTCAAGGAGAGGTC
>AHTC1000710P00020
CAGATGCTGATCTTTGCAAAATATTGTCGAGAAACCAAGCAGACTCGAAGCTGTATTCTT
>AHTC1000711P00036
TGAATTGTGAAAAAGAGTGGACAAATAACAATACACGTAGCTTAGCTTATCTGTGTGTGA
>AHTC1000711P00011
TACGGCCGGGGATATGAGCAGCATATGAATTGTGAAAAAGAGTGGACAAATAACAATACA
>AHTC1000712P01389
AATATATTGTAAGTTAAGCATGTCGTAGTACAACTATCAATGTGCTATCATCAACTATAA
>AHTC1000712P00803
TTGTTCTGAGTAACCGAAAGGCCATGGCGGATACCCAATCACAGCTTGGAATTGGATCTG
>AHTC1000713P00620
GTCTGATCATCGATCATCTAAGTCATCCAACTGTTGGGAGACTATGTTGTAGTATTTTCA
>AHTC1000713P00492
TTATCCATGCTGGCTTGTATAGTACCAGATATGGCCCTGGCTACCGTGACTCCGACTACG
>AHTC1000714P00740
TTTTCTAATCTCGTACTGTATTCCATCAATAACGTGACGTTATATGCTAAGAAAGCATTG
>AHTC1000714P00229
TCTTCTTGACGTTCTCTATGCTAGCGGCAGTTCTTGGAATAGTGTCCAAATTCTTAGGCG
>AHTC1000715P00992
CAGAGATTATGGGATACTGAATAAGGCATTTCATCATATAACTGATACGCATGTGGCTCA
>AHTC1000715P00011
CATAAAACCTTAAACGTGGCTGCGAGATTCATCATAGGAGAAGCACTCACTTCTCTTCTC
>AHTC1000716P00447
GTTTCGCACACTGCTCTCCTCCGGATATCGTCTTTCCAGCCCCTCTTTGCGATCGTTCTC
>AHTC1000716P00197
TCTTCTCTTGTAACAAACTTTATCAATTCAGGATTGAATGATCTAATGGAGTCAAAAGGA
>AHTC1000717P00562
TGCTTCTATGCTTGGAGCTGTTTGTGTTTACTTTGCATCTTTTTTATCTTTTGAGTGTTG
>AHTC1000717P00287
GTTCTTTGGATGTGGATGGATACTGCCGCAAAGAGAGGTGCTACCAAGGGCTGGGAAGAG
>AHTC1000718P00104
GATCCTTCCTGATTCTAATATATGCGACTTTGAATTTGAGCCTTGCGGTTATTCAATGAA
>AHTC1000718P00285
AGTGTGTTGGCATGCTTCCAACCTACTGAGTTTTCGTTAGCGGTTCATGTTGACTGTTCA
>AHTC1000719P01110
CTCTGCTTCTGCAGAATCTGTGAGCCCATGCGACTCTGTCTACACACTTGAAATGTGCAT
>AHTC1000719P00881
TGCTTTCAATCCCACCCATATTGCGGTTGGCTGAGACCCTTTCACTTAATGTCAAATCTG
>AHTC1000720P00112
TTTCAATCCATTCCAGATTCCGTGTGGTTCGATCCTTTTGCATTAAGGTGTTGCAATTGC
>AHTC1000720P00115
CAATCCATTCCAGATTCCGTGTGGTTCGATCCTTTTGCATTAAGGTGTTGCAATTGCAGT
>AHTC1000721P01066
ACTCTGCTTCAGCAGAGCCTGTCCGAGTGTCGGACTCTGTTTATACTATGGAGATGTGCA
>AHTC1000721P01054
ATTGGCATGTATACTCTGCTTCAGCAGAGCCTGTCCGAGTGTCGGACTCTGTTTATACTA
>AHTC1000722P01184
TTAACTGCTCATAATTACGCGGGTAATTTGTAGTGTGCGACTTATCTGACGTTTCATGCA
>AHTC1000722P01260
TAGCTTTTGTCGATTGCTGGACACTAGCTTTGGAATTGGTAATATACAGCTGGTGCCCCT
>AHTC1000723P00649
TCAACACCGGACGGGATGGAAACACCAGCGGATACGCATGCTCGTACGCTCCAATAATTG
>AHTC1000723P00668
AAACACCAGCGGATACGCATGCTCGTACGCTCCAATAATTGAGGTATCATCTTAACAGTT
>AHTC1000724P00199
TGTGCGCTTCACGTTCGTCTTGCTTTTGGAATCTGTTTCGTAGCAAGTCCTTTGTTCATG
>AHTC1000724P00284
GTATTTTGCAGGTACGGCAGAGAATCGGTTACTGGATGGACCCAGCGTAGATCCATAGAG
>AHTC1000725P00530
TAGCACTCGCAGAAAGAGTGGTAGAAGGGGTAGAAGGCTTTAAGCTCGCTTTGGCTTGCA
>AHTC1000725P00086
GCAGCAGCAGCTTCAAATCCTTCGGCCATCAGCTATGTCTAGGAGAAAGGTTAGAGAGCC
>AHTC1000726P00530
GCACTCGTAGAAAGAGCGGTAGAAGGGGAAGAAGGCTTTGAAGATTGCTATGGCTGCCCA
>AHTC1000726P00046
GGAACTCTCTCAAGCCTCGACTCCAAAACCTAGCAGCAGCAATTCTCACTGCGCAACCTT
>AHTC1000727P01482
TCGCGCTCGCCAGTCGACCTGAACTCGGACAGCTAGCTGCGCGCAATCAGATCTCCATTG
>AHTC1000727P00103
TATCTAGTAGTCTGTCACTGGATGACTGGATTAACCGATTAACTTACATCACACCTCAAT
>AHTC1000728P00118
TGAACTGAATTCTCGTTTGTATTTATATCTAACGCATTTCTAGTGTTCCATGGTCGGTGC
>AHTC1000728P00499
TCTTCAAGAGCTCCTTCTTCAGGAAAGTGGCTCACGTGCAGGATCGTAGCTACCCTGATA
>AHTC1000729P00412
ACATGATCTTGGGCTAGAGCTTGATCTCTCCGAGAAGGGGCTTGGGATCCGGTCCAAGAG
>AHTC1000729P00652
AGAATATGTGATGTGTGCTGTAATTGCTGTTTTAATATTGGACCTATGGTGCCTGTTATA
>AHTC1000730P00701
TAGAGGCAATATATTGGTGAAATTGTGATGAAACTGAAATATATGCCGATTAGGTTTTGT
>AHTC1000730P00076
GCCGCGTGAGAACCAAGACAGTGAAGAAATCTTCACGCCAAGTGATTGAGAGGTACTACT
>AHTC1000731P00655
TGATACTCTGGTGACTTGTTAGTTAAATTCTGCGATGTATTTTTATATTGGATTATTATG
>AHTC1000731P00686
GCGATGTATTTTTATATTGGATTATTATGATTTTGTTATGTGGTCTTTGATTCGAGAGGC
>AHTC1000732P00773
AGCTTGCTGCAATCAAGAGGTGTTAACTGGACTTCAATAAGGCCGGTCTACATTTATGGA
>AHTC1000732P00622
AGTAGAGCCTATTCTCGACGCGCTCCCAAACCTCGAACAGTTCATTTACTGCTCTTCAGC
>AHTC1000733P00477
TGAATGTTAACATCACATTCAAGTCAGCAAGTGATGCAGTTTTAAATGCTTAATAGGCTT
>AHTC1000733P00667
CACAAGGCAGAAGAGTTTTGCAGCAGCATTGCATGTTAGTGATGAATCTGTGTCCAAGAT
>AHTC1000734P00641
TATGATGTATCATATAATTGTGGCCTAGCTAGCTAGTGGGTATCGAGGTTAATTAAGTTG
>AHTC1000734P00088
AACAAGCTGGATATCACGTTGGGTGTTGCATTAGGTTCTGCCACGCAAATTGGCATGTTT
>AHTC1000735P00057
TATAGCTTCATTCTAAGGCAGTTACAAAATCGGTTACAGAGTATCATTGTCACTTTATTG
>AHTC1000735P00033
CAACATACACATAATAATAGAGCCTATAGCTTCATTCTAAGGCAGTTACAAAATCGGTTA
>AHTC1000736P00832
TCGGACGACGCTCTCGCGGCCGCGGACTCATCGCTGTACTTGTCGAGGGCCGCCAGCATT
>AHTC1000736P00813
CAGATACGGCGGTGGTGGCTCGGACGACGCTCTCGCGGCCGCGGACTCATCGCTGTACTT
>AHTC1000737P00675
GTGACTCTCACCTTTTTTGTTCAAGCTTCATCAAATGCTTTATTGTATCAACTCGCTTGT
>AHTC1000737P00303
CGCACAGCAAATCGCCGACATAGCAGACGGCGACAACCGTGGGCTTGCACTGTTGCTGCC
>AHTC1000738P00497
GCTTTCAGCATCAGGGATTTTGTGGACACCCGAGGCATCAGCGGCAGTTAGCAATGCTGC
>AHTC1000738P00320
GGCACAGCAAATCGCCGACATAGCAGACGGCGACAACCGTGGGCTTGCACTGTTGCTGCC
>AHTC1000739P00001
GATGATCTAACTTAACTACTTGCCGTGTAGAGAAGCTACTAACTAGTTCAGACTTCAGAG
>AHTC1000739P00275
TGCTGCTGCTGCAGCTGCTGTTTGCTCTGTTGCTGGCGTGGCTGTGGCTGATGAACCAAA
>AHTC1000740P00046
TTGCCGGGTAGAGAAGCTACTAACTAGTTCAGACTTCAGAGCTCAGGTTAACGTTGCAGC
>AHTC1000740P00130
AGCATCATTCCTTGGCAGCTCAGCCCTCAGCAACCGGTCTCCGGTGGCAACCCCGAGGAG
>AHTC1000741P00545
GTATGCATGTGATATGATTGGATCGGATTTCGAATTTCCATTTCTTTCCCTTTATGTAAA
>AHTC1000741P00331
ATATTTATGTGAAGCTACTTATTCCGTGCACTCTGTGGAGCATGGACTATATGATATGAT
>AHTC1000742P01085
GTATGCATGTGATATGATTGGATTTCGAATTTTCATTTCTTTCCATTTATGTAAACTTCT
>AHTC1000742P00871
ATATTTATGTGAAGCTACTTATTCCGTGCACTCTGTGGACCATGGACTATATGATATGAT
>AHTC1000743P00333
CTAAGCAGCCCAACTCTGCCATTCGTAAGTGTGCCAGAGTGCAGCTCATCAAGAATGGCA
>AHTC1000743P00001
GCAACAGAACCCAAGTCTCAATAGTATGTCCAAGTATATATAAGGCTATCGGCCATTACG
>AHTC1000744P00948
GTGCCCGAGACAGTCTGCGACTTGAAGCCGGATTATGTCTGTATGGTAACGACATGGAGC
>AHTC1000744P02052
GATTTGCTTCTCAATGTCAGCAAAATTCAATTTATCAGCATCGCGTAATACCGGAACAAC
>AHTC1000745P00043
TCCTACCACTCACTAACGATGGGGTATCCCAATCTGAACACTCTCAGTCTCAGCCACCAA
>AHTC1000745P00035
GGTAGTGTTCCTACCACTCACTAACGATGGGGTATCCCAATCTGAACACTCTCAGTCTCA
>AHTC1000746P01108
AAGCACTTACCAGGGAGGACTCTACTACCGGGCTTCATTATGATTGCTCAGCTCACATGC
>AHTC1000746P01586
AGAGTGTGTTGGAGGTTCGAGGACCATCACTTATGACGACTTGAGCTCGCGCTACCACAC
>AHTC1000747P00601
GCTGTGATAAAGGTTGGGAATGTCAAGGATGGTCAATTTACTGTTGTAACCTCACAATCA
>AHTC1000747P00160
CAACATATGCAGAGAGAGAATTCCTGAAGTCAGTTAAGAAGTCGGAGTATGAAACTATAA
>AHTC1000748P01038
GTGTTGGCAGAGAGCAAGCTGGGCCTAATGAGGTTCTTTCATGCGCCGAGCAGGTTCCCT
>AHTC1000748P00821
TATAGATGGATGACTCCTGTCAAGAAGGCACAACCCTCTGCCCACGACGTCTTCGTTGGC
>AHTC1000749P01189
ACAATGTCAAGTCCACTGTTTGTGATATCCCTCCAACTGGCCTAAAGATGGCATCCACCT
>AHTC1000749P00631
ATAGAATGATGCTCACTTTCTCGGTGTTCCCATCTCCTAAGGTTTCTGACACTGTTGTTG
>AHTC1000750P00583
TCTTTGTATAGGTGGCGACTCTTGTCATCTATATTTAGCGAGTGATTTCGTCCTTTATTC
>AHTC1000750P00117
CATCAGAAGAGGGACAGGTTATCGGTTGCCACTCCGTTGATGCATGGACCCAACAGCTCG
>AHTC1000751P01484
TATGCTTTTTTCCGTCGCGCTGTCGATCGATCAAATAAATAACAATAAGAGTTTCATCTA
>AHTC1000751P01335
GAATATACACATCAATCTTTATGGATCATACCTTTCATTCCGCTTCCAGTTCCTATGTTG
>AHTC1000752P00437
CAAGAGCTTCATCGGAGGAATCCGGTTCAGTAGACGCGAACGAGTTGTTCACAGATTTGA
>AHTC1000752P00978
TTATGTGTATTCATTACTCTGAATACCTCTGATCTCTTCTTCCTATGAATTTTTGGCAAG
>AHTC1000753P00570
TTTTCCCTAAATGCTAGATCGATCTTTCTGATGATCTTAGCTTGCCTTACTCTCTCCACC
>AHTC1000753P00102
TCAGAAGTGGCTGCTAGAGACTTACCTGAGGCTTCACTTAACAAGGATGAAGCTGGTACA
>AHTC1000754P00278
CGATCTTTCTCATGATCTTAGCTTGCCATATTAAGATGTCTTACTCTCTCCACAAGTGGA
>AHTC1000754P00300
TTGCCATATTAAGATGTCTTACTCTCTCCACAAGTGGAATGTTGAATGTATATGCATCCT
>AHTC1000755P00586
TAAATGCTATGATCGATCTTTCTAATGATCTTAGCTTGCCATATTAAGATGTCTTACTCT
>AHTC1000755P00100
TGTTCTTATCTCTTCAGAAGTGGCTGCTAGAGACGTACCTGAGGCTTCACCTAACAAGGA
>AHTC1000756P00893
TCTTCAATGTTTCGTATCTGTGGCTAGAGGATAGCAGGAGATAGTGTATTGAACCTTGCT
>AHTC1000756P00878
AAACACACTCTGCAGTCTTCAATGTTTCGTATCTGTGGCTAGAGGATAGCAGGAGATAGT
>AHTC1000757P00630
TTACGATCATCTCATCAACCAATAAGGCTGTTTTGGTACCCGGCTTTGTACAGTTCATGA
>AHTC1000757P00499
GTGATAGAATCCTTCGTCGTCGATGTGCCGGATGGGAACACCGTTGATGAGACTTGTTAC
>AHTC1000758P00414
TCGCCATCATCGAGCAATCCGTCAGCCCCGGCGGTGGGGCCTGGCTCGGCGGCCAGCTCT
>AHTC1000758P00265
CATCAAGGAGTCCATCGTCGCACGCGAGATGACCCGCCGCTACATGACCGACATGATCAC
>AHTC1000759P00065
GAAACTGCAGAAGCGCCTCGCGGCTAGCGTCCTCAAGTGTGGCAGAGGGAAGGTTTGGCT
>AHTC1000759P00492
GCTGAGAAGGCAAGAGAGAAGACCCTGTCTGACCAGTTTGAGGCCAAGCGTGCTAAGAAC
>AHTC1000760P02294
TTTCTTGCCATTATTCACGAATTCATATAATGGCGCTGGCCTTGTAATTTAAGACGAATA
>AHTC1000760P01086
TTGACAACATTTTCCGCTTTACTCAGGCTAACTCAGAGGTGTCTGCTTTGCTTGGACGTA
>AHTC1000761P00640
TGGTGGGCTTAGACTACTCTCCTTTCATTCTCACACCTGCCACATACACATATCATATGT
>AHTC1000761P00757
CAATATGTATTTTCTGAATCGGAGCTAGTATATATAACATAAGAAGGAACCTCATAATTC
>AHTC1000762P00515
AACAATATTATGTGCACTGCATTTGTGTAAGATAATTATCCATCACAGTTGTAAAAGATG
>AHTC1000762P00448
TCAATTATTTCACAAAGTATTTGTGTATAACTTCTGAGACGCATTAGCATTATCTACAAC
>AHTC1000763P00175
ATTGGGAAATGAAGATGTGGCGATGTGGCAGCCACGTGGCAAGAGCACCTTATCCAAGAA
>AHTC1000763P01139
GCATGTCTTCTTCACTTCCCCTGGATGCCATTTCCGTCTCTGAATTCCTCCCAATTTATA
>AHTC1000764P00127
TCCCATCGGCAGCGCCTCACGAAATATACCCTCCGGGGCCGCCACCACCGCAGCCACATA
>AHTC1000764P00164
GCCGCCACCACCGCAGCCACATACTGGGTACCCGCCGCCGCGGCCGCCGCAGGCTCCACA
>AHTC1000765P00567
TCAATATGTGCGTGTTAGATCCTTAATATATAACTTGTAACGTGAAAGATCGTGATGGGT
>AHTC1000765P00562
TAGTGTCAATATGTGCGTGTTAGATCCTTAATATATAACTTGTAACGTGAAAGATCGTGA
>AHTC1000766P01359
TATATATATATTGTTAGGTGTGTGAAAATTTAGACATAGATGTCTAAAGTTGATTCTTTA
>AHTC1000766P01246
CTCCGCAGCGTGGCCATATGATATACTTAAATATATCTCTCTGCCTATATGCAATTGTTT
>AHTC1000767P00662
TTGTTCTGAAAATACTGCAGTCACTTTCCGCGGTCCCAGTGAGACAGACATGGATAGTCT
>AHTC1000767P00077
AGAACACAGCTAGGAAAAGATGGTCGCTGTTAGTGAGATCCGCAAGGCTCAAAGGGCAGA
>AHTC1000768P01084
GCTTAGCAATTATGGTAATATGTCAAGTGCATGTGTGTCCTTCATCATGGATTTGATGAG
>AHTC1000768P00321
TACTGAAAGAGAATCCTAACATGTGTGCATACAAGGCACCATCGTTGGATGCAAGGGAAG
>AHTC1000769P00442
TTTGATCTTCTGCACCACTAGCGGTGTTGCATTGCCTGGCGTAGATTACGAACTCATCGT
>AHTC1000769P00297
AGAAGAACCCTAATATGTGTGCGTACAAGGCACCGTCATTGGATGCAAGAGAAGACATGA
>AHTC1000770P00773
GTTCTGATCCTGTGCCAGAAGTTGAGAAGCCTCTCTTTGAGATTGTTTCGACTGATCAAA
>AHTC1000770P00147
TGCAACTGTATTGGCGATAGGCACAGCAAATCCACCAAATTGTATCGATCAGAGCACATA
>AHTC1000771P00235
GAACACATGACGGATCTCAAAAAGAAGTTTCAACGCATTTGTGAGAGGACACAGATCAAG
>AHTC1000771P00064
CTTTGCTATCCCAAAAGATACAGATAAGAAAGGATGGTGGCTGTGAGTGAGACTCGCAAG
>AHTC1000772P00262
GACATATGTATTTAACAGAAGAGATACTAAAAGAGAATCCTAATATGTGTGCATACAAGG
>AHTC1000772P00275
AACAGAAGAGATACTAAAAGAGAATCCTAATATGTGTGCATACAAGGCACCGTCGTTGGA
>AHTC1000773P00778
CCTTGTATGGTTGCACTTTCTAATGAATGTTGTCTTTGATGCCTCATGGCTCTGCTCCCC
>AHTC1000773P00763
TAGAAACGCTTCCTTCCTTGTATGGTTGCACTTTCTAATGAATGTTGTCTTTGATGCCTC
>AHTC1000774P00249
TACAATTCCACTCTGATTCAGATTTTGAAATTGAATTTGCTGTAACAGACAAAGTTGATC
>AHTC1000774P00238
TCATAACCTTTTACAATTCCACTCTGATTCAGATTTTGAAATTGAATTTGCTGTAACAGA
>AHTC1000775P00263
AAACTGTTAAATTACGCATCATGAGCTACGTACGTAGATCGATCCATGATGCTGGATCTG
>AHTC1000775P00410
TTGTATTGCACTATTGCGTAGTACATAACGGATGAGTTATGTACGTGCGTGATTAATAAA
>AHTC1000776P00498
TATATGTAATTGTCTTTCTGAATTTTCTTCATACATATATGATTATCAATTTTAGTTTTA
>AHTC1000776P00318
TCCATGATGCTGGATCTGAGCTAGCTAGCTAGGAGCATATATATACATAAATAATACTTC
>AHTC1000777P00457
ATGTAGGAAGATATCAAGGACCCAGAAGAAGAGCAAAGAGAGAGAGGAAGAGAGAAAATC
>AHTC1000777P00474
GGACCCAGAAGAAGAGCAAAGAGAGAGAGGAAGAGAGAAAATCAAGAGGATATGTTGTTC
>AHTC1000778P00793
TGAAGGTGTTCCTCGTGTTCTGGCATGCTTTAGCAATAATCTCCTGAGGAAAGAGCCCCT
>AHTC1000778P00204
GCGAGAAGCTCATGACGGAGACGCCGCACACGGTGCTCGCTTTGGACGTTTACAACGACA
>AHTC1000779P00829
ACGAAAAGCTGGTCAATGTAGGGCTGCCTAGCAAGCCTCTTCAGCTGCCTATCTTCCCCT
>AHTC1000779P00145
TCAAAATCCTCTTCTGCGGGGTTTGCCATTCCGATCTGCACACAATCAAGAACGACTGGG
>AHTC1000780P00986
CAGCAAGATTCCGATCTGTACCAAGGCGAAATGCTTGGAGTGGTCTAATTCCAAGTGAGT
>AHTC1000780P02005
TTCGTTTAATCTGCTTAATCTAACAATGTCCTCCTAATCAAACTCACAATGGACTCCTCA
>AHTC1000781P00291
GAGCTGCCGCCTCTGCCGTTGGTGCCATCAGTGCTGCCTCCTCTCCCAAAGCTTGATGTG
>AHTC1000781P00004
GGAATTAGTGACAGTAGCAACTTATCCTGAGTAGCAAGCTGTCCATATGGGTCACAAGTT
>AHTC1000782P00237
AGCTGCCGCCTCTGCCGGTGGTGCCATCACTGCTGCCTCCGCTCCCAAAGCTTGATGTGC
>AHTC1000782P00194
AAAGTGCATGGCACTAAGAAACTCGAGCTGCCGCCTCTGCCGGAGCTGCCGCCTCTGCCG
>AHTC1000783P00326
ACCGTCAGGCGAAGGTGTCCGTCGTGCCGTCCGCCGCCGCGCTAGTCATCAAGGCACTCA
>AHTC1000783P00005
CATATATATTGATACAATCGCCCATAACGCCCGGCCACTCTTGAGCCTCATTTCACCTTC
>AHTC1000784P00875
TGAAGTTATTGGAGCTTGATTAATTCATAATGCATCCTTAGTTTTGCTTTAGAATTGGTG
>AHTC1000784P00555
ATTAAGAGGACTTGTTATGCGCAAACAAGTCAAGTAAGACAGATCCGTAGGAAGATGAGA
>AHTC1000785P00527
GCATTGGCTTCACCAAGAGGCGATATAATCAAATCAAGAGGACTTGCTATGCCCAAGCAA
>AHTC1000785P00047
TCTCTCTCTGTTCGCGGAATCAACTCCTTCAGCTGCTGCTGTGTACTTCTGCAAATCACT
>AHTC1000786P00208
TTCAACAAGCATCGCAACAAGTTTTACTGTCCAACCGTCAACATTGACCAACTCTGGTCA
>AHTC1000786P00402
TAAGCTTATTTCCAAGCTCGCTGAGAAGAAGATCAAGGACAATGGCGGCGCCGTCCTTCT
>AHTC1000787P00597
AATGCTGTTATGGATATTTTCCGAATCGTAATGCTGTCTTATATTGCTAAGGATATATAT
>AHTC1000787P00001
GGGGATCTCGGTCCGCCGAACCCCTACATTCAGAGTGCTCGCTTGAGATCCGAAGATGAC
>AHTC1000788P01060
CTGCTGCCTTGAAGCAGGCCGGTGCTCGCGTCATTGTGACTGAGATCGATCCAATTTGCG
>AHTC1000788P01287
GAGATCGACATGCACGGTCTTGAGACATACCCTGGCGTGAAGCGCATCACCATCAAGCCC
>AHTC1000789P00415
GTTAAGCGAAGCTGAGCGAACTTATGAGGCCCTCTGGGGAGTGTTAGATTGTCACTCATT
>AHTC1000789P00609
CTGCATGGGAAACAATCTACAAGCATACGCGAGGTAGATACACTCTTACATATATATTAG
>AHTC1000790P00119
AGCAATCTATTCAGTGGCTAGACAGCAACCAGCTTGCCGAAGCAGATGAGTTTGAGGATA
>AHTC1000790P00246
TGATGTTGGTGGAGCTGGTGCAGGCGATGATGACTATGCTCCCTCTGGTGGAAGTGGTGC
>AHTC1000791P02366
ATCATGGCAATGTTGCCTCCAGGTCTATGTATATGATACAGTAGGATCCTATAAGATGAT
>AHTC1000791P00950
GAGGACACTTTCATCTACTGCCCAGACCACCATTGAAATTGATTCGCTGTATGAGGGAAT
>AHTC1000792P00200
AGAGATAATATCTATCGGGTATCATATCCGTATTCCGCATATGATACGTATATACCAGAA
>AHTC1000792P01323
GTATATGAATCACTTACATATTCCTCTGAATTATATGTATCTGCGGGATTAATTTGGAAA
>AHTC1000793P01536
AATTGAAATTCGATATATATAAGTCTATATATAAGAAGGTCGATCTGAATATTTAGATAC
>AHTC1000793P00877
ATATATCCGCATTTCGGAAGTCTATTTTATTTGAGTGGTGTAATGTATTCTATGCATACT
>AHTC1000794P00053
CTGCTGCCACTTGAGTTGAACAGACCACAACTTCCGCCACTGCACCCAAACTCCTTTCTC
>AHTC1000794P00017
TAGAAAACCCTAGGGTTTCACATTCACTTTCGTCTGCTGCTGCCACTTGAGTTGAACAGA
>AHTC1000795P00533
TGAATTGCTAATTTGGTGGAGATTCAATTTTGCAACCGACTTGTTACTGTTGCGCCGTGC
>AHTC1000795P00227
CATTCTCTCTGATCGTCTGAGGATTAATGGGTCACTTGCAAGGAAGGCGATAAGAGAGTT
>AHTC1000796P00507
AATCCATGTGCTGAGAATATTGTGTGTACTTTATAATGTATTTGGCTTCTATGTTTCATC
>AHTC1000796P00462
TTGTTGTACTTCTGGCTAGATTGCTTCAGTACTAGACTATTGCTGAATCCATGTGCTGAG
>AHTC1000797P00461
ACCTAAAGAAGCTAGCGGAACAGTTTCAGAAGCAGGCTCCTGAGGCAGGTGCTGCTTCAG
>AHTC1000797P00531
AGAGGAGAATGATGACGACGTCCCAGAGCTTGTTCCCGGGGAGACTTTTGAGTCAGCTGC
>AHTC1000798P00200
GAGCACCCTCAAGAGAATAGGCGTCAACGCCATCCCTGCCATCGAGGAAGTTAACATCTT
>AHTC1000798P00771
CAACCTGATATTTGTTGAATGTATTTGGATTGTTGCTCTAGATAGAAATGTCATTTTTTG
>AHTC1000799P00250
ACATTGGCAACACTACAGGGCAGTGGGATTTGTATGGTTCAGATGCACCTTCACCTTACA
>AHTC1000799P00418
GTGCCACTGCTTCAGGTGACATTCTCCCAATCAAGAAGGGCCCACAACTCCCACCAAAGC
>AHTC1000800P00039
CGACAGCTCAGCTAACAGCATCCTCAATTTCCTCGAGGAACGTGTCGTCGTTCGAAGGGC
>AHTC1000800P00857
TTTATCTGCGGTGACAATTGAAACATAGCTCATTGCAATTATCTTAGAAAATCTACAAAC
>AHTC1000801P00271
AGGACAGCCATGATATCTGAAACCCTCAATGCAATGTAATCCGAACCATCTTTTCCCTTG
>AHTC1000801P00268
GAAAGGACAGCCATGATATCTGAAACCCTCAATGCAATGTAATCCGAACCATCTTTTCCC
>AHTC1000802P00048
TTGGAGAGGGGAAATCTGTTGGGAAGAGCAAAATAGAGATTAGTGTGCAGACTGGTGCAC
>AHTC1000802P00468
CATTGAGGGTCTCAGATATCATGGCTGTCCTTTCCTAGTAGTAACAAGTTGTTCTCTGTT
>AHTC1000803P01033
TGTCAATTGCTTTCCAGTTGTCTGTAATTTCCACCTCACCTCAATGTTCTAAAAGCATGT
>AHTC1000803P00084
TTTCATTCACTGCCTTCGCACTCTCTCGCACTCACTCTTCCTTCTTCCACGAAGTGCAAT
>AHTC1000804P00875
TTTGTTGACACTGGCATCCGCATATATTTAATTATTCTCTCTACGGCTCATCAATCAACT
>AHTC1000804P00807
TGTATCGTAAATGTTAATTTTAGAACAGTGAAACGTGGCCCAATTCAATGTGTGCTCTCA
>AHTC1000805P00291
GATGCAGCTTGGAAACTGCGGGTCCCACTGTGACCGTAGGGCAGGTGACCGAGGTCAACA
>AHTC1000805P00021
ACTCCACAACCACCACTACAATATGAGTTGAGCTCTAACATTGGAAGTGAGTGAGAAAGA
>AHTC1000806P01529
ACTGTACTGGATAGGCCAATGCAAATTCATAGTGCTCCATCCCTTCGCTGCTGGCTTCAC
>AHTC1000806P01538
GATAGGCCAATGCAAATTCATAGTGCTCCATCCCTTCGCTGCTGGCTTCACTCCACCCCA
>AHTC1000807P00910
CTGTACTGGATAGGCCAATGCAGATTCATAGTGCTCCATCCCTTCTGCTGCTGGCTTCAC
>AHTC1000807P00005
ATGAAGCGAAACTAGTACCTGATCTGTAAGCATAGGCAATAACATCGCCACGCCAACCAG
>AHTC1000808P01643
CAACATGCTTCAGGCCTGAGACTTGTTCATTGTTCTGTTCATTCCTCTTTTGGAATTTGG
>AHTC1000808P00341
CAGCAAGGTGTTTGTGCCTTGGCCCTCGAGGTATTTAGAGTGATGGTATCTGATTTGATT
>AHTC1000809P00270
CGCCGCCGTGTGATCGGCAACGTCGTGGCGCCTCAGCTGAGTCGGCAACGTCGACGGTGG
>AHTC1000809P00050
TGAGAATGAAGGACGCCGGAAAGAGTCACAAGGCGAATGGGAAGCTGTCCTCGGAGGCGA
>AHTC1000810P00171
GCGGCCAAGGCTACTCGCACGTTGAGATTGGCCCGGAGGTTCTCGATGCGAAGGATCCAA
>AHTC1000810P00508
TCAGTGTCACTAGTATTGAGCTATTTCGTTTTCAGTTTTACTGTTCATGCTTTGTATTAA
>AHTC1000811P00606
TAAGATTTTCCCAGTGTTTCATGGCATTTGAATTTGGGTTTAGTTATCATCATGGTGTGC
>AHTC1000811P00617
CAGTGTTTCATGGCATTTGAATTTGGGTTTAGTTATCATCATGGTGTGCTATGTAATTTG
>AHTC1000812P00641
ATAGTTTCATGGCATTTTGAATTTGGGTTTAGTTGTCATCATGATGTGCTATGTAATATG
>AHTC1000812P00715
GCCATTGTAATGTCACATGTGTTAGTAGTAATAATTCTTCTCTAATATTTTTCGCTTCAA
>AHTC1000813P00296
GTGCCAGGACTCCCGCCGACCGCAGGACCGTGTGCACTTGCCTTAATCTTGCCAATGCTG
>AHTC1000813P00617
TCATGGCATTTTGAATTTGGGTTTAGTTGTCATCACGATGTGCTATGTAATATGTTTAAT
>AHTC1000814P00721
ATATTGTCACTTGTTACTTACGAACCACTATCTAGTGTTAGCTTCATCCTTGAAGTTGCA
>AHTC1000814P00365
TAAGCAAGCTTCTTGGAGATGTTACAATTGCCAATGGTGGTGTGATGCCCAACATTCACA
>AHTC1000815P00448
TTGCTTCCTAAGAAGACCGGAACTTCGTCCAAGGCTGCTGGCGATGATGATTCTTAGAAA
>AHTC1000815P00382
TTAAGCAAGCTTCTTGGAGATGTCACAATTGCCAACGGTGGTGTGATGCCCAACATCCAC
>AHTC1000816P00611
TGTGAAGACTTCTGCCAATCCCATTTCCCAGATTAGATTTAGGAACTCGCCTGTGTGATT
>AHTC1000816P00569
CTGGATCGTCCTCTGGAGTTGCTAAGAAAGCCTTCACAGGAATGTGAAGACTTCTGCCAA
>AHTC1000817P00936
TGTTATCAGCTTACATTTATACAACAATCAACCTGATTCATATGTGTAACCTGTGTTGTC
>AHTC1000817P00946
TTACATTTATACAACAATCAACCTGATTCATATGTGTAACCTGTGTTGTCTTATGATTAT
>AHTC1000818P00808
TTAGTGCACTAGTTTGTCTGGATTTATTTGTTAGTTTTGCAATCAATGTTTGTGTTCATG
>AHTC1000818P00003
TTAGTCACCTGAGCTGCCCCCTGCGTATCAAGAACCCTAAAGGTAAGCCATGGTGAAGCA
>AHTC1000819P01030
GGAGCTAGCTGGGGAGAGGACGGTTACATCCGAATGGAGCGGAATCTTGGTAACAGCAGA
>AHTC1000819P01311
TGATCACTACAGCTGCTGCCCTGCCGACTACCCCGTTTGTGACACTTTCAGAGGTCTTTG
>AHTC1000820P00983
TTATATTGATGACATTATAAGTGGGAGCGTGTATTTGTCCCCTGTATTTCCCAACTGCAA
>AHTC1000820P00812
CACAGATTCTAAAACGGAGCCGCAGACTATCAAGATTAACCAACCAGATGCCGGCGCTGG
>AHTC1000821P00694
CTGATATGGATGAAAGTAAGAGGGCTGTGCCTACTGCCAGAGGACAAGCTCTTGCTGATG
>AHTC1000821P00233
TCACTCTCTCTCTCTCGGATATACCATAACCCTTCTCTCACTTTCTGCCTTCAAAGTTTA
>AHTC1000822P01006
TTGATGGCCAGAGCTTGGATGGGCGGTCACTCAGAGTGAGTGTTGCTGAGGATAGGCCCA
>AHTC1000822P01219
TTTTAATGTCATTATTAATTAAACGTCCAGAATCCAGATAATGATGATGATCAAGATGAA
>AHTC1000823P00405
CACAACAAATGATGAATATATAGAGAAGTGAAACATGTATAATATGTGTTTGTATTGACA
>AHTC1000823P00035
TTATTTTATCTCGTAAACCGAATCAATACACATTTCTGTTATGCTTTGCAGAAGTGTGTG
>AHTC1000824P00751
CCTTTGTATGTATGCATATAATATATGTACAAATTCAGAACAAATGATGAATATATAGAG
>AHTC1000824P00254
GATCAGAAGGGCATAGGGCAGTATGTTGACAAAGCTGCTGATTATCTTCACAACTACCAG
>AHTC1000825P00499
TGTACTTATTTTATCTCGTACACCGAATCAATATACATTTCTGTTATGTGTTGCAGAAGT
>AHTC1000825P00512
TCTCGTACACCGAATCAATATACATTTCTGTTATGTGTTGCAGAAGTGTGTGTTGATTCG
>AHTC1000826P00892
GAGATATTGGAATGATGAGGACGTTTTGCGGAAGTTGGGACAGGCCATGGTGCCAAATTC
>AHTC1000826P01052
GTGGAGGGCTTGAAAAATGCTCTAGCCTCTGGCGCTGACAAGGACGAAGAAGATTCAGAG
>AHTC1000827P01494
CATAAAATTTGATCTCTCTGTAACTTGTTATGCGTGGATTGTGTTACACTGCATGCTTTT
>AHTC1000827P00793
CCTGCTGCTATGATGAAATACTGGAATAACGAGGAGGCTTTACGGAAGTTGGGGCAAGCA
>AHTC1000828P00491
TTCTTTGACCAGGTGTTAACCTACATAATCCTGGCTGCTGGAGCTGCTTCAACTGAAGTA
>AHTC1000828P00217
TGGTAGTGAGGAATTGGAAGGAAACGAGAGTAGCATCATACGGACTGTAGAGACATTCTT
>AHTC1000829P00779
CGAATTGAAAGCAGCTCGTTTCAAATCATTCTTGTAGCTTTAATACCAATGCATTTTGTC
>AHTC1000829P00236
TTTGGAATACCTAGCCGCGGAGGTATCTGTTGATGACAATAATGAGCTATAATTACTTCT
>AHTC1000830P00863
ACAACCCTGCACTGTATACGGCAGTACCATCTTCAGTCACTGACGATGCTTGGCATCTAG
>AHTC1000830P00834
TCTCACAATTCTTCAAGAAATCCATCTTTACAACCCTGCACTGTATACGGCAGTACCATC
>AHTC1000831P00203
AAGAGGGCCGCTGCTAGTGGATACCGCGGAGTACGCATGCGCCAATGGGGCAAATGGGTC
>AHTC1000831P00849
TTCTCCCTGGTGGCACACTCGCACCCTGATGTTGGACACAAATTACGCAGCTCTTTTCGT
>AHTC1000832P01228
GTGAATATATTCTCTGACTAAGATTAAAGAATGTAGCTGGGCGTGGCCTAGCTGATGATC
>AHTC1000832P00120
TACCTTGAAGAGTGCACAGTAGTTTATCGGCTTCCGCGGTTCCGCATTCTTCAAAGCACA
>AHTC1000833P00858
CTGCAGTGATTCATAGAGGATTATAAGCATGTTGTGAGTGTATGGCTATGACTGAACTGT
>AHTC1000833P00881
TAAGCATGTTGTGAGTGTATGGCTATGACTGAACTGTTTGAAAATTCAATTTAGTTCTTA
>AHTC1000834P00705
TTGTCATATAGCAATCACTGTAAAGAGGTTTACCTAGTAAGTCTGTCGTGGAAGCAACTC
>AHTC1000834P00802
ATGATTGTACTCTTACCATTATACGCATGAATATTTCCGCATTTTGATGTTATGTTGTAT
>AHTC1000835P01093
GGCTGCTAAGAGAATGGCGCTTCTCGCTGAGGCACAGCGTGTTAAGACTAAGAAGGAGAA
>AHTC1000835P00786
ATGTGGAGAGGCTGAACCTTCTGAAGCTCGCTCCCGGTGGCCACCTCGGCAGGTTCGTGA
>AHTC1000836P00648
GGTTGCGGTAGGGCTATCTGCTTCTACTGGGCAATACTCGCAAAATACCGAGATCTTATC
>AHTC1000836P00267
CAGTAGTGAATTTGCTCCCGGACCTGGTGACGGTCTTGCCTTCTTCCTTGCTAATGCTGA
>AHTC1000837P00276
ATTGCGAAGGCCATAAAGGGATGTGCCGGTGTTTTCCACCTAGCATGTCCCAACATCATA
>AHTC1000837P00952
TTGATTTAGGGTTAGAGTTCACTCCTATTGATCAAATAATCACTGATGCTGTGGAGAGTT
>AHTC1000838P01011
TTATGTTGCATGTTTGGTATGGAATTCAGATTAATGCAAAGATGTGTGCCATTTGTAATC
>AHTC1000838P00870
GCCATCATGTTTTTACTCTTAGTACTTTGGAACAGAATGTTAATAATCACTTCTTGATGA
>AHTC1000839P00717
TGCAGAATTTAAGTTAGCGTAGTTGTTGCTATCCCTTATTGAATCTATCTTGAGGTTCTG
>AHTC1000839P00334
ACCGCCATGGATGTTGTCTACGCCCTCAAGAGGCAGGGCAGGACACTCTACGGATTTGGA
>AHTC1000840P00668
GTGAATGCAGAATATAAGTTAGCGTAGCTGTTGCTATCCCCTATTGAATCCATCTTGAGG
>AHTC1000840P00334
ACCGCCATGGATGTTGTCTACGCTCTCAAGAGGCAGGGAAGGACACTCTACGGATTTGGA
>AHTC1000841P00287
TGAAACCAACCGAAACTATCCACACAGGCATGGCCACTATGACCTGTAAGCTTGTTACCA
>AHTC1000841P00125
CAACCCTACCACCTATGAGAGGACCATATATGAGGAGGATTCCTATGGTCGTCACAACCA
>AHTC1000842P00207
CTGTGTCCCACTCGCTATGAAATCCGCGGAGCTCGAGCAACGGCCACATCACCCTGTTCG
>AHTC1000842P00036
GAAAACCGAATCGGAAAGAACCATGGGAGGAGGCGGAGCTGCAGATCACGGCCATGGAGC
>AHTC1000843P00300
GAACAGGGTGATATGGCCGTTGCTCCAGCTCCCCGGATTTCATAACGAGTGGGACACAGA
>AHTC1000843P00320
TGCTCCAGCTCCCCGGATTTCATAACGAGTGGGACACAGATGAGGAAAACGCCGAACATG
>AHTC1000844P00562
GACTTGAAACCACAGAATTTGTTGATAGATCGCCGCACTAATTCACTAAAGCTTGCAGAT
>AHTC1000844P01004
AAAGAATCACCGCCAGGAATGCTGTAGAGCATGAATACTTCAAGGACATTAAGTTTGTAC
>AHTC1000845P00205
TTCCGAAGTAACAACCTCGATGTCGGTGAAGGAGTGCGATCACCACAGGAAGAGGAGGCA
>AHTC1000845P00998
TGTACATTTTGCTATAGGAAGGAGAAATAGCTATATGATATAGCAAAATTACCAAGTTGT
>AHTC1000846P01931
CTGTCACCAACAGTAGGGATACGCAAGAGGTAATGTTGGAGCCCGGGCTGAAATTGATCA
>AHTC1000846P01678
AAGCTTGATGCTGCTTACCAAGAGGCCCAGCAGAAACATCCAGGCTGCCCTGTGTTCCTT
>AHTC1000847P00103
CTCTGCAGAAATTGGCCCGGGGACTTTCCTGAGCCATGCACATTGCTATGGCCCAACCAC
>AHTC1000847P00053
TGTCTCAGCCAATCTGCCAGCGCGAAGGTTACTCGTTGCCGAGCCTGCATCTCTGCAGAA
>AHTC1000848P00534
AGACAGGCAGCTTCCAAGACAAACGATTTAGCTGGTGATGGAACAACCACATCTGTTGTT
>AHTC1000848P00055
GCAGTGTAGCTCTCAGCGTTATCCATATACCCCACTCAGTCCTTCTTAAACCTAATTTGA
>AHTC1000849P02001
TATGGTATGTAGAGCACTAGAGCAGTAGAGGAGCGGCTACTTTAATCCTGGAGCAGTATT
>AHTC1000849P00941
TGAGGGGATGCAATTTGATCGTGGCTACATCTCACCATACTTTGTTACTGATAGTGAGAA
>AHTC1000850P01498
AATGTATGATGATTTCTTCATTATTGTAGCATGATGAGCTAGATAGAGTGGCGCTTTTCT
>AHTC1000850P00179
CAAAGGAGGTTGAAGATAGTGAGTTGGCAGATGTGGCAGCAGTTAGTGCAGGAAACAATT
>AHTC1000851P00055
CATCGAAAATGTCTGCACCCGCCGCCGTTGAACAGCCGACGGAGCCGCCGAAGTCAGTCA
>AHTC1000851P00036
TGTTTCTCAGTGATCATGTCATCGAAAATGTCTGCACCCGCCGCCGTTGAACAGCCGACG
>AHTC1000852P00664
TATCGTCCTTTCACACTTACTATAATAATCTTCCATTTCCATGTAATATATGACCCTATC
>AHTC1000852P00238
CTTACGCGATAGCCAAGTACATGGAGGAGAAGCACAAGGCGGTGCTGCCCGAGAATTTCA
>AHTC1000853P00560
GCCACCAAGGAAATCGCATTGTGGTTCCCTGAGGGCCCTGCTAACTGGCAAAGCAGCCTC
>AHTC1000853P00300
AGCTCATCACCGTCGACCGCCCTTTTGCCGAGAGGCACTATGCTGACTTGTCTGCAAAGC
>AHTC1000854P01158
AACTGGGTAATATTACTATATGCTGTGTTTGATTCTGTAATTCTACTCATATAGTTTGTC
>AHTC1000854P00004
GGCCGTGAATAGGTGGTCACCGCCTTTCCTGCTGCTATAAAATATGCCTATCGGCCATTA
>AHTC1000855P00350
TATCGTTATGCGTGCCGATGTTTCCAAACCTGAGGACTGCATGCGATTGATCGACCAAAC
>AHTC1000855P00519
ACAAACTTTTGGGGATCAGTATACACAACCCGTTATGCATTACAGCATCTGAGGAAGAGC
>AHTC1000856P00903
ATTCCAAATTGGTCCCTCGTCAAGCCTGAGCATGCCGAATCCTGGTGCCAGGGGCTTAGA
>AHTC1000856P00466
TTCAGCCGTTGACCGCGTATCTTTCCGTCAACTACATGGATCGATTCTTGAACTCTCGGC
>AHTC1000857P00897
GCTCAGGAATGGGCAGGTGGAGGCTCTATGGTTGGTGCTCTCGGTGGATCTACTCAACGT
>AHTC1000857P00314
CACTACACGCGCTGCAGTACAACCTCTGAAAAATGCTGATGAGCTCATTGATTCCGTCGA
>AHTC1000858P01302
TATCTAATTATACTAAGATGAATCAGACTACATCTATATTTAGAGTATTGAAGTTGTATT
>AHTC1000858P00292
TCACTACACGCGCTGCAGCACAACCTTTGAAAAATGCGGATGAGCTCATTGACTCCGTCG
>AHTC1000859P00790
GGATCATAATTTGTTTTTCTATATTGCTTTTGTGTGTTTATCATAAGTTATTACATGAGA
>AHTC1000859P00085
TGGTAGTAAAGGTGTATGGTCCAGCATATGCTTCCCCAAAACGGGTGCTAGTGTGTCTGA
>AHTC1000860P00166
GGAGCCAGGAGGGTACTATAAAGTTGTGCAACGTATCTAGTTATCTACATAGTCACACCA
>AHTC1000860P00019
GGGGTATCTGAGTGTCCTGAGCAGCCCTTCATATGAAACGAATTGGTGGCAATATTCCCC
>AHTC1000861P00354
CTCATTAATCTAGATGATTATGCTGGCAAAAATGGTCCAGATAAAGCTGTAAGGACTGAA
>AHTC1000861P00814
TAAGGTGTCCAGTTGAATCTATCTATCTTCTTGAGTTATAATATATGTTTCTACTTGTTA
>AHTC1000862P01739
TGTTTATAAATGTAGGGTGTTGACGAGTTTCACTCTATGACTCTATGTTATGTTGGAATG
>AHTC1000862P00438
AATGTTCTTCAATCATGTGCGAAATCGCCGTCTGTGAAGCGTGTGGTTTTAACTTCTTCA
>AHTC1000863P00061
GAGAGACATGTAAGCGCGTGCGTCATGTTTAATTGTGAAGTCATACAGTAGATTTAGAAC
>AHTC1000863P00477
TGATGTCAACGATCCACAGGCTGAGTTTTTGGATCCAGCAGTTAACGGAACCCTCAATGT
>AHTC1000864P01153
GATCTTAGCAAGTATGGTTCCCTAACATTTCAAGCACCAGACACTGATAAGTTCCCATCT
>AHTC1000864P00327
CCAGACACTGAATATAGTGGCTGAGTTTCCGGATAGATTTAAAGTGGTGGGGCTTGCAGC
>AHTC1000865P00349
GGAAGTTATCCAGAAAAGGAGGACTGAGAAGCCGGAGGTTCGAGATGCTGCTAGAGAAGC
>AHTC1000865P00019
GGGAGGGTTTCTGCGTCACAAAGGAGATCGAAGAACACGCGAAGCAGCTGCAGCAGCAAC
>AHTC1000866P00099
CACTCTTCACAACTGTGTTGTCAGATACCCGCCAGAATGTAGTGACGTTTACTCCTCCCA
>AHTC1000866P00474
GACTCCATGTCCAGCGATGGGAGGCGGTGCACGTGGCTGTCAGGCAGTTTGGTGGCTTTG
>AHTC1000867P00974
AATCATTAGCAATAATTGGTTGCATTCCCTGTACTATATCCTTGTGATGGTGTGCCACTG
>AHTC1000867P00650
CCACTGCCAATCAGGACCCACTGATTACGAAGGGACCAGGATTGGTTCCATTGCTTGGCA
>AHTC1000868P00043
AGTCAATTACATTACATATGCATAAAGAAACATGCTCATCACTACTCAAAGCTAGACACA
>AHTC1000868P00021
GAGTTTTATTAACCGAGTTTAGAGTCAATTACATTACATATGCATAAAGAAACATGCTCA
>AHTC1000869P01072
AATAAGATAAGATGTGTCATGGTGGTGTCTAGCCTTTGAGTAGGGGATGAGCATGTTTTC
>AHTC1000869P00078
ATTCTTGATTCTTCTACTGACCGCTTCGCTCTTCCTTCTATACTCTGCTAACTGAGCATT
>AHTC1000870P00157
TGGGGAGCTTCTTGGTATTAGCGTACTCCGGAGTATCGGAGATGATAGGGAAGCACTTGA
>AHTC1000870P00338
TTGGTTATACCCTAATGAGGGTCTTAGATCCACGCTCCTCAACTCTGCTGTTACTCTCCA
>AHTC1000871P00257
CAGCCTTGTCGGTGGTGAGCCTGGTGTCGCTGACGAACACGGGGTTCTCGGAGATGAGAG
>AHTC1000871P00368
CTAAACAGATCAAGCTGTCAAGCAGAGCTGGGATGCTGATGCTCTACACTCCCGCTTTTC
>AHTC1000872P00417
TGTTTATCAGTTGATTGGTGGATTTAAAGATGTTGAAGTTCTGATTATGGTTCAATGAAA
>AHTC1000872P00076
CTTTTTAATGCTCATAGCCGCTGCAACAAACAAAAGAAGAGCAGGACAGAACCACTCAGC
>AHTC1000873P00574
TGTCTTTACTTCTAAGCTGCTCCATAGATATGATTCTTGATAAGTCTCACTTCTTGAAAG
>AHTC1000873P00157
GAACTTCGCGGCAAACTTCATGCTTACGATCAGCATCTTAATATGATCCTTGGTGATGTT
>AHTC1000874P01093
TTATGCTGCTGAGGCCAAGTAGGAATCACCCTAAAGAGTGTCCTTTCGCCATGCACTCAA
>AHTC1000874P01100
GCTGAGGCCAAGTAGGAATCACCCTAAAGAGTGTCCTTTCGCCATGCACTCAATCCATGC
>AHTC1000875P00516
CTGAAGAAGATGAGCAAGCAACTATCGTCGAGCCTTCCAAGCGTGGAAAATACTGTGTTG
>AHTC1000875P00042
AAAATCATTATCCTGCATCGACATAAGCACCACCCAGCCGAAAGGCGCTCTCTACGTCCC
>AHTC1000876P00950
GCTTCTCTACTCAACTCCTCACCATGAGCAGATCAGGGCAGCCACCGGATTTGAAGAAGT
>AHTC1000876P00120
ACACAAACGCACACACAGAAAGAGCGAGCGAGAAACAGAGAGAGAATCCCCTCAATTTTC
>AHTC1000877P00298
AACGGCGATGATGTGTCGGCACAAGTAGTGTACGACCGATGCCAATACATAGCCTCTTAT
>AHTC1000877P01023
CGCATCAAGGTACACAATGCTTAGAAGCGACGCTTATGATGCGTTTCTAAACTTGGTTAA
>AHTC1000878P00744
GACATTGATTTGGTCATGACACAGGCAGGAGTGTCAAGGAGCAAGGCCGTCAAGGCTCTC
>AHTC1000878P00075
AGGCAGAAGCGTTGTTATCCCCTGTCTATCCATTTCATCCATTTCTTAAACTCAGCTCTC
>AHTC1000879P00505
ATTGTTAAGGCTCTTGTGCTTTCGCTTGGGGATTCACGTGCATACTTTCTTTCAACTGCA
>AHTC1000879P00048
AAGCAGCTGAGACTAAAAGCGACTGAGAGTGGCAATGGTAATGGCAATGGAAGAAGATGA
>AHTC1000880P00876
TTTCTGTGATTCATGAGCAGCCGAAGATAGCAGCATGTAACGTTATGTTCTCTTATTAAA
>AHTC1000880P00891
AGCAGCCGAAGATAGCAGCATGTAACGTTATGTTCTCTTATTAAAATTTGTTGCATTGTT
>AHTC1000881P00836
TATCTTTACATTCCGTATGAATTTCGCTACATACAAACATGGCCAACGTGCACCTTTCAA
>AHTC1000881P00424
GCACAAGTTGGCGGATTGGTCATGCTGCAACCCGAGGTGGGAGGTTCTCGCGAGAATTTC
>AHTC1000882P00117
TTTTCCATATATACAGCGTTCGTCAAATTTGTACGCTAATGTATGGTAATCTGAAAGCAA
>AHTC1000882P00448
TGACGCCGTCTCTGATGAAGAGGAAGGTGGGGACCTCGACAACGTCCATGTCCCTGAGGA
>AHTC1000883P00501
CTGGTGGTGGTAGAATACGCATCGAGTGACAGCTTGGAGAGCAGCCAGATATACCCTTTC
>AHTC1000883P00348
TCTTCTTGTGGTTCTGGTTGGCAACAGAGCCGGGTGATTACAAGAGCCACATCATCAGCA
>AHTC1000884P01090
TTCATGCAACTCCAGCGTGCGATAGTTCGAACATGAACGGCAGCGCAATCCACGCATTAT
>AHTC1000884P00796
TGGCCTTGTTGAAGTCAGATAACTCGCGATCACCATTCCCAGTGCTGTATCCTACCTTTT
>AHTC1000885P01039
GGTACAGTCCAGAGCCTAATACTGTGAAGGAGGAGACACACGAGGTACTGAAGCCAACTG
>AHTC1000885P00782
TGATACTCCAATGGTACAGCAAGACTTCTTATCAGCTAACCAGTTACAGGCTGAAACAGA
>AHTC1000886P01025
TCTTTATATGTTGGGATAAAGAGCATGATGGCTAGTAAGACATGTAACATTCAATATTTT
>AHTC1000886P00801
CAACAGATGTGGATTGCAAAGGCAGAATACGATGAATCCGGGCCATCAATCGTTCACAGA
>AHTC1000887P01487
CCTATGCAGTATCCTGATTAGAGCACATGTCGATATGACCGTATGCGTAAGAAGTCAAGA
>AHTC1000887P01451
TTCGAATGATTCGTGCGAGGTAGCGAGTCACACACGCCTATGCAGTATCCTGATTAGAGC
>AHTC1000888P00651
TCATGTCCAGCAAATTCTTAATCTTACAACGTTTACAGGAGTTCTTATTCAAATATCAGA
>AHTC1000888P00685
ACAGGAGTTCTTATTCAAATATCAGAGAGAACGAAAAACTAGGATATGTTGATATTATGC
>AHTC1000889P00271
TAGGAGAAGATGCATTCTCTTCCTCACAAGTTATCCTAACGAGCCAGTTAGTGTTCATGT
>AHTC1000889P00083
GATGTGAAGGAATTCGTAGCCAACATTGCAACTCTGAGTATTCGTAGAAGCGGAATTTCA
>AHTC1000890P01513
TCACCACTCTCTACACGCCAATGTCTCACTAAAATGTTCGAGGGATGACGGTGAAATGGA
>AHTC1000890P00435
TGCCGTCCTCCAGCCACATGACCGCATCATGGGGCTTGACCTCCCTTCCGGCGGTCACCT
>AHTC1000891P00262
CGTTGTGTCTTCCAATCCGGGTGGGATGCGGGTGTACGTATGCGATCATGAAACAATGCC
>AHTC1000891P00747
GGACTAATATAATATATTGACCTCTACAGACCTAGTGCAAGCTGCAGTAACATTTGAATA
>AHTC1000892P03757
CAACGATTTGTTAATCGATCAATTGTGACCCGATCTCGGGAATTCGAATCAGCTTATGTG
>AHTC1000892P02469
ATCGATCCCAAGGAGTGCATATACATAATAGACATATTGAGATTATCGTACGCCAAATAA
>AHTC1000893P00266
TGAGATCGCAGATTATGCAGTCTCGGAGTACAACAGGCGTTCCGGTGCGAAACTGAAGCT
>AHTC1000893P00387
AAAGCAACTGACGGATCCAAGACTCAGGACTATCAGGCTGTCGTGTGGGAGAAGCCATGG
>AHTC1000894P00402
AGGAGATTTTGCTGTGGGTTTCGCTCAGTGACATCTACGTCGATGACCCTCCCACCGGCA
>AHTC1000894P00463
GATCACTTTCAAGACGCCCGCAGGGCTATTCAGGTCTTTTCCTGTCTCTGCCTTCGAGAT
>AHTC1000895P00404
AAGGAGATTTTGCTGTGGGTTACGCTCAGTGACATCTATGTCGATGACCCTCCCACCGGC
>AHTC1000895P00402
CGAAGGAGATTTTGCTGTGGGTTACGCTCAGTGACATCTATGTCGATGACCCTCCCACCG
>AHTC1000896P00500
GCTGTGAGACTCGTGCTTCCTGGTGAGCTTGCCAAGCATGCGGTTTCGGAAGGGACTAAA
>AHTC1000896P00341
GTTCTGAAGCAAGTTCATCCTGACATCGGAATCTCTAGTAAGGCCATGGGGATTATGAAC
>AHTC1000897P00285
CATCGGAATCTCTAGCAAGGCCATGGGGATTATGAACAGTTTCATCAACGACATTTTCGA
>AHTC1000897P00315
TATGAACAGTTTCATCAACGACATTTTCGAGAAGCTCGCTCAAGAATCTTCTAGACTCGC
>AHTC1000898P00542
GAACCATGCATGAAAACTAGTTAATTAGTTCATGTATGTATGGGAAGAGATCCATTATTG
>AHTC1000898P00111
TCTAGTTAATCATCTTTCACAATATAAAAAAACTTGAATAATCACTGTATAATATGGCTC
>AHTC1000899P00501
CCATGCATGAAAACTAGTTAGTTCATCATGTATGTATGGGAAGAGGTCCATTATTGTATA
>AHTC1000899P00091
GCTTTAACTAGATTGTTTCAAATATAATATGGCTCGTTCTTTCTCTGCTGTGAAGGCTTC
>AHTC1000900P01758
TCTGCATATGGAGCTTTACGGTTAACTTTGTAATGTTTCCATTAAATGTGTGATTTGTGA
>AHTC1000900P01804
TGTGTGATTTGTGAGCAATTGACGAGGACTCAAAGAGGACCATGTTTTAGACCATTTTTG
>AHTC1000901P00790
ATGCTCTGTGCTTTAGTCCTAATAGGTACTGGCTATGCGCTGCTACTGAACAGAGCATTA
>AHTC1000901P00783
ATCATCCATGCTCTGTGCTTTAGTCCTAATAGGTACTGGCTATGCGCTGCTACTGAACAG
>AHTC1000902P00435
TGATAACCGTCAGATCGTGTCGGCGTCTCGTGACCGCACGATTAAGTTGTGGAACACTCT
>AHTC1000902P00694
TCACCTGATGGTTCCCTGTGTGCCAGTGGTGGCAAAGATGGAGTAATTTTACTGTGGGAT
>AHTC1000903P00829
TTCCCTGTGGCGCGGTTCATCGCTCACGGTGAACCGCGCGATGCTTGTTACGGCGTCGCA
>AHTC1000903P01085
CTTGATTGTGCGCTGAAGACGGTGCGTGCGGAGAGTCCCATGGCGCTGTACAAGGGTTTC
>AHTC1000904P00229
TGCTTCCTCGACAAGTCCGAGGTCACCGATCGCGTCATCTCATGCGTTAAAAACTTCCAG
>AHTC1000904P00451
GACTTCATTGCATCTCATCCTCAGGCAAAGTAGAGCGATCGTAGAGGCTGGTGTATAATT
>AHTC1000905P00808
ATGATGGTGAGTTTTGGACTTGTGATACTGAGGCATTAGATGCCTTTAAGAGATTTGGAA
>AHTC1000905P00988
TGACTTTCAGAGGAATTCCAAATAGTATCTCTATCTAATGAGTCTATGATGATGTCTTTA
>AHTC1000906P01498
AAGGAGAAGAGCATGGTCCTGTGAGTGATGTCTATCTACCAGCACATGAAGGAGTTGAAG
>AHTC1000906P00985
TTGCTGAAGTGGATAAACTCTATACTGGTGGAATTACACTACCTACAAACTTTCTCAGCA
>AHTC1000907P00764
GACAAGCTTCCCAGACTCTCAACTTTCAAATGAAGGACGCATGCTACCCGCATTTCATCA
>AHTC1000907P00020
GGGGATAGAAGCAGATAAGAGTGCTACCGCTCCAACTCCTGCTGATCGAACACCATGGCT
>AHTC1000908P00758
CTGTTTGAAATTTGCACTTCTCGAAAACCTCACTGGTCATGTGCTATCCTATTTCAGCAA
>AHTC1000908P00247
ATCCATTCTGGAAATTCAGCTTCTCTTGTCATAGGAGCACACAGTCTCAAACTTTGACTC
>AHTC1000909P00314
TGATCGTTGAGACGCAGGAATCAGGCGCTCTAAGGGTTAGGAAGGCAGTCGAAAGTAGAA
>AHTC1000909P00799
ATGGAAAATACTAAAGTTCCGAGCCAAGAAATTCATATCGATTATCATAAGCTAGAATCA
>AHTC1000910P00633
TGGAACAATCTTTGGCGTGTGGCCAGGCGATAAGTTGACCGGAGTCACCGGTAGAGATCA
>AHTC1000910P00076
ATGGAAACTGGCATAGCATGCTATACTACCCGTGGTGCTTTCTTGCCTACTGGTATTCCT
>AHTC1000911P00562
ACTGTCGTTGGAAAGAATTATGACGACGACGACGATGACGATGAAGAAGCGCGTGGTGTG
>AHTC1000911P00033
ATCAATATTCATAACCAGAAACGCCATGGCAGCAATGTTCATAACAAGAACCACCGTCTT
>AHTC1000912P00898
TGAGGATAGTGTGAAGGGATACGGGACCGTAGAGACAGTAGAGTCAGTATGCTTGAGAGA
>AHTC1000912P00020
TGGCATCAATATTCATAACCAGTAAACGCCATGACAGTCAATGTTCATAACAAGAACCAC
>AHTC1000913P00631
CCGATTTAGTTGAGACTAATATGTGGTAAGCATGTCCTAAAGTTCTAGAGTTATGAATCA
>AHTC1000913P00026
TCTACGCTGCCTCTCAAAGTTCTGGAACCAAAGGTAAGTGAATCGTGGTGATCGAGAATG
>AHTC1000914P00999
GGTAGTGGTGGTGGACGACTGCGCACCGAGCAATGGACATGGTGTGCACCAACCTTAGCA
>AHTC1000914P00574
TGTTTTATCTGACGCCAACAAAAGGCTAATGTACGACGTAGGAGTCTACGACAGTGATGA
>AHTC1000915P00597
GCGTTTTCAATGTATTCATACAGAAAGGCTGACATAGATGTTATGGGTTAGCGGAATCTT
>AHTC1000915P00396
TAAGAGAGGTTGAGGCACAATAGCTATTAAACGATTACTCTAGTTTACTAGAGACATCGA
>AHTC1000916P00334
TCTTGTTCCTCTACATCACGGTCTTGACTGTAATGGGTGTCAAGAGGGAGCCCTCCATGT
>AHTC1000916P00781
TGGCCCCTCTTCCCATTGGCTTTGCTGTGTTCTTGGTCCACTTGGCTACCATTCCCATCA
>AHTC1000917P01209
GGTGTCAAGACTACTTCAATACTCCCCTAACCTGCGGTGCACAGCATTAGATGCCTTGAC
>AHTC1000917P01385
TGGTGAAATTAGTTCCCGAGCACGCAAGGAAGCAGTGCCCGTTTCTTGGCTTGTGATATG
>AHTC1000918P01076
GTCTGTTGGTTGCGTATTGGCTGAGCTTCTGCTTGGACAGCCTTTGTTCCCTGGTGAGAG
>AHTC1000918P00299
GAAGAACCTGAATATGGCGTCTGTTGGTATGGCACCAACATCAGGCGTGAGAGAATCAGG
>AHTC1000919P00697
TGTGGCTCTTCCTTACCTTCATCGAACCAACGGTCGCGTGATTATCAATGCATCGGTTGA
>AHTC1000919P00228
TGTTTGTCCCTCCTGCCAGTTTGATCACGCTGGCTTTCTCATGGCCTGCACTCTGTTTCC
>AHTC1000920P01336
GTTGTGGATTTGGCACATTTGGTGGCAAACAAGTGGCCCGGAGTAGCTGCTGCAAAGGGA
>AHTC1000920P01025
TGCCAAAACTGAAGGGAAAGCTCAATGGAATTGCGCTGCGAGTGCCTACTCCTAATGTCT
>AHTC1000921P01959
GAAAAAACTGTCGGCGCCTGCCAGTCACTGACTCGACAAGCTATGCCATGCGCGCCCACT
>AHTC1000921P01940
GACTGGGTGCGCAGAAAACGAAAAAACTGTCGGCGCCTGCCAGTCACTGACTCGACAAGC
>AHTC1000922P03336
TATGGTTAAGAACACACTCGCCGACTATAACTCTTATCGAATGTCTGACTGAATGGAAAG
>AHTC1000922P02376
ATGGGCGGAGTCGCAGAAAATATAGCCAAAAGGGCTATCTCAATAGCCGCATCAAAAATG
>AHTC1000923P00878
GGAAATCACACGGCATGCCGTGCTTCGGAGAATTGTCCGGCGCGTTCCGCGAATTGAAGA
>AHTC1000923P01229
TGGTTACCAAGCAAGCCGAGCACTCGCGCCATTTCGCCCCTGGATCACACGACCCTCTTC
>AHTC1000924P00238
GGGCTTTACAGCTCTCTTTGCTGACTCCGTACGTTCAGCTGCTTGGTATTCCACACACTT
>AHTC1000924P00808
TAGCCACGGCGGCGTCGATATACGTCAAAGAGAAACCACTCTCGCCAGAGAAATCAACTG
>AHTC1000925P00489
CCTTGCAATCAGTTTGGGGCACAGGAGCCTGGAACTAATGAGCAGATAGTAGAATTTGCT
>AHTC1000925P00706
GCAATGTTGTGGATCGTTATGCACCCACTACTTCTCCTCTAAGCATCGAGAAGGACATAA
>AHTC1000926P00220
AAGAGGAACATCGAGGATCTCGTCTTGAACGCCGGTGGTGCTGCTGAAGCCGCACCTGCC
>AHTC1000926P00121
GAGATCCCAATCACTGCGGAGAAGATCAACACTTTGTTGAAGGCTGCTAATGTTACAGTT
>AHTC1000927P00223
GAAGAGGAACATCGAGGATCTCGTCTTGAACGCCGGATCTGGTGGCGGTGGTGCCGTCGC
>AHTC1000927P00001
GGGGCTAGCCAACGTTGCAGTTCAGAGCACCAGGCGCATTCCTAGCTTCAAACGATTCAC
>AHTC1000928P00966
TGATGACGAAGAAGACAACCAGCGTAATCTACCAAGAGGCAGTGAGTCCCCTTGAAATGT
>AHTC1000928P01081
CTGCACTCTGTCGTGAACTGTGACATTTACCATAATTATTATATACTCCTCCCTGAAGAA
>AHTC1000929P00141
TTCAAGGACGCGTTCCCGTGATCTGGAGCGAGTTTTCAGCCGATATGGAAGAGTTCGAGA
>AHTC1000929P00631
AGTCGATCAAGATCCCCAGTTAGGGGGGATCGAAGCCCAGTTCGTGATAGATCAGAGAGC
>AHTC1000930P00384
TGCCCCACACAAAACTATATCACATAAAATAAATTCAAATTTCATTATATATATACCATA
>AHTC1000930P00716
GAAAGAACTCTTTTGAGTGATTGTAAGATATATATGGAGTAGTTAATTAGATGAGAGTGG
>AHTC1000931P00302
TCTGTGGGATATGTTGCAGCAAATGCAAGTGTGTACCTTCAGGAACCTATGGCAATAAAC
>AHTC1000931P00667
TTGTGTATTTTGTATAGATGTGATATGTATGATGAGAATGGGAATAAATGTGGGTCCTAT
>AHTC1000932P00697
GAATAAATGTGGGTCCTATATATTTTGGTAGTGTGTATGCATGTGAATTATTATTAATTA
>AHTC1000932P00713
TATATATTTTGGTAGTGTGTATGCATGTGAATTATTATTAATTATTATTTTGTCTTATTA
>AHTC1000933P01201
TTTGAGGATACTTTACACCTGCAGTGCGATTATTGAAAATGTTCCGAGGCATGTAATACT
>AHTC1000933P00968
ACTGAAAGATGATGCTGAATTATGGACTAAACTAATTCACCCTGGATCCTGCTAAATGCT
>AHTC1000934P00540
GCTCACTGATGAAGAAGTCGATGAGATGATCCGCGAGGCTGATGTTGATGGTGACGGCCA
>AHTC1000934P00621
TAAGGTGATGATGGCTAAGTAATCACAAACTCTTCCACCACAAACTGAATGAAATATGGT
>AHTC1000935P00054
TCTCTCCAGATTCTTTCAGCGTTCGGAGTGTTATCAAGTCCACAACAACCCAAGTACATG
>AHTC1000935P00238
TGACCACAGTGCAAGGGCTGAAGAAGGAGTTCAGCTACGAGAAAATCCTCAAAGACCTTA
>AHTC1000936P00178
AAGAGGCTATCAGATGAAGCATACGAGATTGCACTGCGCCATATAAGGAACAACCGCGAG
>AHTC1000936P00457
TAGTGTTGACAACTGAGAAAATGTACCAGAAAATGTACCAAAGAGCAAATATTGTGTGTA
>AHTC1000937P01352
TGACTCTGCTTTGTTAAGGCCGGGCCGATTTGATAGACAGGTAACAGTCGATGTTCCAGA
>AHTC1000937P00952
TTCTGAAGAAGCCTGAAAGGTTCACTGCTGTTGGAGCTCGCATACCAAAGGGTGTTCTTC
>AHTC1000938P00548
AGCTGCTATATTGGCCGGTAGGCGTGGGAAGACGGCAATTTCTTCGAAAGAGATTGATGA
>AHTC1000938P00986
TTGGTCACTCATGGATGCCTCGGCTCAAAGCGCAGATGTCATTATGAGAATGATGGCTAG
>AHTC1000939P00475
TTCCTTCTCTCTTATTTTGCATCTGTTGAGTACTTGGGCAGAAGAATTTTTTGTATTGCA
>AHTC1000939P00073
TCTTTGCCGGGTACAGGCCTCAGTTCTACATGAGGACCACCGATGTCACTGGCAAGGTTA
>AHTC1000940P01098
GAAGATTCTCGATGAGGCGATGGCTGGGGACAACGTGGGATTGTTGCTTAGGGGTATTCA
>AHTC1000940P00861
GTGGGTGGATAAGATTTATCAACTTATGGATTCTGTGGATAGTTACATTCCCATCCCTCA
>AHTC1000941P00904
CTCAACAAGCAAGACCAGGTGGACGATGAGGAGCTTTTGCAGCTTGTGGAGCTTGAGGTT
>AHTC1000941P00279
AGCAGCAGCCACAGTTTCTTCAAAACTCATCATACCTTCACATGCGTCAACCGTTTCTTC
>AHTC1000942P00639
ACATTGACAGCGAATTTGACTTGGAAAACATCGTTGCCGCTGCAAGAGTTGTTGGAAAGA
>AHTC1000942P00202
CGTTCTCAGAGCCGTTAACGCTGCCAATACTCCCCTGGTGAATCCTGCAGAGAAGAAGAC
>AHTC1000943P01299
CCCCTGCCACAGCAGATGCCGAGATATTGACCTTTGATGTCGTTGGGCCTGTCTGTGAGT
>AHTC1000943P01054
TTCTGATGCTGTCCTTCCGACCCCAAGGGATCTCATTGATACTGTACGGGAGCTTGTTCT
>AHTC1000944P00571
GATGTTTTCATACCATATGCTACTGTGATTTGACTCTTGATGATCGTCTTGCTACAAGTT
>AHTC1000944P00655
AAAAAAACATGTCGCGCTCGGCTATGTGCGCGCACGCGTGAGCTCAGCTTTTGTCCTTAG
>AHTC1000945P00682
GGCCATTATGGAGCTCACTACTTGATGGGCATATTCGGGAGAATATTAGTATTTTGGACT
>AHTC1000945P00240
GTGAAGGACATGAAGGTGAGGCCGGTAGGTCCAAGCAGACGAGGAGTGAGAAGAAGAGTC
>AHTC1000946P00361
TCGTCAATGGAAGCCCAATGCTTATTGCCGTAAGATTGCTAGGAATGTTATGGCAATGGC
>AHTC1000946P00935
CACTGTCTGAGACAATCTCATTAATCTCCTCAAGTATATATAGTAGTACGTCTCCAAATA
>AHTC1000947P00892
GTGAAATGGCTCGGTATCGAAACTGCCGCTCGTGCGTGCGTTTCGCAATTCCAATCAAGG
>AHTC1000947P00908
TCGAAACTGCCGCTCGTGCGTGCGTTTCGCAATTCCAATCAAGGAGTAGTGATGTGTATA
>AHTC1000948P00544
GCCTCATCGCATGCCGCGGCGGCGCCGTACTCGCCGAACCGTCTCAACGCGCGTAGATCC
>AHTC1000948P00191
CTCTCTCACCATCTCCTAGATTTTGCAACAATAATTCCCACTCTCCATCACCTTCTTATT
>AHTC1000949P00287
GCATCGATCCTACTGGAAAGTACAACGGCCAAGCCTCCTCTGATATCCAGCTCGAGAGGA
>AHTC1000949P00589
GACTGCTTGCAAGGTTTTCAAGTTTGCCACTCGCTAGGAGGAGGCACTGGTTCTGGAATG
>AHTC1000950P01087
ATTGTAGCCACCTAAATCAATACACAGCTTTACCGCTCATCGTATATCTACTGCCATATG
>AHTC1000950P00040
TGATTGACGCCGTTCTCGACGTCTGACGCAAAGAGGCCGGGAACTGCGACTGCTTGCTGG
>AHTC1000951P01600
TTTTTAAATTTTGGAGCATTCAAATTAGATTGACTCGTTGATGTGTATGCTTAATGCTTA
>AHTC1000951P00997
TGGGTTTGCACCCTTAACATCAAGAGGATCCCAGCAGTACCGGGCTTTGACTGTGCCTGA
>AHTC1000952P01281
TATTATTGGCGAGTCTCATCTGAACACTACTACTGTGTACCATAAATATATGTTCAGTGT
>AHTC1000952P00662
TGAAAAACTGTATCTAACGATTCTCAATTATCAACTTTAGATGAAGACAACTGTACGTGA
>AHTC1000953P00539
GTGCTTGGAATCAACTTGAATGTGCCTATCACACTTGAATTGATCCTTAGTGCATGCCAA
>AHTC1000953P00095
AACAAAGTCATTGCCACCATTTTGGTGCTCTCTCTCTTAGCCTACTCAACACTCACTCAT
>AHTC1000954P01429
GCTGACACCACCACAGCCAATGCGCAGGTGCGGACCCTTGCTGAGACGGTTCGACTTGAC
>AHTC1000954P01190
AGCTTCAGGACATGTACCTTAGCCGAAAGTCTTTCGCATTCGACTGTGATGCTCCCGGTG
>AHTC1000955P00022
TGCAGCAGGAAGGACTGAGCGGAAAGGACTACCGCCTCATCCTGTTCCTGATTTGTAAAC
>AHTC1000955P00014
TGCGTACATGCAGCAGGAAGGACTGAGCGGAAAGGACTACCGCCTCATCCTGTTCCTGAT
>AHTC1000956P00639
GTATTTGATATCCGAGTATAAGAAGGTTCTCAGGAGGCTATACGATATCGGAGCACGGCG
>AHTC1000956P00500
TTGGATCTGAGGAGGCTCAGCGCTTAGTGAATGGAGCGTTGGTGCTTATCACTCTTGGTG
>AHTC1000957P00849
TAAGCAAGATCTTGCGCAGGTGTACAATGCTCTTGGTGTCAGCTACGTCCGTGATGGGAA
>AHTC1000957P01313
TTGGTTATTTCCCTCAGAACAGATGGTTGCTGTGTTGTGCCTTTCTCTATTTGTGTGTGG
>AHTC1000958P01115
CTAGATTCTAGAACCAGCAGGCTAGCTTTTCATGCATAGTAAGGCCTCTTTTGGAAAGGA
>AHTC1000958P00020
GGGAGGGCCGAAGGGATAGTGTGTGAATGATAATAGTGAATGGCAATGACAGATTGGAGG
>AHTC1000959P00548
TATGGAAGTGTGGGGCAACTTGGTGTTGGAAATGCCATTCTCATTATCCTCCAGCTCTGT
>AHTC1000959P00550
TGGAAGTGTGGGGCAACTTGGTGTTGGAAATGCCATTCTCATTATCCTCCAGCTCTGTTT
>AHTC1000960P00905
GCAACAAATGGTGATGCCTGGACATCGTGAGTCGAATCTGCAGAAGGAGCTGAACCGATA
>AHTC1000960P00505
GAGTGGTATTGCCTGTAAGGTCAAAGAATGCCCGTGGACAGCAGGGTTCATACCCTATCA
>AHTC1000961P00603
CTGAGGAGAAATTGCTTGTTAGTTCGGACGCCAATACAATATTGCCATCTAGGCCTTCTC
>AHTC1000961P00387
AAAGCAATCTGAACCTCAAAGCTACTGAGCTGAGGTTGGGGCTTCCGGGATCTCAGTCTC
>AHTC1000962P00727
GAAATGAGTTGGGTGTGTGATGAATCAAATCGCCAACATCAAAAGGTCCCCGATGAGCTT
>AHTC1000962P00916
AAGGAAATGTAATGCCTTCAACCGTTGGATTTTGTATGCTTGATGCCTTGATTATGATTA
>AHTC1000963P01237
AGTCAGATTGAAATAGTTATTTAGTTCTAGAGATGTATTTCTATAACTGACCATTTCAGC
>AHTC1000963P00045
TGACGCCGTTTGGAGTCCTTTCTCCTCACACTGACTCGCACGTTCATCCTCAAGTTCGGA
>AHTC1000964P00825
GTACCCAGCATTGAAATGGTTAGGTTTGTTAATTCAGGCACTGAAGCTTGCATGGGTGTG
>AHTC1000964P00279
TGAGTTTTTGACACCGTCGGGCATCGCCGCCCTCGTCTGACCAGTTTGCTGTGTTGTCTC
>AHTC1000965P01269
TATTATGGAGATGGTGGCACCTGCTGGACCTATGTACCAAGCCGGGACCTTGAGTGGGAA
>AHTC1000965P01601
TGGCTCCTTCACAGTTTGAGGCTGGGTTCACCAGCTTGGCGCATAGCCCTGATGACATAG
>AHTC1000966P00778
TTCTATATGACCGACATAAGACTCGACTCGTTAGATATTACGGAGGTTTAGTGAGCACCA
>AHTC1000966P00086
CATTTTCGATTGAGAAAGCGGCAGGCCCAAAGAGCACTACAGTAGCGCCTTGCGAGGTCG
>AHTC1000967P03578
CTAACTGCTTGCCGGCTGGGAGCTGTATGAGCGGTAACGTCCACGTACGGCTCCGTGAGA
>AHTC1000967P02838
ATTTTTGAGAGATTGTCCTCGGCTCGGGCTGAGGAGTGTCCGCATGAGTTCGTTGAGGTG
>AHTC1000968P00550
GTTACCCGAAGCTCATGTAGAGGCGCCTACGGCAGGATCCGTCATCTTGGCAGGAATTCT
>AHTC1000968P00046
TCTTCAATACAAAATGCGGGCCCGCAACGCAAGCTGCATTGTTCGCCGCCACCCGAGAAG
>AHTC1000969P00179
TATCATAGTCACTCACTCACAAGAATAACAACCATTTTATATTCCTTACTATAATTACTA
>AHTC1000969P00696
TAAGCCAGTTAACCGAGGCCTCTATATCCTTTACAGCGCCCTGCCAATCGAGCCCATCCA
>AHTC1000970P00673
AGGTGCAGTTCAGTTGCCCTGGTCTCGCTTTGAGTCGTGGATGACTAGGTACTTGTCAAG
>AHTC1000970P00695
TCTCGCTTTGAGTCGTGGATGACTAGGTACTTGTCAAGCTGAATTCAGCTTCTTATGTTA
>AHTC1000971P00131
TTCTCTTCGCGCTTCTCAGTCCGCTCAATGGCTCACTCTGCTCCCCCTTTCAACAAAATC
>AHTC1000971P00833
CAGTTGGCCTGGTCTCGCTTTGAGTCGTGGATGACTAGGTACTTGTCAAGCTGAATTCAG
>AHTC1000972P00739
GAATGAAGCATACAATGATAATGGTTTAGTGCCTCGGTCAATACGTTTGCTCAAGGATAA
>AHTC1000972P00307
TAGAGCAAGTGATTCCCACAACGGTAACCATGCGGGTCCACTCCACAAGCTTGGCCTCTC
>AHTC1000973P00277
TATATTAGAGCTGCCTCCATGGCAAGGAAGGTTTATCTGAGAGGTGGCCTTGGTGTTGGT
>AHTC1000973P00010
TTACGGCCGGGGCCCTAATTTCATATCTGAGGCGCAGATTCTCCATCCTCTCTTGCGAGA
>AHTC1000974P01197
ATTTGTTCGAATCGATGCATGAAATCGCTGTCTTGCCATGTGGACATACAATCCATATCA
>AHTC1000974P00690
CTGCTGCCTGAGATCTTGTTCTGCCTAATAGGATACGGCTTTATGCTACGAAAAGTACAG
>AHTC1000975P01265
GAAAATACGCATTCTGGGCTCCTTGTCTGATACACCTGATCCGGATCTAGTTCTTGAAGT
>AHTC1000975P00721
TTAGATATGCCATAGATAAACAGTTATTATCTACAGCAGACCGATATGGAATTTTGGATG
>AHTC1000976P00334
GAGCTCACCGTCGCTGACGGTTCAGTTTCGTTCACGCACCGTGACTCTTCGAAGGTGATC
>AHTC1000976P00792
ATTTGATTATGTGGAAGATCATACATCCGATGGGGTCAAAGTTCGAGTATATTGTCAAGT
>AHTC1000977P00174
GATCTGGTTTTTCATTTTTGTTTGTATACTTTTGTGATCAGAATTGAGAAGCAGAAATCA
>AHTC1000977P00776
TCCAAGTCAAAGAGCTGAGAACCTTCTGAATTCTAATGTAATTTCTCGGTGACGCTCTCC
>AHTC1000978P00689
AATTTCTCGGTGGTGACGCTCTCCGGTTCACTGGATGCATCTCATGTCTAACTTGGTTGC
>AHTC1000978P00877
ATGTAGCTGTATCACTAAGTTCACAGAACTGCTTTTCCGAGTGAAATCAATGCATTTGAA
>AHTC1000979P00912
TATGATTGCGATTTCCAAGAGGTTGAGTTTTGCATTGGTTAAGAACATGGTCAATATGTG
>AHTC1000979P00638
TTGTGAACCATGAAGGACATATAACTTAAAATGTGTAATGAATTGGCTTGGAAGTTATCA
>AHTC1000980P01343
TCAACACAAGACTTATGGTCTGAGTGAAAAGATGTCGACCTTTATTACCACAGATTGATT
>AHTC1000980P00053
TGAGGTCAGCAACGACGCGATGGTATGTGAGGAGCAGAGCGCCAACCATTTCCGATAAGC
>AHTC1000981P00642
TTCACTGCTGGACTTGCGTTAGACAAGATAGGAGTGGAAACAGACAAGATAGGGCGTATT
>AHTC1000981P01088
AGCAGCAATAGCATTGCAGTATGATGCATCGAGTGAGGACATCGCACGTGTTTGCCATGC
>AHTC1000982P00923
CCTCTGAAGTATCAGTGGAAACCCTCGATGGTGGGAATACTGTCGTGAAGGGCAAGCATA
>AHTC1000982P00700
GGATGCATCCCTTCCAAGGCGCTCTTGCATTCTTCCCACATGTACCATGAGGCCCAACAT
>AHTC1000983P00386
TCTACGGTTGAGTTGTGTTCGGAGAAGTTACATCTAAATCCAGAGATCCACTTGCCTGAA
>AHTC1000983P00572
TCTCTTCAAATTGCGCTCTACATGGTCAGAGCTGTTTCCAATTTACATGTGGCTCAAGGA
>AHTC1000984P00722
AGCATTGAGTACTGGCCGGATCCACAGCGCGGCATCAGGGAAGCATACAGGGTATTGAAA
>AHTC1000984P00793
AGCATGTGTAATTGGTCCCGTCTACCCAACATTCTGGTTGTCACGATTCTTTGCTGATGT
>AHTC1000985P01566
AGAATTCACTTACTGTATATATATCTCATCTAAATATTCAACTCACATTTTCCATTTCCT
>AHTC1000985P00454
TTCTCGATGATACGTACATCGTTCCCGAGCGTGACTCGGCGATGCAAGGTCTTGACTCGG
>AHTC1000986P00847
TATTTGGCTATTTGCCATCATAGAAGGTGTATCGAATAACCTGCCCGGGCAGGTACACAC
>AHTC1000986P01320
CCGAGTCAAGACCTTGCATCGCCGAGTCACGCTCGGGAACGATGTACGTATCATCGAGAA
>AHTC1000987P00309
GTGTTTTAAGCACATAATTTTATGGTGGATGGCATAACGAGTTGAATGTGCATATGTTCT
>AHTC1000987P00678
GTCAATATAATCATAATGTATAACTTAATCTGCATATTATTTCTGTGATCTTGTCTTCAT
>AHTC1000988P00478
TGTAGGACATGCGGGATATGAAGTTGGAAGAACAGTGACAGACGCGGTTACCGGCGGTGA
>AHTC1000988P00073
ACTTTCAACAATGTTTGGAGCAGCGTCTAAACTCGCTTCTGCCGCTGCCAACACTGTCAC
>AHTC1000989P01040
ATACATCACTGGGCGTCGGTTACACGCCTGACTGGGAAACTTGCGTACCACTAATGCTGC
>AHTC1000989P00554
ATTCTCATTCTCATCTTTGCTGAGGCGTTAGCGTTGTACGGACTCATTGTTGGCATCATC
>AHTC1000990P00715
GTAGGGGTAGGCCTCCAAAGGTGAAGCCTCAATTGACAGAAGTGAGTGTTGAGATATAGA
>AHTC1000990P00123
TTCCTCTGTTTAGAATTTGCAGTTTTAAGGCCTTGTTGTGAGCGTGAGTGAACTGCACAA
>AHTC1000991P00207
ATAAAAGGATGAATTGCTCACGAAATTACATACTATCAGGATCAGCTCTGGCACTTTGAA
>AHTC1000991P00215
ATGAATTGCTCACGAAATTACATACTATCAGGATCAGCTCTGGCACTTTGAATTGTTGGC
>AHTC1000992P00739
GTTACAAATTCACCAGATAGGTAGCGTATGCATATTGCATACCATACCAGAACGTATTGC
>AHTC1000992P00201
CACAAGTTCTGCCAAGACTAGAGCAGTGAAACGGTGCCCTGAAACAGACTATCCTTCAAG
>AHTC1000993P00698
GCAAACTCAACTATCTGGATCTTCACCAGTAAGTTGATACATTTATCTCTGTCAGAAACA
>AHTC1000993P00394
TGAAGAAGCTAGTCAATCTGAATGAAGAATGCAGTGTTGCAGTGTTGAAAGCAGCGTACG
>AHTC1000994P00946
ATATTTTACATATGGCGTACCGCGTAAGAATATCAGAACGTGTTGCATTTCATGTAACTA
>AHTC1000994P00001
AGTTGGTCATGTATCGAGTTAGAGTTGGTATTGCATTGAGTACTTTCATGAGAGTAGAGA
>AHTC1000995P00862
AAAATATTTTACATATGGCGTACTCTAAAAAATATCAGAGCATATTGCATTTCATGTAAC
>AHTC1000995P00889
AAAAATATCAGAGCATATTGCATTTCATGTAACTATGTAATAAATATCTTATTGTTCTTA
>AHTC1000996P00639
GTCACAAGTTCTGCCAATACTAGAATGGTGAAATGGTGCCCTGAGATAGACTATCCTTCC
>AHTC1000996P00119
CAAGCGTTCTCGTTCCTCTGTGATCCGTTTCTTCAAAATTGTTCTCAGACATAGCCTTGA
>AHTC1000997P00424
ACTTACATAGGATTATGCTCAGGCAAGACTATTCCTCAGGTGAAGGAAGACTTGAAGAAC
>AHTC1000997P00020
GGGAGGAGGATTAGGTGTAGCGCAGGATGATGCTGAAGGCGTGGAAATGGTACCAGAATT
>AHTC1000998P00841
GGCTTCTTCCTCATGCTTGGCAGCGTAGGTTTTCGTGCCTCGCTGCTCTTTGTCCGCCAT
>AHTC1000998P00522
GTGCGTCTCCGGTGCCATCTACATCGAGCTGTACTACATTTTCGCTAGTGTTTGGGGCCA
>AHTC1000999P00691
AAGTAGCATTTTCTACTGCTGGATTTGTATGAATGCATATATCAAACTGAAATTCAATGC
>AHTC1000999P00019
GGGGACACGACGTCGTCTATGGTAGGCAGTCTCTGGTTTGATCTACCTTCAGCTTTCAGA
>AHTC1001000P00703
GCGCGGCCGCCACATCAACTGGTGGCCTCATGAACAAGATGGCGGGTCGCATCGGCGACT
>AHTC1001000P00710
CGCCACATCAACTGGTGGCCTCATGAACAAGATGGCGGGTCGCATCGGCGACTCGCCCTT
>AHTC1001001P00847
CACCGGCGAGGGCGAGGCTATCATTCGCGCCACGCTGGCGCGCGAGGTCGCCGCCGTGAT
>AHTC1001001P00862
GGCTATCATTCGCGCCACGCTGGCGCGCGAGGTCGCCGCCGTGATGGAGTACAAGGGACT
>AHTC1001002P00918
TTTATGTATCGTTGCGTTGGTAGTAAGGATGCATGGTGATGATATTTATCATCTTGAGAT
>AHTC1001002P00849
AATAATATGATCAGTGTATGGTCGTAAAGATTTGTATGTATTAATGGATTTGTTGCATGA
>AHTC1001003P01520
GTGGAGGATATGAGCCTCGCGATTTACATCCATCAAATAGAGGCTATAGTGCTTGATTCT
>AHTC1001003P00420
TGGTGTCATCATTAACCATCCAGAGGGACCTAATGTCTATGACGGAGTCCCCAAGGATTA
>AHTC1001004P00302
GAGAGTGTGCCACGTGGCAGGGATGTGAAGGGGGAGCCAATGCCAAAGGCGGAGGAAAGA
>AHTC1001004P00103
CCAGCAGGATCTCCATTCTATTTGTTCAACATTGGGCAAGGTCAGAGAAGCTGGTGGTGA
>AHTC1001005P01354
TTCTGGCAGGATCGGTGTCCCTCGTGAGATCTATGATGGGTCCTGAGCTCGCCGCGGCTT
>AHTC1001005P01444
TCGGCGATGCTCAGCGCGAGGCCATCATATTGCCTTCCACGTGGGTTCCCGTTGGTGGTG
>AHTC1001006P01151
GCTGATGCTTGCTCCAGTGGGCACATTGCAGGCTACAGTGGTGATGTGTGGTTCCCACAA
>AHTC1001006P00899
TTGAAACCCTTTAACTGTAATCTTCTGTATCACGATCGGCTCAAGATGGATCCTGAGTTG
>AHTC1001007P00513
GAAAGCCCAGGAAGAAAGATCCGCAGCTATTCTTTCTAAAGCCTCCAAGATGTGCAAGGA
>AHTC1001007P00539
CTATTCTTTCTAAAGCCTCCAAGATGTGCAAGGATAAGATGGTGAAAGCAGAAAGTATAA
>AHTC1001008P00485
GAAAGCCCAGGAAGAAAGTTCCGCAGCTATTCTCTCTAAAGCCTCTAAGATGTGCAAGGA
>AHTC1001008P00044
TAAGAAAATAGATAATATCATTTATGAATAGTAATAATAATGCGTAGAACCATTATATTA
>AHTC1001009P00050
CGGATCTGCTAAAATACGCTTGATCCACACTTATGGGCCTTCTCGACCAGTTGTGGGATG
>AHTC1001009P00036
GATCGCCGTTACGCCGGATCTGCTAAAATACGCTTGATCCACACTTATGGGCCTTCTCGA
>AHTC1001010P00854
CCACGACTTTGTAATTTGTTTTACATCTGAGTTTCATCATCATCTGTCCTCCATCGGTAG
>AHTC1001010P00036
GATCGCCGTTACGCCCGATCTGCTAAAATACGCTTGATCCACACTTATGGGCCTTCTCGA
>AHTC1001011P01245
TGGAGCTGCTATTGCTGCCGTGTACCACCAGATAGTCATCCGAGCTATTCCTTTCAAGTC
>AHTC1001011P00173
TCACATTCACCAATCATTGATTAACATAACACCCTGTTTAGCCTCTTAAGATTAGAACGC
>AHTC1001012P00320
GGTCCGCAGAGGATGCTCAGCTTCTAGAAGATGCCAGGCAGGCCACAAGGTCCGGAGAAA
>AHTC1001012P00114
TGGAACTCTTCCATTGACCCCACCTCACACCAGCTTCTCTTCGAATTCAAGATTTGTATA
>AHTC1001013P00569
ACGAGAATATGCCAAGGCGTGCGGTGACATTCAGCACTTGCGTGCTCAGATAAGAGACTT
>AHTC1001013P00419
CTACAACTTCATCCGTCCAGACTTGATAGTAGGATCATGCCTACAGACTCCCGAAGATGT
>AHTC1001014P00734
TGGGTTGAAAATGAGTCGAGCTAGTTCGTGAACTTATGAGTCGATCTTGAGCCGCAATTT
>AHTC1001014P00230
AGAGGCCAAAAATTCTGGTCCTGCTCAATCTGCTATAGAGGCCACCCGGCAGATGTTGAG
>AHTC1001015P00819
ATTGTATATGAGTCATTGAAGATTCTCGTGCTGCAGGGCCGACACCAATATTCAGGTTTT
>AHTC1001015P00067
TGCTGGACAAGCTTACTACTGCGTAACAAAGGGTGTCCCTTGTCCGTCTATGCCAAGGCA
>AHTC1001016P01129
AGATGGTGGACCCGCGTGGATTCAGATGATGGACCGTTCTACCCCTACTATGAGCTACCA
>AHTC1001016P00778
GGAGATGGCAACAGCTGTCGACATACTGTCCGACCTTGTTGTGTTCATCGCTCCGCTTTG
>AHTC1001017P00289
AGCTGGTGGTACAGAACTCGGGGAGCCTGAGCTTCAGCAGCCAGCTGTCAAAGGAAGATG
>AHTC1001017P00246
GAGAAGAAGATGCAAGGAGTGGAGCAACAGAGCAATAACCAGCAGCTGGTGGTACAGAAC
>AHTC1001018P00445
TTGACACCCAAGTGAACCCTGCCGTGTGGGAGATTAGCGGCCACATGGTTCTGAAGAGGA
>AHTC1001018P00903
TGTTATGCTTTACGCCGTCTTTTGACTTCGTAATATGTAATAACTACTCTCATGTAGCTG
>AHTC1001019P00721
GAGGGTGGAGAGGCTACTCGCCCTGTTGGAGGATGCGGTCGTAACTGCCTCAAAAGCTGC
>AHTC1001019P00531
TCTTAAGCCTCTGCTAAGTTAACTTAAGCTGCAAATATAGTGAGATCTTTGTGTTCTTCT
>AHTC1001020P00692
CTATTGTTTTACTTTTCAGCTCTAATTATGCTAATGTCTCATGCTAGGCCTGCAATTTTT
>AHTC1001020P00681
CAACCCTCCCTCTATTGTTTTACTTTTCAGCTCTAATTATGCTAATGTCTCATGCTAGGC
>AHTC1001021P00292
GCATTGGAGCTGAGCTTGCTCACTTCCCTACCCCTCCTGCTCTCACTTCCCAGTTTTGGT
>AHTC1001021P00009
ACAGTATTACAATACAAGAGAGCAATGGCAGCAAGTTTGGGCAGCGTTGTAGGACTTGGC
>AHTC1001022P00284
GGAAAACACTACGTTGTGGAGTGGCGAGTCAGCATCAGCCTCCTCTCTGATTGTGTCAAC
>AHTC1001022P00014
GGCCGGGGGGACGAGGATGATGATGTAATCCGCACACAGACTCCAACCGAGAGAAAAGCA
>AHTC1001023P01253
AGAACTGCTTGGGTTGTTCTATGAGCATGTCAAAAGTCAAAACTGATTGGTATGGCCAGT
>AHTC1001023P00298
ACTACGTTGTGGAGTGGCGAGTCGGCATCAGCCTCCTCTCGGATTGTGTCAACTCTTATC
>AHTC1001024P00406
TAATTGCTTTGGCCAATTGGAATATCCAATATGATATAGGGCATAAGATCATGAATGCAT
>AHTC1001024P00299
TACAAAATGGGGTTGGATCATTGTAATGATGCAAGAATTATTAATGATGCATTTATAGGG
>AHTC1001025P00705
TCTTCCTGAAGACATAAATATTTACGCAACGACAGCTTCAAACGCGGTCGAGAGCAGTTG
>AHTC1001025P01070
AAGCAGTGAACCAACGCGATGCGGACCTCATCCATTTCTGGGAGAAGTTCCGCAAAGCGC
>AHTC1001026P00562
TTGCTGCTATACTTGGAAATAAGTCCGCTCTTACAGGTGGCAGTGGGAAGGTTGTGGATA
>AHTC1001026P00299
AGGAACTCGCTGGGCCATTTTAATCGCTGGTTCCAATGGCTACTGGAATTACAGACATCA
>AHTC1001027P00140
TATTTATCGTAGTCTCTGAATCTGGGGAATCTGGCATGGTTGAGAGAAGTAATTCATGTG
>AHTC1001027P00283
TGCAATTGCCATCCACCAGCAATGAAACAAGTCTGATCTTTACAATACATGCAATTATAT
>AHTC1001028P00719
AACATAGCTGCCGCCTCTGCCTATGTGCGTCTTCCTACCTTGGTGGAACTCCATCTTTTG
>AHTC1001028P00725
GCTGCCGCCTCTGCCTATGTGCGTCTTCCTACCTTGGTGGAACTCCATCTTTTGTTCTCT
>AHTC1001029P00121
GCACTTCACGGCCCCGTCCAGCGTGCGGCGCGTGATCATGAGCGCACCCGTCTCCACCGA
>AHTC1001029P00098
AGCCGCCGCAAGAGCCGCAAGGCGCACTTCACGGCCCCGTCCAGCGTGCGGCGCGTGATC
>AHTC1001030P00669
ACAAAACTGCCAGGCTACGCAGCCAGGAAGACGAATAGATCTGAATGTGGTGGAAAGTTG
>AHTC1001030P00322
ATCCAAGAAGATCGTGAAGAAGCGCGTCAAGAAGTTCAAACGCCCTCAGAGCGACCGCAA
>AHTC1001031P00503
GCTGTGGAGGAGTAAACGAGAGACGAGTAGATACAAGCAAGCTAAGGGAATATGGATGAT
>AHTC1001031P00040
CCGTGTGAGGAATGGAGAGCTGTACCGTGTAATTTGCGACACGAAGGGAGCGTTCGTGCA
>AHTC1001032P01982
AGATGAAGAAGATGTACGGGCTGATCGAGACGTACAAGCTGAACGGGCAGTTCAGGTGGA
>AHTC1001032P01605
CACAGCATTCACCCTCCCCGGACTGTACCGTGTTGTTCACGGCATTGATGTGTTCGATCC
>AHTC1001033P00041
CATCGATTCACTCAGTCTAATGTCCAGCACAAATATTATGGGGCTATGGCAAACCAACAA
>AHTC1001033P00032
TATAAAGTGCATCGATTCACTCAGTCTAATGTCCAGCACAAATATTATGGGGCTATGGCA
>AHTC1001034P00939
TACCAGCAGAATATATATCAGGATGAACGACCCTTCGTTAGTGCCAAAAAGGTTCTGATG
>AHTC1001034P00484
TAGGTGCTTACAGCGACTCCCGCGGCATTCCAGGAGTACGGAAGGAAGTGGCAGAGTTCA
>AHTC1001035P01151
TCTTGAGTTTCAGAAATGATCAAAAGGCGCACATCATGTTTTAGTATTATATGTGTAGTA
>AHTC1001035P01017
GGTGCTGACGTGTACAACATGACTATGTACAATCCTAAGGGGAAGCAGAGAACCGAACAA
>AHTC1001036P00575
CAAACAGTTGGTGTTATTGGAGCTGGCCGTATTGGATCGGCTTATGCAAGAATGATGGTT
>AHTC1001036P01047
CTGCTTCTAAGTGGACTCGTGAGGGAATGGCCACACTAGCTGCTCTAAATGTTCTGGGTA
>AHTC1001037P01048
GTTAATGACACGCTTCATGACGAATCAGAGCAAGTATACGCTAGATGCTGTCTTGAGCGA
>AHTC1001037P00736
GGTTTCAGCAGCTGCGTTACAGGAGCTTGTCAGTGGAGTTGTTCTACTAAACTCTGCCGG
>AHTC1001038P00555
GATGATGATGTTGTGGCTTCTAGAGCCTTTGTGTTGAGATTTCCCCATTTCCTAGGTTTG
>AHTC1001038P00536
ATATAAGAGTAGGGTTGTAGATGATGATGTTGTGGCTTCTAGAGCCTTTGTGTTGAGATT
>AHTC1001039P00887
AATCATTTGTGCTATTAGTGTGAATTATAATGTGGTTTAGCGTGCATGCTTCAATAATGA
>AHTC1001039P00419
GATACCATCAAGTTACTTTCTCAAAGCAATAGGCATTTGAAAGCTAGTTTGAGATATTTG
>AHTC1001040P00583
TCTAGTGCTTTGCTTGGAACTCGATCCAAGAGGTGGTCAGCATACGTGGTAGATGGAAAA
>AHTC1001040P00184
GCTATTTGGATGAGGTCGTACGCCAAGGTTGCGTTGGGGACAGACATAGTCTCCGCCGCA
>AHTC1001041P00307
CTTCCGGGGATTGCCACGGCTTTCGCCGCCGATGCTTCTGCACCAAGCATTGTGCTTAAA
>AHTC1001041P00404
TGAAGATGATGGATCTATCATCTTTTAATCCTCATCATGCATGTGTTATAAACTTTTGTG
>AHTC1001042P00400
TTTCGCCGCCGATGCTTCTGCACGAAGCATTGTGCTTAATGAGACATCTTATTAGTCAAT
>AHTC1001042P00547
TGTTGTGCACTTTGGCTTTGTTTATTTAATTTCTCTATCACTCTCTCATGTTTTTCTTGC
>AHTC1001043P00878
GCTGCAATCTACCATGAACACATTATTAAAGCATCTGCCATAAAAGCCCTTGGATCCTTC
>AHTC1001043P00490
GTGTGCCGGCGCCATCTGCGGCGCCGGACTGGCCAAGGGATTCCAGAAAGCTTACTTTGA
>AHTC1001044P00361
TACTGCACTGCTGGCATTTCGGGAGGACACATCAACCCTGCAGTTACATTTGGGTTGTTC
>AHTC1001044P00352
ATCCTTGTTTACTGCACTGCTGGCATTTCGGGAGGACACATCAACCCTGCAGTTACATTT
>AHTC1001045P00264
AAACTCATCGCCGCCAGCGGTGAGCCGGGTGACAGGGCTCAGTTCACCGAGTACATACAG
>AHTC1001045P00363
TTGACCACTGCCGCCGCTGCCAATTTCACCCGTGGCGAGTTAGCCACCGCTCTTCGCAAG
>AHTC1001046P00014
GGCCGGGGAATGCAAACTCTTGCGAGTTAGTGGTCACTGTGTGTTGGTGAGAGAAGAAGA
>AHTC1001046P00011
TACGGCCGGGGAATGCAAACTCTTGCGAGTTAGTGGTCACTGTGTGTTGGTGAGAGAAGA
>AHTC1001047P00048
AGAAAACTTATCCTATCTATGGATGAAATTATTGTGCAGTGTGTGGAGTGAGTGATAGAC
>AHTC1001047P00514
TCCCCAAACTTCGAGGAATTGCTGGCGGTATGCGTGCTGGGCTACCAAAATATGTCCATG
>AHTC1001048P00111
CACCACGACTTCGCTCGCATTCGGCACCAGAAAGCCACCCGCATTTCCGTCTCTTGCTTG
>AHTC1001048P00012
ACGGCCGGGGATCCTATCTATCGATGAAATTATTGTGAAGCGTGTGGAGTGAGTGATAGA
>AHTC1001049P00666
CCTGATAGAAATGCAGATCGTTCTTCCGGCGGACGCAGCAGGGATGCTGGCAGGGATGGA
>AHTC1001049P00147
CACTCTCACTCTCTGCCTCGCTCATCGCTACGAATGTCAGACGTGGAAGAATATCGCTGC
>AHTC1001050P00635
TCTAGTATCACTATCAGGCATTTTGGGTAGAAGCGGTCCTGTTGATTCCTTATTACCAGA
>AHTC1001050P00791
AGTATATATTGCTGTCGATGGTACACTTGCATGAAATTTATTCGTTATCAAGCCAGTGTT
>AHTC1001051P00333
GTATCTGGTTGCGCTATCAAAGTCGGACAGGGTACCACAATATGTATAAGGAGTATCGTG
>AHTC1001051P00001
TCAAGGGGTCATCGTCCATGTATGGGCCGCGTCGTCTCTTCGTCTTCCTCACACCACAGC
>AHTC1001052P00413
GAGAGTGATGATGATATGGGATTCAGCTTGTTCGACTAGAGGCTCTGTCCGGTCAATTTT
>AHTC1001052P00616
GATTTCATAGTAGAAATGTTTGCGTTTATGGGTTTATATCTTTGACTTGAATGTGGATCA
>AHTC1001053P00689
CGTTTATGGTTTATATCTTCCGTAGACATGAATGTGATCAGAGTTCAGACCCATTTTATG
>AHTC1001053P00353
TGGGGCTCCAGTTGCTGTTGCTGCCGCCCCTGTTGCCGCAGCCGGTGGTGGTGGTGGTGC
>AHTC1001054P00507
TTTGGAATCTTGATGTTATGTATTCTATATGAAATGTTAAGCTGAAGGAGTTAGTAATTC
>AHTC1001054P00297
GAGCACGCTCGCCGCAAAACCGTTACTGCCATGGATGTCGTTTATGCCCTCAAGAGGCAG
>AHTC1001055P00461
GGATTATTGAGCTTGATGAGGTGTAGTTTGGATCTAGAGGAAATGGAACTGATTACTTCT
>AHTC1001055P00451
AATGTTTCATGGATTATTGAGCTTGATGAGGTGTAGTTTGGATCTAGAGGAAATGGAACT
>AHTC1001056P00474
ATGTTTCATGGATTATTGAGCTCGTTGAAGTGTAGTTTGGATCTTGAGGAAATGGAAATA
>AHTC1001056P00025
TGTAAAAGTGACTAAAGTTCTGTGCTAACGACATCAAACTCAAAATCAAATCTCAACAGA
>AHTC1001057P00523
TAGTAAAGCCATCATGGTGTGTATGTGGACTTTTACTATGTACTTAATTGTAAGGTGTGC
>AHTC1001057P00006
TTCAGCTATGTTCAAGAGTTAGTAACTTGCTTCTAATCAAACTCAGTCTTAACCAATTGA
>AHTC1001058P01192
ACTTGTTGAGAACACCTCAGTTGAGCAGCTTGGTATCGCTCGCAAAGTAACCATCTCCAA
>AHTC1001058P02036
TTGTTAGATCATGTTTGGATTGGCGGATAAGAGGTAGTGTTGATTGAGTTCTAAATATGT
>AHTC1001059P00774
GCCGCAGCTGCCGTTCCAGCCTTGGCAAATGATATTGAGGCCCCTGCGGTCCCGGTTGCA
>AHTC1001059P00604
ACATTGATTCTGCTGTAAGACATGTACTCCTTAGGCAGGGTGTTCTTGGTATTAAGGTGA
>AHTC1001060P00582
AGTATGTTATAGCATCATGAATTACATCCTTTTTATTTGAATGCTTTAATAGATAGCAGT
>AHTC1001060P00072
TGCTCTTAGAATTGAAATTAACACAGCTCTTGATGTATTACGGGATATTGCATCAGGAAG
>AHTC1001061P01368
TTTTCCAGCTCGCTCGATACCAGTCGAACTCTAGACTCAGCAGCTAGCATGCGGCCGCAA
>AHTC1001061P00043
GGATTCGTATCCCAGCTATACGGGTCGGCGAGCATTACCCAGCCCGGATTTGAATATGCA
>AHTC1001062P00488
GATCCTGTTTGTGACGCATTTTGCACTAAATGGTATTCTCCGAGTTCAAGTTCTTGGATG
>AHTC1001062P00173
TACATTTGGCATACTTGGTAACGTGATATCGTTCCTGGTGTACTTGGCTCCGCTGCCAAC
>AHTC1001063P00217
AGCTGAGTTCTGGGATGACAAGAGCCAGCAGCTCCAGTGCATTGGTGTCACGTTGATTCG
>AHTC1001063P00037
TAAGCTTGTCTTGAAACATATCATGTCTTCATCATTACTTTTTCTCACACTTGCTTACCT
>AHTC1001064P01374
GAGAGCTCTCGCTCGTCCGCGCAATTCCGGAGGCAGTGCTCATGAGTTCGTTTCGGATGG
>AHTC1001064P01164
ATTGCCATGCTGTGATCTACTGCACAAGGGGAAGCGCTCTGGTTCAGGTAATCAACGAGA
>AHTC1001065P00709
TGCATATGATTGTCCATCTTGTTTCTTACATCCTTCTGTTATTTACCGATCTTGGTAATG
>AHTC1001065P00701
TTTGTTAATGCATATGATTGTCCATCTTGTTTCTTACATCCTTCTGTTATTTACCGATCT
>AHTC1001066P00196
GGCTACTCCGGCCGACGTGAAGGAGTATCCTCAGTCGTACGTGTTCGTGATCGACATGCC
>AHTC1001066P00648
TTTTAGGTTCTGTGTATGCCTCTTGGTTGTGATTACTAGAAATATGATCATTTGATGTGA
>AHTC1001067P00641
TCCAATGTGTTCCCCAACTGCGCATATTACTGGGACATTTGGGTCTTACATTGCTTACTA
>AHTC1001067P00036
CACACACACTCTCTCTCTTCCCAAATCCAGTTAGTTGCGTTCTTTGGAATCATCGAATTC
>AHTC1001068P01036
ATAATATTGCCGCCATTCCTGTAGACAAGTTACCACTTGCTGGTAGGATTCAGAGACTTA
>AHTC1001068P00930
TCTTGTTGCTACTTTGATCATGTCCAACTGGGCTTTTGCAAAGCACAGGCGTTTGAGGAA
>AHTC1001069P00579
TTTCCAATGTGTTCCGCAACTGCGCATATTACTGGACATTTGGGTCTTACATTGCTTACT
>AHTC1001069P00708
TGATGCAAATTTCAAATTTCTATTGCCACATTATACTTAGGAGTCTTCGCAAACCTGAGG
>AHTC1001070P00258
CTGTGTTGAGGCTGGAATGTTAGCCCTAAGGCGTGATGCTACTGAGGTGAACCACGAGGA
>AHTC1001070P00059
ATCGGGCAGATATTCTTGACCCAGCTCTTATGCGTTCTGGTCGTCTAGATCGCAAAATTG
>AHTC1001071P00937
TGCAAATCCTACGTCGGCACGTGCGCCTATATGAGCCCGGAGCGGTTCGACCCGGATGCA
>AHTC1001071P00494
ACGGCAACGGCGGCACAGTCTACAAAGTCCGCCATAAGCGAACCTCAGCGATCTACGCTC
>AHTC1001072P00376
CGAACATGACCACCGAGGACATCGTCAGAGCCTCTCGCTTACTCGACAACGAGATTCGCA
>AHTC1001072P00991
GTGCTTGCGCAGCACAGACAAATGCTACTTTTCTGAAGTTAGCAGGCCCACAGTTGGTCC
>AHTC1001073P00646
CAAATACAGAGATGCTCTGACACTCTCTTGTGACGTGTCGAAAGGGGGTCTAAGAATGTA
>AHTC1001073P00204
GATGGAAGTGAGATCCAATCGGCACTAGCCGAATGGACTGGTCAACGGACTGTGCCAAAT
>AHTC1001074P01374
TCATCTGTTGACTGTGGGGACTTGTCTAAAATGCCTACCATTTCCTTCAGTATTGGTGGA
>AHTC1001074P00440
GGTGCCTTCATCCAAGTGTACCTTCTCGATTGCGTGCTACTTCCATTCAAAGTACAAGTC
>AHTC1001075P02191
TTGTGCACACAGAAGCTAACTACACCGCAGTTGAGAGTTTTTGGCAAATACTCTAACAGA
>AHTC1001075P02352
AACTGTTACCAATGTAGGACCTGCTGTTTCCAAGTACCATGTGATGGTGTCACCATTCAT
>AHTC1001076P00494
TTTTCTCCTGTTTGATTGTTTCACTGCCGTAGAAATGCGGATATCAGAAGCCATAAGCAA
>AHTC1001076P00076
AGAGATGGCAAAGTCGAAGAACCACACAGCTCACAACCAGTCCTACAAGGCCCACAAGAA
>AHTC1001077P00286
GGCGCCGATTCTCGCACCAGCACCGGAGTGTATGTTGCTAACCGCGCTTCGGATAAAATC
>AHTC1001077P00729
TGCCATTGCTAGGGACGGAGCAAGTGGTGGTGTCGTCCGAACAGTCATTATAAACTCGGA
>AHTC1001078P01053
GCGACACGCCTTACACCGTGAAGACGGGTGCCGGAACTTGCGAGAGCGTGCACAACACGC
>AHTC1001078P01666
AGAGTTTGCTGGAAGCTTCGTGAATGTGTCGCACACTCAGAAATCGAGTGCCCTGAAAAC
>AHTC1001079P00510
TGAGGAGGTTCCAGCCGCGTCCTCAAAGAGGTTCAAGCCACATCCCGAAATGCAGCTCCC
>AHTC1001079P00215
AGAAGCGAATGCAGATGGATATGACATGAAGGCGCATCCACAGATTAGGCTGAGCTTCTC
>AHTC1001080P01009
TCATTTGAGTATTCCGACCTTTCATGGGGCGAGCAGGGCCCGAAGACTCCCGAGATATCA
>AHTC1001080P00985
TTCACTTCGGAACACTCGAGCAATTCATTTGAGTATTCCGACCTTTCATGGGGCGAGCAG
>AHTC1001081P00244
TGTTTAGCACCATAATATTTGAAAGTGCAACGCGCTTAACTAAGGTCTTATAGCTGTCTG
>AHTC1001081P00949
CGCCGCCAGAGGAGATCGTCACTGGAGACAGCATTTCAGTTCACAACACACAATCTCGTC
>AHTC1001082P00607
TGGAACTCTTGGGCTTATTAATAGACCCAACTTGACCTCATAAGCATGAGAGTGCCAAAG
>AHTC1001082P00001
GACGATAGATTAAATTAACGGCTATATTTACTATGAGGATTCAGGTGTCATATGAGGAAT
>AHTC1001083P00937
AAGTCGTTAATTTAATCTATCCGTCAATCAACATTATATACAAAATATATATATGAATGA
>AHTC1001083P00024
TCGGCGGACAAGTCAGCGGGCCCCACACCACCGGGGCAATCCATGAGCGTGGGGCAGCAC
>AHTC1001084P00910
AGCCGTTAATTTAATCTATCGTCAATCAGCATTATATATAATATGAATGATTTTAATTCC
>AHTC1001084P00024
TCGGCGGACAAGTCAGCGGGCCCCACACCACCGGGGCAATCCATGAGCGTGGGACAGCAC
>AHTC1001085P00739
TTTCTTCGTATCACAAGCGCGAGATACTATATGGACCATGCGAGGCGGTCTGGCCACTCC
>AHTC1001085P00659
GGTTGATGATCAAAAGTTATCTGTAAAAGGTAGACGCTCTACTAGCTACTTGACAATTGC
>AHTC1001086P00171
CTGTGCTCCGGCGATGCGATAACAAGGTGTATTTCGCGCGCCAATCATCTGAATCTTATG
>AHTC1001086P00051
AAAATATGGAGAGTGAATTGGTGAGGCGCAGAGTTAACTTGATTGCTTCCCATTTTGCAT
>AHTC1001087P00666
ACGAACTGAGCTAATCGGCCGGATATCTCTTTACTGTTGGCTTGGCTCCTCAGCGTGTAC
>AHTC1001087P00311
AGAAGATGAGTACATTGGATGCAACTAGGGCGGAACTCGCTCTTCTAGTTTTGTACTTGA
>AHTC1001088P00498
GATATCAAGAAAGGTCGGGACGGTCCCATTGCTGGGAATCAGTAGCTTGAGAACACAAGA
>AHTC1001088P00028
CCATTCCCAATCAAATGGGTTCGCTGAGACGAGGTGTTATCAACCTCCGCAGATTCCTCA
>AHTC1001089P00086
GTTTCCCTATAAATAAGAGTTTCCATCTCACAATTTTCTTCAGCAGCAATCCATTCTCTA
>AHTC1001089P00103
AGTTTCCATCTCACAATTTTCTTCAGCAGCAATCCATTCTCTAGTCTCTCAATACAATAC
>AHTC1001090P00555
GCAAATTATGATGGTGACAAGTGGGCTAAACACAGGAAGATCGTAAGTCCAGCATTCAAT
>AHTC1001090P00350
TCATTCCAACGAGATTGCTCCTCGAGTTTTGCCCTATGTTGTCCACACCGTTGCTAAATA
>AHTC1001091P00480
GTCTCTATAAATATCAAACATGATTACCTGACATGAACCTATAAAGTTAAGTGTTCGACA
>AHTC1001091P00259
ATAAATAGGCACCACTTTTTAGGCACCATAGCATTCACCTAAATCATATTGGACATCGAA
>AHTC1001092P00845
GGAGAGCCTTAGGCTATATCCACCGGTGGTCATGTTCGCGCGATTTCTACGCAAAGATGC
>AHTC1001092P00869
GGTGGTCATGTTCGCGCGATTTCTACGCAAAGATGCAAAACTTGGAGACCTCATAATTCC
>AHTC1001093P00086
GACTCAGACCGGGGCGCAGCGTAACTAAGAGAGCCATTCCATTTAGGGCGAGACAGAATG
>AHTC1001093P00099
GCGCAGCGTAACTAAGAGAGCCATTCCATTTAGGGCGAGACAGAATGGGCGGGCACGAAT
>AHTC1001094P02112
ACCTGAAATCGGGCTTGAAGCTCTCGCCTTACCAACGAGCCGACAGCTGATGGCTGTTGG
>AHTC1001094P02130
AGCTCTCGCCTTACCAACGAGCCGACAGCTGATGGCTGTTGGTCACGACTACCACCAAAA
>AHTC1001095P00843
GAAAGATGCAACAGTGTCAGGGACATTAGTTCTACCCGAGTTGCCATTTTGCGAGATAGG
>AHTC1001095P00683
AGAGAGAAAGGAGGAATATGATCGGGCTCGAGCACGTATTTTCAGTAGCTCTAGAAGCTT
>AHTC1001096P00938
CTTGGTGAAATTCTGTGGTCTCCGCGATATATGTATTGCAGACGGGAACTGAATGTTGGT
>AHTC1001096P01088
ATTGTTTCGATACAGCCGTTCAGTCTATGTTAAATGTCATCTTATCCCCTGCAATGGTTA
>AHTC1001097P00307
TTGGTCGCACCGTCGCCAAACGCACTCCTCAGGGCCAGCGTCAATCTGTTCAGCATGAAG
>AHTC1001097P00229
TGATTCTGGCGAACGCTTCGGACGTGAGCCACTTTGGTTACTTCCAGCGTTCAAGCGTCA
>AHTC1001098P00866
ATGGGATAAGTAAATTGCTGCATATGGATACTTGTGTGAACTGAAATATGTAATGGATCC
>AHTC1001098P00468
TCCATTGGGGAGCGCAAGTATGACTGGGAGAACAAGCAGAGATTTGCTCTCTCGGCGACT
>AHTC1001099P00895
CATAACTTGTGATAATCTTTGAATGAGACATGAAAAAGGGATGACCCATCAAATGTCCCT
>AHTC1001099P00904
TGATAATCTTTGAATGAGACATGAAAAAGGGATGACCCATCAAATGTCCCTATTTTTGAA
>AHTC1001100P00342
CTCCATTGGGGAGCGCAAGTATGACTGGGAGAACAAGCAGAGATTTGCTCTCTCGGCGAC
>AHTC1001100P00628
ACAGCTTGCAGTTTTGCATTGCCACACATCATGGGTTGGGACCGCATGACTCATCAGTCA
>AHTC1001101P00180
TTAAGCCTTCGATGCTCAGATCCCTCCAGTCAGCCGTGTCCCGCGGCTCCTCTCAGCTTG
>AHTC1001101P00471
TGGAGGGAGCTGACGTCGTTATAATCCCAGCTGGTGTTCCCAGGAAGCCTGGAATGACTC
>AHTC1001102P00467
TTGTGGGCTGCTAACGTTAAGGTTGCATTTGCGGTCGAGTACCAAGATTGTAGCACTAGA
>AHTC1001102P00149
CCTAGAGGGCAAGGACTCTGCAATAGTGGACAAAATCTCGTCCGAGCTCCAGTTGAAGTC
>AHTC1001103P00113
TAGTGATTCCGACGCCCCTGAGGAATTCACAGCTCTGCAGGGTATACAACAAGACGAGGA
>AHTC1001103P00610
CCAACAGAGCATTTCGGCTCCTTTCTAAGTCTGGTGTGATATTACAGAAGTGAGCATTTT
>AHTC1001104P00827
AAGCATAACGGGACGAATGAACACAACGCTGCGAATACCCAATTCACGCAAATCATGTCA
>AHTC1001104P00585
TTGTAACCATCAACCAAGAGGGAGGAGTGCGTTCAAATGTCGACTTCATAATGATATTCA
>AHTC1001105P00496
TTGAATATCATTATGAAGTCGACATTTGAACGCACTCCTCCCTCTTGGTTGATGGTTACA
>AHTC1001105P00674
TTATATGAACTGATAAATGACATGGTAGATTGGAAGTTTGGAATTTCACCCAAGGACAGA
>AHTC1001106P00157
TTGACATGATTTGCGTGAACCGGGTATTCGCAGCGTTGTGTTCATTCGTCCCGTTATGCT
>AHTC1001106P00454
CGAATTTCGGATGTCGTATTCTCAACCTTGAATATCATTATGAAGTCGACATTTGAACGC
>AHTC1001107P00501
AGAAATCATGTATGTGCTCGCCGACGTCACATCCTGGATCATTCCGGTGTAGTTTGCACA
>AHTC1001107P00164
CACACATCCTCAAGAACCAAATCGAGTGGACCAGTTCTTCGGTCGCTCTCACCGTCATCT
>AHTC1001108P00724
TCGCACCAACAGAGGAGGAGAGCGGGATTTGAACCTAGACCGAGTCGGCTCTCCGTCATG
>AHTC1001108P00680
GCGAGTGGGTGAAACGTGCTCTCACGGCGCTTATTCGTCCGTCGTCGCACCAACAGAGGA
>AHTC1001109P00806
GGTACTTTTGCTGGCTTATAGTATACTGAGCTGTTCGCTTGGCTGGTTCATATGTTATGA
>AHTC1001109P00695
TCGAGAGAGTTGCTAAGGCAAATCGTTAAACAGCTAGGGGAAGCAGTCTTGGTGACCAGA
>AHTC1001110P00986
TGATTCGACCAAGAAAGCTCGATTTGGGGTCCTACCTCGGTATGCTAAGGATGAGAAGCA
>AHTC1001110P00741
CATCCAAAAGTTGACCCATTTACTGGCGAGATGTTCACATTTGGCTATTCACATACACCA
>AHTC1001111P00465
TCTTCTTGAGCAGAAATTAGTGAAAATGTGAATATCTTATTTCAGCTCAAGTAGGTAAAG
>AHTC1001111P00435
GAAATTATCCATCTTGACACAACTTTTGTATCTTCTTGAGCAGAAATTAGTGAAAATGTG
>AHTC1001112P00122
TTGTTGTGAAAGTTATTGGCCGTACTGGATCCAGAGGTCAGGTGACTCAGGTTAGAGTGA
>AHTC1001112P00505
CTCGATCATACATGTGGCCTAAAGTCTTATATATCTATAACACAGCCATATAATGTAATG
>AHTC1001113P01157
TATTGAAAACTACCATAGACAGTTGTAGAGTAGCCCTGTAATGTACACCATCCTTCCATG
>AHTC1001113P00948
GAATGATGAAGAGCATCACAAGATTAATGATATAAACGCGAAGACCGAGGCAGAGTTGAC
>AHTC1001114P00129
TCCTATCCTTTTCTCTTTCTCTCAATTTTCTGCTCTAATCTCTTTCTCTCTCCTCGAATA
>AHTC1001114P00816
ATGCTGGAGAAAATGCTGACATACCTAATGATGAGGAGAAATCCAAGACTGCTGATGTTG
>AHTC1001115P01651
TATGAGTATGGTTTCGACCCTGCTCGGGAAACTGACGAGTCGCATTATGAGGTTGATAGG
>AHTC1001115P01664
TCGACCCTGCTCGGGAAACTGACGAGTCGCATTATGAGGTTGATAGGGGTTCTGATTCTG
>AHTC1001116P00570
GTTATGGTAATGGGTACTTGATGTTGTATCAGAGGCTTCTATCGGGAACTAATGCTAGTA
>AHTC1001116P00448
CAACAACCTTCGTTACGCTGCTCGCATTCTTCAAAACCATGGCAGACCCACGTCGCTCTC
>AHTC1001117P00031
AATCAATTAAGTATCGCTACACCGAAATCCTGTCATTAGGGCATAAATACATGTATAGCT
>AHTC1001117P00466
GTCTGTGTCTTTGCCATCAGCGGCCAATGAAATCGCAGGCTGACAACTGGAAATTGCTGA
>AHTC1001118P00890
TTGCTCTTAATTTCGAGGGAGTGCAGTATAAAATGGGTGACTTTCAGATGAAGGTGGTCA
>AHTC1001118P00216
CGCAGCCACCGCCAGCGCCACTTTTCGTCGCGCAGTTAGGGACTGCCGGCGCCAGCTCTG
>AHTC1001119P00814
TGATTATGTACTTATAGTTAACCTCTCTAGTATCTTCAATCACATACTTGGTTTCTCTAT
>AHTC1001119P00416
TGACAGGTGGAAATCAATGTCTGATGCTGATAAAGCTCCCTACCAGGCTAAGGCAGAGAA
>AHTC1001120P00927
TATATAATCTGCCGTTCTGGATTGAGATTGTCTTCGACATTAGTATCTACCGTGCCATTG
>AHTC1001120P00948
TTGAGATTGTCTTCGACATTAGTATCTACCGTGCCATTGCTTCTTCTGCAAGCTTATTAT
>AHTC1001121P00651
GTGCTCTTTCTAGACAGTAGGGCCTGCTATTTATGTTTTAAGTATCTGTCTATTATCAGT
>AHTC1001121P00724
TGTTTCTCTACTTAGCATGGTACTAATCTTAGTCAAGGATATAATGTCACTTTACTTCAA
>AHTC1001122P00786
TACATTGGAGCCTCGGTCACTCTTTATCTTGATATACTGAACCTGTTCCTGGCCATCTTG
>AHTC1001122P00106
AGAAATCCGAAATGCGTGGTGAGCAAGAGATGCACGGTTACACGGCGGTGAGCACCGGCA
>AHTC1001123P00827
TACATTGGAGCCTCGGTCACTCTCTATCTTGATATACTCAACCTGTTCCTGGCCATCTTG
>AHTC1001123P00829
CATTGGAGCCTCGGTCACTCTCTATCTTGATATACTCAACCTGTTCCTGGCCATCTTGAG
>AHTC1001124P00217
ACCACCACCAGCAGCCAGAGGTTCGCGAGCGAGTCGAAGTGGTAGAATACGAGAGGATGC
>AHTC1001124P00291
CGCGAAGTGATTTATGAAGAAGTTGAAACTGATCGAATGTACCCATCACACAGGAACAAG
>AHTC1001125P01001
GTTCAAGTGTATGTGTTAGGCATATGTAAGTTAGATATTTGCCTCTTGTTACAATTGTAG
>AHTC1001125P00174
GATGATGAGAATGGTAATAAATCTGAGAATGATTTCTTGGATGTACTAATTTCAGTATTT
>AHTC1001126P00353
TGAATATTTCTAAATGTTCAAGTATATGTGTTAGGCATATGAAGTTAGATATTTGCCTCT
>AHTC1001126P00398
TAGATATTTGCCTCTTGCATTGTTACAATTGTAGTCTTGTATGTAAGAAGATAAGGGGTG
>AHTC1001127P01431
TTTGGAATGCAAGTTGTGCATTTGACGTTGGCTAGGTTGATTCAGGGTTTCGATATGTCA
>AHTC1001127P00348
GTCTTCGCCTCGCGGCCGGACACGGCCGGAGGCAGATTCCTTGGCTATGACAATGCCATT
>AHTC1001128P00910
TTATTACTATTAGGTGGAGTCTCCGTGAGTGACTGAGATTATTGTATTAAGATTATTGTA
>AHTC1001128P00424
AGAAGGAGGATCCATGGAACTCAGTCATATCTGGATTCGCTACCGGAGGATTTCTCTCCA
>AHTC1001129P00473
GAGGTATGATCATGCTTAACAAGACCTTATATACACGGGAGATACCGCCTCTCACGGAGG
>AHTC1001129P00121
TGCCCTGATCGCATCCTTGACGACATTGGCGGCGCTTTCGGCATGGGAGTCTTCGGAGGC
>AHTC1001130P00805
TCTCGAACTACGGCAAAAACGCTGCCGGAGCCGTGAGCGAGTTCGACAGCTATGGTAACA
>AHTC1001130P01487
ACAAGATGATAAAAGACTCCATGGGAGAGTGCACCAGAGCTCCCAGCGCGGGGGAGACAA
>AHTC1001131P00811
GCTGCTGTTAAACAAGCTTCCTCTGCATAGATCGCTTTTATACGACTATGGTGAAGCTTG
>AHTC1001131P01012
AAGTTTAGTATTAAAGGGCTACTAGTGCCTGCCTTTGTCGCGGATCTTGTGTGCATGCTG
>AHTC1001132P00809
TAGAGAACAACTTCAGTGCCGACAATGCACCGGATTTGGTTAAGCGATCAGAAGAGGAGT
>AHTC1001132P00444
CCAACTTACCATCTTCTATAATGGAAGTGTCTGTGTGTATGATGGACTCCCTGCTGACAA
>AHTC1001133P01760
TGAGAAGATCTTCCCTAAGCAACCGGCTAGATTGACAATTCCATGGGAACCAACAGTTGC
>AHTC1001133P00932
TGTGCCCTTTGGTGTGTTACTCTCGGGAGGCTTAGACTCATCGTTGGTTGCTTCCATCAC
>AHTC1001134P00546
TATATGATATGATATGATATGTAGCATATAATAATATAGATCTCAAGTTTGCAATTTTGT
>AHTC1001134P00001
ATCTATAAATTTGAACCACGCCTGCTCTGATCACAAGTCACAATACTAAAACAAAAGCAA
>AHTC1001135P00351
CGGAACTGTTTCCATCCGTGGCCGAATCTTAGCTGGAACTTGTCACAGTGCTAAGATGAA
>AHTC1001135P00764
TTGTGAATGACCAAGTGTTATCCTTTTAAATTTATCAATTCTAGCTTGGTATCTATGCTA
>AHTC1001136P00287
TCTTCGAGGTTCCAGCTATCTGAGAACATAGATTCAAATTAGGAACAAGTTCTAAGTTCA
>AHTC1001136P00146
TCTTAGCATTCCTGTAAGTAACTGCCGTTGGTGGTGGTGTCGACGGTGTGAAGCTCTGGA
>AHTC1001137P00474
TTCTTCTTTCTTGTGTTGTGTAGTTTGTGCCCTTCTTGTGGTATGTGAATCTAGTGTATA
>AHTC1001137P00001
GCTACTAATGGGTGTGAATCCCAGAATCAGATAGACTCACTCCATTTCAAATCAGTTTCC
>AHTC1001138P00264
TGACGAGAACTTCATCGCTAAATCGGGCGCTCAGCGTGCTGCTTCCGCTCACGGCCTCGC
>AHTC1001138P01008
GTGGATCGAGATTCATTTCTCTCGAGTTCAAAACTAGTTCTACGGTCATCAATGTAATAT
>AHTC1001139P00327
TATGAGAAGATTGTTCGCGACACGTGCCGCGGGATAGGCTTTGTGTCCGATGATGTTGGC
>AHTC1001139P00815
GACCATTTTCCATCTCAACCCGTCTGGCCGGTTCGTGATTGGCGGCCCTCATGGTGATGC
>AHTC1001140P00513
AGTTGACTGTATCTAAGTTTTCACCTTACTTAAATCCATGCATGTGTATATTACTCCATC
>AHTC1001140P00001
CTCATGGGGCACGCGTCATGTAGAACCCCGTCATTAAGCATTCAACACATACATACTTCT
>AHTC1001141P00317
CCAACCAATTACTTAAATCTATGCATGTGTATATTGCTCCATCTATCACCACGCTCTCAA
>AHTC1001141P00148
GTGCTGCAAGGTGTCGGTTATCGTCTCGTCCAAATCTCTGCCGTAGAGCCTGTGGAACTT
>AHTC1001142P00944
ACCCGCATAATAATAACAGGGCGTTACATGTGCTCTACAGGCCGCACTCCATCTTTCTTC
>AHTC1001142P00754
ACCTTTATGCATGCACCTTCGTATAAGTGCTGCATACAAGTTCCGGCCAGGATAAATCGG
>AHTC1001143P00392
GCCTCAATACTTCCCACTGGACGAGAGGCGCACCTAACCCACCTACCCACTCATCAATCA
>AHTC1001143P00197
TCCCATGACTTTCCGGACCAACCCGGATCTGCCCTCGATCCGCATTTTGGGAGCAGAGCA
>AHTC1001144P00837
ATGCATTCAGTGGGATATATGAGTGTAGGCCCTCAGTTTGTAGTAGGTGCTCTACTTCAT
>AHTC1001144P00038
TTCTCTATATAAACGCCATGCACACCGACGCTTCAAATGATATCCAAAACCACAGTTTTC
>AHTC1001145P00791
CATGCATTCAGTGGGATATATGAATGTAGGCCCTCAGTTGGTAGTAGGTGCTCTACTTCA
>AHTC1001145P00629
ATGACAGTTAGATCTATATATATTATACATGCATACACAGACGTGTATATCATGCATGCA
>AHTC1001146P00722
AGAAGCACCACCTCTTTGGCTGATGCCTCTATCTGTATACATACATATACGTATACATAC
>AHTC1001146P00255
TGGTTACGGCGGCGGTGGTGACTACAACAAGTCATCATCCTACGGTGAGTCTGGTGGCTA
>AHTC1001147P00687
GAAGCACCACCTCTTTGGCTGACGCGTCTATGTGTATACATACGTATACGTATACATACG
>AHTC1001147P00694
CACCTCTTTGGCTGACGCGTCTATGTGTATACATACGTATACGTATACATACGTACAACA
>AHTC1001148P00544
TGATGATTCCTCTAAGAACTCCTTGTTGGAGTTAACAGATCCTGTTCATGTTCCTGGTTG
>AHTC1001148P00015
GCCGGGGACATACAAGTTCCACATTAATTATTAATCACCATATTATATACACAATGGAGA
>AHTC1001149P01273
TGATGCATGTAGCTGTCATGCAGACCATCCACTTCTTGAATAGGTAGTGGGACAATGCAC
>AHTC1001149P00564
ATTGAGTGGACACAAGTTCTTGTGGGTTGTGAGAGCTCCTAGCAACTTTGGTGGTTCTGC
>AHTC1001150P00561
TGGAACCAGATGCAGTAAGAGCTCTACAACAAGAACAAAATAATAATGGAGAAAGGAATG
>AHTC1001150P00041
TGCATTGTTATGGTTCCTTCCCCAGGACTTAGCCATTTGATTCCACTGGTTGAGTTCTCA
>AHTC1001151P00664
CAATTGCTGACAGTGGTGAACTACCTCTATAAACAGCACTTCCAACACTTCTCAGTTCCC
>AHTC1001151P00007
CCATTACGGCCGAGGCACTCTCGAAAGACGAAACATAGCAGCTGCGAAGCTGAGATCGTA
>AHTC1001152P00534
GTAGCTGCTTCCCCACTAACAACAGGATCTGGAGATATTTCAACTGCAAAAACCTTCACA
>AHTC1001152P00193
CATGGCAACCATGCAGTAACAACCAAATGAAAGTGCAAAAAAGGATTTAGGCATCCGACA
>AHTC1001153P00056
TATTATTAATGCAGAATGTAGGCCTACACAGTACACACCCCTAATTCAACATCTTTCTAT
>AHTC1001153P00008
TCCAAATGGTGAGGCGAATACACCTACCACGTTACGCTGTGTCCCATATATTATTAATGC
>AHTC1001154P01129
ATTATATCTTTATAGACCATTATAATATACCTGTGTGTACCACTAGTACTATTCATCATG
>AHTC1001154P00147
TGACTCTGCTGTGGATGTTGGCAACAATGACTACCTGCCTACAATTTTCAAGGCTAACTA
>AHTC1001155P00546
TTTCTGAGGATGCAGCAACTTATAAGGCTACGCTAGAAATCGTGCAAACAAGTAACTATT
>AHTC1001155P00538
ATGAATGATTTCTGAGGATGCAGCAACTTATAAGGCTACGCTAGAAATCGTGCAAACAAG
>AHTC1001156P00403
CATCTGTTTCAGCGGTCATGATATGAGAATGCTTCTCAACTAAATTTAAGTTGGGTTTTA
>AHTC1001156P00340
ATTTGCATGCTTGATCTTGTAATAATTGGAGTTTGAACTTCTGATTTGGATCCATTTTAC
>AHTC1001158P00679
TATGCTTTGAGTGAGGGTCTTGGAGTGATAGCGTGCGTTGGTGAACTCTTAGAAGAGAGG
>AHTC1001158P00100
TTGGTACCTGAACCTACAACACGCCTCGACCACCCAAACACTTCCATAGCCATGGCTGCA
>AHTC1001159P01085
AAATAATGAGAGATACCTGGCCGGGCGCCTGGCCAATCACTCTGACTCGGAGCAGGCCTA
>AHTC1001159P00022
ATTTCATCATCACTACTAACTAGATTAGCGGCTGCTTTACCTGCCCTCTTTCACTGCATT
>AHTC1001160P00703
ATCCAATGCTGGCTCGTCTCTTCAACCTCCTTCACTCGCTTATGCTGAACCAAATACTCA
>AHTC1001160P00343
AACAATACAAGAGTGCGTATCGGAGTACATCAGCTTTATCACCGGAGAAGCCAACGAGCG
>AHTC1001161P01078
GGTCCATCGCCCTATAGTGATCGAATACATCCATGCGCGATTAACCGTCAGGACTGGAGA
>AHTC1001161P01046
CAGCTTATGCATGGCGTCCAATCCAGCCTAATGGTCCATCGCCCTATAGTGATCGAATAC
>AHTC1001162P00244
TTGTTATCTGCAACAGGTATGCTCACTAAAGGGAGCATTTTCGGGGAAAGATGCAACCAC
>AHTC1001162P00248
TATCTGCAACAGGTATGCTCACTAAAGGGAGCATTTTCGGGGAAAGATGCAACCACCGAT
>AHTC1001163P00031
ACGGACATTGAGCAGCCAAACCACCAGCAGCAACAGCCATGGTCCTCAAGACGGAACTTT
>AHTC1001163P00012
ACGGCCGGGGAAGCAGAGGACGGACATTGAGCAGCCAAACCACCAGCAGCAACAGCCATG
>AHTC1001164P00053
AGAAGAATCATCAAGAGAAGATAATGTCGGGTGTGGGGCCCATATCGCAGGATTGGGAGC
>AHTC1001164P00409
ATACAGGAATATGAATCTGGCAAAGCCATACCAAATCAACAAATCATAGGGAAACTGGAG
>AHTC1001165P00067
AGAAGAAGTATCATCAGGAGAAGATAATGTCGGGTGTGGGGCCCATATCGCAGGATTGGG
>AHTC1001165P00001
ACGCTCACGCATACGGATACACTTTCACAAACCCTTTCAAGTTTCATCAGAGAGAGAGAG
>AHTC1001166P00858
TGCATATTTATGCTTGATGAGTTAATGTAACATAAAATGTATAACGGTTCCGCTACGTTA
>AHTC1001166P00411
TGTCTTTGTAGACAATGAAATCGCGAAAGCTTGCGTGGGCATTGGTGGTCCTGAGGACCA
>AHTC1001167P00034
AATACAACTTGACCAAGATAGGTTGCATACTTAGCTACACCACAAGTATGCATGTTCCTT
>AHTC1001167P00432
GATTATTCTGAGGTTGTCAACGGCATCTCTGTGAAATTCACTATTCCAGGAGTAAGTACC
>AHTC1001168P00918
TTGAACCTGAAGCACAATCGCATTTACGGGAAGCTCCCGGAGCAACTGACGCAGCTGAAG
>AHTC1001168P00296
CATCGAATGCACCACCGAGAAGCCTTACCGTGTTAGCCAAATAGAGCTACATGGGCTGGA
>AHTC1001169P00292
AGAAGAAGCCAGAGGCCACAGCTACCGATGTCGCTAAGGTCAATGTTGGACTTGCAAAAC
>AHTC1001169P00086
GATGAGTGGAGAGGAAGATTGGAGGAAAACGGCAGACACACACAAGATGAGCTCAGAACA
>AHTC1001170P00492
TCCAGAATGGAGCCCAGCTGCGGTTCGGTCGGCTCTCATGACAACGGCATACACGGCTTA
>AHTC1001170P00320
TGAAGCCTGATCTGATCGCACCGGGTGTCAACATCTTAGCGGGTTGGTCCAGGGCGGTGG
>AHTC1001171P00983
TGTGTTAGCTTCCTTGGGCCGAAGCCCATCCCGATGAAGCACGTGGGGTCAACAGCTTCA
>AHTC1001171P00577
TTTCTACAGCAACACACAGCTTCAGTACTCAGATCCCTTTAGAGGTAGTGAGTTAATGGA
>AHTC1001172P00613
TTAATGTCACGGGATTATTTGATGATTATGCTCTCGTGGTGCTAATTCTGACCTTATATT
>AHTC1001172P00158
TCAAACCCAAGATGAAGAAGTCCGGCCTCTTCGCTGCCTCCGTCGCCGCTGCTTCTGCCG
>AHTC1001173P00272
TGGCTGAGAGAGGTCGCCAGCCTTCTTCTTCCACGAAGGCAAATTCGTCTTCGTCGGAGA
>AHTC1001173P00179
AACCCAAGATGAAGAAGTCCGGCCTCTTCGCTGCCTCCGTCGCCGCTGCTGCTTCTGCCG
>AHTC1001174P00270
GTTGACTCTTTCTGCAATTTCGCTGAATATTCCGTTACAGAAAATCATGGGGATCTGGGA
>AHTC1001174P00738
TTAATGTCACGGGACTATTTGATGATTATGCTCTCGTGGTGCTAATTCTGACCTTATATT
>AHTC1001175P00803
GAGATTCTGATCGATTATTGAATTCAGTTTTGATGAGTTGTCATTAATAAATGATCATTG
>AHTC1001175P00781
AAATAATCATGCATGGCAGCTTGAGATTCTGATCGATTATTGAATTCAGTTTTGATGAGT
>AHTC1001176P00756
GAGATTCTGATCGATTAATGAATTCAGTTCTGATGAGTTGTCATTAATAAATTATCATGG
>AHTC1001176P00628
AGGATCAATATAATAAATATCCCGTGTCTATAATAATTCTCTTCCTCTGGCGATATATAC
>AHTC1001177P00640
TTTCTTGGAATGCTCAAGAGTAATCATGCATGGCAGCTTTGAGATTCTGATCGATTATTG
>AHTC1001177P00691
CGATTATTGAATTCAGTTTTGATGAGTTGTCATTAATAAATGATCATTGTATAATGGTTT
>AHTC1001178P00890
TCAACCCCTTACAATGCTAAGGGATTGATGAAAGCTGCTATCCGAAGCGAGAACCCTGTG
>AHTC1001178P01206
ATCGTGTGTTGATTGTGGAAGAGTGCATGCGAACAGGCGGCATCGGCGCCAGCTTGACAG
>AHTC1001179P00524
ACACAACTTTCCATGTTTACAGAAGGTCATCATTATAAATGTGCAACAAATTTCAGTATC
>AHTC1001179P00155
GTGTCAGTTATAGCAGCATACACAGAAGCCCAAGGGCCAACCAATGAGAAGTTTGACAAG
>AHTC1001180P01715
GACAGATGGCAACCATTATGTGAAAAGTCCAATTGTCGTCAAGTCTAATTGATTTGGTGC
>AHTC1001180P00436
CATGGGAATTCATGGGGCTGGAGCAAAATGGAGAAGTAACATCGAACTCAATATGGAAGA
>AHTC1001181P01419
GCATTCATTCCCCTTCGATATCTTACACCTATAGTCTTTTTGCCCTGGTGCATCTCTTTC
>AHTC1001181P00602
GAATCGTGATGTCTTTCTATGGAATCGCGGGTCTCTTTATTAGTTCATATTTGTGGTGTA
>AHTC1001182P00144
ACTGAGTACTCACCATGTATTCGCTTATTATGCGTCTTGTATTAATTAATCTATTATATA
>AHTC1001182P00119
TTTTTGGAGTGTTATAGGCTGTGTTACTGAGTACTCACCATGTATTCGCTTATTATGCGT
>AHTC1001183P00660
TGTCTCGCGTATAAGTGTAACTGCCCTGTAATGCGTTTGAGCTTTCCAAGGACAAGAGTA
>AHTC1001183P00198
AACACAATTAAGGCTCCATGTGGTCTCAAAACTCGCCCCTTCGATGCCATCAGGGCTGAA
>AHTC1001184P00197
AGAAAGCTAAGCATCACTCATCTCACGCTCTTTCTCCCTCTCCAGCCGTTTCACCCTCCG
>AHTC1001184P00137
TGTTGTTGAGCACCACAATGGCTCAAACTCCGGCTACCTCGCCGGTGGCTACTCCTCACA
>AHTC1001185P01125
CGGCCGCATCAGCTCACTGGCCAAACGCCCTAAGAGTCCGATTACAATCACTGGGCGGCG
>AHTC1001185P00248
GCTCTATCAGCTTTGGCCATGCTGCTGTTTTAGCTTATGTCCGCCCTGATAATCCTTTCT
>AHTC1001186P00592
GCAGGGTATGGACCTCTGTCACGTAGGGTCTTGTAAGCTTCAATCACAAGCATGGCTTCA
>AHTC1001186P00190
TAATAAGGCTAATGTTGATCCCATTCCATCCAGTTAGATTGACTTCCAACTCTTGGAATG
>AHTC1001187P00641
GCTACAAGGAGGCCCTGGCCTCCCTCGATTGGATCGCGTTGCATGCAAGCGGGAACGGGC
>AHTC1001187P01109
TTTATAAGCCATATGACGAAAACGCTCGTCTCGTCGTGCCAAGGATTGCTACTTTCATTA
>AHTC1001188P00642
GTGGTTCTCGTAATTTAATCTCTGCTCATCAATAATTGATACCACCTAATCATTCATGAA
>AHTC1001188P00009
CTTTCTTCACATTCCTCCACACAGCACAGCTAAAGCTAACTGATCCACCAATAATTAATA
>AHTC1001189P01120
GACTCAGGTAGGAACCCTATAGCATAGACTGATATACCGACATCTAAAACTATAATGATT
>AHTC1001189P00938
AGCCAATGTCTATGATCCAACTCAAGACACTTTTCGTGAGCTTCGAATCCTAAGCTATAG
>AHTC1001190P01297
TAGGTTCAGTCATGCAACCTCACCTGTCTCCTATGTAACCCGGAACTGTGCATATTATTG
>AHTC1001190P02139
AATTCCATTTCCTACGATAGGTCATCAACGTGAAGAAGTTCAGATCGCATATTTATCCAA
>AHTC1001191P01101
TAAGAGCCAAGAGTGATATGTAGTATTTGCTAGCTTATATTAGCAAAACCGATCATTGTA
>AHTC1001191P00001
AAATTCCATCCTCATAACTCATCACTCCACATATCCACATAGCTAGCTGGTAATTAATTA
>AHTC1001192P00383
TCATTTATGAGAAATTAATTAATGGATGAATGAGTGAGTTGTATTAAGGGAATTGTAGGC
>AHTC1001192P00106
TATAAGTACATATCACTCCTGGCTCTTATTTGACGCGAAATAGTACGATCACTTATTTCA
>AHTC1001193P00533
TGTGTTCATCAGGCATAGGACGGAAGATGATATTAAGCTGGCAAACAGTGTTGACGTTGG
>AHTC1001193P00771
CCAGCGCCATACAATCTGGAGGTACCAACATATACTTTCTTGGAAGAGAACAAGTTGCTA
>AHTC1001194P01089
GCAAGTGTTTATGCAGCTCAGAAATTTAACTTTCTGTGTTTGGCGTGACCTATATCAATA
>AHTC1001194P00030
CTGATTAATTCCCAAAGCATCGGGACGCATCGCCTCATTCGGTCGTTCCACACAACAGAG
>AHTC1001195P00276
GGTGCTGCCAGCTGTCATCGTCCGCCAGCGCAAGCCCTTCCGCCGAAAGGACGGTGTTTA
>AHTC1001195P00136
GCTGACAACACTGGTGCCAAGAACCTCTACATCATCTCCGTTAAGGGGATCAAGGGCCGC
>AHTC1001196P01366
TTTGCTCAAATGCGGCCCATTGCGATGGGACCCACTGTTGGTCCGCGGGTGCCAATGTAT
>AHTC1001196P01652
TTCCAATGATGTCACCTCAGATGCTTCCTAGGGGACGTATGTATCGTTATCCACCCGGTG
>AHTC1001197P00294
TCCTCATCAGTAATATCCGCCTTGAGGTTTCCTATCACTCCCAGATCCCAAATTTTCTGA
>AHTC1001197P00001
AGGATATGACTAATCAAGCGCTGCTTATATGAGGGACCGCAGTAGAATGATCAAACAGAT
>AHTC1001198P00337
CGGTCCAAAGTCGCGATCAGTCGATGTGATTTCGCAATGCCTTGAAGCTGGAATGTCTGT
>AHTC1001198P01362
TGTATTTCAAGAAGACTGTCAGATATGTAGGAGAGCCAATGAGCCATATGGAATCAATAG
>AHTC1001199P00290
GGCTGGAGGTGCCTATACTTTGAACACTGCGAGTGCTGTGACTGTTAGGAGCACAATTCG
>AHTC1001199P00147
CGATATGGTGCTAGTTTAAGGAAGCAGATTAAGAAGATGGAAGTCAGCCAGCACAGCAAA
>AHTC1001200P00355
GGCTGAGGGAGCAGACTGAGAGTTAAACACTCGATTATGTCCCAACTTGTTTGCAAAATC
>AHTC1001200P00292
AGGCTGGAGGTGCCTATACTTTGAATACTGCGAGTGCCGTGACTGTTAGGAGCACAATTC
>AHTC1001201P00153
AGAAAGATCTCGGCTTCAGATCCATGCATCAAGTATTCGGCCTTTTGAGGGAGCCTCCGG
>AHTC1001201P00001
AGCTGCAGAGCGGAGAACACGAACACAATTGCTGGAGCTTCACGGCGGAACCATCACTAG
>AHTC1001202P00297
GCTGTGGATGCAATCATGGGACCCCGAACAATTGAAGTCGTTGGGAATGATGCTGCTGCT
>AHTC1001202P00246
ACAATAGCCCAAGGAATGGCTTTTGGCACTGGAAGTGGTGTGGCACATAGGGCTGTGGAT
>AHTC1001203P00542
TTTGTTACATAGAATGTAAATTCCTAGTGTTTGCCACTCCTTGCTCTACCATTTGCTGTA
>AHTC1001203P00308
CTTTGGTTTTCAACTTCATTCCTCAACATGGATGGTTTTTATGCAGATCATATGTAACTA
>AHTC1001204P00221
TGTCTTGTACTCGAGTTCCGGTGCCGCTGCTGTCCGCGAGTCGTCGTTGCTCGGTGGCAT
>AHTC1001204P00190
TCTCTCCCCGAGGCCTGAGTTCTGCCGCTTCTGTCTTGTACTCGAGTTCCGGTGCCGCTG
>AHTC1001205P00854
GAAATGCATTTATAAGAGTTTATTTCGTAGATCGTTGAGTTACTGGCCTCATGTCTTTCA
>AHTC1001205P00058
AGAATAGATAGTGAAGAGGAGCATACGGCATTAAGCGAGGCAAGCATGGCTCTGGTGTGT
>AHTC1001206P00799
TCCAGATCATCCTCATGCTGCGCAGAAGCCCATCGAACTGCCAATCAAGATAAGAGAATA
>AHTC1001206P00064
CGCTGAAGCGGATAGAATTGATAGTGAAGAGGAGCATACGGCTTTAAGCGAGGTAAGCAT
>AHTC1001207P00644
ATTTTCTGGGACAAATGTGACTAGTACTGCATGGCATGTATGCGATAACAACTCCAAGTC
>AHTC1001207P00038
TGATCAACATCTTCCTACTGGTGCAGTAATTCCCGGGAATAATTACAGTTATGATAAATG
>AHTC1001208P00292
TCATGGCCTTAGATAGACCATCTACTCCTCTCATAGATCGTGGTATAGCACTACACAAGA
>AHTC1001208P01363
TGTGAATTAGCAAAACATCTGTCCACGACCCTCACTGTACCCGAGCAGCATTCACCAATC
>AHTC1001209P00778
GTGCTAAAACCCAGACTGAGTGTTATCACTACCTCTTTGATGCTGCTATAAAACTTCACC
>AHTC1001209P01794
TCTGTTTAACTTAGCCCGAGTCTTTGTACATCAAGTTGCAATGAGGCCTGAACATCCGTA
>AHTC1001210P00921
TCAGCTGCTTCTTATCCGGATCTTGAAGTAAAACCAGTTGTTAATGCCCTTGAGGCAGCC
>AHTC1001210P00020
TATTTTGCCAGTTAACAATTAGTTGAGGCAGAGTAGCAGTAGAAGCGCCGCCGCTTGAAA
>AHTC1001211P00721
TAGCTCTTTGGCTGATGTCTCAGAAAGGATGGCTGTGCAGGGCCGAACCGATCCAATCAA
>AHTC1001211P00225
GTAGTTGTGGTGGTGGTGAACCTTATGGTGCCATTGAAGCACAGTACATAAGGAGGCACC
>AHTC1001212P01339
GTGTTTCATTAGCAACTATAGCAATATTTTAATGGATATTGCTTTATTAATTTGGTATGA
>AHTC1001212P00072
CACCCCACTTGTTGCCTCTGCCATATCTAATAGGCAAAAAGAGTTAAAGACAGAGAGAGA
>AHTC1001213P00124
TTTTTGCATTCCAGCATGATGAGATTACAACAGAGACGCAATTTAAAGTTAGTGGAAACA
>AHTC1001213P00132
TTCCAGCATGATGAGATTACAACAGAGACGCAATTTAAAGTTAGTGGAAACATCATTGCT
>AHTC1001214P00703
TATTGATCTTCAAGACCTAGGTGAAATGTCTGCCGAAGCTCAACAGTATATCTCCAATTT
>AHTC1001214P01312
GCACGTTTTTTGCATTTCAGCATGATGAGATTATAACAGACAAGTTAGTGGAAACATCAT
>AHTC1001215P00518
TGCTCATATGTACAAGTCCGACAGAGCCAAATACGAGAATACTGCCCGTTCTTGGACTCA
>AHTC1001215P00522
CATATGTACAAGTCCGACAGAGCCAAATACGAGAATACTGCCCGTTCTTGGACTCAGAAA
>AHTC1001216P00132
ATGATCAACAGAAGAAGCACGCTAAGAGTGGTGGCGATGACCCCAACTACGGAGGTGGTA
>AHTC1001216P00624
TTACATATATATGGTTATTGTGAACTTTTCAGTTTCTTGCATGCATACTCCTTTTTTAGA
>AHTC1001217P00136
TCAACAGAAGAAGCACTCCAAGAGTGGTGGCGGCGATGACCCCAACTATGGAGGTGGTGT
>AHTC1001217P00734
TTGGATATTTCTAGCTTTATATAGGTTTGGAAAAAGAATATATTGTGGATGATGAGGAGA
>AHTC1001218P01050
GAATTATGTGGTTGCTAGTGTCTGTCTAGAAGGCTAGAGAGCCTAGAAGTCAATATTGTG
>AHTC1001218P00550
AAGTATCAGAATGTTCGCGGCGGTCGGGTGACACTGCATCCCATCACCGGTCCTCCCTCA
>AHTC1001219P00842
AATGTTATAGTAATCAATATGATGCGTGAATTTGGCGTCCAATTATAGCACTTCCTGATT
>AHTC1001219P00274
CTCGCTTTTCCGGCTCACCGAGTCGCGCCGTGTCGAGAATCGCCGCCTCACGTGCTGGTG
>AHTC1001220P00259
CTCGCTTTTCCGGCTCATCGAGTCGCGCCGTGTCGAGAATTTCCGCCTCACGTGCTGGTG
>AHTC1001220P00039
CATTCATCACAACACAGTCTTTTCACTTCACTTCCCACTCTCTCTCTCTGTCTCTCTCGG
>AHTC1001221P00316
TGAGGGCTCTCAGCCATGATACTTAACATTAGTATACTTCCATCATTAAGCTCTGTAATT
>AHTC1001221P00156
TTTGAAGAAACCTAAGTCTGACAAGAAAGACTACGATGAGGTTGACATGGCCAACATCCA
>AHTC1001222P01219
GCGTTAGGTGTGCAGCATTGTGCGCCCATTGATTTGGGTCGTGGGATTAGAATATCGTTT
>AHTC1001222P01101
GGCAGCACGAGACGTTAAGGTCCATGAGTGTGCCTGTGCGGGTGCGAGTCCATGGATGGG
>AHTC1001223P00025
TATCGCCCACGTGTATTCTAGAAACAGCTGGCTTACCATGCCACGTGTCCCCCTTCGCTC
>AHTC1001223P00809
GGGCGTACTTCCACCGCATCCTCCTACGGCTCAGGCTTCGGCAGGCGGCGTGACGACAGA
>AHTC1001224P00116
ACGACGACGCACACTTCAACAAGAGCGTTGATGAACAATTCACGGCGCTTGATACCAACA
>AHTC1001224P00206
GCACCGCCTTCGAGTCCATGAGGCTCATCGAGACGCACTTCGGCATCGACGTCGCTACTT
>AHTC1001225P00747
GCCTATTAACATGAAAATGGGCCCAATGTGAATCCAAAGTAGTGAATAATGTAGCTACAA
>AHTC1001225P00137
ACGACGATGCACACTTCAACAAGAGCGTTGATGAACAATTCACGGCGCTTGATACCAACA
>AHTC1001226P00646
CAGAGCTGGACAGCCGACTAAGCCCATCCTACTCCTGTGATTCCCCAATGGCATGAATTA
>AHTC1001226P00859
TGCATTTGATTGTTGGCAAGAAAATGTGTAAGTTGTAGTTTCTGAAATGGTTATGACTTA
>AHTC1001227P00203
CATGACAGGGAAAGCGAAGCCAAAGAAGCACACGGCGAAAGAGATCGCCGCGAAGGTCGA
>AHTC1001227P00798
TCTAAGCCTGGAATGTATATTAGTTAACTCATAATGGCTGTTAAGATGTTTTTGAGCTTA
>AHTC1001228P00095
TTTGCGTTCTTTCACAGTATGGCGGCGGTGACTCTTACAATCCTCTTCACTTCCCTCTGC
>AHTC1001228P00109
CAGTATGGCGGCGGTGACTCTTACAATCCTCTTCACTTCCCTCTGCCTCCTTTCTACAGC
>AHTC1001229P00015
CACAACACAACACAACACACTTTCTCTCACTGAGCTACTAAAACAGTAAAACTCTTCATA
>AHTC1001229P00544
TCCCACTCCCAGTGAGGATGATTTGTATATAATCATGCTTAGCTGCAATATTAGGTTTGG
>AHTC1001230P00371
TGTTGCTTTGCCTCCACCACCTCCCCAAACTGCAGCTTCTCTTGACCGTGATCTTCCCCA
>AHTC1001230P00157
CCAAACCTAAAATTGCAGCTAAGCATGATTATATACAAATCATCCTCACTGGGAGTGGGA
>AHTC1001231P00373
TATCATTTTCCCTAAGGGAAGCTGCTATCCTGAAAGATCTGGGTGCCAGGTGGCATCATC
>AHTC1001231P00742
GAAGAGAAGGCAGGGAGAATCTACATCTAATCTTAATTAATTGAATGTTGTTAATGTATC
>AHTC1001232P01176
GAGCTCTGCAGAACACTGTGCTCAAGACATGGCAAGGACGCCCCGAGAATGTGGAAGCGG
>AHTC1001232P00854
GGTGATCACCCGATTGAGAGGACATTAGAAGTGGCAGAGAAGGTCTGGTCAGAAGTCTTC
>AHTC1001233P00403
ACCGCCGACGGCCGCGTTCTCTCGCGCTACATGCGCAACGAGTGCATCAACTATTCGTAT
>AHTC1001233P00394
GCCGGACTCACCGCCGACGGCCGCGTTCTCTCGCGCTACATGCGCAACGAGTGCATCAAC
>AHTC1001234P00440
AGACTGTCCTGTGGATAAATAAAAGGGAGATTGATTACCAAACTGATCATATTGCTGAAA
>AHTC1001234P00033
GAAGAAACCCCAGTACCGAGGACGAAGACAAGAAGTGAAGCAGCATCAGTGAGAACAGAG
>AHTC1001235P00392
AGACTGTCCTGTGGATAAATAAACGGGAGATTGATTACGAAACTGATCATATTGCTGAAA
>AHTC1001235P00121
TCGACCCGGAGAATCCGTACAAGGATCCGGTGGCTTTCTTGGAGATGAGAGAGCACATTG
>AHTC1001236P00284
TGTTGCCAGCTGTCATTGTTCGCCAGCGTAAACCCTTTCGCAGAAAGGATGGTGTCTACA
>AHTC1001236P00176
TATCAGTGAAAGGAATCAAGGGAAGGCTGAACAGGTTGCCGTCGGCGTGCGTCGGTGACA
>AHTC1001237P00499
TGTTCCTTTTTAATGCTTTGGTGTATCATCACCAGAAGGTTCAATTTATGCTTCTCCATG
>AHTC1001237P00337
GCTGTTTTGTGGCACAAACCTCACTGTCCTCAACTTGTGCCATTTTCTTTGCTTTTATGC
>AHTC1001238P00474
ATGTATCAGATTGGTGACTTTAACCGCATGTTTCTGTTTTAATGCTTTGGTAGCACCAGA
>AHTC1001238P00088
CCGTTTCCTTCGTGCAGAGATGTCAGAACCACCTTTCAGACCACGAGAGAAGCTTGTTGA
>AHTC1001239P00532
TCATATTAACTGATCAATTTATTCACTCCATCCTAGTCTGATAGATCCTCTGAAGAACTG
>AHTC1001239P00316
GAATCCTTCTGTACAAATGAAATTCTCGAAAGGCTATACAGAAATATGTATATAGACTTG
>AHTC1001240P00998
GACAAATTCAATACTGCATACGACAGGCATAGCAGAAGGGGTGGACGAACTGCTTTTATG
>AHTC1001240P00902
TTTCAAGATGATTTCTTAATGGAATACAACGACACTTTATTGATTAGCTACCTTGCAATG
>AHTC1001241P01199
TCAAGGAGATAACACGCGACCATGTCATGACAGAGTGGGATCGCCCAAGAGTTGTTCCGA
>AHTC1001241P00728
GAAAGCTAGATAAGACTAGCGACTCCGGTCTAGCTGCATATGTTGCGGGCCAGGTTGATC
>AHTC1001242P01177
GCAATGTGGAGAGAGGCGAAAGAGTGTCTCTATGTTGAGTCGGACCAGGGTGCTCAGAAT
>AHTC1001242P00916
GTGTTGATCACATATTTGCAGCACACTCACCCTGCATTGCCACATTACGATTCATCCGAG
>AHTC1001243P01334
CCAAAAATCTCGTACTCGAAGTCACTGACACGGGTGCCGATGCTGTTGATGGTGCTTCAT
>AHTC1001243P01566
TTACCAATTAGCTCCTGTTGTAAGCTACATCCACTTGTTGGTTTAATTGCAATGTTGCTG
>AHTC1001244P00797
TATATGGCATTGATGATAGGTACTCTGTAGTTGAGTCCTATGTTGGGGCTGAGAATAACC
>AHTC1001244P00153
GTTTGGTATGAGGGTGAGGATTGCACTGGCTGAAAAAGGTGTCAGGTATGAGTACAAAGA
>AHTC1001245P00545
CTTGTAAGAATAATCACAGAGATGACTTACGTGAAGATATCTTTATCTATTTAAAGATAT
>AHTC1001245P00469
TGGGTGAAAAAAATCTTGTATATGCTTTCTTATCTAGCGGGTAAGATATTATGTATGTGC
>AHTC1001246P00143
CTTTCATCTCCATCCACCTACCTTCTTTAGCCACGGCTGAGTTGGTCGACACAGACGGCA
>AHTC1001246P00146
TCATCTCCATCCACCTACCTTCTTTAGCCACGGCTGAGTTGGTCGACACAGACGGCAACC
>AHTC1001247P00442
TTATTCTGCTTGAAGATCCATGAATAATAGTAAGCAAGTAATAATTAAGCCATGGGAAAA
>AHTC1001247P00561
ATGTATGTGCAAGATGAGAATAAACTCTTGTAAGAATAATTACTGAGATGACTTACGTGA
>AHTC1001248P01082
TGTGTGTTTAATTATGTGGATAAACTGATGAGGCCTCTAAGTTTAATCACTGATTAATTA
>AHTC1001248P00561
TAACTACCCTCCATGCCCAAAGCCCGAGCTCATAAAGGGCCTTAGAGCCCACACAGATGC
>AHTC1001249P01278
CCAACATGTATGGCAGTTATCCGGGGTATCCTAACTACCAACCTCCGCAGCAACAGCAGC
>AHTC1001249P00278
CCTCAGCAGGTTGCTCAGCCGCAGCAATCGGCTCAGCCAACCAGCGCCGACGAGGTCCGC
>AHTC1001250P00476
TCAGTTGGCTCGCAGAATCAGAGGCGAGAGGGCTTAAGTTTCGGTCCTGGTATATTATAG
>AHTC1001250P00061
ATCAAATTTCGCATCTTCTCTTCCGTTACTTTCTAATCGACATGGCACGTACCAAGCAGA
>AHTC1001251P00670
TTCCCACGTTGTATCTAGACTGAAGCTCGACGCCTGTTAAAATTTACTATCAATGCTTGA
>AHTC1001251P00816
TCTTAAAGCCAAACAGATGGAATGCTATTGTAACTTCTGTGCGTTAATTGAGTGTTGACA
>AHTC1001252P00317
TTCCGTGCTCCTTCTAAGATCTTCTGGCGCACCGTTCGAGGTATGATACCACACAAGACA
>AHTC1001252P00516
GTAGATTGTCATCTGAGGTTGGATGGAACTACTACGATACCATCACTGAGCTGGAGAAGA
>AHTC1001253P00834
ATTGTGATTCCAACTATTGGAGTGCTGTCTACAAGCGCACCTATGGTAAAGACTTCAAAT
>AHTC1001253P00180
TCTTCTCATTTCCAAGGAGGCCGACCCTAAGAGTGACTACTGAGTTCGACAGTGACAGTG
>AHTC1001254P01496
GATGAATCTGGACCTGCTATCGTTCATCGGAAGTGCTTCTAATCGGGTCAAGTTGAGAAG
>AHTC1001254P01798
TCATGTCTTGGCCATCAATTTGGGTGCCTAGACCTTGGAGAATGATAAGTTTTTAGGATC
>AHTC1001255P00402
CTATGACACCAAGGCGCATCAGAGTCAAGAATACGCACAGTGTTTGCATGCTTTACACCA
>AHTC1001255P00421
CAGAGTCAAGAATACGCACAGTGTTTGCATGCTTTACACCAGCACTAGATCATGGTTCCA
>AHTC1001256P00677
GAAATGAATGTGTTGATGATGCATTACGGGTTAAACTTGAGACCCAGATGAAAGCCTTGT
>AHTC1001256P00663
ATTTGGCACCACCAGAAATGAATGTGTTGATGATGCATTACGGGTTAAACTTGAGACCCA
>AHTC1001257P00764
GCCATCTATGATATTTGCAGGAGGGCCCTTGATATCGAGAGACCTACCTACACCAACCTC
>AHTC1001257P01232
CCCGGTGGGGACCTTGCTAAGGTGCAACGGGCAGTCTGCATGATCAGTAACAACACTGCA
>AHTC1001258P00277
GATTCTTGACATCGGGTGCCTTCGGCGTAACCTCAGTCTCTTCGTTCGCGTGGATGGCCA
>AHTC1001258P00437
TGACACTGTCGTTAGTAAGGCCCAAGACACGGCCCAACAAGCCCACGATGCACCGACTGA
>AHTC1001259P00231
GGAGTGTTTCCAGATCATTCGGTTTGAAGTCGTCCCATTCATCCAGAGTGACTGCCATGG
>AHTC1001259P00563
AAGGAAGGCGATCTATACTGAGAAATGGGGACTGGGAATCGTAGCTAGACTTTGCAGCCA
>AHTC1001260P01488
TGGCACATTCACAGTCAGCACTCCATCCCGCAGAGTGCAATCTACGTTCTCCAAGTTGGC
>AHTC1001260P00793
GATGACATTGCCAAGGCGTTCAGGCAGGGCGGTGAGGCAAGCATGAACGGAGGAGATGAA
>AHTC1001261P00935
TGGAGGAGTTGATCGCGCTCTAGAATGCACTGGACACGTAGAAGTCGCGATTGCAGCATT
>AHTC1001261P00127
CAAAGAAGGAAGCCATGTCTAGCACTACAGCTGGTCAAGTCATCAAGTGCAGAGCTGCGG
>AHTC1001262P00523
TTCAGTTTTTAAGACTCACATGCTAAATGGAAGATATGCTAATCCTGTGTTAATGCCAAG
>AHTC1001262P00070
GTTTCTGAGGTTTCAGTTTTGCCTTGCGACAATGGTGAGGGTTAGTGTCTTGAATGATGC
>AHTC1001263P01011
AGCAGTTGTTGATTCAGATGTCAATTTACAGGTAGCAGCTAGACGCTTAATTTCTGGCAA
>AHTC1001263P00378
GATGATGATGAAGGAGCTGAGAGGGAGCTTCGGTTCTGGAAAGACTAGAAGCTACGAGTG
>AHTC1001264P00781
GGAGCAGTTGATGAAACAAGTGCACTCTTGGATCAAAAGTGGGGACAAGATTTTCTACAC
>AHTC1001264P00905
CTGGAGCTTGGAGGAAAATGTCCAGCAGTTGTTGATTCAAATGTCAATTACAGGTAGCAG
>AHTC1001265P00585
TTTGGCCGAGGTTCTGGCAGTTTTGGTGGGGCACCACCATCTAGCTCAAATCTTCCATGA
>AHTC1001265P00308
TGATGGCATTGAACACCTCAGAACCTACCTCAATCTTCCTTCGGAAATTGTACCTGCCAC
>AHTC1001266P01065
TGATGGCCACAAACCGGATTGATATCCTGGATCAAGCCCTCCTTAGACCTGGACGAATTG
>AHTC1001266P00801
ATCATACTGACTGTACCTTCATCAGGGTATCCGGGTCTGAATTAGTTCAGAAATACATTG
>AHTC1001267P01149
TGAGATATGTTATGTTAACTTTATATGTCCATCTCAACGCCATGTGTTGTTACATTTTTC
>AHTC1001267P00651
CTAACTGGTTATCGTGACCCTCCTGCTGGTGTCTCGATTAGAGAGGGCCTGCACTATAAT
>AHTC1001268P01280
CTTTACATATTTCCCATGTCTGACCTGTGTATTGTTAGATTCTCCTGGAATCTTGTAATA
>AHTC1001268P00001
AGCTAGCAGCACTCGTGGCTGCCACAATAGAAGCGTTCGTGTCCCAAATCTCTTCTCTCG
>AHTC1001269P00293
TATTAGCACTTTGAATTGATGCTTTCGCGCACCCACCCAGGCACTGGGAGAAGGCTTATG
>AHTC1001269P00302
TTTGAATTGATGCTTTCGCGCACCCACCCAGGCACTGGGAGAAGGCTTATGATGACCTTC
>AHTC1001270P00571
TCATTTAGATTGTATGTTATGCACCTATAATCCGTTGTGGTTATCTGGAATTTGAACCAC
>AHTC1001270P00070
CTGATAATCTCCTCTTTCGTCTTCCGTAAGCAGACATGGCACGTACGAAGCAAACCGCTC
>AHTC1001271P00546
TGTATGTTATGCACCTATAATCGGTTGTGGTTATCTGGAATATGAACCACTTTATACTAT
>AHTC1001271P00545
TTGTATGTTATGCACCTATAATCGGTTGTGGTTATCTGGAATATGAACCACTTTATACTA
>AHTC1001272P00473
TGGAGTTGGAGTGATGCTTAGCGACCGCAAAAGTCGTTTCTCTATCAATGGGAAGACCAT
>AHTC1001272P00233
GATCCTCTACACTGCTCTCTGTCACACCGATGCTTACACCTGGAGCGGAAAGGATCCTGA
>AHTC1001273P00935
GGATCGGTGAAGATGATGGCAGGGCTGATCACGTGTAGGGACAGACATTGCTGCATATTT
>AHTC1001273P00775
GGATCCTCCACATCTGCATATAGGATGGATGAGTACAATTGGCGATATGACAGTGATGAA
>AHTC1001274P00358
GAGATGACCCCAGTGGAGCCCCAGAGTGCAACGCCACCAAATACGGCTATTGAGCTCACT
>AHTC1001274P00343
AGCCTATCAATTGCTGAGATGACCCCAGTGGAGCCCCAGAGTGCAACGCCACCAAATACG
>AHTC1001275P00094
CAAACACATCAACAGTACGGTTCAGTAGCGGTAGCAGTTAGCAATGGCTTCAACCTCTTC
>AHTC1001275P00688
GAAAAGAGTTCGATGTTGTAGCATTGTCCTTGTGTTGGTGTAGGTGTTGGTGAACATGTA
>AHTC1001276P00125
TCAATGAACATGAGATCGGTGCTTCTCACTCGGGGATTCGTGACTCGCTTCATGGACTCA
>AHTC1001276P00047
TCAGTAGTAATCAGCAGTAATCGTCATAACAAGGAAGGCACCGCCTCTTGCGTGTGTTGT
>AHTC1001277P00860
CAACAACATTGGCATGAATATGACCCCTTCACCAGACATGGGTCTTAGGAAAACCATTGC
>AHTC1001277P00395
GGACGAAGTAGCTTCTGCTGAGAATTCCATTAAAGGATCTACTTCGGAGCCTCACAATAA
>AHTC1001278P00682
CTGGCGAAGACGAAGAGTTGACTGATGAAGAGTAAAGTCAACTGATTGCTATGCACAAGA
>AHTC1001278P00578
GGCTATGAAAAGTTATAATGCTGCTGAAGCAGAAGGGGAGGAGGGAGAAGGAGAAGGAGA
>AHTC1001279P00863
TTGGAATATAATTCAATGGCACTTGACTAATACTTATTTCATGGTTATATCCAACAGATG
>AHTC1001279P00671
TGCTGCTGGTGAAGACGAGGAGTTGACTGACGAGGAGTAAAGTCAACTGGTTTCTATGCA
>AHTC1001280P01455
CTGAGAGAATGTACTGTCCAACATTCCATTGTGGGCGAGCGATCGCGTTTGGATTATGGA
>AHTC1001280P00952
CATGTGCTGCTGTAGGAGACAGCCGCGCATCGGATTACGGGTTGGTCAAGGTTGATGGCA
>AHTC1001281P01117
ATTGGCACCCCTGAGGCTCTTAATCTACGTGGGAAGGCCGCAGTAGCCCAAGCAGCACTA
>AHTC1001281P00791
CTGTTGAAGTATCTCCTAAGCTTGCAGATGATACTAAGGGAACCATACAGGCTGCAAAAT
>AHTC1001282P00603
CGGTTTAATCTTAGGCAGAGTTGCATTCATCTGTTGTAAGAGATCGATCTCTCTTAGCAA
>AHTC1001282P00509
AAAGAATGTCGAGCTAGTTCAGTGAGAAAATGTTGATCATTCTATGGTATTATGCTAACT
>AHTC1001283P00152
GTTTCGATTCAATGGCGTCTCAGTCGTGCGATGGCATTCTCCTCGGAATGGGAAATCCTC
>AHTC1001283P00761
TTATCTGTGAGTTCTTCAGGGATCCACAGGAGAAAGCCCTGCCGTATGTGGACATTGTTT
>AHTC1001284P02722
TGCATCATGGCTTATTTACAATGACCAGCAAACATCGAGTTAAGCCCTACTTTGATCCTT
>AHTC1001284P01423
CACTTAATGTCTCCCGTGAAATGCTTCAACAACACAGTAGCCTGAGGACAATCAAGAAGA
>AHTC1001285P00051
GAGAAAGAGTCAAGCAGTAAACGAATGGCGACGGCGCTAGTCCGATCTGGTCTTCTTCGA
>AHTC1001285P00365
GCACCACTAGGAATATTGGTGGCTTTTGTGGCTGTGATGGAGCCCTTTTGTCATAGTTTA
>AHTC1001286P00386
TAATTCTATTGTTTTGCTTGTGGTGTTATATTGTATTGTTGGCTGAATAATGAATGTTAT
>AHTC1001286P00390
TCTATTGTTTTGCTTGTGGTGTTATATTGTATTGTTGGCTGAATAATGAATGTTATTATT
>AHTC1001287P00578
CTGAGTACTCGGTATAACTCACGCATTCGTGTACAAACCTGTGCAGACGAAGTAACACGA
>AHTC1001287P00887
TTTAGTCCTTGGGAACAGCGTAGCGACGGATAATTCAGAATCAGAATAGGTCCAGCTCTA
>AHTC1001288P01338
TATTATTACCATTCATGTAGCGTAATGCCGTAATGTATTGTTGAGGCAAGATTATGTTAT
>AHTC1001288P00713
CCAGGTTCCGGGACGGCTACATCCCCATCGCCGAGATGCTTGCACGACATGGCGCCATCT
>AHTC1001289P01227
TTGGTGATCAACATGAAATCCTTGTATCACCTAGAGTCAACCATTGTTAATTCCAAAATC
>AHTC1001289P00488
GTGCAGCAACATTTGATGAGATATAAGAGATCGTATCGCTATGACCCTGTGTTTGCTCTT
>AHTC1001290P01132
GTGATGACAACCTGTTCGAAAACTATTCTGCCGTCGCTCAGCGCATCGGAGTCTACACTG
>AHTC1001290P00674
TCGAGATGAAACAGGGGCCAGCCTTACTTCCTGGGCAGTTTGGACAAGGGCATGGACTGC
>AHTC1001291P00614
GCATTTACTTATTACAGAGATGGGATGTCAGCGCAATCTGAAGGAAATTATGCAGAAGCT
>AHTC1001291P00825
TACCCCAAGCTTTTAATAATATGGCCGTGATCTGTCATTACGTGCGACTATCTCCACTAT
>AHTC1001292P02231
GTTCTGGAGCGGAGATTCTTTGAACTGAATGACGACCGTAACGGATGTCAGCGCAATTTG
>AHTC1001292P01673
AAGAAATTCCTTCTGTCGTGTATCCCCGATTAATGCAGCCTCATATGCTTCAATTATAGA
>AHTC1001293P00614
TAATCTAATAACACATTAATCGTGCTATCCCTCCATTTATATGAGACCGGATTAATAAGA
>AHTC1001293P00036
CCGTGGTTGCTGCTGCGGAACTCCGCCGTTACATCCATCAGAAACGATCTTCCGCAGCAG
>AHTC1001294P00127
CCACACAGGCAACATTAGAATCCAGAGGGAACAGAGCCACCCCATAAGCCGTGGTTGCTG
>AHTC1001294P00334
TTAATCCCTCTTCGTCGGCGGGGTTATGCGGCAGTGTCTGATGCTTCAAATTCCATTGTA
>AHTC1001295P00457
TTCAAAGTTCAGTATCTTCCACCAATCGTTTTGACCTGCTTATTGCCCAAGTCATATCCA
>AHTC1001295P00143
AGAAGAAGCCACGTGGCCGTGCCCACAAGCGCATGCAGTACAATCGCCGATTCGTCACCG
>AHTC1001296P00573
TGTTGTTGTTGTCATTGGCATATAAACTTCTCTGTAGATTTGCACAGTGGCCTAAAGTTC
>AHTC1001296P00562
TTCTTTCTTTTTGTTGTTGTTGTCATTGGCATATAAACTTCTCTGTAGATTTGCACAGTG
>AHTC1001297P00450
TAATTACCTTCTAACTCTGCCAATGTGGTCTTTTGATAGTTGTGCCCTACAAAGATATGA
>AHTC1001297P00016
GAGAAGAAAGAGAAGCCACGCTCTTTCTCTCCGAGTGGCGGTTCCATCACCGCATTCCTC
>AHTC1001298P00340
CGGCTGCGCATGCACATTTCGGTCGTCTTAATCACGTCTATTATTTTGGATCTTCCTTCT
>AHTC1001298P00009
GAGAAGAAAGAGAACCCACGCTCTTTCTCTCAGAGTCGCGGTTCCATCACCGCATTCCTC
>AHTC1001299P00238
GTTGCCTAACATTTCAGTCAAATGCAGCTAAGGATTAATATTGTAGAATGTGTATTGTTA
>AHTC1001299P00021
GGTATTGTGCTTGGTCATGCTCTCGATTTGCAAGTCGAGGGAATTTGGGTTGGAATGTTG
>AHTC1001300P01376
CTTGCTTACATATTTACCACAGATGAGAATGTTGCCCGGGCAGTCGGTAATTTGTCACCA
>AHTC1001300P00786
TCATGTTTGCCTTTATCGTATCCTTCACTACCCAGACATTCCTGCAGTCGCAAAGCAAGA
>AHTC1001301P00367
GAAGCAGCCGTGCCCGTCGCCGAAGACGCCGGCGCAGGCAACGTGTCCGATAGACACGCT
>AHTC1001301P00548
CTCTGCACGACGCTAAAGGTGAAGCTTCTGAATCTCAACATATACGTGCCTCTCGCTCTT
>AHTC1001302P00583
TGGTGTTATCTGTGCTCCTGTGGGGACCTTTGTGGATTCTGATGGAACCAAAGTTATGGC
>AHTC1001302P00883
TTTCTTGGTTCACATGGCATATAAGAAGTCCTTGTGTCTTATGCTTCTGAATTTACCAAC
>AHTC1001303P00158
TATAAGCAATGCTCTATATATATTTAATTTTACTTTTATAATTCACACTACAATTCAATA
>AHTC1001303P00692
CTGAATTCGTTAAGGTCGATCAGGCCACGCTCTTCGATCTAATTCTGGCTGCAAACTACT
>AHTC1001304P00573
TGCTGCTTCTCCTGCTGCATGCTTAGCTTCTGAGATTGGTGCCCTGTGGTTCCATTTATG
>AHTC1001304P00589
GCATGCTTAGCTTCTGAGATTGGTGCCCTGTGGTTCCATTTATGTTATAGTTGTTAGTTT
>AHTC1001305P00737
CGGCGCCACTGCGAAGCTGCCGGGCTGATAAGGCTGCTTACGCACCAGGATGCTGAAGGA
>AHTC1001305P00742
CCACTGCGAAGCTGCCGGGCTGATAAGGCTGCTTACGCACCAGGATGCTGAAGGAATTGC
>AHTC1001306P00743
ACCACCCCTGGTGGCGTTTCGGCTTCTGTGGCTGCAGCTGCTCGGCTCAATGAGAAAGTT
>AHTC1001306P00649
CGGCGCCACTGCGAAGCTGCCGGCTGACAAGGCTGCTACGCACCAGGATGCTGAAGGAGT
>AHTC1001307P00742
ATGAATAGAAAACGCATCTCTATCAACATTGCAGCGGTTGATACGCGCTGCTTTGTTTAT
>AHTC1001307P00627
ATATCAAGAAAGTTATGTTTTGTGTCCTCAGTTGATTCATTTTTTCATCATTAGATTCAG
>AHTC1001308P00010
GCAGAAGAATCGTGTCAAATTGTTGTGATATTTTTGGCGTTGGCACATTTATACAAAGGA
>AHTC1001308P00001
GGGGATGCTGCAGAAGAATCGTGTCAAATTGTTGTGATATTTTTGGCGTTGGCACATTTA
>AHTC1001309P00655
TTAGTATAGTGTTCATGTTATTACGCATCTACTGTACTGAGTAACGGAGATTATATCACA
>AHTC1001309P00268
CTGCCAAGACCACCTCTGACCGTCAAGCAGTTTGTAACTGCTTGAAATCGGCCGCGGCTA
>AHTC1001310P00307
TTCTCCCATCGGAGGCGGCCAATCTTCTTCACCCTCCGCCGGTATCAGCTCTCCTCCATC
>AHTC1001310P00063
TTCAATTGAAGTCTCTCTTTCTTTCTCTAAAATCTTTTGCAATAGCTCTCTCTAGAATCT
>AHTC1001311P00519
GCGTTATTGATGTAGAGCGATTTGCACGGAGAGTTATATTTATTAATTTTCATATTATTC
>AHTC1001311P00038
TTCAATTGAAGTCTCTCTTTCTTACTCTAAAATCTGTTGCGCAATAGCTCTCTCTAGAAT
>AHTC1001312P00155
TCAGTTCTCCGAGTCCCAAATCTGAAGCTACATAATATTATCGATTGCGATCAAATATTT
>AHTC1001312P00356
TTCAATTGAATTGATTATTCCATATTTGCATAGTAGGTTAGGGTTTATGAGGAGATTGTC
>AHTC1001313P00562
TGCTTCAATATCTGAATAAAGTTTCCTAATATTAACTCTGGGTATTATGTGAGACTCTTA
>AHTC1001313P00557
TGTACTGCTTCAATATCTGAATAAAGTTTCCTAATATTAACTCTGGGTATTATGTGAGAC
>AHTC1001314P00541
TTCACAATTGCACTTCCAGGATGCTTAAACATAATTAACATATGCAACATTTCTAATGTT
>AHTC1001314P00263
GCCCAGATCAGCCAGGTCGAAGGCCGCCGCGACCCCTACGATGATGCCCTCCAACAATTC
>AHTC1001315P00349
TCATGTTACAGAAACGACTGTGACCTTACCACCCATCACAACTCCTGTGATCAAACAGGA
>AHTC1001315P00810
TCTTATTAACAGCAACTCGGGAGTGGATTGACTCTTGTATGATTCCTATGTTCAGTTAAT
>AHTC1001316P00736
ACTCAGAAGTCATTCAGTGCGTTTGGAACAGGCCGGGCAGGAATGCCTCGTGATGTTGGG
>AHTC1001316P01138
ACAGTTAGACCAATTGCTAACGTGCTTGTATGACAAGTGTGTTAACATGAGCATGACTAG
>AHTC1001317P00568
ATTTCATGCCTCAGTTCTATTCTAGCAGCAGGCAGTACTCTACAGAAGAGTATGCTGATG
>AHTC1001317P00371
TTCTGCTGCTGCTGGAATTAGAGAGGAGACTGGCCAGCAACTGGGAGGGCGTATTAGTTT
>AHTC1001318P00536
TCTTGCAGTTGCAGGCCCTCTTCCTCCCGATCTTCCAGCCAATCCTCAGACGGTTGTCTT
>AHTC1001318P00363
ATCGATGCTTTTGAGGACTGCCTGAGATCTGGAAAACAGCGGAGGCGCAAACGCAAGCAC
>AHTC1001319P00518
ATCAGCTAAGGAATCAAATCATACCAATACCAAGGCCATGCAAGCATGAACCTGGATCAG
>AHTC1001319P00308
GGTTGCATCACATGCAACAAGCGTTGGACACAACTGCAGAAATAGATGATGACTCAAAGA
>AHTC1001320P00393
ATATAGATGATGACTCAAAGATTAAAATGATGAACTTTTTCAGGCACACTGCATATTTTC
>AHTC1001320P00486
AGCAAGTGCCATGCAAGCATGCAGCAGGAAGATAACATTAACATTCACCATAATCTTATT
>AHTC1001321P00337
CCAAGCTGCAGAGAGGTGGTTGCATCACATGCAACAAGCATTGGACACAACTACAGATAT
>AHTC1001321P00359
CATCACATGCAACAAGCATTGGACACAACTACAGATATAGATGATGACTCAAAGATTAAA
>AHTC1001322P00172
TTAATGCTCACTGCTTCTTTCTTTCATTCCAAATGTAATGTTGGTTTGACTTGGGAGATA
>AHTC1001322P00363
GGGCATCCTGCTCTAATTGGTCGACATCGACCGTTCCCGGTCACGCACCAAGCTGCAGAG
>AHTC1001323P00815
TATCTTGGAGCTTGTATTAATATAAATGTGATCTTTTTATCTGCCAAAATTTAGAACACA
>AHTC1001323P00276
TGCGATATTTCAATGTGATGATCCTTGGCCCTACTCAGTCACCCTATGAAGGTGGAGTTT
>AHTC1001324P00693
TATATCACTCAAGTACTGATAAACCCTGTAATTACCTTATGTGCTAAGAGACTGCCTGCT
>AHTC1001324P00494
TGTTTGTCCAGAGACTACCAAAGACTGTTTATACTTTAATTCTCGCAATTTCTCATCATG
>AHTC1001325P00684
TTGGAAGTAGACAGATACGCTGCAACTGGGCCACTAAAGGGGCTAACAGCAATGATGAAA
>AHTC1001325P00158
CTCCTAACTCCTCCACAGATTGAGCCTATCTTGAGTGGAAATCTGCCTCCTGGCTTTGAT
>AHTC1001326P00070
CATGCAATCTTTCCAATTAAAAAACAAGAGACACTATCGGTGCACACAGGACCAATTATA
>AHTC1001326P00025
TGTTATATATTAGGAAAAACACAATCATCGGCCACCCAACAAAATCATGCAATCTTTCCA
>AHTC1001327P00020
TCTGCTCTATGCCTCGTTAAGTTATCTCACACTCTCTGCGACCCTTTTCGGCGGCTTCAT
>AHTC1001327P00001
GAATATAAGAACCCTTCTCTCTGCTCTATGCCTCGTTAAGTTATCTCACACTCTCTGCGA
>AHTC1001328P00102
ATACGACGTCGTCTGCCACTCGTAGGTGCGTTTTGCATGCTCAGCTTGGGCATCACCAAC
>AHTC1001328P00080
TTCTGGAACATTCTCCTCCACAATACGACGTCGTCTGCCACTCGTAGGTGCGTTTTGCAT
>AHTC1001329P00645
TGCGATTCCATGGGATAGAAAAAATGGTGAGATCCTCACTGTAAAAGTTGAGTACAATCC
>AHTC1001329P01129
TCTTTCTTGCATTATTGCTTTTTTTTTGGATGTAGCTCGCGTGGGTCATGTGAAAAATGA
>AHTC1001330P00723
TTGTTCTGCTTCTTACGGAAGTGACTATCCTTATGAGGTGTCATCTGCCGTCGAATTAAA
>AHTC1001330P00754
TATGAGGTGTCATCTGCCGTCGAATTAAAACATATGCCGGAGTATGGGAGAGTAGGGTTC
>AHTC1001331P00350
TGTTTCCACCTTAACCACCCAAAATTCATCAGCACAGGAGGATTCAGCTTGAATTAATGA
>AHTC1001331P00356
CACCTTAACCACCCAAAATTCATCAGCACAGGAGGATTCAGCTTGAATTAATGAATTTCA
>AHTC1001332P00008
ATCCATTCCAAATGGAAATGGTGAGTCATCATTAGCACCACCAGACTACAAATATAGAAA
>AHTC1001332P00001
ATCCATTATCCATTCCAAATGGAAATGGTGAGTCATCATTAGCACCACCAGACTACAAAT
>AHTC1001333P00251
CTCTTCTGATATAACGGCGACTATGGATAAGTATAGCCAACAAGTCGCTGAGTCCGTCTT
>AHTC1001333P00357
AAAATAGGGAATGGAGACGCTAGGGACGTGATCTGTGAGATGGTTCAGAAGTTGAATGCG
>AHTC1001334P00904
CTCTATTCAACTAGTAATAGTTTGAATGGCTTCATGCAATGCAAAGGTGTTCAATTTTGT
>AHTC1001334P00595
GATCGTCACACCCCACCCGTGGACACCAATCGTCACAACCACCGTAATAATGATGCTGCA
>AHTC1001335P00659
TATCGCATGTGCACCCAAAGAGTGTATGATAGGAGTACATTCTTCATTTGTAACCGTGTT
>AHTC1001335P00138
CATTGAACCATGTTTCGAGGCTCTGTAGAAACGTGAAGGAGTCCATAGAGTTCTACACAA
>AHTC1001336P00545
TGACTTGAGACAATGTAATGACACCAAAATGCCCTATATAATTTAGTCGTGTTTTGAATG
>AHTC1001336P00246
GAAGGGAGAAGTTGGCCGCAGTGCCTTCTGGTGGCGGTGGAGTTGCTGTTGCCGCTGCTC
>AHTC1001337P00515
TAGTTTTAGTGTTAGTATCGTATCATGTATTGTGTATGCTTGAGTACTTTGGCTGAATCA
>AHTC1001337P00017
CAAAACAGCAAGCGAAGAGTAGAGAGCGGTGGAAGAGTCTAGGCGCTTTAGTTGCAGGCT
>AHTC1001338P00301
TCTTGGCATGCAAGTCGGTGAAGTGGCTCGTCTCCGGTGCTCCCCTGATTATGCTTACGG
>AHTC1001338P00510
AGTGTTAGTGTCATATCATGTATTGTGTATGCTTTTGAGTACTTCGGCTGAATCATGAAT
>AHTC1001339P00319
TTCCGTTATACAAAGCGATTCTGTTAGCTGGCATTTCACGAAGGTTTCTGCAGTTGCTTG
>AHTC1001339P00884
AAAGGAATGGCAGTAGTTAATTGGTTGTTAGAGATGAGAGTATCTAGATTTCTCTCATCA
>AHTC1001340P00420
GCACTTTCCATCACTCCTAGGCCTCCGGAATTTGCACCGCTCGATTCAGGGGCATTCAAA
>AHTC1001340P00508
AGTTTGCACCCGCAATTGCTTCGCGCCAGTATGATTGGACTAGAAAGCAGGTGTTCTCTT
>AHTC1001341P01120
AATCATGGTATGCACTTTCGTGTACTAGCTAAAGCGTTACGTTTGTCTGGTGGAGATCAT
>AHTC1001341P01506
TCGTGATCTTGCTCGTGAGGGTAATGAAATCATCCGTGAGGCGAGCAAATGGAGTCCTGA
>AHTC1001342P01523
CATGGGAGCAGCAATCCAGGGTGGTATCCTACGTGGAGATGTTAAAGAGCTACTGCTACT
>AHTC1001342P02448
TCTTACGGCATAAAGCTTGTCAATTTGCAGTACTTTTGGAGTACTGAACATTGCTGTTTG
>AHTC1001343P00554
TACAAGATTGTTAAGGCCCCAAATGGAGATGCATGGGTTGAGGCCAATGGGCAGCAGTAT
>AHTC1001343P00172
GCCGCATCTACCTCTTTGTCCGCCTTTCGCTCGTTGGCGGGCGGCGCCTAAGCCAGCATA
>AHTC1001344P00281
CAAGATGAAGATAACGGCAGACCGTACAGGAAGTTCATGTGAAAATGTGGACGATGCTTC
>AHTC1001344P00133
GAACAAGCACATAGAGGATTGGGGCGCCGCTAGGGAGAATCTCGAGTTGAATTTCCGCTG
>AHTC1001345P00288
GCTCATTTGATTGCGTCACAGGTAGCTGTGGCTGTTCCTCTTGGCAACGATTTGTCTCTC
>AHTC1001345P00713
GAAACCTGGAAGTCCTCATAATGTTCGGCTATATTCCATTGCTTCGACGAGGTATGGAGA
>AHTC1001346P01196
CAGAGAGCAGAAGAATAGGAGCCGAGGCAAGATGTATGTTCAGGATAAGATCGAGGAATA
>AHTC1001346P00997
TTGCAACTGGTACTGGTGTTGCTCCATTTAGAGGCTATCTGCGCCGAATGTTTATGGAGT
>AHTC1001347P00592
GTCCCGTGACGTTGCAACACCGTGTGCCTTCTGGTCATGGCCCCGTGGTTGCTTGCAAGA
>AHTC1001347P00559
TGGTAGGTTGTCGGAGCGATCTGGTTGCCACGTGTCCCGTGACGTTGCAACACCGTGTGC
>AHTC1001348P01015
TTTTGGTGTATGCTTGTGCACGTCGGCTATCACACAGGTTACAAAAGGGAAGAGCAAGGA
>AHTC1001348P00359
GGAGCATGGGAGTACCTCTGTCTCGTAAGGAAGCTCAAGCTTCGCCGCTCAGACAAAGTC
>AHTC1001349P00396
GCCTACTGAGATCCCTTCTCAGTCAACGGAGACTATTAAGATCCCTACCGCTAACTATGA
>AHTC1001349P00770
GTTATGCTGCTCGCTATAACACTGACAAATGGGTTGCTACGGCACAAGTTGCTAGCACTG
>AHTC1001350P00745
GTTATGCTGCTCGCTATAACACTGACAAATGGGTTGCTACAGCACAAGTTGCTAGCACTG
>AHTC1001350P00689
CTTATCATTGGGCGCAGAGGTATTTTGGGCTGGACAGCATCGTAAGTCTGGTGTTGGTTA
>AHTC1001351P00126
TCAAAATATTATATACTGTCTGGTCTGTAGCGCTTACCTGATTAGCAGGCATGGCTTCCA
>AHTC1001351P00298
AGCCGGAGATGTTTGCCGGACCGCAGTTCACCAGCTCTCCGGTCACCAGACTTATTCTGA
>AHTC1001352P00829
GTAGATTTTATTAATATATCCTTGAGCAGGATATCTCCATTGACAACCATGCAACGATTT
>AHTC1001352P00152
TGAAACTTGCCCAACAGCTATTCATGATTTTGAAGGTGATCAAACTTACAGTGAGAAGCC
>AHTC1001353P00437
TGGGAAGAAGACAGCCTTCTGGGAGAATGAAGCGCCGGCATTGCCCACCCAGCCAGAAAA
>AHTC1001353P00091
TGTTGTGGGAATACTTCTGAGTTTTCCCTCATCGCTCAGTAATACCTCATTGCCATTGCC
>AHTC1001354P00947
GGTGCAGTGAGGGACATTGCTACGCAGATTCGAGACGGCCTCCTTCAGGGAAATGCCTCA
>AHTC1001354P00544
GGAGCTTGAGAAGGCCATGTCTACCTACGGATATCAGATAGTCCAGACCCTGATTGTGGA
>AHTC1001355P00835
TGCAGCAATAAATGTGATGCTATCACCAAGACCTGCTGGACTGCAACCAACTGCAAAGAA
>AHTC1001355P00049
AACGAAATTCAGAGTCTCCAGTGAGTGCGGTATCGATAGCTTGGCACAAAACCTGAAAGC
>AHTC1001356P01351
CAGGGCTGTGGAAAAATCCAGGAGCAGGAGCTAGGTGGTATTTGGACTACTTTGACTGCA
>AHTC1001356P00858
AGACCGGCGCAGTCAGTGGAACAGGAGGTGCTGTCAGCGGCAGTTCACCGGCTTCTAAGG
>AHTC1001357P00275
GTATGAGCTTCATTTCCATGTCCTGAATTGAATTGAATGTGTAGGTAAACATCAAGTCAT
>AHTC1001357P00221
CTATCAAGTTGAGGTTGCCTCACAGTTTCAATTACAATGATTACTTTTCTTTCAGTATGA
>AHTC1001358P00217
GCTGCATTGGCTCAGCACTCCCCTGTGCTGCGCGAATACGTAGACTCATTTGATGGCTAT
>AHTC1001358P00088
TCTCTCTCCACCTGTTCCCCTCGCTGCATTTCAGGCCACTCTCAGGCTAAAGGTTTTGCA
>AHTC1001359P00754
TTTAACAATGAGAAAGTCTAGAGAACAATCCTATATGCGGCCAAGCAGCCAACTTTTCAA
>AHTC1001359P00176
TGCAATGACACCAAAAAGAACCCGAAGGGCGAGTGATTAGAGATTACACAAGAATGAATA
>AHTC1001360P00433
CCTTCGACCGAGGTGGATACCCGTACCATGGTCGTGTTCAAGCACTCGCAGATGCAGCTC
>AHTC1001360P00215
ACCAGAAAGGCCACGATTGTCCGTGTTCCGATCCAACAAGCATCTCTCTGTCCAGGTCAT
>AHTC1001361P00146
GATCCCGATTTCTCTGCTCCTCCGCCGAGGTTCGAGAACCTTCGCTCACGATGCCGCCTC
>AHTC1001361P00148
TCCCGATTTCTCTGCTCCTCCGCCGAGGTTCGAGAACCTTCGCTCACGATGCCGCCTCGA
>AHTC1001362P00406
GGTGGAACTACTCCTTCTGGTGGATCCACCCCATCAGGCAGTGCGTCATGCCCACGTGAC
>AHTC1001362P00024
TCATCAACCCACCTTTGGCCCCTCAAATCAAGCACCACACGACCGCTATATAAGCCACTA
>AHTC1001363P00370
CATTGATCTCCAATCGGTTCCTGGTTGTTGAGTTGGAGATGGTCCGCTTGCATAATCATT
>AHTC1001363P00450
TCAAGGCTTAACAATGCTGTTGCCTTCAATGTATTTCAGCGCTTAGATGGTTAAATAAGT
>AHTC1001364P00048
CCAACGCTATCTCCTCTCTCAGACTCTCTTTCTCAGTTTCTCGTCACTCTCTCCCACGAG
>AHTC1001364P00326
CAGAGGCAACAGATCCCGGTGGGCTGGTCTTCGTTGTCCTCTTCTTGCTTCGAGCCTTGC
>AHTC1001365P00503
CAAAGAAGGCATTCCTCCCGATCAGCAGCGACTCATCTTCGCAGGGAAACAGCTAGAGGA
>AHTC1001365P00001
CCAGAATCCTCTTTCCCAGATCTATATAACTTCCCTCTAATCTCTGGTCTCATCATCCCA
>AHTC1001366P01035
AAGCAGAAGCAGCTCACGGCACAGTAACGCGTCACTATAGGGTTCATCAGAAAGGAGGGG
>AHTC1001366P00250
TTTTGACCTTGGTCTTCCCTACCGTGATCAGACTGATGATAAAGTTACAGTTGAGAGTGC
>AHTC1001367P01044
TTGTTCAATCTGCCTAGGACATGTGTTGAATAATGATTATTCAACTCGTGCTAGTTTAGA
>AHTC1001367P01272
TCGCAGAATTAATCCTCACATCAACATACTTTAATATATGTGTTTGAAATTGTTAAGAAA
>AHTC1001368P00757
CACCATGATAGAGCCAGCTGTCACTGGGCCCCATCACGAGTGCAAAGGAAATGGCCTCTT
>AHTC1001368P00218
TGCCGGGTGGGTCGAACGATGGCGAGTCATCACTAAGGAGCACTTGTACTACAACTGGAA
>AHTC1001369P00225
GGTGGAGACACCTCCTGCTCCGCTGGTAACTGACCCTCCTCTGGCCGAGGCACCGCCGCA
>AHTC1001369P00988
TTTGTTCACACACTGTCACACACTAATAATTGAGTAATCGAGTTTCTCTCTCTCTCAATT
>AHTC1001370P00002
CCTAAGAGAGAGAGAGGAACTGAATTGTAGCAATTATATTATGGGTAGTTGTAACATGGC
>AHTC1001370P00013
GAGAGGAACTGAATTGTAGCAATTATATTATGGGTAGTTGTAACATGGCTTCAGCTGCAT
>AHTC1001371P00256
AGGCTTATTGTGAGAGCGGAAGAAGAGGCTGCCGCTGCCACATCTGAAACCGCGGAACCC
>AHTC1001371P00118
AGCAATTATATTATGGCTAGTTGTAACATGGCTTCAACTGCATCTAGATTGGTGCTGTCA
>AHTC1001372P00870
TTCGTGGCTCGTGTTGGCCGTAGGAATGCGGGCACATGATTTGACCTGATACATATATGT
>AHTC1001372P00483
CGCGAGAATAATCCGGAACTTGCTGGAGACAGGCGGAGAACTGTTATGAGACCTCCACAG
>AHTC1001373P00437
TTCAGCTCGCAAGGCGCATTAGAGGCGAGCGCGCTTAAGATCTGAATAGTTTAGGGTTTG
>AHTC1001373P00290
CGCAGGACTTCAAGACTGACCTCAGGTTCCAGAGCTCGGCCGTAGCGGCGCTTCAGGAGG
>AHTC1001374P01415
AAGATGATGACATGCCTGGTGGTGCACAGAGGGTACAGTGCGCCCAGCAGTAGAGAATGT
>AHTC1001374P00586
CTCAAGGTCTCGCTTGAAGACCTATACCTCGGAACATCTAAAAAGCTCTCGCTCTCTCGC
>AHTC1001375P00448
TGTCTTGGGATACCATTGTTACTTGGTTAGTGTTGAAAGCACCTGGGATGCAACCTCTCA
>AHTC1001375P00067
ACTATGTCATCAGAATCAGCAGCTAAAGTTACTTCCATTTTCGTGTACCCTGTCAAATCA
>AHTC1001376P00685
ATTTGATGAGGATTTATGGACAAAGATCAAGATAGGAAAGCACTCGTTTCAGAGTGTGAG
>AHTC1001376P00951
ATGTCTTTGACAAGGTCAATCATTTCAGTGAAGCTATTGCTTGAGACTCTAGTGGAATCT
>AHTC1001377P00622
TCACCTAGAGTAAGGACTAAACATTGATTAAATTGTGCACGCCGTCAAGTTGTACTCTGA
>AHTC1001377P00120
GGGCTTCGGGCTTCAGGCTTCAGGCTTCAGTTATTGTATTCCACTAACGCATCACAATGA
>AHTC1001378P00391
CAGGTGGACCACGTGGTACGAGCTCTGTCGGTACATCCAACCAGGAACAGCCAGCTGATG
>AHTC1001378P00064
TCGGGCTTCAGTTATTGTATTCCACTTGTTCCCGCGACGAAGACGAACGCATCACAATGA
>AHTC1001379P01163
CATGATCTGACAGGAACTAGCAACTAGTATATCAACAGTTTGAGTTATGGTATACAAGAA
>AHTC1001379P00095
ATCGCACCACCACCCATGGCTAGGTACGACAGAGCTATCACCGTCTTCTCGCCGGACGGC
>AHTC1001380P00676
AAACCATAAAATTGGCTATCCGAGCATTGCTTGAGGTCGTTGAGAGCGGAGGCAAGAACA
>AHTC1001380P00743
TGCTGTGATGACGAAAGAGCAAGGCTTGCGTCAACTTGAGGAAGCCGAAATCGATGCTAT
>AHTC1001381P00800
GAAAAGATGAACATTAGCACAAGCAGTAACTTGGAGACGCGGTCTCTGCTTGATGAGCTC
>AHTC1001381P00325
AGAATAAGGTTGTAACAGCGACATCATATTATGTATTGATTGATAAATGTTCACTAATTG
>AHTC1001382P02165
CATGGCATGCCCTCATGTTTCAGGCCTCGCAGCCAACGTTAAATCTCGTAACCCCACTTG
>AHTC1001382P01661
GACAAGCAGTGCCACGGTTTCTGACGCAAGGCAATGCCACCCAAATGCGTTAGATGGAAC
>AHTC1001383P00454
TTCTCCGAATTGTCGGGAAATTTGATGATTACGTTGCACGATAATGTACATATTAGTGTG
>AHTC1001383P00063
TAGTTTTGACATTACCTCCTTCAAATCACACATCAAATTAAGACCCTCTCATCTGCTCCA
>AHTC1001384P00247
TCACCCTGACATCGGAATCTCGAGCAAAGCCATGGGGATAATGAACAGTTTTATCAACGA
>AHTC1001384P00069
CAGCGAAGGCAGAGAAGAAGCCGGCAGAGAAGAAACCCGCGGAGAAAGCACCAGCGGAGA
>AHTC1001385P00317
GCATGCTTCGCCAACTCACCAGGGAGCACCAACCGTACGGCAGTTTGGATCTCCCTCGAA
>AHTC1001385P00012
CTAAATTCTTATTCAGAGCTTAGTTCCTCACCAATAACTGTATTTTGCGAATTGCATGTC
>AHTC1001386P00211
TCGATGACAAGGAAGATGAACAACCGGTGGAGCGGCCTCGAAAGACTTCCAAGTACATGA
>AHTC1001386P00006
GCCATTACGGCCGGTCACGCAGCGCAAGCTTCAAGCGGGATTTTGGCTCTCTCTCTTCTC
>AHTC1001387P00323
CTGAAATACCTGAAGATCTATACCACTTGATCAAGAAGGCCGTCTCAATCAGGAAGCACT
>AHTC1001387P00004
GATCTTCTTCAGTTTGGCGCAGTCGCTGAGAGCACACACAGAGAGTAAAGAGTTCTCTTC
>AHTC1001388P00548
CATGGCCTTAATTAGCTTGCGGTCATTTAGCTAGTGTACCCCTTGATGTTTATCTCTAGC
>AHTC1001388P00504
AGAGATGAAGCTTGTAAACGTAACTAAGCAAACAGGCTGAATGCCATGGCCTTAATTAGC
>AHTC1001389P00544
CATGGCCTTAATTAGCTTGCGGTCATTTAGCTAGTGTACCCCATAATGTTTATCTCTAGC
>AHTC1001389P00479
GAGTAAAGCATAAATTGCAAGAGCTATGAAGCTTGTAAACGTAACTAAGCAAACAGGCTG
>AHTC1001390P00545
TGAATGCCATGGCCTTAATTAGCTTGCGGTCATTTAGCTAGTGTACCCCTTGATGTTTAT
>AHTC1001390P00112
CAGATCAAGATGGCATTAGTCTCTGGAGGAAGACCAACACTGAACCCGAATGCCCCTCTT
>AHTC1001391P00326
GGCTGATCTCTTACGGTGAAATGTTGGATCAAGGCCGCCTCCTTACTGAAGCTGTCTCCA
>AHTC1001391P00112
CACAGAGCAGCCATGGCGGGTTTAGCGGTCAGCAGCGGCAGCCACGAGCCGGCGGCGAAG
>AHTC1001392P00148
CTTCTTCTGGGGTGCGACCTCAGACGCTGAGAGTTAAAGTAGCTGACAAAGATGGGCTTG
>AHTC1001392P00057
ATCAAGGATATCGTAGGGTTCAACACCTATTATGAAGAAGAGAAGCGTTATGTCACAGGC
>AHTC1001393P00898
AAGCAAACTTTTGGCTGCTATCCACTGAATACCATCGGTCTGTTGACCATGAGTGGGAAA
>AHTC1001393P00019
GGGGTTTACAATCTGAGCTGCGTGAACACTCTTACTCTTTGTAGCGGATCTATCAGGAGG
>AHTC1001394P00533
AGTTCTTGCTCCTCATGGTGGCGCTAGACAAGGTGTACTTCACTCCTCTGGGGAAATTCA
>AHTC1001394P00413
TAAAATCCCTCTCCGTACTGGCAGCCACATCTCTAGCGCTCGCGCCTCCGTCGCTCGCGG
>AHTC1001395P00582
AAGACATTCAGCTTGCTCGCCGCATCCGTGGTGAACGCGCTTAGGCTGATTGATTTCATG
>AHTC1001395P00290
GCAAGGAAATCTGCTCCTACAACAGGAGGAGTCAAGAAGCCTCATCGTTATCGTCCTGGA
>AHTC1001396P00480
TTTGAAGAGTGGGAGCCAGAAGTCGCTTTTGGCCGGTGGCGTGTCTGCGGCTTTGCTGTA
>AHTC1001396P00173
TGCGTCAAAGCTTAACTCATTCCAACACTAGCTCTCACGTGTACGCTGCCGTTGTCTCTT
>AHTC1001397P00770
TACATGTTTAGGACATGGGACATATGCATTTACATGTAGAATATCGTTGAGCCTGAAGTT
>AHTC1001397P00794
TGCATTTACATGTAGAATATCGTTGAGCCTGAAGTTTCAAGAACTTGTGTCACTTATTGT
>AHTC1001398P00404
TGCATAGCATATAAGAACAGTTGGGGGGTCCTGAACTGTCTTGGGTTGCTAGGTTATTGC
>AHTC1001398P00538
AGTTAACGGTTCTCTGGTTGTATGCTGTGATGTTATAAGACTTACTGCTTGAACAACACA
>AHTC1001399P00704
GCACTTGGACTTAAAGCTGAGCATCTTGAAAGCTTGGACTGTGTAAAAGGGCACTCAATT
>AHTC1001399P00039
GATGCAGAGGCCAGAGAGAGGGTCAATCTTGTAACAGTAATCACCGTCACAGTGTCACAA
>AHTC1001400P01011
ACCCATCAAGGAACTCTTGTCTGAGGATAACCCTCCAGTGTATAGGGATACATCACTCAA
>AHTC1001400P00001
AATCTTGTAACACTCCACTGTCACAGTGTCACAACCACAATGATTGTCGCCGGGGCCGGA
>AHTC1001401P00115
TCTCTTTGCACTAGCTCTAGCCAGAATTGACCCCTCAGCATGCCAGCAAATTGTGAAGGC
>AHTC1001401P00607
CTTCATCTATCCAGCAATTCAAGTAACATAATATATCGGGCACTTCTAGCATGCATATAC
>AHTC1001402P00613
AAGCAAATGTTCATCCACCAGAGATCATTGTTGACCGCGAGGTGTATCTTCCACCTGCAC
>AHTC1001402P00037
AATTTGTCTTGATCAAAATTCAGAAATAAGCAGAGGTGTGGGACGCATCAATTGTGAATC
>AHTC1001403P00624
TTATGGATTTTGCTTCATTAGATTGGATGAGTTTATGAACAATTTTGTATCTCTTGATAG
>AHTC1001403P00015
CCTGCAGGGTCCACATTGTCTGCTCCGATCTCATTGTAAACCCGAGGGTTTATCGCTGCG
>AHTC1001404P00596
TATGGATTTTGCTTCATTAGACTGGATGAGTTTATGAACAATTCTGTATCTCTTGATAGT
>AHTC1001404P00060
CTTCTTCTTCTCGACGCCCTCGCAGCAGCAGAACAAAGCTACCGTCAATCAATCATGGGG
>AHTC1001405P00379
GCTTGAAAACATCTAGCATAGCGACTCCAATTTTGGCAGGGGACTCCACAACGGTGACGC
>AHTC1001405P00021
TAACAAAGCTACCACAAACATGCACAGAAGTACCCAGTTGCAGGCTACCGATGCAAAAAC
>AHTC1001406P00693
TTTTCCAAACGACTGCTGTTGGCCTTGGACAATCCACATGTGTCGGTATTGGAGGAGATC
>AHTC1001406P00086
CAGAGACAGTGAACAAGGACGAACAAGATGGGTCGCCAAGCGTTAACCAAGCTGATCGCC
>AHTC1001407P00396
CTCGATGTCTTAAACTAGTTAAGGAGCATATTGTACTATGTCTGCTGTAATATTCGTGTT
>AHTC1001407P00375
ATGAACCAATAACACATCAAGCTCGATGTCTTAAACTAGTTAAGGAGCATATTGTACTAT
>AHTC1001408P00363
GAGCGGCTACTTTGATGTCCGGGACAAGGACGATCGCTGGATTCGCATTTGGATTAAGGC
>AHTC1001408P00014
TCAAGTAATAAGCCACTCATCTACAACGTTGTTGCTGTCAGGTCATGGCGATTGAGGCAT
>AHTC1001409P01480
GAAATAATTAAGATTTCCATATAAATGATAGTAAGTGTGACCAAGATGTATGATGTATAT
>AHTC1001409P00090
ACTTACATGCCATACACGCTTCCTACTCTTCCTCTGCTGTACTTTGATGGTGGTTCTCTC
>AHTC1001410P01126
ACTGTGTGCTCAAGCTGCAGGGCGCCCAGTGAACATTGTCCATTATGATCCAAAAGCTGT
>AHTC1001410P00587
ATTGTGAGTGCTGGAGGCCGGACAGTGTGGGGAAATCCGGCAGATGTAGGGAGTATTGTC
>AHTC1001411P00613
GCTGCGTTTTACCAAATGCTACCTTTTGGATTATATGCTGGTAGATAAATGATGTTGTTG
>AHTC1001411P00607
TCAAACGCTGCGTTTTACCAAATGCTACCTTTTGGATTATATGCTGGTAGATAAATGATG
>AHTC1001412P00636
GCTGCGTTTTACTAAATGCTACATTTTGGATTATATGCTAGTAGATAAATGTTGTTGTTG
>AHTC1001412P00122
AGGCCGATACGCGGGTCGCAAAGCCGTCATCATACGCGCCTTCGACGATGGCACCCGCGA
>AHTC1001413P00359
CATTCAAATCAAGTTCTATAGCAAATGTTACACCGGTAATATGATACTAGTTATTATTCA
>AHTC1001413P00112
ATCATATATCATATCTAAATTCTACATAATAATAAGCTAGGTAATGTGCAAGAAAACCAC
>AHTC1001414P00532
TAATTACATCTATGCTGCTTCTGAGACCCAGTTGCACGATGACCCCAACGTCGCACTCTT
>AHTC1001414P00188
CCCACAACACCCATGCCAAAAGCCATCACTAATATCTTGCACCCTGACTGGAGGGAAGAG
>AHTC1001415P00929
GCCTGGTGGCTGGGTTTACTGTTAGGTATGGTAATTCTGGATCGAAGTTGATTGATATGA
>AHTC1001415P00774
GTATGAATTCGTGTACAACACGCTCACAGATACGGAAATGGCGGTGGTGAGCTCGGTGGT
>AHTC1001416P00411
ATGGCTTTCTTGGTGGTCTAATGTCGTTCGTGCTGTTTTGGACATTTGCATATGACATTG
>AHTC1001416P00191
TTTAATGCTGAGAACATGCAGAACAACATGAAGATTATCTATTACAGTCGGACATTTTTG
>AHTC1001417P00686
TGTTGGATGTTTGATTATAAATTTGAAGTGGGGATCATATTAATTGGACGCTGCTTATTG
>AHTC1001417P00485
GAAGATCAAGGAGGCTGGTGGTGCTGTTGTTCTCACCGCTTGATTTCTAGGGTATTATTC
>AHTC1001418P00020
TTTTATGACTATATATACACGACGCCTTCTCTCATTCTCCTCAGAATCACACACACAAAC
>AHTC1001418P00033
TATACACGACGCCTTCTCTCATTCTCCTCAGAATCACACACACAAACTCGCACAAGAAGA
>AHTC1001419P00149
TTTCCAGGACATTTTCTCGGTCGCTATGTCGGGTCCCAATGCGTCAGCGTCGGCACGTGA
>AHTC1001419P00166
CGGTCGCTATGTCGGGTCCCAATGCGTCAGCGTCGGCACGTGAAGCCAGCGCCATAGCAA
>AHTC1001420P00731
GATTTATGATACATGTATAGGATGTACTCAATGTGTCCGAGCCTGCCCCACCGATGTATT
>AHTC1001420P00571
TGATCCAGAAGTCGGTTTTGAGTATCAAAATTCTGGTAAATCGTTGATTCATCTAGTGTC
>AHTC1001421P00698
TATAATCTTCAATAGGCTGCCACTAAGTCTGTTAAAAGGTTGTCAACTGATCTGAAGGAT
>AHTC1001421P00275
TTAAAAGATTGCAACAAGATCCTCCTGCTGGCATCAGTGGAGCTCCCCAAGACAATAATA
>AHTC1001422P00363
TGAATTCAATACTCACACAAATAGTACACAATGTTTTGTTGCATAGTATGGAATAGAATA
>AHTC1001422P00402
TGCATAGTATGGAATAGAATAAGGAAGGAGAGAAAGTGTTTTTGTCTTTGTATGAACATA
>AHTC1001423P00173
CTGCAGAATCCCCAACACGTGCGCTTCTCAGACATTGCCACCATTAATTCCCTTCTTGGG
>AHTC1001423P00158
TGGGGTGGCAATCAACTGCAGAATCCCCAACACGTGCGCTTCTCAGACATTGCCACCATT
>AHTC1001424P00625
TGTTGGAACAGAACAGATTCTATTGGGGCTAATTGGTGAAGGTACTGGAATTGCTGCTAA
>AHTC1001424P00841
CACAATTATATTGGATCTGAACACTTGCTTCTTGGTCTCCTTCGTGAGGGTGAAGGTGTA
>AHTC1001425P00616
TTCTTCCGGAAAATCCCAATGCGTGTGTCCAAGAAACTTCCTGCAGTATCATGCAATGAT
>AHTC1001425P00859
TTGCTAAATGCTGCTGTCTGTCGAGTAGATGCTTTGGAGGCTGAGTTAATTGCAACTAAA
>AHTC1001426P00379
GCATGCTGTTCCAGCTGCCCGCCCTCTTCGAAGGCACTGTAGCCGACAACGTGAGGTACG
>AHTC1001426P00123
GAGAATGGCGAAGGACACCCGAAAATGGAGGTACGCGATATTCGGAGAGTGTCGGATGCA
>AHTC1001427P00260
GGGAGTGAGAATCACATGCCAGGCTGGAAGCATTCCGGCAGATAGGGTGCCTGACATGGG
>AHTC1001427P00013
AGTGTTGACTGTTGTGGTGGACGACCAATTGACCACCACTCCACACGTTCCTCATCTCCA
>AHTC1001428P01729
TTCTGTACTCTGTATTCTGTAGATGTTTGCACCTTAGGGCCTCGACTGTTCAAGAACTTG
>AHTC1001428P00768
GAAGAATACTAGCACTGGCTAGGGACAAGGACCTTTCATTGAAGAATGTTAGGCATTTCA
>AHTC1001429P00252
GATGAATGTCTTCGATAAGGTTCCTGTGGTCCACCGGGATGCTTTCGTGGCACCTAGCGC
>AHTC1001429P01029
GAACATGCTGCATCTTGGCGTATAGCTATACTGTGTGGCCAATTCGAGCTTTACTTTCTG
>AHTC1001430P00874
GATCCACCCAACCCAGCTACCGATAAGATATGCTGGATATTCATCTTGCTTTCGAAAAGA
>AHTC1001430P01305
TCACAAACTTACAGAGAGCTAGTATCCTGTTCAAACTGTACAGACTATCAGTCCCGAAAA
>AHTC1001431P00840
GATGACAAATATCTGATTGCTACGGCTGAACAGCCCCTTTGTGCTTATCATTTAGATGAT
>AHTC1001431P00098
TCAAAGCAAGCAACAGCGGGAGGCGCAGATCTGAGTGCGAGTGAGATTGAAGTTGTAGAA
>AHTC1001432P00792
AGTTGGGACTAGATCAACAGATGCTTCAATGGATGAATGGCTCGAGGGAACTGCTTATGC
>AHTC1001432P01270
CTGTTTTACATTCATTAATAATTATTATAGGCAACTGACATGGCATGTAATAGTTTCTTC
>AHTC1001433P00286
TCAGTTGAAGATGGGTATTTGCAACCAGGATGCAATCAAGCAGTTGCAATCCATGATAGA
>AHTC1001433P00611
TGAAGAATCATGTAACTCAGATTAGATTGGAGGGTTTAAACTTTAAAGAGAGCATGAGGA
>AHTC1001434P00194
GAATCATGAATCTCGTGAAGCGTTGACAAAATGTTATGCCACTAAATGAATGCTACATTT
>AHTC1001434P00354
TGGTTTATTTGCTCTCATTCCCTACTGACAAATAACTTGTATGCATGTTTGTTTTTATGC
>AHTC1001435P00330
TTCCACCAGCGGTGTTACGTCTGCCGGATCCTACCAGTCTAATGGCGGTTCGCAGTGGCA
>AHTC1001435P00091
AAGATCATCATCATGAGCAAGAACGAAGGCAAACACTACGTGGTGTGGAAGGGAAGGGAG
>AHTC1001436P01306
TTGCAAGCCCTCGTTTGTTAAACTGAGAATTGATGCTCAATATTTGAGGTTTTGACCTGC
>AHTC1001436P00393
CTCACCCACTGGAGTTGCTATAACATCAACAGGGATCAAGAGAGATGAACTATTTATGGC
>AHTC1001437P00184
CAACAATGTCAAAGACACACAGGTTGTTCCCAACAATGAAGGACCAGCAGAGGAAAAGCA
>AHTC1001437P00019
GGGAGGGTAACAGAGAGTCTCAAGCATCCTTCCTGTCTTTGACTGTGACTTAGGTATGGC
>AHTC1001438P00673
CCAGAACCAAGAGGTTTTTGAGGATGACCAAGAGGTCTTCGAGCCATGATGAGCTAGCCA
>AHTC1001438P00893
ATGATAATCCTATTAAATCTTGCCCAAGATTTAGAAATACTGTCCATGTATAACGTCATA
>AHTC1001439P00948
TGGTGCCATTCTTCGTTACTATCAAGCGGGAGGGCCTGGAGCATATGGTTCAGTTAGTGA
>AHTC1001439P00123
TCTCCGATAAGGCCACCAAGCTTATGCGAGCTCTCCAGTACGATTCCTACGGCGGCGGTG
>AHTC1001440P00031
TACAAACTCTCAACCAGAAATCAAAATGTGCTCCTCTGCCCTTCCTAGTTCTTATCACCA
>AHTC1001440P00001
ACACACCCATACATGCCATTATCACATACATACAAACTCTCAACCAGAAATCAAAATGTG
>AHTC1001441P00621
GCATCGAACGACGACCTAAAAGCATTTGCTCTGAGGCTCAGTCGCAACGCGGGTCGGGTC
>AHTC1001441P00222
TTGCTTCTTCTCTTCAGCCCAGAGAGTTGTGACTCCCACTGAGTTTTCCATTCATTTCTT
>AHTC1001442P00048
GGGCCAAAGGATTTAGCAAAGAAGCAGGCTAGAGCTGCTCGACGTGATAATGGAGCAAAA
>AHTC1001442P00026
TGTTCCTCTTAGAATTGAAGTTGGGCCAAAGGATTTAGCAAAGAAGCAGGCTAGAGCTGC
>AHTC1001443P00333
CCAAGGCCTAACCACGATGCTCCTTAATATCATCTATTAATGATAATGACTATGAACATA
>AHTC1001443P00355
CTTAATATCATCTATTAATGATAATGACTATGAACATAAAAAATGATATTAGCTCCTTGG
>AHTC1001444P00503
AGAGAAAGTTGACTAGCAAACTCGGTGCTAATTCACCCACTCTTGTGCCTGACTGGCAGA
>AHTC1001444P00286
AAGGAGCCCAAGATGGAGAAGGACACCTCCGTCGCTGATCGTCTCGCTCGCATGAAAATC
>AHTC1001445P00541
TTTTGCTCCATTATCACGTCGAACAGCTCTAGCCTGCTTATTTGCTAAATCCTTTGGCCC
>AHTC1001445P00554
TCACGTCGAACAGCTCTAGCCTGCTTATTTGCTAAATCCTTTGGCCCAATTTCAATTCTA
>AHTC1001446P01160
AATAAGGGTGCTTCAATCCATGAAGCTATGTATCATGGTGTTCCATTTTCTAGTTGTTGT
>AHTC1001446P01104
TTGTAGGTATCTATTGCTCAAAAACAAGCTTGCATTGCAGATCCAGTTTCCTATGAAATA
>AHTC1001447P01112
GTGCTTCAATCCATGAGGCTATGTATGATGGTGTTCCATTCTCTAGTTGTCGTTGGATCT
>AHTC1001447P01128
GGCTATGTATGATGGTGTTCCATTCTCTAGTTGTCGTTGGATCTTGGTGTTTCCTCTAAT
>AHTC1001448P01004
AAGCCAGTTTCTGATTCAGCCAACGCCTATGCCTGCGCTAGCGTTATGGATCGATCGGTG
>AHTC1001448P00745
CATATAACAATATCTGACGATGGCCCTGCTAGAAGTTTGCTGTACGTGGAGACAGCTGAT
>AHTC1001449P00581
GCACAAAGTCTCCTAAGAAAGCTTAATTGACCATGCTTTTATGATTATGATATTTTGGTG
>AHTC1001449P00263
GAAGGATCGGTCGCTACTTGAAGAAAGGCCGTTATGCTCAGCGCGTGGGAAGCGGCGCTC
>AHTC1001450P00444
CTAACATTAACCCTGTGCTTTTGCCTAAGAAGAGTCAAGCTGCTGCTGCTAAGGAACCGA
>AHTC1001450P00763
TATATTTCAATTATGTAATTTTCTATTTAGTAAAGATGTCATAAAGCGCAAATGATATTG
>AHTC1001451P00302
GAGAGCGTTCTTGCAGGAGCTCACGACTTTCGAGATCCCGCTTCTGAAGAGCAAAGCCAT
>AHTC1001451P00103
GGCGGGGAGAGGCAGTTGCAGCCACATACGCCTTCGGTCCCGCCGAAGATGACGTCATCA
>AHTC1001452P01521
TGTTGTCTCTCTCGTCCCCATCTCTATAGTTTGACCCGAGGGATTTTTGAAACATGATGA
>AHTC1001452P01017
ATTTATCAATGAGAAATGTGGTACAAGTCGTGATGGGAAAGGGCAGCTTACATCAAAAGC
>AHTC1001453P00698
ACATTGTTCTGGATGAAACTAAGATGTATTGGTTGAGTTTTACGCACCATGGTGTGGACA
>AHTC1001453P00082
TGCGTTTGGTGTCGTCTCCGATCGGGCTTCTCCGTTCTGAGTGTCACTCATATTCTTTTG
>AHTC1001454P01247
GGGATCCTGATGAGCGGCTGTCAGACTGACCAGACTTCGGCCGATGCAAGTCCTGCTGGA
>AHTC1001454P01233
GCTTTCCTGATGGTGGGATCCTGATGAGCGGCTGTCAGACTGACCAGACTTCGGCCGATG
>AHTC1001455P01015
GATGCAGAGGTGAGGGAGCTAGTGGAAACAGCCTATTCGAGGGCTAAGCAAATCATAACC
>AHTC1001455P00266
GGCCCGATGTCCTCGACTCTGCCCTGCTGCGGCCCGGCAGGTTCGATAGGCAGGTTACTG
>AHTC1001456P00431
AATGATACAGCTTTGGTCCAATAAATAAGTCAGCTGCAAATATGTCTTTCCCATTGACAA
>AHTC1001456P00060
TACATGCAAGGCTCTTGGCCTCTCTACCAAGTACCAAACAAACATATTACAATCTGTGGC
>AHTC1001457P01002
GAATCTCTCAATTCTTTCCCGTGCTCCAGGGTAAACTCTAATGTCATTTCCAGCACATTA
>AHTC1001457P00702
CATCTTCTATGGTTCTCCTTGATGAACCAAAGTTTGATCTTTGTGCCGTTTCTGTGTATA
>AHTC1001458P01055
GGCCACAGATTGTAATATGTTTGGTACTTGGTAGTTGGTAGAGGCCAAGAGCCTTGCATG
>AHTC1001458P00683
TTTTGTCAATGGGAAAGACATATCTGCAGCTGACTTATCTATTGGACCAAAGCTGTATCA
>AHTC1001459P00454
AAAATGATATCTTTCTAATGATTTGATATGGTATTGGATCCGCAGGTTCTGGTGACTTAA
>AHTC1001459P00460
ATATCTTTCTAATGATTTGATATGGTATTGGATCCGCAGGTTCTGGTGACTTAACTGTGA
>AHTC1001460P00075
GACCTCTTTGAGTCTTTCATGTCTCCGGCATGCGAACTAGAAGGCGCTCCAAACTTCTAT
>AHTC1001460P00554
GCACAGATATGGAATTCTGTTACCACTGCCACTAAATCTACTCCACAATGACCATTTATC
>AHTC1001461P01268
TGCGCGTGATCTTTTCAGAGTGATGTGACTTGCACGTGACTGTAGGTGCAAGAATTCAGA
>AHTC1001461P00751
TCTGACACGTGGAACGGACCGTACGATCTTCGCCCGGATCAGAATGTGTTCTATTGCCTC
>AHTC1001462P01311
TCTGTGTTGAGGCTGGCATGTTGGCCCTTCGACGGGATGCAACTGAGGTGAACCATGAGG
>AHTC1001462P01068
ATGGTTTTAGTAGTGATGACCGGATTAAGGTCATTGCAGCAACAAACCGTGCAGATATTC
>AHTC1001463P00481
GGATCTGTGATGATTTATGATTTGAATTTCGAGTAGTAGTAGTATGATTGTGACGATTGT
>AHTC1001463P00269
CTCAGGATCTGAGCACGCGAGTCTGGCGAGGTTCCATGGATTTTCTTCTGCTATTTACCG
>AHTC1001464P00985
TCCATTATTGTGACAGGCTTGCACGGCTAAGATAATCCTCCAGTTATGAATACTTGATTG
>AHTC1001464P00851
AAAATTTGTCTGTGTTAGCTATTTCTGGTGTCTGAGGCTTCATTGTACATTGGTGTTTGC
>AHTC1001465P00393
AAGTACATCTTAGATCGCAAGATGTACAACTGGCCCTACCCGATATCACTCACCATGATC
>AHTC1001465P00881
CACCTCGCTCTACTACATTGCGCCCTGCTGCCTCGTGTTCTTGTCGGTCCCGTGGTTGAT
>AHTC1001466P00374
CTATGTTCCTCCATTCTTGCCTATCATCCCTGTTACTGGTGACTATTGGGTTCTCTTCAT
>AHTC1001466P00564
GATGTGAGCAAACTCCACAAGACTCCACATAGTGAGACACCACCAGAGGGAGAAGAAGGC
>AHTC1001467P00856
TTAAAAGTGCTTGTATATGCTGAATCAGGGTTGTGAAATATATGTTGCATAGAGACTTAT
>AHTC1001467P00847
AATTGGAACTTAAAAGTGCTTGTATATGCTGAATCAGGGTTGTGAAATATATGTTGCATA
>AHTC1001468P00897
AAAACATGTCGTGCCTCCTCTGTCTATGTGCGGTCTGTCTCTGCGGTGGTAGCTCAGCTT
>AHTC1001468P00413
GATTTGAAATGCTATGAGTGCGGTGAACCTGGTCATTTTGCTCGTGAGTGTCGCTTGCGT
>AHTC1001469P00737
CTTTGTGATTTCATGACCAAATGCTCAAAACTTGGATGGGTTATTGAGCTTCAAAGATTG
>AHTC1001469P00797
TTATTATTTCACATTGATGTCAAGCATGATCATAAATTGCAAGTAAATACTTTCTGGAGC
>AHTC1001470P00597
GTATTTGGAGATGTTTAGTTCTTAGCATATTAGTGTTGAGATGTTAGTTCTTAATATCAC
>AHTC1001470P00216
GGAGGAGAGTAGGTAGGGTAAGAGCAGAGACTGAAAGTATGGCTACTGTCACAGAGAAAC
>AHTC1001471P00721
GGAGGGCCTCAGAGACTGGTTGGAAGCAGTTCATACAGCTCGAATTCCGTGTGCTGTTGT
>AHTC1001471P01083
ACTTGAGAAGATTATTTGCTAACAAGGGTTCTACGTTTATGGACCTGCAGAAGCAGATCA
>AHTC1001472P00208
GAGTTCCCCTGTCGGCGCATTGTCACCGCACCAGAAGCCTTGTCGCCCCAAATCATCATC
>AHTC1001472P00255
CCAAATCATCATCGGCTTGTCTCCATTCTCGTTGGCGCCATTCTGCTACCCTGCTTGGCC
>AHTC1001473P00013
TGACTGGGGAAGGAGCAAAGCGATAATTTACCAGTGCGAGCTCGCTGCCGCTTCTGCCCC
>AHTC1001473P00002
GGGGTGACAACTGACTGGGGAAGGAGCAAAGCGATAATTTACCAGTGCGAGCTCGCTGCC
>AHTC1001474P00064
CAAATCTGCTAGGGATATTTATTCGTTGCAATTCTGAGGCTTATAGATCGGCCTGAAGCT
>AHTC1001474P00056
GTCGATCCCAAATCTGCTAGGGATATTTATTCGTTGCAATTCTGAGGCTTATAGATCGGC
>AHTC1001475P00987
TATTATTATGGTTTCATGCCTATCTATGAATTTCACGGTAACAAATGTATCCAGCTTAGT
>AHTC1001475P00625
TGAAGTTTCATGCCCTGCGATGCTGTTATGCTGAATTTCATGATGAGATGTTCCGAGTTT
>AHTC1001476P00155
ACTAACCACACACATTAAGATACAAGACGAGAACAGAACATCCCCATATATACACACAAG
>AHTC1001476P00630
TCTCTCGCCTTCTCTGCACTGTATTCGCCAGCCCCAGAGGCATAGTCCTGGACCTTTTCT
>AHTC1001477P00365
TACACCGGTGATGCGGCGCAGAAGACCAAGGACTATACTGGCAGCGCCGCTGAGAAGGCG
>AHTC1001477P00141
TGTTGGCTTGTGGCGTTGAATGCACGACCAAAGAGGAAGGGGTTGACTATCAGAAGGCCA
>AHTC1001478P00150
TGATGGCAGCGTCTCTGGGAGTGTTTTCCGGAATGAGCTTCGTGGCGGCCGAGGCGCCCT
>AHTC1001478P00339
GCATAATGAAGCCCCGCAAAATCTCTCCGGAGATGCAAGCCATCTGCGGCGTCTCCGAGA
>AHTC1001479P00257
GAATTTCTGTATCTTCGATTGCTACTAGTGCCATTTCTCAGTAGTCTTAAACTTTCTATA
>AHTC1001479P00399
ATACAATACATCATCTCATGATATGCGATTTGTTGTTTTATTAGTTTATGACTTCTTGTC
>AHTC1001480P00409
GATACAATACAATACGTCATCTCATGATGTGCGATTTGTTGTTTTATGTTTATGACTTCT
>AHTC1001480P00419
AATACGTCATCTCATGATGTGCGATTTGTTGTTTTATGTTTATGACTTCTTGTCTTATTT
>AHTC1001481P00803
AGGTTTCATCTTGAGGCGATCATGATAGCTAATCCTGGGATTAAGGCTTTTAGGTATGAC
>AHTC1001481P01101
TTGAGGACTCCGTGGATGCTTGGATTCAGATTGCTTGTCCTCGGTTATCGATTGATTGGG
>AHTC1001482P01168
AATGCGGACACAGTAACTTCATCATATTGATCCATGAACTTTTGAGGTTCATACATGTGG
>AHTC1001482P00709
TTATCATCCTGGAAAGGAGTATAATGTTCGTGTGGCATCAAGATACTTTAAGGGCCCTGA
>AHTC1001483P00337
CTTTTCAGATTCGGAGCGCCCCGCTATGTCGAAGGCGCGCGTCTACACTGATATAAATGT
>AHTC1001483P01344
GCAGAATGAGGACACAGTAAATCATTTGTGTATCCATAAACCCGACTCCATATAATTCGG
>AHTC1001484P00948
GTTTGTTGGTAATTGCCTTCGTTGTTCCGATGGCACAGTACTATGCTTATGTCTCCAAGA
>AHTC1001484P00761
CCAGTATTGGCAACGGATGAGAAGTACAACGAAGCTATTTATAGCACTGCGAAACGGCTA
>AHTC1001485P00898
GTTGTAATATTGTGCTGTATGAATTGTGTGTATGGAATTGCTATCCATCAGTGACAAATG
>AHTC1001485P00024
TACAATTGCAAGTATTCTCCATGGAGGACTGGAGGTCCGTGGTTGTTTAGGAGACACATG
>AHTC1001486P00021
GCAAGTATTGTCCATGGAGGTCCGTGGTTGTTTAGGTGACACATGAATGAACAAGATCAT
>AHTC1001486P00004
GGAATTTCATTGCAATAGCAAGTATTGTCCATGGAGGTCCGTGGTTGTTTAGGTGACACA
>AHTC1001487P01081
TGAACCAAGTATGCTCATTGTTTCATGGCATTGGGTCAAATGGAAATTGTCTCTGTTTAT
>AHTC1001487P01035
AAATGAAGCAGAGAATTTGTGGCTATAGATGAATAGATTACTTATATGAACCAAGTATGC
>AHTC1001488P00522
CCTTTTTGCCAGTGTTGCTTGAGATATGATGGTTTGTCTACATCGGTTGCAATTAAACAA
>AHTC1001488P00388
ACAAAGATAGGAATGTCTATGAACTGAGGTACTTCAACATTGCTGAGAATGAAGGAGAGG
>AHTC1001489P00805
TATGTGATCAAGTTCCCAGGCATTGAGGACTATATCCGAAGTGGGGCAGTGAAACAATTT
>AHTC1001489P01067
CGTTTTGAGCATAAACTCACTAATAATCGTCTGAAGCTTCCTAAACAAGTGTGATAGTGC
>AHTC1001490P00356
TTTGGTTCCATCCCAGGGTATCTTACAGCAGCTCTGCACCCAGAAAGAGTAGCTGCAGTT
>AHTC1001490P00053
GAGAACATCAAACACAGTGATGTCCAAGTGAAGGGGCTCAAGCTGCATGTGGCAGAGATT
>AHTC1001491P01093
TAATTTGACAAATTTGACTGAATTACTGTCTAACGATTCTGTACTATATCAACTTCATAT
>AHTC1001491P00487
GCCGGTGGCTGCGCCGGGATGGGACGTTGCCACAGTAAATCAATGGAATCTAATACAATG
>AHTC1001492P00111
GTCTCTGCGCCGGGATGGACGGTTAGCACAGTAAATCAATTTAGTCAAATGGGATGGATG
>AHTC1001492P00624
GTGTGCATGCAGTTAGATAAGCCTTCCCTATATATGTGTACTATACTACTATCTTTGTGC
>AHTC1001493P00279
TTGCAGGAACAAGCACTGGTGGCCTCATTACAGCAATGTTGGGTGCCCCAGATGCCAATG
>AHTC1001493P00508
TCAATCATTCTCCAATCTTGTGATTCCAACCTTTGATGTATTACGACTTAGGCCTACTAT
>AHTC1001494P00707
TGATGCAAGAACCGGCAAGACGGCTGACCCATTGAGTGGCTATCGTTGAGCAAAGAACTG
>AHTC1001494P00416
TGATGTTAAGTTCCATGACATTCTAGGGAAGAACTACCGGTGTGCAATACCAAAATTGCA
>AHTC1001495P00343
TGAGACGGATAAGTTCATCGATGAAAACCACCCAGCTTACGACAAGACGCAGGGGAGTGA
>AHTC1001495P00122
GAAGTTTCTGTCGTTAGATTTTGCACCCGCCCAGAAGCAGAAACTGATCATAGTGATCAT
>AHTC1001496P00361
TGAGACGGATAAGTTCATCCATGAAAACCACCCAGGTTATGACAAGACGCAGGGGAGTGA
>AHTC1001496P00144
TTTCTGTCGTTAGATTTTGTACCCGCCCAGAAGCAGAAACTGGTCATAGTGATCATAACA
>AHTC1001497P00762
AAAAGAGGCTCGGTATTGAGTGAATGGCTATAGCAAATTCTGATAATATGTGAAGCTGGG
>AHTC1001497P00018
CTGCTCCCATAAATCCGCCTCTGGCTATATATGGTGCTCACTGCTCCATTAGTCCATTTG
>AHTC1001498P00642
AAGGTCTTTGAGCATTTTCAGCAGAGGAATCTCTTGAATTCTGATCAGTGAAATTCATGT
>AHTC1001498P00035
AATAATGCTGGATTTCTGGCTAAGCCCATATGCGAGGAGGGTCCAAATAGCACTAGAGGA
>AHTC1001499P00386
GATCAAGTACTCTCTCAAGAGTGATGGCAGAGAGATAGCATCAGGTGTAATACCAGACCC
>AHTC1001499P00003
GGGATCACAATCATCGTCGCCATAATCGGATCTCATTCCAGTGGTCACGTGCCACGCACA
>AHTC1001500P02589
TATTGATATATGGAGCAATACTAGTGAGAACATGGACTAGTAAATAGTCCAGAGTGGATG
>AHTC1001500P01310
TGGAGACCTCCAGGCCAAAAGTGAGCTTCCAAGTACTCTGAGGGCCTTCAGGTTCCAGCA
>AHTC1001501P00069
TTGTTCCTACTCTCTCTGCATTCTATATAGATAGTATATACATGCATATACAGCTTGCTG
>AHTC1001501P00062
CCTCTACTTGTTCCTACTCTCTCTGCATTCTATATAGATAGTATATACATGCATATACAG
>AHTC1001502P01136
TTTTCATACAGTGGACAGAGGTGCACTGCTGTAAAGGTAGTCCTGGTAATGGAATCAGTG
>AHTC1001502P01959
AATCCATGGTAACATTTATCTAGTGCCTTGTCAATAAGAGTTAGCTTAATGTGATTCTGT
>AHTC1001503P00296
ACTTTTGACCATTGTCCTGCAGCTTGCAACAAATGCGTCTGCACCAGGTCTATTCCTCCA
>AHTC1001503P00421
TGAGTTCCCATGTTAATTGCATATGCAGTGTGACTTGCATATGTAATACTCTGATGATGA
>AHTC1001504P02230
TCTATCTAACTCTGGATACTGGTAGACTTAGCCATGTTAGCGTAAGACTTATCGTCTATG
>AHTC1001504P00999
TGATGTGTTTGAAGAGAGTCATCAGTCTAGGCGTTCCCCACCAATGGTTAGAGTGGAGAA
>AHTC1001505P00590
GTCATCATGACTCAACCACCACAGATTCAGAACGTGGTCCCCACAGTTGCCAGCTGGAAA
>AHTC1001505P00503
CCTGATGGTTTCATGGTTGAGATTTGCAACTGTGAGTGCCTCCCTGTCATTCCCTTGGTT
>AHTC1001506P01444
AAGTGGCAGAGAACTTTCTAGGTCTGAGAGTTGCTTCTCTACTCTGGCAGCTGGATCATG
>AHTC1001506P00525
ACATAGTTTCAATCAATCATCAAACAATGAACCTGTTCGGAAGTGAAGCGGCGCTTCTTC
>AHTC1001507P01819
TTGATAAGCTAATTCCCGTGGATGTCTATTTGCCAGGCTGTCCACCTAAACCAGAGGCCA
>AHTC1001507P01606
GATTCGACTTTGATCGTTATGGACTGGTACCGCGATCTAGTCCTAGGCAGGCAGACCTTA
>AHTC1001508P00772
ATCCAAGTCAATGGTGTAAACCTCCAAGAATACTGTCTCAGAAGATGCCATCCCTTTTCA
>AHTC1001508P00664
GGTTGGGTAACGATTATTATGACCGAGAAACCTATCATCAAGTATATTCTGATTGGTGCA
>AHTC1001509P00058
GAGCTTGCCGAGTCCGAATGGCGAGTCGGTAGTAGACTGTCAGAGCATTCATATATTGCC
>AHTC1001509P00047
CAGTTGTGTGAGAGCTTGCCGAGTCCGAATGGCGAGTCGGTAGTAGACTGTCAGAGCATT
>AHTC1001510P00791
TGGTCTTGGATTTCAGGAGATCTCAGTCGAAAATGCCTTGCCAGTATGGGATAATATGGT
>AHTC1001510P00365
AAGATTGAGCAGGCCGATGATGGGTGCGAACGATCATTCTGTTAATAAGCCAGGCATCGA
>AHTC1001511P00399
TGGTCTCCGGGGTACGAGCTGATGATGTGTGTTCGCAAGTTGGTTTATGTACAATGAGGG
>AHTC1001511P00236
TGTGAGGGTGGCTGTGCTGCTATTGTGGATTCCGGAACGTCTTTGCTCGCTGGTCCAACT
>AHTC1001512P01931
GACGTTGCATTGAAACTTTCGAAGATGCAGGAATACACCGGTCGATCTGCTCCAACAGTC
>AHTC1001512P01541
ATAGTTCGCAACCATTGGGCTACTTATGGGCGTCACTATTATACTCGATATGACTATGAA
>AHTC1001513P01163
TTGTGGGAGCATTGTTGAGCGTATTGCTTGTTACTTCGGGCTGTATGCTCGAGTTTGTTA
>AHTC1001513P00863
GCACTGCTTGAAGGTCGCCTAGGAGGAGCTGGGCTAGATGTGTTCGAGAAAGAGCCTCAT
>AHTC1001514P00820
TAAATCAACCAGGAGCGTATATGTGGAGATGTCCATAAAAGCTGTCTAAACGGCTACCCA
>AHTC1001514P00353
TGTTGTTGGCATCAGCCCTGTTTCAGGGAGCCTCCATTGGCCCGTTGATTGATTTGGCCA
>AHTC1001515P00865
TTAACTTTGCGCCTTCTAATGCTATATAGGATCTCTGTACGACTCGATACACTTTGATAC
>AHTC1001515P00604
GCTGCAAACCATGCTATAAAGACCATCCAGCAGAGGTCCAATTCATTAGTGCCTTATCAG
>AHTC1001516P00406
AACGATTATTTTGATGTTTGGCATGCAAGTGATACATATGCCGGATGGAGTTTGGTTAAT
>AHTC1001516P00301
TTGTTGAACCTTCATGCGAACCAGTATTCCCCACATCAAATTTTCTCAGTTCATGCCATT
>AHTC1001517P00382
AAATGGCATGAACTCAGAAAATTTGATGTGGGGAATACTGGTTCGCATGAAGGTTCAACA
>AHTC1001517P00557
TGAAGGTCTTGTTAGGCACGTGGCATGTCACGTACGTGTAATCTTCCAAGCTTCTACCCA
>AHTC1001518P00543
TGTTGAACCTTCATGCGAACCAGTATTCCCCACATCAAATTTTCTCAGTTCATGCCATTT
>AHTC1001518P00137
GGGGAGGCCGTGCAGCTGCGGTGCTTCTAGACACCGCAGCAACGGGTAGCCCAAGAAGCC
>AHTC1001519P00588
TGTTGAACCTTCATGCGAACCAGTATTCCCCACATCAAATTTTCTGAGTTCATGCCATTT
>AHTC1001519P00272
TTGTGGTGGCTCTTGATAACGAAGAGTTGCCCAAACGCACTGTTTGTGTCCCGAATCTGA
>AHTC1001520P00765
CTTTGTGGATTATGGCTGGGCTAACATAGGCAGTTTTGATGACCTTGATCGAATTTCCAG
>AHTC1001520P00041
TCTCTCTCTCTGGAAACTGCGTTACTCTTCCTGCAACTTGCAACTGAAATCTGTTTCTGC
>AHTC1001521P01196
ATACCAGGGTCCCTGATGTTGAAACACAGACGAATCCTATTGATCGAACTGTGGCTCATC
>AHTC1001521P00554
ATGTTGCATCACCTGTGTACGGGAACCTTACTAATACATATGCTGGTATGCCAATGCTAT
>AHTC1001522P01671
GTGGTCTCATCTTATGGCAAGAATACGCTCCCTGTGGTCTATGATCGCGGCCTCATTGGA
>AHTC1001522P01113
GGAGGATTCTGGGTCTTGTCCGGCCCACCAGTCAACTATGAGCGCAGGTGGCGAGGATGG
>AHTC1001523P00400
TCAAGGAAGTGTGGACCTTGTGACCATTGCACAATCCCTACACTGGTTTGACCTGCCATC
>AHTC1001523P00741
GATCTAGTTCAGCATATCAAACGGCTAAGGACAAAGGAGTGGAACTTCTTGGACAGGATC
>AHTC1001524P00735
AGCAAATCTGTCGTGTAACAGGAGCAAAACTTTCTATCAGAGAACATGATTCTGATCCTA
>AHTC1001524P00046
GCGAGTGAGCGAGTGGGTGACGACCCTCTTTCATTCTTCTTTGTTTTTTGCTGCTTCTGC
>AHTC1001525P01392
TAGCTTCTAATATTTTGTTATCTTCTACCATCATCAACTTTTAATATATCCACGTATCTA
>AHTC1001525P01187
AGTGCCACTTTGCCCATGGAATAGAAGAATTACGCAAGAGTGGAATGTGATTTATGTTTC
>AHTC1001526P00782
GGGAAGACACCGGCACAAGTGGCCCTCAGGTGGGGTCTGCAAGCAGGGCATAGTGTACTG
>AHTC1001526P00506
GCAATGGAGGCCCTGTACGACTCTGGCAAGGCTAGAGCTATCGGGGTGAGTAATTTCTCT
>AHTC1001527P01083
GCCGCCTCGTCAGTCGATTAAACTCGGCAGCTTAGCATGCGGCAATCGAGCTATGCCATT
>AHTC1001527P01091
GTCAGTCGATTAAACTCGGCAGCTTAGCATGCGGCAATCGAGCTATGCCATTCGCCTATA
>AHTC1001528P00325
AACCAAGGATAATGTGTTTGTGAATGTGGTTGCTTCTGTGCAATACCGCGCCTTGGCCGA
>AHTC1001528P01057
TGTGTGTGTGTGTGCTTTCTGGATAATTGATGCTTTTGTGCTTGATTTTGTGTTTTAAAG
>AHTC1001529P00954
AGAGTAGAATTCGGTAGATTGGAAGCTAAGTGGATGCAACTCATCCGTGTTTGCGAGAAG
>AHTC1001529P00391
TTCAGTGTTGACAGCGCCCAACTCGCTGAGCTCTTTGAAAGTGCTGGTACCGTTGAAGTC
>AHTC1001530P00398
AGGCTCTCTGCATCCAAGCCTCTCTCCAGAATCTCTCCTAACCTCATCACTCAATCATCA
>AHTC1001530P00736
TGCCACTGCTACTACTACTGGCGATAGCATCCAGAGGAAGGAGCGAGACAGTGGATTGAG
>AHTC1001531P00871
TATTTCCAGTTTTCAGTTGGTTATTAGAGGTGAGGCAACATGATAATTTTCTGATTCATA
>AHTC1001531P00351
TCTGACGTTAGAGATGCGAATCTCGCTGGAGGCCAAGTACGCGCTAATGAGGTTCTGAAA
>AHTC1001532P00716
ACTCACTCCCTCCTTGAACACACTGATGTCGCCGTGCTTCTGGACAATGAAGCCATCTAT
>AHTC1001532P00721
CTCCCTCCTTGAACACACTGATGTCGCCGTGCTTCTGGACAATGAAGCCATCTATGACAT
>AHTC1001533P00987
CCAACAGCGCATTCGAGCCGTCCTCCATGATGGCGAAGTGCGACCCTCGCCATGGCAAGT
>AHTC1001533P01300
TCTCATGTATGCTAAGCGTGCTTTCGTCCACTGGTATGTGGGTGAGGGCATGGAAGAGGG
>AHTC1001534P00607
TAATTCCAGAGTTTTACGCTAGCAAATTCTTTGGTGCGATAATTCTACATAATCTTGTCA
>AHTC1001534P00353
AAGAAGCCTCACATGAATCAGTGGACCAATGCTCTTTGTTTGTTATATAACTTTATTATA
>AHTC1001535P01202
TTAGGGATGAAATTGACACAGTCCTTGGACCAGGCCACCAAGTAACAGAGCCAGATTTGC
>AHTC1001535P00692
AGAAGAATCCAGAAGCCGCGACGTCCGGGATAGTGCTGAGGAGGAGGCTGCAGCTGATGA
>AHTC1001536P00681
TGGAAGGAAGAAGCACAGGTCAATCCCGAAGCCTAGGTCAGCACAACCTGATCTTATTAA
>AHTC1001536P01113
TATCTGGAAGGATCCAAAAGATGGACACTGGTGGATGCAATTTGTGAATGACTATGTATT
>AHTC1001537P02044
AGGGTGCAAGAATTGCATATGAGAATGGACAAAGTGCGTTACCGAACAAGATCAAGGAAT
>AHTC1001537P01436
TGATTTCTACAACAATGGCTTGCCTTCAAATCTAAGTGCTAGTAGGAACCCCAGCTTGGA
>AHTC1001538P01110
GCAGCATTTGCATCCCTTATTCATAACAGATATAGCGTGTTGGCTGGTAAGAGGGTGATA
>AHTC1001538P00471
ACTGCTGCCTTGTTCAATTGTGTCAACTGGGTGGAGAGCAATTCGTGGGATGGACGCTAT
>AHTC1001539P01243
TTCTATATAAGTTCTCAAAGTGATGTTTTCGTACCGGCGATCTCGGGTCTATTGTATGCA
>AHTC1001539P00516
AGTGATTGTTGCCAGAAGTCTTGGGGCAACCCTAGTGATCCCTGACATCCGAGGAAGCCA
>AHTC1001540P01745
AAATGAGAAAGGACGCCTGAGCCAGGAGGAAATTGAGCGAATGGTTCGCGAGGCAGAGGA
>AHTC1001540P00866
GATCGATAATGGTGTTTTCGAGGTCCTTGCTACAAACGGAGATACTCATCTTGGAGGTGA
>AHTC1001541P01237
TATTATTAGTTAAATAGCGCGCGTGCATTGTACAGTGAGATATGTATTATCCAATGGCGG
>AHTC1001541P00869
CCAGGCAGTTTCCGACAGGTCGGGCAGCAAGCCGGTGTTAACATGGTACATGCTCAAACA
>AHTC1001542P00850
GAGAGCTGGTGCAAAATTTGAGAGGAACCATTTCGGATCACCAATATTTCATGGAAGATG
>AHTC1001542P00550
GATGCTAGCAGTGAAGTGGGACCGGAAGCTTTTGCTTCAGGGTCAGCAACTCCCAGGGTG
>AHTC1001543P00225
TGTCAAATGTAAGAGCTAGTAGTTTACCGTATTAGTCTCTCACGTTTGATATTTTGATGC
>AHTC1001543P00378
GAATTATTCTGGAATTTGCCTATATCTATTGCGATTATTAGAATTTCCGCTAAGGATTGC
>AHTC1001544P01183
CAGCCTAAGCATGTCGCGCGAGCGCTATTCGAAGCTACCTGGGCACAGTTCGGCCCGTAT
>AHTC1001544P01033
ATTTTATAGCATTTTATACATCTACGCTCCTACAGTAGACCACCCTGATATGAGAAAGAG
>AHTC1001545P00107
GTGAATTCTACCGCCGTAGAGCCCTCATGGAATTCGGGGAGCCATCATTGTCCTATTGAT
>AHTC1001545P00113
TCTACCGCCGTAGAGCCCTCATGGAATTCGGGGAGCCATCATTGTCCTATTGATACCCTA
>AHTC1001546P00396
ATTTACATGCATGCATGCACTACTAATACGCCGATCTATCAAGTGTCAATAAGTGATCGT
>AHTC1001546P00399
TACATGCATGCATGCACTACTAATACGCCGATCTATCAAGTGTCAATAAGTGATCGTCAT
>AHTC1001547P01674
CCAATTTGCAGATGACTTCACATACACTGATCCTGTAGACGGAAGCGTGGTATCAAAACA
>AHTC1001547P00912
TAGGTTTACATTTGATGCAATGCATGCAGTTACTGGCGCTTATGCCAAACCTATGTTTGT
>AHTC1001548P00787
TCTGTATGTTCGACTGCTATGTATTAGAATATTATGTGGAAGAGTAGCCTTCATACTTGG
>AHTC1001548P00044
TTCTCACTTCCCTCGCATCTAATACACGCCTTCTTCTCTATTCCACTTCCTACTTTCAGA
>AHTC1001549P00755
TGCTGAAGATGTGCCAGTTGATCAGTTCTTGCCTTTGGGCCGCATACTTTACAAGGCACC
>AHTC1001549P00159
ATGGCGCACTCTACGATCGCCGTTACACTGAGCCAGCAACTCTTTAAAAGGACCACTGTC
>AHTC1001550P01824
CTACTTTGGTGCTCATACGTATGAAAGGATCGATATAGAGGGATCGTACCATACCGAATG
>AHTC1001550P01031
GAATTGAGTATGGTGACATGCAGCTGATTGCGGAGGCTTATGATGTACTGAAGTCAGTTG
>AHTC1001551P01213
TCATAAAGATGTTAGAGAGTCAATCAAGCTTTTAGGAAGTCTAATAGGTCTTAGTCATAC
>AHTC1001551P00323
GGTACCAAGGGTATTTCAATGACGGTTATCCTCCTCAGCCCCAATATCAATGCGAGCATC
>AHTC1001552P00287
AGCCTTATCACAGAAAGTTTCCTTGGACTAGGATCCTCAATTACACTCAGAAGAAGTGCA
>AHTC1001552P00272
CTCATCTCTTTCAGAAGCCTTATCACAGAAAGTTTCCTTGGACTAGGATCCTCAATTACA
>AHTC1001553P00762
GGGAGAAACAGCTTCCTATTTCCAAGTGATCGATGTGAAGCACATTTTATTTCATATTTG
>AHTC1001553P00784
CAAGTGATCGATGTGAAGCACATTTTATTTCATATTTGGTAAGTTGCGTTATGTTGATGG
>AHTC1001554P00910
TTATTTACCTACCCATTACATCTATGAAAGGACATTTCATATAACCAGCTCTACTTGCTG
>AHTC1001554P00617
TAATAGTATAGATTCTGCTGCTCCTCTGTCTGAACAGACACTAACTCAAGCATTTGCCAC
>AHTC1001555P01078
CCTACATCCTAAGCGAATCAAAGGCATCAATATTATGAACAAAGTTACATTGTAGTATTA
>AHTC1001555P00849
TAGTTAATGCAATTGGGAGACTTGTGCTTAAAAATGTCCAGCAGGGAGCAGCAACAACAT
>AHTC1001556P00456
TGAACCGAACACTCGAACAGTATCCATCACTTCGTGGCTTCTTACGCAACAACGCCATTC
>AHTC1001556P00106
GAGCAGCCGCCACCATCACCGCTATCCACCCTCATCGTGGGTCGTTGGTGCTTCTGCCCT
>AHTC1001557P00131
GCCGCTGTCCCAAGTCCTCAGGAACCCAGTAAGTCAGCAGGTCTCTTCGTCTTCGCTGGC
>AHTC1001557P00001
GGGGATTCACTCAGATTCACCTAATCACCTCACAGCTCACTCCAAGGAATCCATCATCGC
>AHTC1001558P00650
TATTTTCATCTTGATTTCTAAATATTACTCGACTCTTACACTTCAAAAATGTGGCCATCA
>AHTC1001558P00095
AGAAGATGGTGCAGCGTCTTACCTATCGGAAGCGCCACAGCTATGCTACGAAATCGAATC
>AHTC1001559P01736
TTATATCTTCATGAAGTGGGTTTGTGGTCAGCGGGTTAGCGCAGAAGCCAACCCAATTGA
>AHTC1001559P01293
TGAGAATATGTTACCTATACAAATCACTCATCGTATATTTCGTTATGACGAGAATTTATG
>AHTC1001560P00542
AACTGCAGTTTCTTGCTGCTACTACTAGCGATGAAGATGGAGGATCTGATCATACAAATA
>AHTC1001560P00539
AGAAACTGCAGTTTCTTGCTGCTACTACTAGCGATGAAGATGGAGGATCTGATCATACAA
>AHTC1001561P01276
ATCACTGGCGTCGATTACACGTTCTGACTGGAAGCCTGAGCGTTACCACTAATCGCTTGG
>AHTC1001561P01211
TGCATGGCGGGCCGCATTTGAAGCCTCCACTTGGGCATCGCCCTAATAGGTGGAGGTCGA
>AHTC1001562P00625
TATTCGCCAATAAGACCCTTGATGCGAGTCAAGGTCTTAGGCGTAAGAAGCTTCAAGATC
>AHTC1001562P01426
TGTGGGACAATGCCAATTCGTTTCTGCCAGAGAGGTTCTTGGATTCAAAAATTGATGTTA
>AHTC1001563P00343
GGCGCGTGCAAGATCACGCTCCCGCCGGACAACTACATCGCCACGTACTCCAAAACCATC
>AHTC1001563P00232
GCTCATGTTGAGCTCACGAACTATGGCTTTCCAGTGGGGTTATTGCCGGCGACAACCGTG
>AHTC1001564P01410
CCAGCTGGAGTGCCGGATAATGTGGGGTCTGCTGCGTACGCGCAAGTTGCCTACGATAGT
>AHTC1001564P00812
GGCGCCGCCACCGGAGTACCAGACGCGCGCAGCTGTGAACGATCGGGTTATTGGATCGGA
>AHTC1001565P00215
GCAGACCATAATGAGCCTAACGGGGTTAATATGCAGCTCGGAGTCCTCGGCGAGAAACTC
>AHTC1001565P00590
TTTATATCGACTAGGTTCGCGATACAACCACATGTATTTCTCTTGCATGTTGGAAATGGT
>AHTC1001566P00926
TCCCCCAATATATTGGACCAGGGATAGACAGTAGTGCTTTATATTCGCTTATGTTGTATG
>AHTC1001566P00932
AATATATTGGACCAGGGATAGACAGTAGTGCTTTATATTCGCTTATGTTGTATGTTCAAT
>AHTC1001567P00680
ATCCTCACGGAGGTGGTAATCACCAGCATATTGGACATGCGAGTACCGTCAGGCGTGATG
>AHTC1001567P00035
TTCTTGTGGTTCACCTCACAATGGGACGTGTGATCCGTGCTCAGCGTAAGGGTGCAGGCT
>AHTC1001568P00507
GTGTGGCCAAAATATCTTTCAAGCACTCTACAACATACGTTGTGTAGAGATCATGTTAAA
>AHTC1001568P00034
AGAATGGCTTGCAGGCAATTCTGGGCTTCACGAGCTGCTTCCTACCTTAGGGTTTCTCTC
>AHTC1001569P00734
CCATGCACGCTTTCCTGTTACTCAATAGGACAAATGCATGCATTGTAGTTTTCAACCTCT
>AHTC1001569P00718
GATGATGTGTGATGGTCCATGCACGCTTTCCTGTTACTCAATAGGACAAATGCATGCATT
>AHTC1001570P01727
TCATTGCCCCCCTCTCATGGGGTCCACGACCTATAACTTCACCCTGAGTCATGGCAACTA
>AHTC1001570P01179
TCTCGGCGTCGCCAAACTGCTGATTTGTGGCGTTGCCTTGGGTTGTCTGAGAAAATGCCT
>AHTC1001571P00751
GAAGAAGCTCAAGGGTGTGCTTGGAGGCTCAGGTTAATTGAGACATTAGTGAAGAGAGAA
>AHTC1001571P00345
ACATCATAAAAGCCGCCGTGACGCCTGCATTTGATGCCCAGTTTGCAGGCGTCAACGGCC
>AHTC1001572P00865
TTTAGATCCAATGGGCCAATCCAGGCAGCTGCTTGAGGCAGCCGATTGGCCACCTTCAGT
>AHTC1001572P00194
AGATCCGTATCACAAGTCAGGGCAGGATGCGCAACTACATTACTTATGCCATGACCTTGC
>AHTC1001573P00575
TGTTTGGTGAGCTGGACCGTGGGCCTTCCTAAGCGCGCTCCTATGGACTCGAACCTGCTC
>AHTC1001573P00904
TTCCTTTACATACCGGAGTATCTATTCCAAGAAAGCCATGACTGATATGGACAGTACTAA
>AHTC1001574P00290
TTGGTGAGAAAGTCATTGGAAACGTTGACAGTGAGCACAAGATCCTCATTCCCAATATTT
>AHTC1001574P00036
TAAGCACAACACACACCACCACCGAGTCAAACTCGTAGATACAGATATGGCCACTGCAAA
>AHTC1001575P00550
ATGATGTATTCGATTGCGCTTGATTAAGAGCACTTTTGGGTTTAATAGAATTTCTATGCG
>AHTC1001575P00096
AGAGCAGACAGCAATGGGAGTTTTCACTTTCGTGCTTCGCAAATCCGGCGGAGAATGGAC
>AHTC1001576P00739
TGTTAACGTATCTAGAGATTAGAATTCCTTGCCATTGTTTATGACTTTTGCTTTTGCATG
>AHTC1001576P00629
CGTGCTCTACATTCTATAGGTACAAACATAATGTATGTGTAGCAGCAAATTTGGTCTTGT
>AHTC1001577P00735
GAACATGAAGACTCAAAATGTGACATAGCTGCAACATTTTCAGATTCTGTATCTCTCTTT
>AHTC1001577P00191
CCGGAGTCACTGTGCTTGAATCCATTGCTTCCATCGCCGCTATCTATTTGCTGATTTTGG
>AHTC1001578P00537
ATGAAGATGAACACCCAGGGTGTATTGTAAACCATACATTCCATTCAGCAAGTGGACAGA
>AHTC1001578P00003
GGACACTCAATTCCTCCCTCAGAGACTCTCAGTCACTTAGTCGCAAACCCTAGCAGGTAT
>AHTC1001579P00454
GTTGTCGCCGGCGACCCTTATAACTCAGACCCAGAGGATCCAGAGTTCATGGGCATTGAA
>AHTC1001579P00787
GAAGGCATCTCAATCTCACATCCTGCTCGGTTTATCCTAATTGGCTCGGGCAACCCTGAA
>AHTC1001580P00885
TGGAGGAAGTCATTACTCAACCAGGAGTGGCCCACTTCAACAACCAGGAGACACCACATG
>AHTC1001580P00166
TCTCAGCGACAGAGGGTACCGCTGCGTTGCGCCCGATCTTCGCGGCTTCGGCGACACCGA
>AHTC1001581P01996
TCGGTACCCCGGTCTGGAAAGAGATAGTCCAGAACTGCATGGCCCAAGACTTCTCATGGA
>AHTC1001581P01004
TTCAGGACCATATGGCGAAGATGTAGTCTTTATCGCCAATGATTGGCACACTGCTCTTCT
>AHTC1001582P00588
TATCACATTAATTACATTAAGTTACGTTGGATCAAGCTCTTGAGAAATTTTGTAACATGA
>AHTC1001582P00152
CAAATCTCGAAGGCTCTCACCGCCTCCCGTGGCTACGCTGCCACGGCAACAGGAAGCGTA
>AHTC1001583P01496
GGAGTTCATTGGCTCTGGGTCGAGGTGCGGGTCCTATGTGTTGCATGTACTGTTTTCACT
>AHTC1001583P01227
TGAAAACTGAGTACCGAATTGCTTTAAGGTCTTCATTGCGACATGATTTTGCAGAAGGTG
>AHTC1001584P00291
TTTTAATCCTAATAAGATGAAACATGGTGCTCCGGGAGATCAAATTCGCCATGCGGGTGA
>AHTC1001584P00556
ACTCCAGAGTGAATGCAACTCTATGTTAGCGTATCAGTTATTAGCGTTGTTGAATTACCC
>AHTC1001585P00366
TACATGAGTATGGTGATACCACCAAAGGTTGTGTATCAACTGGACCACATTTTAATCCTA
>AHTC1001585P00835
ACTCCGCATACTATATTATGTAGCTCTTTTTATTAGCCTGCTTGAAATGGATTTTATGCT
>AHTC1001586P01005
CAAACACTGTATCTCAATGTGTACCTGCAGCTTTCAACCGCATCGTACCGAAACTAAGAC
>AHTC1001586P01191
TGATCAAAGTATGTTGATGCTGTTATGCATGTACTGGTTTTCGCTTTGAATTGAATAATA
>AHTC1001587P00289
CTCGCCACCGATGCCCAAACTCTGTACCAGCGTCTGGTTTTCAGGCACAAACTGTATCAG
>AHTC1001587P00125
TGTCGATCTTCGAGTACAACGGGAGTGCCCTAGTGGCTATGGTTGGCAAGAACTGCTTTG
>AHTC1001588P01033
TTCATGGATGGGTCTTAGATACGTTATTGCTCACACTGGCTTTAGAGATTATAATCTTTA
>AHTC1001588P00882
TGGTTTAAGGGTTCAAAATCTGAAGCCGGAGACTAGGATACAGCAAAAGCTTGATGATCA
>AHTC1001589P01334
TAATATGCGGTGTCAGATATTCCTCTCGGCCACTATATGATTGGCTTATGACTATCATGA
>AHTC1001589P00655
AGAGAGGCGTACATTGGCAATTAAATCCCGTGATGCAGCTCCAAGGTTTGGGACTCCTGA
>AHTC1001590P00031
TATTTCATCATTATTATTATTAACCATAACAAGCAAAAAAGCTTATGATATATATGGTTC
>AHTC1001590P00226
CCAGCTAACGTGTCCCTATGGCTATGGCTGCTCTAGGACTCGTCCCTCCATTCACAACCC
>AHTC1001591P00977
TTCTTTACACTCCACTAACCGTCAGTCCGCAAGGAGAGTACTACATGGAAATCAGCTCCA
>AHTC1001591P01088
TATTGTCATCGTCGTTGTATTCTCCGAGTGGTATGCTTGGGGCTACTCTGATTTCAACCA
>AHTC1001592P00416
TCTCTACTGGTCTATCTACCGCATATGCAAGTACCAAAAGGACCTCAAGAATTTGGAGGA
>AHTC1001592P00097
AGAAAGAGAGTGATCACATGGCGTTGCAGTGGTTGGTTCTCTCCTACGTGGTGGCTGCTG
>AHTC1001593P00322
GAAGGGAATTGGCTCTCGTTTGGTGGACATGTACAAGGAGCATTACGAGAGCATAGAGAT
>AHTC1001593P00167
AAGAACATCGACTGGGACGGAATGGCGAGGCTCATCGTCTCCGACGAGGCTCGCAGGGAG
>AHTC1001594P00476
GTGAATAATGAAACGTTTGAGATTCGTCTACCTGATTTTACTGAAATGGAGATGGCGATG
>AHTC1001594P00047
AAAAATGGGTGCCATCACGAGCGCGGTGATAGCAGTGGCGGCGGTGCTTCTCGGATGGGC
>AHTC1001595P00866
AATTCTCCTTGTATGCCGAGTATATCTGTGTTCAAAGAATTTGTACTGCCTACTTCCTGC
>AHTC1001595P00779
ATGTTGGTGACATGTTTGGATGGAGTCTTTGGAAGATGATTCTCTGAGACAGTCAAGAAG
>AHTC1001596P01022
GATATGCTCATAGATCGCTTTAGCTTCAAATGGTTGTTTGAGTTGACCTCAATTTCACAG
>AHTC1001596P00727
GGAGTCAAGCTATTGGAGAAGTGTATGCGTGTGCTCTTATATCGTGATAGGTCTGCTGTC
>AHTC1001597P00555
TGAAAGCCATTGTGAGTCTATGTCGTCACCCCGTAACCTCAAAGAGTTGCGTAGTCTGCC
>AHTC1001597P00031
TCAGGCAAGTCGGCTGGTAATCCCAACCGAATAAGCAATCGCTACAAGCAACCTATTTCA
>AHTC1001598P00674
TGTAAAGCTTCGGTCATCAACCAAGGCATTGAAAACCGTAGAGAAGAATGGACTCGATGC
>AHTC1001598P00331
TGGCAATGGCAATGGCAGGTTGTTCACTGGTATCCACCTTTCCCCTCAAATTGAAGCCTC
>AHTC1001599P00927
GCCTTCTTATCGATTGCTAATATCATCTACTCCTAGACTGTTAAAATCATTTTGGGGCTA
>AHTC1001599P00006
TTCCTCAAGCTCACTGAGTCTCACCCTCTCACGGCTGGTGTCGCCCTCGACCTCTCTCGT
>AHTC1001600P00455
TGACATGAATGCTTATGAGGTTGATTTGGGGACTGACGAAAAGCACTGCTTCTGTAAAGC
>AHTC1001600P00462
AATGCTTATGAGGTTGATTTGGGGACTGACGAAAAGCACTGCTTCTGTAAAGCAAGCGAC
>AHTC1001601P00016
GAGTTTCACGCTTTAGAACACTTCTGGCATGCTCTGTCTATCGTTACATCGTGTGAAATC
>AHTC1001601P00002
GGGGAACATTCTAGGAGTTTCACGCTTTAGAACACTTCTGGCATGCTCTGTCTATCGTTA
>AHTC1001602P01173
TCTGCTGGAACCACCACAAGGCCGTGCGGCACATTGACACTGTGCGTGCTTACACTTTTG
>AHTC1001602P00318
GGTTTCAGATGTCGTCGCCGCACGCGGACAAGCAAGTGAAACCCTCGCGTGGAATCCATG
>AHTC1001603P01228
GAGCTGTGGCTTTGGGTCATCCTCTAGGTTGCAGTGGTGCCCGTATTCTGGTGACACTTT
>AHTC1001603P00646
ATGTCTATAAGGATGTTCACATGGGATCCTGTGCCGAACTCTGTGCAGAGAACCATTCAA
>AHTC1001604P00358
TCTTATTGCTTAGCTTCGATCTGAATTTTACCCAATCTGAATTATTCTGTTCCTTGCAGA
>AHTC1001604P00373
TCGATCTGAATTTTACCCAATCTGAATTATTCTGTTCCTTGCAGATGGTTAAGGACGCGA
>AHTC1001605P00592
GCCCAAAGCTAAGCCTGCCTCTAAGGCCAAGGACACCAAAACTACTAAGTCAGCAGCAGC
>AHTC1001605P01189
GGGATTCGAATTTGAGACATTACCTAGATTGTATGTTGAGTCTGATGAGTTATGAGTTTA
>AHTC1001606P00511
GTTTTATCATATCTATGTATGTTCTGCTATCTGTAGTGCACAATGATAATGCTGGATTGC
>AHTC1001606P00141
ATCCATGACCATGTCACTGGCTCTGAGGTAGTGAAAGGACCCACTAGAAGGCTTTTACCA
>AHTC1001607P00266
GGCTTTGGCTGCAGCTTCTTATACATACTAACCACATTTAGTAAAAGTCATCAAGTGACA
>AHTC1001607P00052
AGATAACATAATACATGATAGAGTAGCCAGAGAGAAAAACATAGTACATTATATGTCCAC
>AHTC1001608P01365
ACAATAATAGTCGCATGTACGTCCTTGAAAATACTGGAGAATTTGTTAACGCACATGCTC
>AHTC1001608P00670
TCAGAAAACCGAGGCCTGTGCCTTCGTGGCAGGTGTTGACGCTCATGACCTTCTTCCCTC
>AHTC1001609P02143
GGATGATTCAAGGTTGAGCACCGAACCTGAGAGGCTGTAGGACTTTGAAGCAAATACAGC
>AHTC1001609P00960
AAGGAAAGTGAGATCAAATGGGCATCACGGTGGGACACATATCTTCTAATGAATGATGAT
>AHTC1001610P00443
GTAAGCATTAACGAGTTTCTGAAGCCAGCTGATGGGGAAGTCTACTATCGTGGGCGTGGC
>AHTC1001610P00127
AAAGAATTTGGGCGAGGAGAAGCCTGCTGGTGAAGATGTGGCTGATGTAAACAAGGAGAG
>AHTC1001611P00602
CAAATGATGAGGGCTCATTCCCAGCCTCTGGAGCCCCTGCTACTCAAAGTGGTTTTGAGG
>AHTC1001611P01377
TTTGGGTGGCAACTGAGAATTGTCCAGAACCCTTCCAAGCATATCTCTGTCCTATTTTCA
>AHTC1001612P00162
TCATTTCATTCCAATGCATTCTATCAGAAACGAAGTAAATACGCAGCTAAACCTTCATCT
>AHTC1001612P00829
ATAAATATGTATCTATGGTTGTTGAGTGCAGATGTGGACTCTGCTCCAGTGCTGCTAATT
>AHTC1001613P00229
TCTCATGCTCCGCTTGGCCTGGCACGATGCCGGAACCTACGATGTCAATACGAAGACCGG
>AHTC1001613P01264
AAGTGGGTAGGCAAGAGACTTACTACGTAGTTCATATCATGTGCCAGTAAATCAGAATTA
>AHTC1001614P00460
ATGGCCACTAGAACTTTGGTGCCGCCGAGCTACTCGCTGCTTGCCACGAGCGAGATGACG
>AHTC1001614P00107
GAGAGAGAGAGCGATGGCAACTCTGGACTCCGACGTACCAATGGTTCCGGCCGGCGAGCC
>AHTC1001615P00277
GCAGTTTCATCTTCACCTTTGCCCATATTACCACCGGTGAGAACAGGTGGTCAGCACCAC
>AHTC1001615P00010
TTACGGCCGGGGGATGCAATTGTTGGTGTGTTGAAAGCAAGTTGCTTGTGCTCTATCATC
>AHTC1001616P00257
TGTGCAGTTTCATCTTCACCCTTGCCCATATTACCACCGGGGAGAACAGGTGGTCAGCAC
>AHTC1001616P00259
TGCAGTTTCATCTTCACCCTTGCCCATATTACCACCGGGGAGAACAGGTGGTCAGCACAA
>AHTC1001617P00703
CTCTATGTGAATGGGGCGACATGCATCCGGCTTTGTGGGGCGCTCGAGTCGGAAATAGCT
>AHTC1001617P00350
GCTTGGATACACTTTTGTAAACATAGATGATTGCTGGGCCGAGCTACACCGTGACGATAA
>AHTC1001618P01047
TTGAAGTGTATTACCTCATAGTGTAATGGGCAGTGGTAAATGTAGTCCTTGGTATATGTA
>AHTC1001618P00001
CTCGCGACCCTCGATAGATCGGGCGTCGTATCAGCTAGTCCGAGTGATTTGTCTCGGAGG
>AHTC1001619P00757
GTTGCTTGATTTGCTTAATACCAATTTTAAAGCTTGCGTGCTTGAACTGAATATAGCTTA
>AHTC1001619P00237
GTGCCACCAGTTCTTCAGATACCGCTTCTTCAGATTACCCAACGTATATTAGCATGTTTG
>AHTC1001620P00117
CAATGGGTCTCTCAAATTACCCATGTGCAGCTGAAGGGGTGATACCTTTAATTGTGATGA
>AHTC1001620P00562
TGAGAAATACTGGTGGGCAGTAACTTTTGTGATTTGCAGCCATCAAATAGCCATCAATGA
>AHTC1001621P01292
TGGGTTCAAGATCCAATCTGGTTCTGCATCAATATTGTCCCTGACGAACTAAGGATATAA
>AHTC1001621P01022
TGCTCACCACCTACCTGGACGATGAACTTCGCATCTCCAGGGGTGACGGTGGAAGTGTCT
>AHTC1001622P00863
CTATGCTATCCTGGGGCATTTAATATGACAACTGGGCCATTGCATTGGGAGCTATTGCAA
>AHTC1001622P00635
TGTTGCGTATTCGGCACTGATGGAAAGCTTAAAGCCAAGCACCGCAAGATACACCTTTTC
>AHTC1001623P00345
CTCGTGGATGGTGTGCATTTGCCGGTGCTCAGCGAAACGGTCAAGACGGCTTACTGGTAT
>AHTC1001623P00522
TGATCAGAGTATAATGAGGTGTGAACTAGTAATCTTTTGTACTTGAGAAATTTCAGTTTG
>AHTC1001624P00311
GTCTGTGGCTGATGCATCCGGGGATACCCCACCACCACGTGTGGGTGTGACAATGACTGC
>AHTC1001624P00064
ACAGGAAGCAGTAGGTAAGTAATGACCGAGGCCAAATCACATTGCAGCTAATTTGGTGTC
>AHTC1001625P00293
AAGTGAAGTGCAGGGAGCATGCTGAAGCCAAGCACCCAAAATCGGATTTGTATGCTTGTT
>AHTC1001625P00104
GGTTTTGGGTGTGTGGTGTGTTTCTATCGGAGATGGGTGGAGGCAATGCTCAGAAATCGA
>AHTC1001626P00578
TCAGTGCTGAATTCCGTGATGTAAGCGATGAGCAAATTACCAAACTAGGATTATCGAGGG
>AHTC1001626P00125
ATTCTCTCGCTTCAAGAAATGTACCGTGCGAAATTAGCATCGACGGAATTGTACACTATA
>AHTC1001627P00433
GAGCACCCTACCCTCCCAATCACGTGGTTTCCCATCTCAGTGGCGCATTCGCTTTCATTC
>AHTC1001627P00254
TTATAGCCACCACAAAGAGTCGCCATGGAGACCAAGATCGTTCGCCGTGAAAGATGAGAT
>AHTC1001628P00507
TGTGGCAAGTGTGGCTTGACCTACGTGTACCAGAAGGCCGCTGCTTAGGGTTTGAATCTC
>AHTC1001628P00378
GTGAAGCTCGCGATTCTCCAGTTCTACAAGATCGACGATACCGGTAAGGTTCAGAGGCTC
>AHTC1001629P00036
TTAAAACTGTTCAACGCATTCAGCTAGCAGAAGCATGGCCGAAAATTTTCTCATAATCTT
>AHTC1001629P00867
AAAAGTACTTCAATCCCATGCTGGATTTTTTGCCATGTGATGTTAGCAATTAATGTATGC
>AHTC1001630P00662
AGACATTAAAGAGATGGAAGCTCGGAAGATGGTGGCCTGTCACACCATGCCTTACCCTTA
>AHTC1001630P00080
AAACTGTTCAATGCATTATTCAGATACAAACATGGCTGAAAATTTTCTACCATGGATCCT
>AHTC1001631P00835
TTGTCATTTGGGATACTTCAGAATGGGGTTCTTCTCATCCTTCATTCCAAGTTCTTGCTG
>AHTC1001631P00097
AAACTGTTCAATGCATTATTCAGCTACAAACATGGCTGAAAATGTTCTACCATGGATCCT
>AHTC1001632P00708
TTCCCCCACCCACATCTGGCCTGGTGGCAGGTCATTGAGTTATCTATTCGCCAAACAACA
>AHTC1001632P00875
TATTGTTGGCAGCACGAGTTGACATGACACTGTAAGCAAAATCTTTGCTGTATGGTGAAT
>AHTC1001633P00745
TGATGTTACCTTTTATGAATTTATCTGCACCCTTTAGGATGGCCTCGTGTCATCGATTTG
>AHTC1001633P00741
TAGTTGATGTTACCTTTTATGAATTTATCTGCACCCTTTAGGATGGCCTCGTGTCATCGA
>AHTC1001634P00795
TATTATTGTGGTACTGGGGCAGATAAGTCGTTTGGGCGCGACATAGCAGATGCTCATTAC
>AHTC1001634P00008
TTTCTTCTTGGATGCTGGCATAAGAAATCTAGCAAGTACATGTAGTACAGTTTCCTCTTC
>AHTC1001635P01643
CTTATGAATCTATAACTATTGTACACGTGCTAACATCTATAGCGCATGTTATATGTAACT
>AHTC1001635P01096
TAAAGAAGGCGATCATCAACCTATCGCTTCGTCACAAGGAACACATTAGTGCATATGGAG
>AHTC1001636P00656
GACACGAAGCTCGTGTCAGGACTCGGCGGTAGCGGTCTTGCGATGCCGGTAGAGGTGGTG
>AHTC1001636P00784
GCTGAGATTGGATGAGGGTGGCAAACCCTACGTCACCGATAATTCGAATTACATCGTTGA
>AHTC1001637P00127
CATTCTCCCTCTCTTACTTCCTCCATCATTTCCTCCACTTCACTCAGAGTGACAATGTCA
>AHTC1001637P00008
CAACCAAGATGTGGTACTGAGCCTCAGCCTCTCACCTACCAACCAAATAAGAAAATGAGA
>AHTC1001638P01398
GCCCGGGATCTGAGCGCGCCTTTGGCCTGTACAAAACTGATCTTAGCGTGTCATATGATG
>AHTC1001638P00705
ACGCGGCGGCTCAGTGGGTGAACGCGAACGTGCTACCCTACTACCCAGCAAGCAACATCA
>AHTC1001639P01146
TAGTCCCTACATTTGGGATTGGACCCTCCATAGCTACAAAAATCACTGTCATGACAGTTC
>AHTC1001639P00286
GAGGAGCCATAAGGGTGTGAAGGGGAAGGTGGGAATCAGTGTTGCGACCATGGCTGATTC
>AHTC1001640P01397
AGAAAATTATTGACTTTCATGGTACCAGCACAGCAAGCCTGACAAAGTCAATCAACACCT
>AHTC1001640P00482
ACTAAAAGAGCGGTCAGCCGAGTATGTTGCAAGAGGCCTTGTCAGAACTGAAGAAAGCAA
>AHTC1001641P00927
CCGGCTCAACTGACCACATTTACGGTTCGCTAATAAGCATCAATCTATTTGTCTCTCTGG
>AHTC1001641P00186
TCGTTTGTGGGTTGCTTAGGTTACCTGCAGAAATGAGTGCATCAAGGTTCATAAAGTGTG
>AHTC1001642P00795
GGGAAGAATGTAGCTCAGGTAGCACTTAGGTGGACATACCAACAAGGTTCAAGTGCAATG
>AHTC1001642P01262
ATATTCATTCATATTTGTAATCATGGCCACGTGGCCCTATTGTTATGAGCCACCATTCAA
>AHTC1001643P00953
AGATATTACACTGTTATGATATCTAGTTCGTTGAGGCACTTTCAAGTCTTTTAGCTATCT
>AHTC1001643P01288
TCTCTCTCAAACAGACCAAGAGGTAGAATGGTGCTCACTGCTTCGCTAACTCACACTTCA
>AHTC1001644P01093
TGGAATATCATCAATTAGAGGTGGTTGTTGCATGTTGTGCTATGTGTAATGGGGCCAATT
>AHTC1001644P00313
TATCACAATCTTGACGGTTATGGGAGTGAATAGGTCTTCTTCCAAGTGCGCCACTGTTGG
>AHTC1001645P00693
GTGATAGCATGGGTGTCGTTGGTGTCGCTGCTGGTGCACATCGCCATTAGCTGGTTCTTT
>AHTC1001645P00987
GGAAATCTACCGAACGCAGAGATTGCTGTGGATGCTTTGTCCATATGCATGACAATCAAT
>AHTC1001646P00301
TGTCATTGGAGCAACTTGCCGAACTTGGAGTTCTTAGTTGGCGATTGGATGCTGATAACC
>AHTC1001646P00677
TGAACCAATTTGGACTCCGTACAATCGCCCACACGATCATCTGCCTGCGAGAGAGGAATA
>AHTC1001647P00393
TAGTGATGTACTAACCCTTATAGCAGATCTCGAGCTGCCTGTGACTGACTGGGACGACAA
>AHTC1001647P00824
AGAAGTTGCTGAACTTGGATGTCGCTGACGTGTATTCCTGGGCTCCAGCATTCAGAAGTT
>AHTC1001648P00282
GAAAGAGACTGGATTAGGACTCACGAATCGCAAGGCTGATAACTTCGGAGAGTGGTATTC
>AHTC1001648P00731
CACCATTCATCAGGAGTCGAGAGTTCCTTTGGCAGGAAGGACATACTGCTTTTGCAACTA
>AHTC1001649P00341
AAGAAAACAAAAATATAAGACCACTAGCCTCAGCCACATCTGTGACAGTAGTGCTAAAGC
>AHTC1001649P00317
TCAATTGGCTCCGATAAAGCTGCAAAGAAAACAAAAATATAAGACCACTAGCCTCAGCCA
>AHTC1001650P00486
CGAGCAGTAGTGGATGGAAAATTCTGTATTTGTGTCAGCTCCTACTGGTGCAACTACATG
>AHTC1001650P00004
GGCATCACGCCGTGGGATTCACAACCCAATATAAAACACAATCTTTTGCTGTCTCCACTC
>AHTC1001651P00559
TTGATGATGCCACCTTGATTAACAATACTGATGCTAGTCATGTTACTTATGTAAAATTTG
>AHTC1001651P00479
AATTACTGTCCATTGTAATTATGCCTGTCTCTATTATGGTGATTAGTGTTTACAATGCAC
>AHTC1001652P00001
CAATAAGATCAAAAGAGGTTGTGAGCATCATCGAGAAACATACAGAGGCATTGTTTGGAA
>AHTC1001652P00152
TCTAGAGGCTGTGACTTTTGGTTCTTTTCTCTGGGATGTTGAAAGCTATGTGGACTCGAG
>AHTC1001653P00186
ATCGGAAGACCCAGCATATTGGCGCCCAACGGCTGCAGCTTCGCCCGCTTTGATTCCAAT
>AHTC1001653P01069
GTGGATTTGGATATGGGATAAAGCCAACCAGGCTGCGTAGCTATGTGATGTCCTTTGACA
>AHTC1001654P00504
TATATATGTCTATATAGCTTGTAGTGGATGAGGAATTTGATAACGTTTGTAACTCGTGCT
>AHTC1001654P00097
CAGCAGGCTGATGTTAGGAAGAGCGAGGATCGTGATCGGGGCAGAGAGGAGCTTGGAACT
>AHTC1001655P00804
GATGATAAAATGGTGTATTATGAAAATCTTGCGGAGATGTACGTCGGGGATGATGTATCC
>AHTC1001655P00440
GATGAAGATGATATCGCCGTCGAATGTCGCGGTGGACATTGGAAGGACCTTGAAGCCGCA
>AHTC1001656P00809
CAAGAAGGCTCGCTTGGCTCTTGAGGCTTGTGATCGTGAATTAGCCGATAAGGCCAGAGA
>AHTC1001656P00086
TCAGGGATTCTTACATCCAAGCATCAGCCTATCACAGACTTCCCTGATTGAGATATTTGT
>AHTC1001657P00175
GATGCTTCCTCCACGACAGCAATCCCGGGCTGGTGGACCACAAACATCCCTGTCTCTAGT
>AHTC1001657P00372
GTAAAGCTGAGATTGATTGTCCTGAGCAGTCTGTTATTCACCGTGTTTCTAGTGCAGACA
>AHTC1001658P00744
AAATAGCAAAGAGGTTGCCAAGGGCTCAGCCAGCTCAGAACCCAGCAGGGATGGTTCTTG
>AHTC1001658P00209
TTTCTCTCCGATTTGCCGATCGATCCAATTCTCATCCCAATGGCTACGATCGGCCACAAC
>AHTC1001659P00485
GAGCGACCTGTCCAATCGACGCGCTGAAGCTAGGGCTGTGCTTGGACGTTGCCGGAGGGA
>AHTC1001659P00001
GAACGAAAGATTAAACTCATTAATTAGCAAGCTAGAATCTTCAAAGATGCATGTCTCTTG
>AHTC1001660P00444
TAATCATATACCCGCCGCCGCCGGCTCGAGCGACCTGTCCGATCGACGCGCTGAAGCTAG
>AHTC1001660P00448
CATATACCCGCCGCCGCCGGCTCGAGCGACCTGTCCGATCGACGCGCTGAAGCTAGGGCT
>AHTC1001661P00298
TTCGATTGGGACGACACCGTTCTGATTGAAGCGTTCTACGATCCGGTGTGTCCTGATAGC
>AHTC1001661P00764
TGCCGGATACTGGATCCGCCGTTGATTACAACGCATGGAGGAAGGTCATTGATCCATTGG
>AHTC1001662P00715
GGAGAGACATTGTTTAGCATACACTGAGAGGGCTTTCCAAAATCCTGGAGCCTATGTTTG
>AHTC1001662P00546
TCTGGTTTTGGCTGGAGAAAGGCAAGCCTCATGAATGCCCAGTTTGCTCTCAGTACTTTG
>AHTC1001663P00715
CTCGCGGCCTTGAGGTGTCAATCCCACCATTCATCGACCGGACACTGCTCCGAGCAAGAG
>AHTC1001663P01240
ATTACTTGGAGCTGCAGCCGGATCTCAAGGCGCTGGTTCGCGGCGCTCACACTTTCAAGT
>AHTC1001664P00800
TGTAAAGTCTGTTGTATGCAGCTGAGTTAGTGGTTCTTAATGTACATTTAAGGACTGTAT
>AHTC1001664P00426
TCATGACCACAATTTAACTATTGATACGGATTCCATTGATGCTGTACGCCCAGTATTATT
>AHTC1001665P00158
TGTGAGGGTGATGGCGTCAAGTAAGGCTCTGACTGGAGTGATATTCCAACCGTTTGAGGA
>AHTC1001665P00977
AAATCAAGCTCAATGTAAGTTCATCACCACTTTAACAAGATCCTATCAAGCACAAACACT
>AHTC1001666P00561
TTTTAATCTCAAATGTAAGTCTTTGTAGTTTGTATGAAGCGTGTATTGTGACTTGTGCCA
>AHTC1001666P00566
ATCTCAAATGTAAGTCTTTGTAGTTTGTATGAAGCGTGTATTGTGACTTGTGCCATGAAG
>AHTC1001667P00830
AATGCTGAGGCAAAGGAATCCCAGCCGAAAGATGAGAGCTGGTCCGAATGTGCTCACAAA
>AHTC1001667P00392
TCTTCAGTGTTTGATCCAACAAGGGTCATTCAGCTATCGTGGCAACCAAGGGCTTTTATA
>AHTC1001668P00609
TAAATAAGCTTTGTGCTGAACTGCAATACATGATTCAGTGTCTTGTTGGAACCAGAATTT
>AHTC1001668P00515
CAACTTGTCCTGTAACAATTGTCAAAGACTCTGCCCCTTCTACCGCTTGATCATGCTGTT
>AHTC1001669P00244
TCTCTCAAGAGTCTCAGAAGCTGAACCGAATTCGCAAGATGTATGCCAGACTTAGAAACA
>AHTC1001669P00085
GGTTTTACAACACCGTGTATTCTGCCATATACTCATCGGCAAGTGGTGGTGGTGCCGCTG
>AHTC1001670P00094
TGCATGTTCTCCGAGGCCCACCCTCATTGTCGGCCCATTACGGATTGGACACCCTCTCAT
>AHTC1001670P00837
AAATCATATCAAGACTGTACTTACAAGACGTAACAGCGTCACTGGTGTTGCTTACAAAGA
>AHTC1001671P00286
TGAAGGTTCATGGAAACCCTTTTTCAATGGCAGCCATGCGAGTCACTGCTGTCTTGTATG
>AHTC1001671P00011
TGTCCATCAAATGCCTCAACGAATGGACTTATTATAATGTCTTTGGTTCACAAACACTCT
>AHTC1001672P00814
AAATAATTTAGTGCTAGAAAGTCCTATATATGTTGCTCGGATTCTCAATTTCTGTTGAGA
>AHTC1001672P00852
GGATTCTCAATTTCTGTTGAGAAGATTGGACATTATGGGGGTTTTGTGATTCATGTACCA
>AHTC1001673P01963
AATGTGCCTACAATATATTTGGTGCACAAGACAATAGTACTGACAAGTAGCTATATGTTG
>AHTC1001673P00662
ATGGCAAATGTTGACACACCTGCAGATGCACTAACAGCTAGACAGAATGGTGCCCAAGGA
>AHTC1001674P00883
CAAGTTGCAGTGGAAGATGGGAATTGACACTCTAACTCGCTCTGAATATTGTGGTCTATA
>AHTC1001674P00480
TTCCTCTCTAAGCTATAAAGTAGGAACCATGATTGAGGTCCCTAGAGCTACTCTGATTGC
>AHTC1001675P01296
AATAATTGCCCAGCTCCTGATCTCGGATGGGTGAATGATCTTCTGATGTAGAAGTTGAAG
>AHTC1001675P00654
CCGAAACAACTGAGGATCCTTCCAGTTACAATGAGTACTTCGAATGACATCTCTCCATGC
>AHTC1001676P00288
CTCTTGCTGATCCTCACAATTCAAAGGAACATCAACCCAGGGCATGTTAGTTGCTACTTT
>AHTC1001676P00068
TCATCTTCAACTTCTACATCAAAAAATCATTCACCCATCCAAGATCAGGAGCTGGGCAAT
>AHTC1001677P01059
CTTTCTGAGGCTGCCGAAGTTCACTATGTCGCTTCGGCCTCAGCTGCTTAGATTCAACCT
>AHTC1001677P00488
GGTATATGAGAACATAGATCACTTGTTTGATCTTCCAGATGGAAAGTTCTACGCTGTAAT
>AHTC1001678P01243
GCATTCACTCAATTCATACCCTCGCGTCTCAAATCGAACGGCCCCACGAGAGGCCTAACA
>AHTC1001678P01017
TGCTATCATATTGGGATATGCGACGTGCATGCTACAGCAGGGATTCGGTCCTTCGTTCTT
>AHTC1001679P00623
GCTGGATCATTTCAGGTCACACTGGTCATGTGGATGGAAAGCCAAGTGATGCTCGTTTTG
>AHTC1001679P00287
CTGTTATTGTATTCTCTCATTGCGCTTGCCGCTTACTTCTCTCTCCGATTTCAAGCTCAA
>AHTC1001680P01094
GATCAGCTCAAAGGTCTGCCGAAGCGCGGCGATGTTGAGCCCGGCGATATTCCTACTTTG
>AHTC1001680P01892
TGTTTTCCATGACACTTCTTAGATAAATCCATGTATTAATGTGTAGAGTCTTATTCATTG
>AHTC1001681P00128
AAATCCATACCACTCGACAGATTATCCATACAAAAGTTCATGTAATCCATATAAACACTA
>AHTC1001681P00101
TTCAACATCAACATCCCTGCAAAAATAAAATCCATACCACTCGACAGATTATCCATACAA
>AHTC1001682P00346
ATTCCCTGGTGTGTTCGCCGCAACATGTCTCACCCCTGCCGACGCGATCAACGCCCGATC
>AHTC1001682P00118
CAAAATCATCGCTGGCGCTGATGACTTCGGCACGCCTCTCAAAGACGCTCTAGTCTCCCA
>AHTC1001683P01083
CAAATATTGAGCCGATACTCTCCTGACCCATATGTAATAATGTCAACTGAGGTTCATCCT
>AHTC1001683P00266
ATCCTGGCTCCGTTACCGTCAATCTTGGCTCTTCAGGTCTCTTGGCCTATTCTCTTGAGA
>AHTC1001684P00833
ACAATATTCGTCTTAACGTAGACGCATATCAGGGTGATAAGCGTTCTGGTGGTGTTCATG
>AHTC1001684P00399
TCCTCCCAACCGTGCCGATTTCGCTTCTCCAGTTTCTGGTACTGTTCACCATGTGAGCCA
>AHTC1001685P00249
CTCTTTCGCTCGGTTCGCCGTCAGGCATGGAAAACGATATGAGAGTCCCGAAGAGCTGAA
>AHTC1001685P00741
TGGACTTGACTCAGAGGAAGCATATCCCTATACCGCGAAGAATGGTGTCTGCAAATTCAA
>AHTC1001686P00335
GCGAAAGGAGGATCGATACCAATGCATACTCATCCCGGCGCCACGGAGTTACTAATCATG
>AHTC1001686P00155
GATTCTCCTTCAGGCTATAACTGCAAGCCCGTTAGTGCAGTAACCGCGGATGACTTTGTG
>AHTC1001687P00506
TCTCAGAAGGCTACGATTGAATTGACACATAATTGGGGTACCGAAAGTGATCCAGAGTTC
>AHTC1001687P00010
TCACAAGGTAGCAAAGGTAATTCCTTTCACTCTCACGCACTCACTCGCGTATATAAGTAC
>AHTC1001688P00603
AGTTCTAAGGATAGTGTGTGAACCGTGTAGTGTGTATCAACATATTATGATTAAGTAATG
>AHTC1001688P00677
CATGGCATCAATTGTGCGTTTTGGGAACACCATTCTTATCTTATTGAGACCAAGTCTTAG
>AHTC1001689P00409
GCGATTTGAGCTCACCGGATGAGGAGTTAGTAACCAGGATCCTGGTCTCGGGTCGAGATC
>AHTC1001689P00119
GGATGGCTGCCACGGTGGCGGTTGCACAAGGCCACACCGACCCAGGCCACAAGTGCAAAA
>AHTC1001690P00825
TATCTGATTCTGCACCCGCATTTTGGTATTGTGCCGAATTGTTCGATGGTGCACTTGTAG
>AHTC1001690P00913
TTCACCAATTGCAGTTGCATTTTTAGAGTTATCTTCAATAGTCGTCAATACCTAATAACA
>AHTC1001691P00893
TTCATCCTAGATTATATTACATTGCATTTAAGAATGGTTCGTATCAATTACATTTGGACT
>AHTC1001691P00794
TGAATTTCTCGTTGGAGCTTATAATTTGTTTTGATGTGATAAACTGATAATCGTGGAAGC
>AHTC1001692P00946
AGCTCTCCTTGTGTATGGTCTTCAGTGACAAACTCACATCACATGGCTCCCACGCTTTTA
>AHTC1001692P00054
AAAAAATGAAGCATTTTCTCTGATCACAATTCGCAGCTGCAAGAAATACACAGAGCACAA
>AHTC1001693P00478
TGTTGGAGCTTTGGTTGTGGTGAAACCTGGTGAGCAGAAATCAATTGCTGGAATTATAAC
>AHTC1001693P00058
TTTCTTGGTATATAAATATATACAACAATTTTGGCAGATGAAGGATCTGAGTAGCTAGCT
>AHTC1001694P01020
TTGAACTTCCCTCAGTTTTATGGATATTACTTGAATTTTCATGTTAATAATCACTGCTGC
>AHTC1001694P00877
ATCGCTTAAACGCTTATATACAAGGAGGTTATTAGATGATGATGATGAAAATGGATTATG
>AHTC1001695P00667
TCACGGTCACACCCGATACAAGAGTTCTGCGAGCGATGCAACTGATGACAGATAACAGAA
>AHTC1001695P00048
TGAAGTGGATAATGCCATAATCCTTAAACTATATAGGTAGAGGTCCCCACCACACACACA
>AHTC1001696P00180
TCGGAGAGATGGCAGTGTCTGATGGATCCCCGACCCCGCAGATGGTTGGCAATGCTTTTG
>AHTC1001696P00684
AAAGCATTCCACCTAGTCAAGCAGCTACTGTGGATGCTGAAACTAGCATCAGCAAAGAAG
>AHTC1001697P00982
TCCACTCGATCACTACAGATCCTCACACCACTGGAGTCTTCCTATACATTCTGGGGCCAA
>AHTC1001697P00789
GAAAGACTACAGGCTTAGAATATCAACGTGGGTTGCAACATTCGCTAACTTTCGCATACA
>AHTC1001698P00092
TGTTTGTGTGCGGATACTGGATAGACAGATAGGGTGACGCCACCCAGTGCCCAGTGGCAA
>AHTC1001698P00572
TGTTGCAAGTTTGAAGGTTCAGGTTCTTGAGGGACTCGCAACTGTAGAGTTGAAGAAGCA
>AHTC1001699P00693
TGTTCTTGGCACCGACACCGCCGGATTTGCCCTCTACTGCCCCCTTGTTGGATCTGATGC
>AHTC1001699P00937
TCCCACTGAGTGCTTGAGAGTTTCAACGAATTCATTGTCGTTCAAGTCTTACATCATTGT
>AHTC1001700P00193
GAGGATTGAGCACCTGCCCAATATAGAGGACAGTCCCAGTCAGATCTTCTCTGATGAGGA
>AHTC1001700P00576
CTGCGTTCAGAACTCACCTTCTCAACCAAAGCCGACAACCCATCTGTTGCATCAGGAAGG
>AHTC1001701P00628
TGAGAAGTTTGATGCACAAATGTCAAAGGACCACGACTTTCACCTTCTTGATGGAAACTC
>AHTC1001701P00014
GGCCGGGGGACAACAGCGTCAATGAGACGCTCTTTTGTCGAACTATACTCTCACAGTCTC
>AHTC1001702P01023
GCAGCAGCCAGTGCCGTGACCATGGCGTGTGGTTGTGCCCGATTTCCAACCAAGATAGAC
>AHTC1001702P00180
CTCTCCTTTCTCCGATCTAAATCCACCGACGATCTCAACTCCTTTGCCTCTCAGCTCGTC
>AHTC1001703P00409
GTGCAGATCCAGAAGGTCTTCGCATCTTTTACTACCTCGTTCAGGATTTGAAGTGCTTTG
>AHTC1001703P00571
CCAATTACAGCTTAACATGTGACAGTTATTGGAACTTTCTGATTTGAGTGGATGTACCAA
>AHTC1001704P00047
ATCATCTAGCAAGTAGCAACACTTGTGTGGTTTAATGACATTGTAAGATGCTTAAATGAA
>AHTC1001704P00019
TTTGCTTATAACGGTGAAGAGAGATCCAATCATCTAGCAAGTAGCAACACTTGTGTGGTT
>AHTC1001705P01811
ATCATCAGAATAGATAAATTTTGAGCTTAGTTGGACAATAGGTGTTGAGTCCATAGGCAC
>AHTC1001705P00653
CACCATCTCAAGTATCCTCCTTCCGTTCCATCTGACAAACTAACCCATGTATACACTGCT
>AHTC1001706P01104
TTCACCTTTTACCCACGTTGCTGTCGTCCCGACTGATATTAGTCTTCATTATCGATCAGA
>AHTC1001706P00345
GTCCTTCCCTCCTTAATGCTTACCACACAACCAGCAGGCCTTCATCTATAGTGGCCATCA
>AHTC1001707P00558
TTGGGGATTGTAGGCCGTAAGCCCTTCTGCACCACACCAACTGCTGCTTGCAATGGGGTC
>AHTC1001707P00131
TTAACATTACAAGATGCCGTGAATTTTCCATTTCTACCGCTCTTGCACCCATCCTATTCA
>AHTC1001708P00746
GAGAGTACATTGAAGATCCTAATGAAGTCAAACCAGAGGGGTATGATTCAATCCCAGCTG
>AHTC1001708P00037
CGGCCGGGGGAGATGAGTGAGATGGGTAATCTGAGCAAGCAGCTTCTTAAGCTCTTTCTT
>AHTC1001709P00097
ATGGCATACTCTGTGCAACGTGCGGCGAGCCATGGCCGTGGCCTACGCACCGTTTTGGGA
>AHTC1001709P00910
ATTCAAAGTTTACAAGTACTCGTTATGAATCGTGCAGAAGGAGCGTATTCATCCATGCTT
>AHTC1001710P00145
GATAAAATTATGCATGATAATAATCAGAGCATTGCTGGGGAGGATATATTAGCTAATACA
>AHTC1001710P00616
TCTTTGTGTCTCAGTGTTGGACAGGTTTTGGCTAGTCCTTATGAAGTATGATGTTAGATT
>AHTC1001711P00052
AATTTGGATCTGTATAGCGTAGCCGACTAACATGGCACATGAGTTCTTTAGAAGAGTTAT
>AHTC1001711P00760
TTGTGTCTTAATGTTGGACAGTTTTTGGCTAGTCCTTGTGAAGTATGATGTTAGATTCTG
>AHTC1001712P00676
GAATGCAGTACACTAAGTCCGAGCCCAACCAATCTGGGAAGCAGTACGCACTTTGGTTGA
>AHTC1001712P00007
GCATTGAAAAGTGAGAAGTGCAGAGTAAAGACGGAAGCGGCATAGTGTTGGTCCGTTTGA
>AHTC1001713P00791
CAGAACCAACCAGATGCAGTACACTAGTCAAGCCAACAATCTGGGAGCAGTACGCACTTT
>AHTC1001713P00245
CTCAAAGGCCTTAAATATGACTATATACCCGTCAATCTCTTGAAGGGAGAGCAATCTCAT
>AHTC1001714P00665
CAGAGCTATGGTATTCTGATGTTTCTACAGAGGAAAGTATAACTTTGCCCTGCATATTTT
>AHTC1001714P00444
AAAGCATTGCGACTTCATTGGAGACATCATCTCTGATGCATGCTACACACGGAGTGGAAA
>AHTC1001715P00423
CTCATGTGGATATAGCGTGCGACCCGGAGTTGGTGAAACTGGCTATCAGCTTAACTTCTT
>AHTC1001715P01000
GACTTCATTGCAGACATCATCTCCGATGCATGCTACACACAAAGTGGAAACTCGTAGACA
>AHTC1001716P00703
TATTTGATACAATGAGGCATATTCGACCTGATGTATCCACTGTCTGCGTTGGACTAGCGG
>AHTC1001716P00462
TCCCCTTATTTCCCTGCATATGCACAGGGACAAGGGCCACCTCCCATGGTGCAGGAGCGT
>AHTC1001717P01097
GTGATGCTGTTGGCTTTGTATACAGTTATGTGCTCTTTATAGACGTTTCATCTGTGATTG
>AHTC1001717P00047
TAAATATCTATACTTCTGAACCACTGGCTAGATTTCAGGTTCGAGCCTGAGAATTTTGCT
>AHTC1001718P01041
CAAGAGTTCATCACGTAAGTTTATGTGCTTGTCTCATCGGTCGTTAAAAACTGTGAATGA
>AHTC1001718P00260
TCCTGATCCTTGTGGTGGCACTGGCAGGCTTCGTGGGTGCCTACTGGAACAAGCAGGGTT
>AHTC1001719P00726
TCAAATCTAAATCCTTATAGATTATCATGGTTTTGTAATCTCTAGTATTCTTACTGTCAA
>AHTC1001719P00174
AATCGTCTTGCAGCACGACGACGTTTCCAAACGTGTGCGTGGAGTCTCTGTCGGTGTATG
>AHTC1001720P00217
TCCGGCGACTTCACGGCCCGCTCCGATTATCCTCCGCCATGAATCCCGAGTATGATTATC
>AHTC1001720P00893
CTTGATTTGCTAGTTGCCGTTTCGCTTGTAAGATTTGTCATTTCAGTAAGTAGTGGATCA
>AHTC1001721P00498
AGGAATGCCTATTTCATCCGCAAACGCTTTGGCTGTTTCATATGAAACAACTCTATTTGC
>AHTC1001721P00188
TGGGATCATCTAGGTCAATTCTCAAACCACAGGACAAATTATATGACATGGATCCACTAC
>AHTC1001722P00576
CGGGATCGGCCATCCGCGTGAGCTTCCTGAAGCTTAAGGAGAACGCCGGTGATCACTCCA
>AHTC1001722P00085
GCTAAGCTGTAAAATGCTGGGTGTCAGAACTCATCTGTCAGTGCCGGCTTTCTCATCCTC
>AHTC1001723P00210
CAGCAGCTAAGCCAATACAACGGTACAGACCCATCCAAGCCCATATACGTCGCCATAAAG
>AHTC1001723P00193
CAATGGAGCTCACACCGCAGCAGCTAAGCCAATACAACGGTACAGACCCATCCAAGCCCA
>AHTC1001724P00605
TCCCTGTCACTTTCTTATACATCGCCGGACCGATGTACCAAAGAATGACAGGGATAGATA
>AHTC1001724P00194
TCTCAGACTGAAGGCCCTATCAGAAGACCAGTGGCTCCTCCTGTTAGAGACCCTTCTTCT
>AHTC1001725P00078
TCCACTTGGCCACACCTTGTCCACACAAGTTGTTCTGATAAGATCCCTTAACATCCACAC
>AHTC1001725P01011
AGAAAATAACAAGAATGTGATTTTCCTGTTTGACTATGCTCAACTCTTGTGTGTGTATAT
>AHTC1001726P01549
TTTGTGATTTAGCTGTATTTGCATGATCTTTAATACGCAAATTAGAGTAGTGTGTTTGGT
>AHTC1001726P00575
GAAATAGAGAACTTGAAAGGCCGTCTTGAGATCCCTGCTAAGACCCTCAATGATCCAGGC
>AHTC1001727P01597
GGCTCTCCAACTGATGATTCTGGAGGAGATGATTCTGATGCTAGTATAAGTGGTGATGAG
>AHTC1001727P01044
CAAGGACAAGTTGGAGTTATCCTATAAGGGGCTCATGCATGAAGTGTTCACAACAATATT
>AHTC1001728P00673
CGACCTCCTGCTCAGGTTTTCCACGACAAAATCATGTCTATGGCTGATGTTGGTGCTGGA
>AHTC1001728P00076
CCCTCACCTTCACCCTCGAGCATCGACAACAGCAGCGTAAGGGCCATGGCTGATGGTCAT
>AHTC1001729P00250
GAGTGCTGGTTCGACCGAACTGGAGTGGGGAGACTCCTCTGTCTCGTTTGGTTGCAGCTC
>AHTC1001729P00664
CTTATTCAGGAACATCCACAGTCCGTGACGTACTAGATATTGGATGCTCTGTTGGTGTGA
>AHTC1001730P00106
CCTCTGCAGAGTCCAACTCTTCTCTCTCTCTTATTCTGTGATTTATCTTTGTTTCACGGC
>AHTC1001730P00797
TGCTGAAGTATGGAGTTAAAGGACATCTTCCTAAGGCTGGCATTTGCAAACTCTGTAAAG
>AHTC1001731P00960
GATGTTGGACACTTTACTACCATTGTCAAGGAATTTGATAGCATGACCCCTCTGGATTCT
>AHTC1001731P01073
TGAGGAGGACGATCTTACTTAACTTGCACATTAGTTATTCTCTATCTTGGTTGAACCTCA
>AHTC1001732P00382
GAACTCAAGCTCATCGATAAAATGATCGAGTGGGATCCTTGGGGTGTCCCAGATGATCAT
>AHTC1001732P00513
TCAAGAGTTTCACGACACGTTAGAAGCACTTCAATCCAAGTCAGGAAAGGATAATCCTGC
>AHTC1001733P00930
CATCCTTTTCGAATGTATTGTGTCTAAGTCAATGTGAGCCCGTCTGTATACTTTATGCTG
>AHTC1001733P00781
AATGCATTTATAAATGTAATTATGGACCATCTGCGTATCTTATGTAACCTGGAGCAATCA
>AHTC1001734P00178
AGCAATATATGGTGTCTTTACATGTGAGTCTGAAATAAGCTTACATGTCTGAATGTGTTT
>AHTC1001734P00176
CCAGCAATATATGGTGTCTTTACATGTGAGTCTGAAATAAGCTTACATGTCTGAATGTGT
>AHTC1001735P00821
AGCGTAGCAGTGCTCTGCTCTGGTAGCATGCAACGTGCTATTTGGCGAAAATTGCAACAG
>AHTC1001735P00676
TATATTGTGCATCATACCTTTGATGTTTCTGGATCTGTAAGACAATTCCTATGTTTAATT
>AHTC1001736P00588
GGGCTCTCAAGGACAAGCAAGAGTTCATCGACATTATCGAGACAGTTTACCGAGGGGCAA
>AHTC1001736P00746
TATATTGTGCATCATACCTTTGATGTTTCTGGATCTGTAAGACAATTCCTATGTTTAATG
>AHTC1001737P00603
CACAAACCATTTACGTAGACTGGGCATTCAGCAGTGGACCTATTAACGAATCAGCGAGAA
>AHTC1001737P00013
CGGCCGGGGAACGCATGAATCATCATAACAGCGGTCTCGCTCCCTTCGCCACCGACCTCA
>AHTC1001738P02235
TATATAAATATGTGCCGTTTGTTGGTTTGCTCTTCTCTCTAGAGCTGCGAAAAGCTGAGG
>AHTC1001738P00971
TTTCCTCAGCCAAGTGCAAAACCTCTTCCTGATATCCTCACTCAAAGTGGTCACCAGCAT
>AHTC1001739P00262
GATCGGGCAGGCCATCTTCGGTCCGACCGCTTCATGCGGCCCCGGATAAGATATCGGAGA
>AHTC1001739P00347
CGAGGAAGCATGCACTGATAACCCGGCAAGCAACGAGTGTGCGGCGGCTTGGGATGAGGT
>AHTC1001740P00894
GCAAGCTGTTGGTTCCGATATGAGGTATCCAAGGAGAGCTTCACTTGTAAAATTCCTTGA
>AHTC1001740P00158
TTAATCAGAAAGATAAAGACCACATGGTCTTCCACCTCCTCCTCAGACCAAAGCAGATTC
>AHTC1001741P00543
AGTTATGAGCAAGCTTCGAAAGCTATACTGCAGCTGTATCAGCAGAAAACTGGAAATGAG
>AHTC1001741P00063
AGCCGCACCCTCTCAATTCGCCAATGATCGCTTCTCTGCGCTAATCTCCACCTATTCTTC
>AHTC1001742P00279
ATAATAATGAATACAACCTGGAGATGGAGCTATGGAGGAGCATCCAATAATCAATGACTG
>AHTC1001742P00028
TTCGAACACTCTTCCACCCAATCAGTTAACAAGTCTGGACCATTTGTATATTGAATGAGC
>AHTC1001743P00980
TGAAAGCATCTGACCAGATGACAGGACAGGCCTTCAACGACGTCGGACGGGTCGACGGCG
>AHTC1001743P00961
GTTGCGGTGGCCGAAGCCTTGAAAGCATCTGACCAGATGACAGGACAGGCCTTCAACGAC
>AHTC1001744P00993
ATATGAGTGCCCTTCAGGTCGATTTGTGGATCGTTATCCCAGGCGGTACTGATGGTCATG
>AHTC1001744P00891
AGATGTTGTATGCCGGAATTGCCAGCAATTGGGTCACATGAGTCGGGACTGCATGGGACC
>AHTC1001745P00235
TGTTACTGTTTCTGAGAAGTATTAAATATATGAAGAATGTCGTCCAGGGACTTGTTATCA
>AHTC1001745P00422
TGGCTTGGCTTCTGGATGATCATGGATATGTGTGGCTGTGATGTGGACAGGGAGGAGGCT
>AHTC1001746P00365
TATTAACTTGTGGGCATGGCTCCATGCATAATATATGGGATTGTCTAGCTTCTACTACTA
>AHTC1001746P00006
GTTCATGCAATGGAGTGGTCAGGTCAAAAGGAGTTTGGAGCAGCTTCTACTGTCCCATTT
>AHTC1001747P00685
TGTCATAGTAATTAATGTCGCCGGCGATGGACATTATCCGACTGAATATGGCATTGCATT
>AHTC1001747P00489
CCATCCTCAAGAAGAGCCGGGATTCCAACTTCGAGATTTCTCATCCAGTCCTCCATCATA
>AHTC1001748P00200
CTCCCATACTCAAACACTTTTGAGACTAATAACTATAAATTGAGATGCCATTCATATTTA
>AHTC1001748P00087
TTTGATTACACACCAAGAATTCAATTATTTGAAGTTGCTTAGCTTGAATATATCTTGTTA
>AHTC1001749P01156
CAAGAGCGTGCTGATGAGCGAGCACGCAACATGAAGAAGTCGCATAGCGTGAAGTTCAGC
>AHTC1001749P00116
CTCAAACTTTCTGGCATTTTTCACCCGCTCAAAAGTATGGCCGCCACATCATGGCATTGC
>AHTC1001750P01077
AGCTTCTATCCTCGGCCAGGTCATTGGCTCAAGAGCTGAGCGTATCCGGCTGAAAGCAGC
>AHTC1001750P00144
TAAATCGTGGCCTCCGTACGCCCTTGCTTGTGGTCACCACACACCGCAGTTCTCTCCACA
>AHTC1001751P00829
TGATCTGTCTTTAAAATTAGCGCATCCTTCATTGAGCTCTATACGTAGTTACGTACTATT
>AHTC1001751P00078
TAGCTTAGTTCGTATTTGGAATTGTGACAGTGGGGAGTTGAGGAACTGTCTCTCTCGCTG
>AHTC1001752P00655
AAAATATGCCTGCAATATTCTCAGTTAGAATCTAAGTTTGATATGATATCATGATTTGTT
>AHTC1001752P00568
TAATCTGGTATTTTCGTTTTATCCCTTGTATGCTGTGATGATTGTCATTACGACTCCCGA
>AHTC1001753P00571
TTTATCCTTACCTATGCTGTGCTTGTCATTATGACTCCGGAAAAACTAATGTACTTGATA
>AHTC1001753P00573
TATCCTTACCTATGCTGTGCTTGTCATTATGACTCCGGAAAAACTAATGTACTTGATATT
>AHTC1001754P00608
GCTGAAGAACTACGAAATCAACCTGAAGGAGTGCGGGCCCATGGTGCTCGATGCCCTCAT
>AHTC1001754P00029
CAACGCTATCTCCTCTCGACTCTCTTACTCAGTTTCTAGTCATTCTCTCCCACGAGCTCA
>AHTC1001755P00847
AATTCAAGCTCTATCGCTGTCACACCATATTGAATTGTGCTCGTGCTTGCCCAAAGGGTT
>AHTC1001755P00935
CAAGTCACTTCAGCCCAAAGCTTGAAATTCTAATTTTAGAGGCATGATGACGTTTGCATT
>AHTC1001756P00919
AGCAAAAGGGCGATCTGCATCACCATATGGGGCAACCTTACGAGCTATCCTGCAAGCTGG
>AHTC1001756P00100
ATCAGATTCCCACACTCGTCGGTAAATTCCATGCTTGCACTCGAGACAACTACCATTAGC
>AHTC1001757P00299
TGAGATCTTCCTTTCCGGGTGTATGATCAATTCCACTGTTAGGCGCAGGACCCATCTTGT
>AHTC1001757P00575
TTGATAACATAACCAATATATATTACTTCTATGGCGTCTTCAAGTGGAACATCTTCAGGT
>AHTC1001758P00185
AGGAGAATCAACAGATCCTCACAAGCGTCAACATCACTACGCAGCAATATCTGAATGTTG
>AHTC1001758P00549
TTTTCGTCTTGTCTCTAGTCTTGAGATCTGGATTTTGGGAGTCTATAGATGAATTCAGGG
>AHTC1001759P01502
TTGTCTGGTATACCTCCTGCTCCTAGGGGTGTCCCACAGATTAACGTCTGCTTTGACATC
>AHTC1001759P01982
TCTATGGATGAGGATGGTCCTGCCGCGGGCAGCGGAAGCGGCGCAGGCCCCAAAATTGAG
>AHTC1001760P00476
TCTGATATTCCTGGTGTTGTGCAGGTTGAGCCTACGGCGGTTCAGCAGGTTCCGTTTGGC
>AHTC1001760P00090
TCTTCTTCTCCTCTCCCTAACTCGCTGCACGAACTCACTGAGTGAAACACAGAATGGGGC
>AHTC1001761P00011
TGCTGAACACACTATTTCTTGTTGAACCATTATTTGTTAATCATCTTTTGGTATGGAGGA
>AHTC1001761P00008
CACTGCTGAACACACTATTTCTTGTTGAACCATTATTTGTTAATCATCTTTTGGTATGGA
>AHTC1001762P00071
GCACCGCTGCTGCCTGGGCCTCTGCTCCGCACGTCAACTCTTCCGCTGCTGCGCTGCATT
>AHTC1001762P00037
AAGACGGTTGGTGGAGTTGGACGCTGGAGCTCCCGCACCGCTGCTGCCTGGGCCTCTGCT
>AHTC1001763P00357
TGGAAGGTTCTGATGGAGGAGCAGGAGTTGACCAGCATCCAAAACATTGTGACCCCAAAA
>AHTC1001763P00237
TATTAGTTATGGTTGTTCTCATTATTCCTTCAAAGGTTGCTGCTGCTAGAGATTTTCCTG
>AHTC1001764P00888
GAAAGAAGTATGCACGTAAGGACGAGGAGTATGACTCAATGCTCGGTGTTGTCCGTGAGA
>AHTC1001764P00202
CCTTGGGAGAGCCATATACACTGTTGGATTCTGGATTCGAGAAACCGGTCAAGCAATTGA
>AHTC1001765P00494
TAGATTAGTGTTAAATGATATATTCAGATTTTGATTCTACGGTTGTTTGAATCGAGTGGC
>AHTC1001765P00013
CACAAGAGACGAGACGCGAGCGTGATTTAATATCTTTGAATATTCCGGATTCGAAATCGA
>AHTC1001766P00507
TTAGTTTTAGATTAGCGTTAAATGATATATGCAGATTTTGATTCTACAGTTGTTTGAATC
>AHTC1001766P00710
TATGATAAATGATAATCTTTTTTTATTTTTGTACATAAATCTTGTTATGATATGATATTA
>AHTC1001767P00554
AGTGTTCCATCTACTATAGTACTATGTAAGCCTCTGAACTGACCTATATATAGTGAAAAA
>AHTC1001767P00206
AGTCACAGTCATGATCCTGGTGTCTCGTCTGTTAGCATAGTTTGTGAAGGAAGCTTAGAC
>AHTC1001768P00689
CAAATTTGACCATATTGTTATCGAGACTACGGGATTGGCAAATCCAGCACCAATTATTCA
>AHTC1001768P00388
GCGATAGCTCCGATGTTTCCACCAAGATTCCTCCCGACAATCGCGTTCCCGCCACTATCA
>AHTC1001769P00981
AAATGCGTCACTGACAGCCAATTCCACAGTTTGCGATGGAGTCTGCCAGATTAAGTCCTC
>AHTC1001769P01297
TATCATGTTGAATATTGAATAATTTGTATCAGTATATAGAACGTCAGTAAGAGGATTTAA
>AHTC1001770P00061
TTCAGGGCTTCGAATGTGAAATATGAATGTCTAAACTAATCATAAATTTTGGACAGTATC
>AHTC1001770P00123
CATTCATAATTCCCAGTTCAGCACGCAGAGGGTGAGCTCTGCAATCTTCAAAGAGACTAT
>AHTC1001771P00293
TGGCAAAGGTTGGAGTACATCATTACAATGGGAACAATGTCGACTTGGGAACTGCATGTG
>AHTC1001771P00028
TCTTCCTCTCTGCATCACCATCTACACACAGTTTGCTCTCTTGCCTGTCTCTTCCAGAGT
>AHTC1001772P01669
CCCGTCTTGCTAAATAGAGCGCCTACTCTGCATAGATTAGGCATACAGGCATTCCAACCT
>AHTC1001772P00884
ATAGAGAAATTTCTAGTGGAGCGGGTGCTATTCGAGAACAACTAGGCGATCTGGATTTGA
>AHTC1001773P00417
TGTCATCAGAGTATCCTATGCATGCATTTGCTCGGGTAATTATAGAGTTAGATATTAAAG
>AHTC1001773P00013
GAAGATCGAAGATGTTGATACTTTTTCTCAGTACTCTGAGCCTTTGTTGGAGGTTATGGA
>AHTC1001774P00499
GCTTTGATATTGTGAGTGAATGGCTAAGTAGCTGAATTTCAAGTTTCTGTACTCAATTTG
>AHTC1001774P00512
GAGTGAATGGCTAAGTAGCTGAATTTCAAGTTTCTGTACTCAATTTGGAGTTAAGGATGA
>AHTC1001775P00631
TCTCATTCTCATAAAACAATCATCTGTGTCCTTCATTGAAGGTTTCGACTGGCTTTTTTA
>AHTC1001775P00167
GCTTCTCATCTAAGAGCACATGTCCCTCTCTCCAACCACCAGATGTGTCTCGTTTGGCAA
>AHTC1001776P00399
TTTTCGCGTCTCTGGGACTATTGGCAGTGTGGAATGACAAGGCCTCCAAGATACCCTATA
>AHTC1001776P00125
AACCCATCAATCATGGCAGGGAGATTGGCGAACGCAGCATCGAGAATCATGGCCGGAAAC
>AHTC1001777P00496
AGGAGAGCCATGTATGATAACGACATGGCTAGGGGAGTTCACTTCGCCTTCAATGCTCGT
>AHTC1001777P00105
ACATAGAAAGATGCGGTTCTATCCAGGCTTAACCATCACACCCACCGATCACCGCTTCTG
>AHTC1001778P00797
TTTGAAACTCTAACAGCACCAACAGGGCTCCGACTACACCATCCGGCATACGATATATTC
>AHTC1001778P00128
GTGCTAACGTCAGCTAGCTCTATTCGCGCGCAGCCACGAACCGTCACGAAGTCAGCCTTC
>AHTC1001779P00228
GTCCAGCCACCGCAGGGGAGGAGAGAGCCTCTGCTGCGCGCCGCCGTGCCTCCATCGCTG
>AHTC1001779P00006
TTCTACTCTCACAACGCGAAGCAGCACTCCCTCGAGCTTCTCCAGTCCTCCGTCGTCTCA
>AHTC1001780P01125
TTTAGTTAGGCCTCTGGGACTTTCAGTTGCTATTGCTGTGAACCAGGACTTGACAGGCGA
>AHTC1001780P00004
GACTCTAGGGCAGATAGTCGTAGGCTCATAATCATAGGATTACCTTCTATTTATTTTTCA
>AHTC1001781P00409
ACCGTTGTGCTCTCTAATTACACGCATTCTGATCGCTACGCACGGTTTCTCAACAATTCC
>AHTC1001781P00074
TTCTTCCAAATCTTCTACTCCTTTATACTCCTGCACACTCTAGCGATAAGGAGGAGGAGA
>AHTC1001782P00339
TCAGCGACCGCCCTCCCACCGAGATGGCGCCTCTGTTCCCGGGATGCGACTACCAGCACT
>AHTC1001782P00084
AAATGGCAAGGGCTCTTGCCTCACGCCTCTTCGTCATGCGCCTCCTATCCACCACCGCCG
>AHTC1001783P01393
GGGATGAACACTTACAAGGCCATGTGCAGGGATAGCCGAACTGTACCTGGAGCTGCAGCA
>AHTC1001783P01735
GCTGCTGATGCTGCATGCACTGTACTACGGGTGGATCAGATCATTATGGCAAAACCAGCT
>AHTC1001784P00413
CTCAACATACATAAGCTAGAAACACGGGGTCCTGTTTCAAAATATGTCTTGCCTGATGAT
>AHTC1001784P00638
CAGGATGAAGGTTTTGATGTCCAAACTGCTGGATATGGTCTAATGGCTACATACCATGCC
>AHTC1001785P00507
CCAAGCCCAGTTTGAAATCGAGTGTTGTTGCTGTTTTCATAGCGAATGAAGAGAATTCTG
>AHTC1001785P00173
GAGCTGATTCCAGAAGAAGACAGGGTGGTCAAGCACGTGCTCGACTCCCTCCTCCCCTTA
>AHTC1001786P00288
TCTGTCAGGACTGCGACGAACCGATTCACTCGGCCGGAAGCCTCTCGGCGAACCACCAGA
>AHTC1001786P00911
TTAAAGGTATGTTCACTACCTATGTGTACCATACTCAAGATTTAGACATGTTAATTCATA
>AHTC1001787P00424
GGAAACATATTTCCCAATGAGGAAATATGCCATCAAGGTGTAGGAGTCTATGCATATTTA
>AHTC1001787P00152
CAGCTCAAGGATCTGAAAGCCGAGCTTGCTTTGCTCCGTGTCGCCAAGGTCACTGGTGGT
>AHTC1001788P00877
TTGCAGCAACAAGAGAGCTAGACAGTAACAATGGCTAGCTTAGAATGATTGTTCTATATA
>AHTC1001788P00003
GGGGTGAGAGTGAGGGAGTGAGAGTGTATCCAGTGTCTCGCCACATTCCCCAGAGAAGAA
>AHTC1001789P00664
GAAATCATTCTCTAGTCCTAATGGCATTGGACCAGTCATGGGTACAAAAGTGGCCAAATA
>AHTC1001789P00929
AAGAGTGTTGTGCACAGGGTCATGCCTGATAAAGATGGTAGCAGGCTTTCAATGGCAAGT
>AHTC1001790P00636
TATGGCCTTGAAATGTTGAGGATATACACATTATTGGGAGAAATTCAAAAGGCACAAATA
>AHTC1001790P00578
TTTGATCCTTTGACAAAAGGTACAATATAATGTCTTGGAAGAGCCTCCTCTTATGTGCTA
>AHTC1001791P00380
TTCCGATTCCGTCCTCAAAGGATATATACTAACTCTGCAGATGACAAGATTCCTGCTGTT
>AHTC1001791P00482
CTTATATTTGCGCATCATCAGCCAATCATAGATGCGATACATGAGTGGCTTCTTAAGAAA
>AHTC1001792P00426
ATCCATTTTGCATATCTCGCAAGTCATGACCGAGAGGGCCGTTTCCGGTCAGGCTGATGT
>AHTC1001792P00034
AAGAAATTTACAAGTCTCGTTCATATATGATAATGTCATGCTCTGTACAGAGCCCCAAAC
>AHTC1001793P00083
TCAAAGTCCCTTCGGGAAGGATAGTTGCATCAGAGCATAAAGAGAGTCCTTTGGAATACA
>AHTC1001793P00538
GACTAGCTGATCTTTTCTTCTTTGAATTAATGTCGCGTGGATGCTTCCACTAAAATCTTA
>AHTC1001794P00068
TCACAGAAGGCGACTGTCCACTGCTCTATATATACATTAAATCAAAAGTTCACAGCACTG
>AHTC1001794P00055
AACATAAGATACATCACAGAAGGCGACTGTCCACTGCTCTATATATACATTAAATCAAAA
>AHTC1001795P01125
TATTAGGTGTGCAGATAATTATCCTAATATTAAGATTTAGATGGATAATTTAGGAGTATA
>AHTC1001795P00154
TCCTTCAATTAGAGGACTGCTTGAAATGATGAGTAGAGACAAGACTAAGCTTGAAGAATT
>AHTC1001796P00668
ACTCATTGTTCACAAAAGTCATTGTCTATCTAACAAAGTCTTTTCATATATTGGAAATCA
>AHTC1001796P00348
CTTCCCAATGGAATCAAGAATGAAGAACTTGATATGAGTGAGTTGTTTGGGATCACTATA
>AHTC1001797P00098
TGCCTTTTCAAAGGGTATCAAATTCCAGCCAATTCTAGAATTATTATCAATGCTTGGGCA
>AHTC1001797P00189
CCATGGAATTTAAGCCTGAGAGGTTTGTTGATAATTATTCAATTGATAGTAGAAGCACAA
>AHTC1001798P00573
AGTTTGAACAGCATTGGTTGGAGGCACAGACTGACCGCCAAGCAATAGTGAATGATGCAA
>AHTC1001798P00111
TTCTCTCTAAGATGGGGTTATGGCATGTAATGGTGTTGGCGCTAATTATGGCGTTTTGGA
>AHTC1001799P00227
CGATTCCTGGATTTCCGCGCGTCTCTCCACCGCCTCACGCCGTTACTATTCTCGATCTGA
>AHTC1001799P00854
TGAGTTTGTTCAAGGGCTGCTCATGTCGACAATTCTTGACGATAACTTATAACTGAAATT
>AHTC1001800P02509
CTTGGTCCAGAACATCTACCATTATCCCCACAATGATTGGCCATACCATTGCTATCCATA
>AHTC1001800P01794
ATATAAGATCCATCTGTATAGATATCATCATCTACATCCAGAAAGCCGTATGCTTTGGAA
>AHTC1001801P00156
AGACTCAACAATGGACACATTCTGTTCAATAGCATCACCCTGACACAACCCTGACCTGAC
>AHTC1001801P00160
TCAACAATGGACACATTCTGTTCAATAGCATCACCCTGACACAACCCTGACCTGACCTGA
>AHTC1001802P00868
CAGGTCAGGTCAGGGTTGTGTCCGGGTGCTATTGAACAGGATGTGTCCATTGTTGAGTCT
>AHTC1001802P00871
GTCAGGTCAGGGTTGTGTCCGGGTGCTATTGAACAGGATGTGTCCATTGTTGAGTCTTTG
>AHTC1001803P00348
CACTGGAAGTGCTTTGGGAGCAGCATTCACTGCAGGCTACGCATGGAAATATTCCAGAAG
>AHTC1001803P00200
TCTCCTTCCTTAGCAACTATTCCAACGCTATCCAACGCGATAGGCCACTCCATCCTTGGA
>AHTC1001804P02082
GCTGTCAACATTCAATTCGCCTGGCGGCGTTACAGGCAGAGGACTAGAGGTCCGGTGACC
>AHTC1001804P01002
CTTGCGATTCAACGAGTGGCGTCGTGCATCCGGCAACAATGCGAAAGAATGATGGGATGC
>AHTC1001805P00525
TGGTCAAGAACGGTGTAATAGCTTCATCACCGGTCACTGGATTTCCCAAATTTGATCTCA
>AHTC1001805P00035
TCACTTAGATTCTCTTCGACCCCATTCTTCACTGAGCTTTCTCTCTCTTGGGTTACTCCA
>AHTC1001806P00867
GCACTTGTGGTGACCGGTGCTGGAAAATCGGACGCAGTTCACTTTGCGCTGCGCGGATCT
>AHTC1001806P01241
AGAGAAAGCTTCCTGTTACTTGCATCGTTTGAGGAAGCGTATTGCAGAATGGTAATGTGA
>AHTC1001807P00460
TGCATCATGGAATGGAAGTTCGCCTTGGTCTCTCTAAGGGGCCAGTCTGCCCTAGTTTTA
>AHTC1001807P00155
TCGTTTTGGACTCCAAGGTGTCAAGAGCGACATCGTTGGTTCTCATCCTCTCCAATCTGC
>AHTC1001808P00345
TTTGGATGAGGAGGATGCGTGTTCTAAGGCGATTGCTTCGTAAGTACAGGGAATCAAAGA
>AHTC1001808P00232
GATTCACTCACGCTCCCGGGCTCGCAGGATGAAGGAAGCCAAGCGGAAGGGTCGCCACTC
>AHTC1001809P02187
CTCATTGTTGGATGTATCGTTTCCCCTTGGCTTAGCACTTAGCCAAGCTGTTGTGGAAGC
>AHTC1001809P01508
CCCAAACAAATAGAGCACGTAATGGTGAGCTGTATCGCTACATAGCGGACACAAAAGGTG
>AHTC1001810P00640
CCAGAAGGCACCTACTTTTAGCGTCCAAGGTCGCATATAGATGTCGGGATCATATTGCAT
>AHTC1001810P00648
CACCTACTTTTAGCGTCCAAGGTCGCATATAGATGTCGGGATCATATTGCATTCGCAGTA
>AHTC1001811P00556
CTATTGCAACACAAGATGTATACAAATTGGCTGAACACATCCGGTCCAAGGGTGGAAACA
>AHTC1001811P00059
AGGCCAAGGGTTGAGAGGCAGGCACGATGTGTCCATAACATTCAACGGATGAATTCTTGG
>AHTC1001812P01162
CACCATTGATGGAGGTATGGTGATGTAAATCAGCAACCAGAGCTACTGAAGTGCAGAGTT
>AHTC1001812P01054
TTTGGAGACAATCCCATTAGGGCGATATGGTCAACCAGAAGAAGTTGCTGGGCTGGTGGA
>AHTC1001813P00330
GCGGAAGCAGGAACTCCAGCTAGCCAGAATGCGGAAGCGCCCGTTGTAGTGGTCACCGGA
>AHTC1001813P00567
TCTATGATTAAAACTGCTGTTGATACTTGGGGAACAGTTGACGTGTTGGTAAATAATGCA
>AHTC1001814P00605
TATCAAGTTCTAGATTCTATTAGATAGCCGTGGTTGTTGAATCTAATTAGCTGGAGGTAT
>AHTC1001814P00598
TGCGTTTTATCAAGTTCTAGATTCTATTAGATAGCCGTGGTTGTTGAATCTAATTAGCTG
>AHTC1001815P00160
GCACGCGCGACCGTCCCTACGGCCACTGCCTTGTCGCTGGGATCAAGAAGTATCCTTCGA
>AHTC1001815P00191
TGTCGCTGGGATCAAGAAGTATCCTTCGAAGGTTGTGAAGAGAGACTCCGCCAAGAAGAC
>AHTC1001816P00583
ATATTTTCCATAATCATGTACGGTTCACCACTCTCAATTATGAGGCTAGTGATCAAAACA
>AHTC1001816P00093
TTCTCAAGAAACTGAATCCATTCATTCTCTGAGCTACCTTACATACATTGCTTCAACAAA
>AHTC1001817P00497
CTGATCTTGTGCGCAACAAAGGGATCTTGGTCAATCAGTGTCCCTACTATGCTCGCCGTA
>AHTC1001817P00484
CATCAGAACCTTGCTGATCTTGTGCGCAACAAAGGGATCTTGGTCAATCAGTGTCCCTAC
>AHTC1001818P01524
GGTCCTTTTGTGTGTGGGTAGATCCAGTTTGTGCTAGCTGCCAGCTGGGATGTATCAATA
>AHTC1001818P00113
CTCACTGCTTTCTTCGACGGCCAATGGCCACAACATCACACGCATTCTGGCATCCCACCC
>AHTC1001819P01240
GATACTCTCTGTTCTCACGCTCGGTATTAGCCTTACGATTATTACTCACTCCGATAAGAA
>AHTC1001819P01010
ATCCTAATCGCTGCACTCGGCATACACTTCTTCCAAAACAGCGTCGGCATAGACGCCGTC
>AHTC1001820P00628
CTATACCTGCTATGGTTCTAGCCATTGGAGTCTTAGCTGTACCAGAGTCACCAAGGTGGC
>AHTC1001820P00054
GAAGTTGAAGCAGAGAGCAAGAACAGGAGCCTTGAGGATTTCGATCCACAAAAGAAGCCT
>AHTC1001821P01635
AGGTATCATATGCTTCGATTACTACTGTGGTGGCAGGCTAGCAGGTCAAGTTGCAATTGG
>AHTC1001821P00281
TCCGACTGGATCGGACGCCGGTACACAATAGTGCTCGCCGGCGCTATCTTCTTCGCCGGA
>AHTC1001822P00697
TCTGCAGAGATGCTCGTGGGAATCCGCGGGTGGGGATCGAATCACGACCGTCCATGTGGC
>AHTC1001822P00704
AGATGCTCGTGGGAATCCGCGGGTGGGGATCGAATCACGACCGTCCATGTGGCAGATAAA
>AHTC1001823P00993
GTATGCAAACCATGGGTACCACTATATGGAGCCACCACAAGGATACATGACCCAAGGGTA
>AHTC1001823P00176
ACGACACACCCGCTCCTGTCGTTTACAAGCTTGACTTGCATTGCGAGGGATGTATTAAGA
>AHTC1001824P00830
GATATTGTGATTGGCTAGGTTTAAAGATTTGACAGCCCTATGTTCAACCAACCTGCATTG
>AHTC1001824P00727
AAACACAGGAGAATGTGAAGGCAGTGTTTGATGCAGCCATAAGAGTTGTGCTTCAACCAC
>AHTC1001825P00285
TTCCTCTTCGTCTTTTTGTGAGTGCATTTTGGTTTTGCTCTGCACAGATGCGTAATTGAA
>AHTC1001825P00251
TTTGAAAATTTCGTGGTTCATTCATGGAAGCTGCTTCCTCTTCGTCTTTTTGTGAGTGCA
>AHTC1001826P00590
CATCAAGAGGAGGATGAGGATGACGACGACTGAAATTGGCGTGCAGACTTGAAATGTGAT
>AHTC1001826P00026
GTTCTTAGCCTTTCTCGCTTTGATTCTCAGCGTGTGTATTCGGTTCTGCTTCGCGTGTTG
>AHTC1001827P00043
GTTCTGCTTCGCGTGTTGAAGTTCATCTATTTGGTCCTTGTGAGACCATCTTAGTACAGG
>AHTC1001827P00467
AAAAGCAGCCAAGTTCAGCAGATGATGGAGATGAGGAATCAGACAAGTCCAAATCTGAAG
>AHTC1001828P00763
TTGCTTGGGCCAAGAGGTGTCTTCAGAAGGAAAGTGTCTCTAGTTCACTCCCTGATCAAA
>AHTC1001828P00017
TGAGAGCAGGAACAGTGTATATGTGTGGGGGTGGGGCAACTAGGCTTGGGTGCCGCGCCC
>AHTC1001829P00975
ATGAATTTGTGTGTGGAATTATACTTGAAGTCTTATATATCTATGTAATGATGAAGTTGT
>AHTC1001829P00182
CGCTAAGTGAGGCCTAACTTGCTCTCTTCCTTCTCCTTCTTCTATAAATTGCAATAAGCA
>AHTC1001830P00214
AGTGTATTGGCTTGTAGCTACGCCATTTCGGGTGGCGCTTCCAGTTCCGAGCTCAGTGGC
>AHTC1001830P00530
CAAATTTTGCAAGAGCATACACGGTGCAATTTGGCACTTGCAAATTCCCTGAGAACTTCA
>AHTC1001831P00552
AATGTGTTCTGGGATAAACATGGATCTACTACACAAATCGACAGGGGAAATGATGTTGGA
>AHTC1001831P00559
TCTGGGATAAACATGGATCTACTACACAAATCGACAGGGGAAATGATGTTGGAACACAGT
>AHTC1001832P00790
GATTGTTACCGAGATCCTTCCTGCCAAGAAGTTCTACCGCGCAGAAGAGTACCATCAGCA
>AHTC1001832P00111
TCTTCACTCTCACTCAGGGTTGGAAGATGAGAATTTGTGGAGCAGCAAGCTGCAGCAGCA
>AHTC1001833P00117
CAAATGTTGTCCTGCAATCATCAATCAGCATGCCCGCGATAGGCCTAGGCACTGCGGCCG
>AHTC1001833P00428
TGCTCAAACTTCACAAGTAAGTAGTTAATTTCTACTTATATATACATTACTGGTTGATGC
>AHTC1001834P01107
GAGCGCAAGGTGAAGAACGGCCCTGCAGGATTCGATGTCATAGATCATCTATGGGATGGA
>AHTC1001834P00001
GGGGAGATAACTATCACATATTAAGAATCCAAGCGTGGAATAATGCCAAAGAGTTGATGC
>AHTC1001835P00390
GTGAAGATGCGGCCGCAAGGCGTCCCGAACGACACCATAGTCAAAAGGGTGCAGCCTAGC
>AHTC1001835P00019
GGGGTGGCAGAGGTGACCTGCAACTATATTCTGTCCCAGTTCTATATCATTCTGCCGAAT
>AHTC1001836P00995
GATCCGTGTTTGCCACGTACGCATGCATAGATCGATATACGTACGGTGAAACTTTCCATG
>AHTC1001836P00951
TGCCAGGGAAGGGTATATTGCAAGCGTCGTGTAGTTTTGACATTGATCCGTGTTTGCCAC
>AHTC1001837P00257
GAAGGGTCAGCGCTATGAATTCCTGTGGAACAAGACCTGGGACAAGGAACACCGAGATGC
>AHTC1001837P00485
CTGAATCAAATACCGGAAATGTTGCTTGAGATACATCTTTCTGAGTACCAAACAATTCGA
>AHTC1001838P00888
TTCTGTTAAGAGATTGTTAATCATTGTGTATTACGCAGAGGTCACTCAAACGCAATATAA
>AHTC1001838P00234
TGCTATTGAAAGTTCAGGGCTTGATAATACCGGTGGCATGCCTCCCGAAGTTTCTGGCGC
>AHTC1001839P00075
GTTTCACAATTTTACAGGGAAATTGAAGAACCCCACAACATAGATGAGAGAGATCATCAT
>AHTC1001839P00085
TTTACAGGGAAATTGAAGAACCCCACAACATAGATGAGAGAGATCATCATTATCATCATC
>AHTC1001840P00308
CAACACAGAAGTTAAGGACAAGAATGACAACAATAACAACAAGTCATGAAGTGAATAGTA
>AHTC1001840P00358
GTGAATAGTATAGAGAGTTTGGAATTATTAAGGGTGCCTCTAGCTTCAATATGATTAAGA
>AHTC1001841P00658
TTAGCGCAATCATGTGGCTATTGTACGGCATCTTCCTCAAAGACATTTACGTTACGCTCC
>AHTC1001841P00166
TCATCTTTGGAATTCTAGGCAACATTGCTTCCTTTGTATGCTTTCTAGCACCACTACCAA
>AHTC1001842P00590
TGATGAGCAAGAAGTGTCGAAGCCCGGAGGACAGGGGACTAGTACTGAGAAAGAGGGAGC
>AHTC1001842P00253
ATGGTACTTTCACCTTTTCGGCTACTGCTGGTGCCGAAGATCATCTGTATGACTTGAAGT
>AHTC1001843P00592
GCTCTGAAGGCTACATCGATGGCAAGAACGATCGCAGGCTCGATGATTGTCTCCGGTACT
>AHTC1001843P00023
GCCTCCTGCTTGGTTGTGTGTGGGCGTGGCCCGTTCCGCTTTCATCACACCATAACAATA
>AHTC1001844P00805
TGCTTTCAAGCCCTGATAGTCTGGTCTGTCACCACAAATGTAGAACAGGATTATAAATTA
>AHTC1001844P00289
AGTTCTGGTAATGGAGAGTCTTGAACATGCCATGAGGCGAGGTGCGCCTATTATTGCTGA
>AHTC1001845P01086
ATCATCATGAACCATCCTGGCCAGATTGGCCAAGGTTATGCTCCAGTCCTTGACTGCCAC
>AHTC1001845P00330
GAGACCACTAAGTACTACTGCACTGTGATCGATGCACCTGGTCATCGTGATTTCATCAAG
>AHTC1001846P00835
GACTCTATATGCTGACTATATAGTGGAGAGCTTAAGGCGGTAATCGTTGAAGCTGGCTCC
>AHTC1001846P00478
ATCAGTTGTGTATCCCCACAACTATGGCTTTATCCCACGAACTATCTGTGAGGACGGTGA
>AHTC1001847P01028
TCTCGAGAGAATTTGGAGTGGGATTTGCTAGTACAAATGATCAAAGATTGTGTGAAAAAT
>AHTC1001847P00085
AGACATGAAGACATAAATAGATGAGATAAAGGATTAAAGTAAGCAAGTGTTAGAGTGTGG
>AHTC1001848P00652
TCGAAGCGTGGATTCGTACGACGGATCTCCATTAAGACAAGTCTCGATGCCGTTCGTGTC
>AHTC1001848P00321
ACCAGTTCCGCATGTACGAGTTCAAAGTGAGGCGATGCGCGCGCGGGAGGTCGCACGACT
>AHTC1001849P00402
TGCTGCTTTCACATATCCCATGTCGTTATGCGGCTAAGGATTGGGTCCACCGACCCCTAG
>AHTC1001849P01662
ATGCATTGGCTCAAGAAAGTGCAAGGCAGCCACCGAACCTGAACAACGCCATTGGAACCC
>AHTC1001850P00445
TATAAGTTCTCTGAGAATTAAATCTCAGCATTAGTTCTATAAAGTTTCATTCCTCAATTG
>AHTC1001850P00044
GTGGGTTTCAGAGCATAAGCTCACTACCATTGGGGCACTGTGGGCGACAGGTGTTGGAGC
>AHTC1001851P00458
CACTGAGCTGGCTTCATGAAATAGTGTGTGTATGAGAGTTTGAAGAAGGAATGAATTGCT
>AHTC1001851P00486
TGTATGAGAGTTTGAAGAAGGAATGAATTGCTACTGAAGGTGATGATGAGCGTAAAGAAG
>AHTC1001852P00075
GGGAAAGTTCAATGTAAAAATGGATACAACCATGCCTACAAGCAATTCCATGATAACATA
>AHTC1001852P00329
TGAGAGGAGGTCTAAGCATGGTTCCATGGGAATCGTTCTGCGAGGTGGGTGTTGCTGATG
>AHTC1001853P00325
CTATTACTCGATGAAGAGATGTTGGTGAAGATTTGTGCGTCTGCTGAGCCTGGAGATAGA
>AHTC1001853P00235
GGAGGTCTAAGCATGGTTCCATGAGAATCGTTCTGCGATGTGGGTGTTGCTGATGAGGAT
>AHTC1001854P00580
GAAATGAATTCTCTTCCTAGATAGTATCATGTGTAGTGACAAAGGTCATGTAAAATTTTC
>AHTC1001854P00460
TGACTCAATGGTTTATGTTTCTATGACTTACTTCACTATGGGAGGGAAATTTGTGATGTA
>AHTC1001855P00939
TTAAACATGAAATGTACTAAGAACCTGTATATCTTTCTCTATCTCCTGGTTCTGAGGCTA
>AHTC1001855P00102
TTCTGCAGCAAAACTTCACTGGAAGCTCCAAGGGACCCACTTGCAACAACACCAACAACA
>AHTC1001856P00300
TGAAGTCTCTGGAGCTCCTGGCACACTTTACGCTAATGAGACCTACCAGCTTCAGGTTGA
>AHTC1001856P00843
TGGTTCTCAGAGGTATTCGGATGTGGATATAGATTATCTGATTACCCCGAACTTTAGTGC
>AHTC1001857P00418
GTATATTGTCAAGTGTCATTCTGCATTGTGGTGGTTAATCCACTAATCAACCGTGCTCTT
>AHTC1001857P00317
ATAAATACTGAGATTTTGAGTGAAGTGTTGACCATATCTAGATCAAAATCACAAGTTCTA
>AHTC1001858P01339
GAAGAAAGCCAACTCCTGTATTTCCGAGCACGTGGCATCGACCCAAAGTCAGCTAGAAGA
>AHTC1001858P00541
CCCATAATTGACCGCGTAATGGAGCTCATGTGCGCTTTCGACGCCGGCGATCTATTCTGG
>AHTC1001859P00245
TGTTTGTGCTAATTGGTTTCTGAGACAGCAAGATGTCTGGTCGTGGAAAGGGTGGCAAGG
>AHTC1001859P00499
GAGCACGCTAGGAGGAAGACAGTTACGGCCATGGACGTTGTGTATGCCCTCAAGAGACAG
>AHTC1001860P00563
CAGGGTTTACTGCTTATGCAGGATTCTACGAGGTGTGCACGCCGCAGAAAGGGGAATATG
>AHTC1001860P01142
GCAAGAATGTTGGCAAACAAGTCATTCGTGTCGCCCATGAATGAATGATCACTTTTCATG
>AHTC1001861P00761
AGGTGCAAAGCCTCGAGGTCCCGGAATGGAGCGTGCTGACTTGTTAGACATAAATGGGCA
>AHTC1001861P00956
CCATGCCTTAACTCGCTTAGATGAGAACAGAGCTAAATGTCAGCTGGCCCTCAAGGCAGG
>AHTC1001862P00457
AGGTGTTTGGTGCTGAGTATGTCTCCCTACATGTCAGAAAGAGCAATCGTGCTGCATTTA
>AHTC1001862P00160
TGGTATGCATAAGGAAGGCAACGGTGGATGACCTGCTGGCTATGCAGGCATGCAACCTCT
>AHTC1001863P00462
TCATGATTCCCTCTCCCAGCGAGCCCGGCAAGATCGAGATGTACTCTCCGGCCTTCTACG
>AHTC1001863P01323
TATATGATGCCTTCAAGGTCTTCGTGGGACTGCCAACCACCGGTGGTCCTGCTCCTTCTG
>AHTC1001864P00615
TTGTAAGACCCTTAGAGCTCGTGTCCTTTTGCCTTGGAATCGCAGTGTTGCGGCACCATC
>AHTC1001864P00480
TGGTGTATCTTTCAGTCCGGATACAGAATCACTCTTTATTGGTGTCTGGGACCGCACCTA
>AHTC1001865P00225
CCTCCAATTTTTACACAGGGACGAAATGGAGTACGTTGCAGATGATAATGAAATGGCAGA
>AHTC1001865P00001
GGGGAACGCAAAGAGGAATCGAGATATCTGATCTATCTTCTATCTGTCTATCTAAGTATC
>AHTC1001866P00910
TTAGATCGACCTGGGGTTAGCTTTTGTCCCAGAACTACTTATGAGGACAATGCGATCACA
>AHTC1001866P00381
TGATGATGATGAATACGATCCTTTGGAAAATCGTATAACAGATACCACTGCCGCAGAAGC
>AHTC1001867P00586
TCTTGCCTTTTCTACGTGTGTTCGAAGAGATGAATGGAAGGGAGATCCTCGTTGCCGACA
>AHTC1001867P00384
TCATACATTGACGATAAGTTTGTGGTTTGCATGAAGAACATTCTAATGGCCGCTGGAGAT
>AHTC1001868P01376
TAATAACTGTATTGCGCACGCTGAAAGCTGCCGTACGATATAATAACGTTCTCCAAAACA
>AHTC1001868P01090
GCAGCTACTGGTGTTGTTCTAGACCCGGTATACAGTGGGAAGGCTGCATATGGATTGCTG
>AHTC1001869P00212
AAACTGTTAGATGAGTTGATATGTTTGACTAATTTATCATCTAACAGTCTTGAACTATCA
>AHTC1001869P00296
TGAATCTCTACTAATAAATAAGTGTCTAATCATCTGAGCGACGGTTGTTATCAAAGATAC
>AHTC1001870P00638
GCAGGAGGATTGACAGCAATACTACAATGCGATCGCTTTAGATCTCTAATTCCGGCAGGA
>AHTC1001870P00162
TAGTTCTATTGCTTAAGACAGAAGGGGTTGATGTAGGACTCACTTATGTTCAAAGTGCTG
>AHTC1001871P00750
CTCTAAAATTGTGAATCGGTGCAAGCGCAGCTTGGCTGAGATTGCTGTCAAAGCTGTTCT
>AHTC1001871P00581
AGCAAGCTGAGCGGCTCTTGGAACGTGGAATTCATCCAATTAGGGTTGCCGAGGGCTATG
>AHTC1001872P00690
TCTATGTTACACTTCCGAACATAGTGGGAGTGACATTCGGGACAATACAGATGGTGCTGT
>AHTC1001872P00499
AAGAACAGCTCGTCTAGAGCTTCTTGGATGGATCTGCGTCGTCCTTTCCACCAGTGTCTT
>AHTC1001873P00409
ATCTGAATGGTCTGCTATAATGTTAACGTATGGCTTCCCGCTTGCAATTATTGGCATGGC
>AHTC1001873P00841
AGATTTATACGAGGTTCGTCTTATCTCTAATACAGACCCCAAATCATCTTCATGAAGATC
>AHTC1001874P00587
GAGTTCTTGATCCACCAGGATGACTCAGTATTCGGGAAGACCATCGCAGAGTTGTTGCCA
>AHTC1001874P00169
GAGCAGCAGCGAGGAAGAGTACCCAGGGAGTGAGTATCGCCCTAAAGACAGGAAGAACTG
>AHTC1001875P00561
TGGATGGCAAAGTTGTGACTAGTCGTGCACCGGGCACGACCATGGAGTTTGGGGTTGCGC
>AHTC1001875P01180
TCTTGTTACCAGCAGAGGCCCAGGGACTTCTATAGAATTCGCATTAGCTATTGTGGAGAA
>AHTC1001876P00324
GGTGCTGTCTCCGGTTGCGCGGCCGTCTCGGCTGGCATCAGTCGATGGTACTCTGCCCAC
>AHTC1001876P00312
TTCACCATCGTCGGTGCTGTCTCCGGTTGCGCGGCCGTCTCGGCTGGCATCAGTCGATGG
>AHTC1001877P00656
AGTGAATTGTGTGTCGCCGTATGGCGTTCTTACAGATCTAGCTCTAGCTCACTTGCCGGA
>AHTC1001877P00521
GGGATCAATTATTTCTCTAGCGAGCGTGTCTAGTACTACAGGGGGCCTTGGGCCTCATGC
>AHTC1001878P00710
TACCATAGGGTTTTAGGCATGCTATGTGGGAGTTTTCCAACCATATATTCATTTGATTGA
>AHTC1001878P00657
CAATTCTGGTTGGATGAACAGAATGCCCCACTTTTCCATCATCTAGTACCAACTACCATA
>AHTC1001879P00298
ACATTCCTGAATTGCGCAGGTTCATGAGCGATGCTGCGCATGACCTCATCAGATTCGCTT
>AHTC1001879P00009
ATTACGGCCGGGCTTGCGTTATCCTGTGAGGGTTGCATAGCCTCTGGTAAGAGATAGATA
>AHTC1001880P00718
AAGTTGATAGCTGGTGACAGCGACTTCTTTGCTAACTTGGTCGTAGAGGCAGTGCAAGCT
>AHTC1001880P01327
AGCTATGATCAAGTGAAACAGTTGGCAGTTGGTATGCTAATTCGTTAACCGATGCTTTTA
>AHTC1001881P00930
ACCGGAGAGCTCTTATAATGTCGTCGTGTTAGGCGAAGGGAGCGCCAGTGCAAGCGACTA
>AHTC1001881P00649
GGGCCAACAGAGAATGGTCCAACGGCAGAGGTCTCCACAGCTGACGCCTTGCAAGTAGTT
>AHTC1001882P01014
TTTGTTGGCCGCTTAAGGGACTGGGCGCGCAATCATTCGGATGACCCAGAGATAGAATCA
>AHTC1001882P01343
GCTTGTTAAATGGGACCAAGCTAGCCTTGCAGCAGCCATGGGGCCAGCAGCTGTGCAGCT
>AHTC1001883P01173
TCAGAGGGTTGTGAGGTGTGCCGGGCCTAGACGGCACATCCTTAATCTCGGGCATGGTGT
>AHTC1001883P00748
ACAACCATTAAGAGTATGTGCCATACAGCGCCACATTTATTGCGGACTCTACTCTCTCAT
>AHTC1001884P00806
TACTAATTACACTTATCTCGAGTTAAGTCCTAAAGTGGTCCTTGAGATTGATCGTGTGCA
>AHTC1001884P00753
CATTTAATCCATATCAGTCTTTAGTATCTATAAACTCATGACTAAGCTTAGACTACTAAT
>AHTC1001885P00618
AATTTTTCAGTGCAAAGAGCAGGAGGAGTAGTTTGTTCCCATTCCATGCTAGTTCAGCCA
>AHTC1001885P00029
GGATGGATAACACACTCAGAAGAAGTGAAACTAGTTCTTGAGACAAACTTTGAACACAGC
>AHTC1001886P01420
TCGCAGGATCATGTACTCCGCCCACCAGTTGCCTAATTTGGCACTGTACAATGGCCTCAA
>AHTC1001886P00313
TTCACTCATTCACCCACGCACACGGATTCCCTCTTTTCCCAGAAACCAGACAGATACACA
>AHTC1001887P00328
GATCCTGCTCCCACCCGCGAGCAGATGATTGACACTTACCTTAATACCCTCGCCTCCGTC
>AHTC1001887P00851
GAGATATATACAATTGGTCTTGCCAGGTTACGCAGCCCATCTCGAGGAATATGTGTTCTT
>AHTC1001888P01107
GAATGTATGACTGTAAGGCTCTAACTGTATGATCGTCCTCAAAGCCAAATGTCAGAGTGA
>AHTC1001888P00742
GAGGAGCTTGCTGTATATAGAGACAGCAGACAGGCCAGGCTTGCTCGTTGAAATCATTAA
>AHTC1001889P00757
TCATCATCATGTAGAGTATTGAACAGCTGCTTCATAATTAGCCTTTACTGTAACATTTTA
>AHTC1001889P00062
ATGGCAGCATTCTCATGCTCGTGGCTTACCCTTCCCTCCAAAATGAGAAGCCTTTCCCTC
>AHTC1001890P00090
CAGCATTCTCATGCTCCTGGCTGACCCTTCCCTCCAAAATGAGGAGCCTTTCCCTCACTC
>AHTC1001890P00236
GTGAGCATAATGCAAAACCAAACTCGGCGTTCAGCGATTGTTTGCGAGGCGGCGCCACAA
>AHTC1001891P00257
TCTCTCTGCATTGAGCAACTCATCTCACTAATAGAAGCAGCCCTAACTTAGTTTCTCACA
>AHTC1001891P00271
GCAACTCATCTCACTAATAGAAGCAGCCCTAACTTAGTTTCTCACACACAAATTCTGAGT
>AHTC1001892P00324
TAAAGCCACGGCTGTGCCGTCTGAGATGAAGGCATGGGTGTACGGTGAGTATGGCGGAGT
>AHTC1001892P01070
CAGGAGCAGTTACACCACCTGGGTTCAGATTTGTGGTTACTTCCAATGGAGCTGTTCTCA
>AHTC1001893P00732
ATAACTTACAGTGGTGATATCACTCAGATGCATGTCGCCTATCGATGCGTTTGGTGATGC
>AHTC1001893P00156
TGCTTGATCGGATACTTCGACGAAGGTAGCCATGAGTCCCACAGGTACTACCTCTCCCGA
>AHTC1001894P00567
ATATCAGCCCAGGCAGAGCTTCAACGGCCCTCCTAAAAAATCATCGAGCAAGAAAATCTC
>AHTC1001894P00095
GTTTTCATCGGCGGCGCGTGGCGATTTTCAACTGCGCGTGAGGGTCTCGTTGGCGCGTGA
>AHTC1001895P00060
ACATGCAATCAATCTAGTGAATGAAAAACGGTGTGCTCAACATGTTTGAAAACTGAAACT
>AHTC1001895P00016
TAACCCTACCATTATTTTCACATAAATTAATGTTTGCCATAAACACATGCAATCAATCTA
>AHTC1001896P00772
TGTTGAATCCAGCGCCTCTAGTGATGCTATCCTTAAGGCTAGCGCTGCTAGCGAGGCTAT
>AHTC1001896P00243
TCTCTTCCTTATCTACTGTGCAGAAGCGGCTGCTATTTAACGGAACTGTCAAAACCTATA
>AHTC1001897P00556
GCAAGAATCTGAATACGGATCAGGTTATGGTGGTAGAAAGGAGGAATCAGAATATGGTTC
>AHTC1001897P00550
TAGGAAGCAAGAATCTGAATACGGATCAGGTTATGGTGGTAGAAAGGAGGAATCAGAATA
>AHTC1001898P00001
GGGGAATGTCGATGTCGTTTCATCGATCTCGTGATCCTGAACCTTCGCTCCATTGTTTCC
>AHTC1001898P00018
TTTCATCGATCTCGTGATCCTGAACCTTCGCTCCATTGTTTCCGCTTTCAATCAATCAAA
>AHTC1001899P00287
TCAGTTATGGGACGAGTGAGTACGAGGAGAAGCCAAGCTATGGTTATGGCCGCTCTGAGG
>AHTC1001899P00154
TCTGAGTATGGATCCTCCGAGTATGGATCCGGGTATGATGTCAGCCGGAAACAGGAATCT
>AHTC1001900P00607
TCATTACCAAAGCCAACCCTCGTTTACTGCGGCCATGAGTACACAGTGAAGAATCTGCAA
>AHTC1001900P00047
TAGAAAATTAGAAATAGCCCGAAGCATCAGTTGTGTTGGGACGTAGTAGCATCATCATCA
>AHTC1001901P00110
GCATATGACAACATAGGCAGGTACCTTAGTCAGGCAATGCGGTTCCTCGTTCAAGATTAT
>AHTC1001901P00178
TCCAGTGTGTATTTACCAAAGGCTCGTTCAATCTTCTTGTTAAAGTGCTCATTACGATCA
>AHTC1001902P01147
AATATCCTGAACCGAGGAACCGCCATTTGCCCTGACTAAGTACCTGCTATGTGCATAATG
>AHTC1001902P00064
ATATCAAATTAGATACCGTTTGGCGTTAGCTGTGAGATTGGAGCTTCAATTTGTTGAATA
>AHTC1001903P01060
ATTTGAATGCTGGACATGAATCTTCTGGACACACTACCATGTGGGCTACTTTGATCCTTC
>AHTC1001903P00498
ACAGATGATGAAAACTTCAAGCTTGGGTGGCCTCGTTCAACGATTGAGCTTGTTGGAGAG
>AHTC1001904P00543
TCTGGTCAATTAGAGTGGGCGGTGCCTGCCTTTGTTCAATTAGAGCCTCGAGTGCAGAAT
>AHTC1001904P00573
TTTGTTCAATTAGAGCCTCGAGTGCAGAATGCAAAATATTAGCACTAACTAGCAATGAAT
>AHTC1001905P00885
GCTGAAGAGGCTTACAAGTGGAGCCAGGGTCGCGCCATTTTCGCTAGCGGAAGCCCATTC
>AHTC1001905P00153
TCTTTATATACAGCACTCGGAGGAGTTCGTCCGTCTGCCTGTTTGCCTATCACCATTGAT
>AHTC1001906P00531
GATTTCTCATCTACTCTTGTCAAGAAGGCACCAGCATGATCCTACTTATAGTACAATAAT
>AHTC1001906P00087
CTGACTTCTGACACTGAACATGTTTCAGGGTACTGTGGACTCTGTGCTTTTAACGCGTAA
>AHTC1001907P00136
TCCACATGAACAAGTTCATTATTTATTGAATCAAAAATGGAACTGCTGTGGTTCAAGGTA
>AHTC1001907P00127
CTCACAGTCTCCACATGAACAAGTTCATTATTTATTGAATCAAAAATGGAACTGCTGTGG
>AHTC1001908P00081
CTCCCTTGCAAAAGGGCGACGCCTGTGACTGTGAGAACAACGCGTCCTCACAGTCTCCAC
>AHTC1001908P00437
GATATCATCATCACTTATGGCTTCTTCGGTGATGCTCTCTAGACTCGGTTGCCAAATCTC
>AHTC1001909P00589
TGTCCATGTGGAGACTGGGAGGACGCGTTCTTCTCAAAGTCACAGGTATCTCCCTTTTGC
>AHTC1001909P00094
AAATACATATGTTGAGTACAAGAGTGGTGGTTTATCATGTGACAACACGCTAACTAGCAA
>AHTC1001910P00919
TGAAGAATCTGGCTGGAAACTTGTGCATGGTGATGTATTTCGCCCTCCTCGCGGTTTAGT
>AHTC1001910P00804
TGGTCATCTTCCTTACTGGATTGGTGTCAATGATATTAATGCGAACTCTGAGAAATGACT
>AHTC1001911P00715
TGCTCGTGCTCTCTCAGTTTTCCATCCAAATGCCCCTATCGATGATAAGATTGAATTTTC
>AHTC1001911P00020
GGATCTGTCAGATGAGATAGTGAGTTGCATTCCAAGGTGTACTCTTATCTGTCATCATCG
>AHTC1001912P00747
TCCTCGACTCGGCCCCTCGTACTGGTTGACTCGCAGGAGATGGGATCCGACTCGTCCACA
>AHTC1001912P00840
ACAACCTGTCTCTTGCGGAGGCGCTCGTAAAGCATATCGGGTCTTGGCTGTGTCTCTGGT
>AHTC1001913P00160
TCGACCAGAATAGGGCTCTTGTTGACGCCCCTGATATGGTCCGATCCCAAGTGAATTTCA
>AHTC1001913P00337
GGAGGAAACTCATTGTCCAGAAGAGAAGGGCATCCCTCAATGACTTCGACAGGTTCAAGA
>AHTC1001914P00506
GCCACGCCCACATTGGCGGCGTCACACGCCTGTGTTCTCATCCGGCCTGGTGGATTCCGA
>AHTC1001914P00552
CTGGTGGATTCCGATGTCATTGAATTCGAAACGCTAGCTGGAGTATTGACTGTCAAGAAA
>AHTC1001915P01003
GTCTGCCATGGACAGCTCTAGCAGGAACGCCGGAGATATGCTCGACCGACTCACTTTCAC
>AHTC1001915P00385
GCTTAGAGCTATTCAAACCAGAGCCGAAAACTCCCGTGGTCTCTGGCAACCATTCACTGC
>AHTC1001916P01253
CGGAGAAGGCACCAGGCACCATCAAGCGACAATGATGCTAGTACAGACAATGTCGATGAT
>AHTC1001916P00280
GGAGCCTGATCGAGTTGTAGTCTATTCGGATGGCATTTCCCACGACTCAGGTCACGAAGC
>AHTC1001917P00886
TTGTACGGTGCGCTACCCGCGAGCCTGACCGCACTAGATAATTTACAGCTTTTCAATGTG
>AHTC1001917P00866
TGGATTTGAACCACAACAAGTTGTACGGTGCGCTACCCGCGAGCCTGACCGCACTAGATA
>AHTC1001918P00547
TAGAGGAACTGGAAGGCCTAGAACTGCTCCACCGGATTTGCCGTCGTTGCTCTTGGATGC
>AHTC1001918P01385
TGCCCCAGACAGATTCTAACGTCTGGATCTCGTCTCTTGGTTGATGTGTTACTTACGTTG
>AHTC1001919P00581
TATTGGTGTGGGATTGGTTGTTGTATGTACGTGCATGGTTGATTACCGACTCGTTATCAA
>AHTC1001919P00007
GGATCTTCAACTCAATAAGCTCTATTAGCTATAATACATAGCACACTTACTTAGTGAGTC
>AHTC1001920P00364
GAAAGAACTTTGCGCGAGCATAAAGGTGATGCAGTTGCTGCCATTCGTCACTTGCTTCAG
>AHTC1001920P00393
TGCAGTTGCTGCCATTCGTCACTTGCTTCAGTAGAATGGTGGGAAGGAAGAAGGGTTTAA
>AHTC1001921P00594
TACTGCCAATTTGTGCGGAACGACTGATGTCAAGTGTCACAATAGCTTGTCATAAATCAT
>AHTC1001921P00079
GAAGCTGCCACAGGAAATGGCTCCTAAGCAGCCAAGTTCGGGTATGTTCGTCGGAATGAA
>AHTC1001922P00387
GATCAGATCAGGCTTGTTAGGGGACAGAACTACTTCATCTGTAACTTTCCTGGCCACTGC
>AHTC1001922P00455
CATGAAAATCGCCGTCAACGCTGTCTAATCCTCCCATCCTCCTCATTCCATCATATTTTC
>AHTC1001923P00388
ATCAGATCAGGCTTGTCAGGGGACAGAACTACTTCATCTGCAACTTTCCCGGCCACTGCG
>AHTC1001923P00458
GAAAATCGCCGTCAACGCTGCCTAATCCTCCCATCCTCCTCATTATTCCATCATATTTCT
>AHTC1001924P00110
ATGACAACAACCATCACGAGCTTGTTGGCTCTTATCATGCTGTTGAACAATGAATTCATG
>AHTC1001924P00086
TATTTTGAAATGAAGATGAAAACGATGACAACAACCATCACGAGCTTGTTGGCTCTTATC
>AHTC1001925P00221
TCCTCCGTCGGATGGATCTGATCCTTCAATTGAAAAATCATGAGTTTGTTTCTGAACATT
>AHTC1001925P00203
TGGAAGTTTATATACCTCTCCTCCGTCGGATGGATCTGATCCTTCAATTGAAAAATCATG
>AHTC1001926P00815
ATCCGACGGAGGAGAGGGACATGAACTTCCACCTGGCTATGGAGGTCCACCACATAGCTA
>AHTC1001926P00965
CAAATCATATCAAAGTATAATTAGTTGATGCATATAGTTATGTTGTTGATAATAATAAAA
>AHTC1001927P00886
CAAAATCTCAGCAGAACGTGAAGGCGGTCTTTGATGCGGCTATTCGAGTCGTTCTTCAAC
>AHTC1001927P01215
ATGCATTGCATTAGTGGAATTAATTGTGGAAAACTTATTGTCAAAAGTTGCATTTCATGG
>AHTC1001928P00568
GACACTGCAGGGCAAGAGGATTATAACAGACTACGACCTTTGAGTTATCGTGGTGCCGAT
>AHTC1001928P00184
CCCCTCACGCATCCACCATAAGACGGTGATTAATTGAAGCGTGAGGAAGTTGCAGCAAGT
>AHTC1001929P00934
GTGGCAACATGGAATACTATGCAGCTTATCCTGGTCCAGGTTACCCTCCTCAGATCTTCA
>AHTC1001929P00517
TGCATTGTGAAGCATGTGCGCAGGAAATCAAGAGACGCATTGAGAGAATGAAGGGAGTTG
>AHTC1001930P00902
GGGGTAGTTTGCACTGGTCTAGCGTACTGTCTCATGTCATGGACCATTGAGAGGAAAGGT
>AHTC1001930P00173
GTTCAGTTGGCGTATGCAGGGATGAGTATTACCTCAAAGCTTGCCCTAGAAGGTGGCATG
>AHTC1001931P01438
ACATTTTGATGATGATACTGAAGAGTTGCAACGATGGGACCAGCAGATTATGGGTTTTTG
>AHTC1001931P01228
GAAAGCTCTTCTTCCAGATAATTTCACTGTGCTGGACCGTACTATGATTGAACATAACCT
>AHTC1001932P01380
GATCAACTCCTTGGTGAGGGGTCTTTCGGACGTGTATACCGTGCACAATTCGATGATGGA
>AHTC1001932P01074
TCCAAGAAGTTGTCGTCATTAGACACGGAAAAGCTTGACAATCAGCCGTTGGCTCCTCTA
>AHTC1001933P00780
TCAACGAAGCCGAATTATGCCAATGGAATCCTGCCCAAGCGTCATGGCTAAGAGAATAAT
>AHTC1001933P00601
GTGCATGGCTTGGGAGGGTGTTGGAATAGTGGCATCAGCACGTAAACTTATTGGAGCTAC
>AHTC1001934P00205
TGGTATTGCTCGTGGACGACTCGCTGAGGAGCGCAAGTCGTGGCGCAAGAATCATCCTCA
>AHTC1001934P00436
AGGCTTCTTCCACCCTAATGTCTATCCATCTGGAACTGTATGCTTGTCTATACTTAATGA
>AHTC1001935P01219
AGAGAAATGCTTTGTCCTCGATAAGGGCCAATATAAGAATGTAGATATTGTATCACATAT
>AHTC1001935P00063
GGCTCCCATGGATCCCGACACCAACAGATGCATAGTATACCATACCAGTACATGATGTGA
>AHTC1001936P00832
TAGTGAAGAAGCCCATGGATCTGGGCACCGTAAAGTCCAATCTCGCGAAGAATGTGTACT
>AHTC1001936P00126
CGGCGCGTGACGATTTTCACCGCACGTGAGAATATCGCCGGCAAATAATCTAATCTTGAG
>AHTC1001937P00866
ACCTGCACCGTGTCTGATGTTGCCTCCGGCTCTAATTCGCCCCTCGACTTGCCAACACTG
>AHTC1001937P00458
TGGAGAGGGATCTCTAGGAACTACGTCAAGACTCGGACGCCCACGCAGGTCGCCAGCCAT
>AHTC1001938P00458
TCATTGAGCTAGCAAGAAAATCAGGCAAGTTTGATGAAGGGAGCTTGGAGTTTCAAAAGA
>AHTC1001938P00419
ACCAACCTCAAGATCACCTCAAGGTGTCAAAGGAGCAGTTCATTGAGCTAGCAAGAAAAT
>AHTC1001939P01385
TAGAACTGGCATTCTATCTTACGGTGATTAGGTATTATGTTAGCGCGGAATATGGTAATA
>AHTC1001939P00489
CTTGCTCTCCAATCGCCGCCGCGACTATAGCCGTGCCAAGTATCGTCTTGAGCATATTGT
>AHTC1001940P00689
TGATCTCATTGTTGATGTTCCGATCTTGGGGAGGCTGACTCTACCTCTGGAGAAGACTGG
>AHTC1001940P00030
CAACGGCTCTGCATTTTTCACATTTTCGACGTCACATCTCTGACCGTTCAATCCTCTGAT
>AHTC1001941P00091
CACAACACAACCCAAGACATGAAGATGGCTTCCCTGACTGCCCCAAAGCACTACTCCCTC
>AHTC1001941P00083
TCAGCTTTCACAACACAACCCAAGACATGAAGATGGCTTCCCTGACTGCCCCAAAGCACT
>AHTC1001942P00697
AACCAACCATTACGATATAATTTATTCATGGATATATTATCTGACACTGTAAAACATGAC
>AHTC1001942P00570
CTACTTCAGGGTTAGTTACTTAATTATCTGTATTCTCTTGGGATGTCAGAATCAGATTGC
>AHTC1001943P01739
CAAGCAGTGTTAGAATCGCAAGCCTCGGATATTGACGCATGCCGGGGACTGTTCCAGTGA
>AHTC1001943P00813
TTGGTCTGCGTCCAGGTGCTACTGCAAGTATCAGAAATCCCCGTGGTGTAGTTTCTGGTG
>AHTC1001944P00726
ATGATCTTCAAAGGTGAGTAATTCATACGCTGTATCAATTCCATCGAGAATAATTTGTGT
>AHTC1001944P00314
GGCTGGTGGCTTGCTCGATAAGGATGGAGGTCTTCGGGAGCTGATTGTTGGGAAAGACGA
>AHTC1001945P00169
TTACTGTGCTTGTTACTGGAGCTGGCGGTCGCACAGGCCAAATTGTGTATAGGAAATTAA
>AHTC1001945P00698
TGGAGGTCTTCGGGAGCTCATTGTTGGGAAAGACGATGAGCTCCTTCAGACTGAAACCAA
>AHTC1001946P00484
TGCTCGCAGGATCAGGGGTGAGAGGGCTTAGGGTTTATATATGCCTAACTCTTAGAGTTC
>AHTC1001946P00091
CTGATACTCCCAAATGGCTCGCACAAAGCAGACTGCAAGAAAGTCCACGGGAGGAAAGGC
>AHTC1001947P00390
TGATGCCATCAAGGACTCCGTTCTGGAGGAGAAGGCCTGGTTCCGCCCCACCAGTCTCGA
>AHTC1001947P00093
GTATCATTGTATGGCCGCCAATTCGAGCAGTCGAGGGATCACTGCCTTGGGGAAGCGACT
>AHTC1001948P00150
CATTGCTGTTATCCACATAAAGTCCCACTCGGCTTCACTGCTACTTTCGCGTGTTACTAT
>AHTC1001948P00341
GAGGAGTCAGAACAGGAATCAGAGGAAGTATCCGAGAATGAATCTGGAGAAGAATCTGAA
>AHTC1001949P01462
GCAGATGAAGGTGATGACATGGCTGTAGAAACCACAAATGGTGATGCATTGGAAGATCAA
>AHTC1001949P00686
CTGAATTGGTGAAGATTGTAAATGATAATTATCTGTATGCAAAAGTTGCAAAGTTTATTG
>AHTC1001950P00182
GAATCAAGAAATAGTGAATCAGAGATGTTTGATTTGGCACAAGAGTTCATGACAGTTGAA
>AHTC1001950P00001
CTCTCTCTCTCTAAGAATGATTCACAAAGCTTCACTCCTTCAATTGTTCATCACCCTTCT
>AHTC1001951P00231
GAATCAAGAAATAGTGAATCGGAGATGTTTGATTCGGCAAAAGAGTTCATGACAGTTGAA
>AHTC1001951P00052
TCTCTCACTCTCTTTATTCAAAAATGATTCACAAAGCTCCACTACTTCAATTGTTCATCA
>AHTC1001952P00614
GTTGAGAATGAGTTCGTTGAGCAGTGCGGTGCGAGATCTTCAACGCGAATTAGAGAACAA
>AHTC1001952P01237
TGCTGACTTAGTAAGGTTGTTGATCGTCGATGATTGGATTGAACTGGCTGGTTTGACAAA
>AHTC1001953P00082
TCAAACCCAAAATCTCATAATTCACTCATACCCTAATACATACCTCTTGCAACTCATCCG
>AHTC1001953P00243
CATACATACAGTGATAACACGAACATTGCATTAGTGTAAGGAAGCAAACAGAGAATCAAT
>AHTC1001954P00512
GAAGGCTCTGATTGATTCCCTGTTTGCTTGCTTATCACTGTATGTTAATTAAGAATGTAT
>AHTC1001954P00523
TTGATTCCCTGTTTGCTTGCTTATCACTGTATGTTAATTAAGAATGTATACCATATGTGT
>AHTC1001955P01446
TCATCAATGGTTCTGTAAAGCTGGCCAATACTCTAGGTATTTGAGATTACGGTGGTCCTG
>AHTC1001955P00644
GGAGTTCACCAGTTGAGGGTGTGGTTCAGCCTGGTGCTCTTATAACTCTCCCTCCGCAGC
>AHTC1001956P00339
TTGAATTAGGATTCGCCTCCTTACCAAGTCGCAGACTCACAGTATCAGCACTTCTCTGTA
>AHTC1001956P00003
GGTCTCAGTCTCAGGTTAGAAACCCACACAACCGTCGTCATTGCCGTCTCTCTCTCTCTC
>AHTC1001957P00410
GTTGCTACTACTTTGAATTTTAGAAGATCCTTGTCTAATGTAATCTCATTATTCATCCAA
>AHTC1001957P00050
AGAAAGATGAGTGCAACGGGAACAAGAGCATGGATGGTGGCATCAAGCATTGGAGTAGTG
>AHTC1001958P00473
TTTTTAACATTGATGAACAGTAGTGGCCCTGAGAAGATGTATTGAGAAGATATATTTCTG
>AHTC1001958P00210
AGGAGCAGCTGGAACCATGCTTCAATTCTACACGGATGATGCCCCGGGCCTCAAGATCTC
>AHTC1001959P00235
GGAGCAGCTGGAACTATGCTTCAATTCTACACCGATGATGCTCCGGGGCTCAAGATCTCT
>AHTC1001959P00202
AGAAGGAGAACAACCAGCGGTGGTGCCTCCGGAGGAGCAGCTGGAACTATGCTTCAATTC
>AHTC1001960P00591
CATTTTCCAAAGCGATATGAGGCAGATCTTGGTACACGTCACCGTGCCGTGCCACATCTT
>AHTC1001960P00031
GAAGCTCACAACGTGAAAGTGTTGGGTTCAGGAGACAAGTTCATAATCCTGGCTCATGGA
>AHTC1001961P00598
GTAGCACCTCAAGCTGTTCCTGCTACTGCTGCACCGCCTGCGCCTTCGCCTTCACCTTCG
>AHTC1001961P00733
ACATCTACAGATACTGCTGTCAGGGTAGGGTCTGATATCTATGGGCAGGCAGCATCCAAT
>AHTC1001962P00869
AGCTGAAGCTCCACCTGTGGCCCGAGTGCCTACAAGTGTACAACCTACAAATCCACCAGC
>AHTC1001962P01039
GTTCTGGTGCTGCTGGCGCCGGCTCTTTAGAATTTCTGCGCAACAGCCAACAGTTCCAAG
>AHTC1001963P01033
GATTATATCAACACAGCAGTGGAAAGACTGGAGAAGAACGATGTGAGATACAGGTTTGTT
>AHTC1001963P00307
AAAGTGGGTGAGATCGTGGGAGCAGGACTCCTCGTTGGGTGCTGCAAAACCTGCTCTGCA
>AHTC1001964P00594
GAGTCATCAACACCGGAGCGTGAGGTCACGCGCCGCCGCGACGTCACGGTGATTGAGCGG
>AHTC1001964P00916
CCAAGAGAGAGCTCAATCTCGATCTCAACCTAGCTCCGCCAATGGATGCTTAACTCCTTT
>AHTC1001965P00145
CATGACCATGACCACGCTCGAGAGGGCAGGGTAGTATCAAACATTCCAGTGGATATTTTG
>AHTC1001965P00386
TGCAAAGGAAGTTTCGTCTGCCTGAGAACGCTAACCCCTCCGCTATCACAGCCAAGTGTG
>AHTC1001966P01446
ATTTTTAGGATCCTTGATCTATAATGTGCGCTCGATTACTGAATGCAACATCAAGTTTGA
>AHTC1001966P00530
AATACCGTTGGATGGTACCAATCTACATTGCTTGGCTCATTTCAGACTGTGGAACTGATT
>AHTC1001967P01082
TGCTTAGCATTTGAGCAACAGTTTCATTATGCCGTATTCTTCGCATACATGAGGTTAAGG
>AHTC1001967P00549
AACTACTAGAAAAGTGCCATCCGCTTGGCATGTTTGATAGCATTGCTACTCTGGCAGTTG
>AHTC1001968P00209
TCTGCGATTGCTACGTTCGGCGCCCCGACCAAGCTGAGCGCGTCATTGGAACCCTACTCG
>AHTC1001968P00921
CACAAGGACACAGCTTAGCTTGGCCGAAAAATTGAACACGGCTGCTCAAATTCTGTGATT
>AHTC1001969P01518
TAGTTTTGTACTATAGAACGGCTCTGAAGTCACGAGATAGATAACACGGAAGCATTATTC
>AHTC1001969P00495
CGTGGGTTGGAGATGACCCCTGCGGTGATGGAGATCTACCTGCATGGTCTGGTGTCACCT
>AHTC1001970P00351
CCTCATGAACTGGGCCCGGAGGGGATCGATCTGGCCGATGACGTTCGGACTGGCGTGCTG
>AHTC1001970P00628
TATTCCTACTCTGTTGTTCGCGGATGCGACAGGATTGTTCCTGTCGACATATATGTCCCA
>AHTC1001971P00464
TGGGGTGTTGGACATAGATACCACTATATCCCTGGAAACTACCTGGCGTGCTATGGAAGA
>AHTC1001971P00097
TCAACAGCGGCTTCAAGATGCCTATCATTGGACTTGGTGTGTGGCGCATGGAATCTCAAC
>AHTC1001972P00442
TCGGCACAATCCACTGTGCTAGAGAAGAAGTTGGAACACCTACCTACGATGGTTGCAGGT
>AHTC1001972P00559
CTTTCGATTGAGCGCTGTCCGCCGATTGAGGAGGTTATACAGGCTGGTGTCGTTTCTCGC
>AHTC1001973P01504
GGGTGCATCAAGCCCTTGTGCGATCTTCTCATCTGTCCTGATCCTAGAATTGTGACAGTT
>AHTC1001973P01940
CAAGCTAATGCTGTCGTTATGTGCATCCTATAAGGTCCATCCTTGGTAAATAGAGGATTG
>AHTC1001974P00382
AGAGAAACAGATCGCGGAAATCATTGGCTCGGACCCATGGTTTCCGCAGACGAATGAGAA
>AHTC1001974P00079
AGATAATGGCATCGTTACCACTGAGTCCTTGGATAAGCAGAGCCCCAGTCGCTTCCTCTT
>AHTC1001975P00892
TAAATGTTACGCCTGTTCAGAAGAGTGTGTGTACTGTAACGCTTGCGGGATCCTCTCTCC
>AHTC1001975P01196
GAAGAACAGAATCTGATTCTACCGTTTACTAATTACCATGGTTGTTGATGATTGTATTCA
>AHTC1001976P01276
GATTCAGTTGTTAGTAGCTTTACCCGTTAATCATTATAGATAATGCGCAACCTTGAGAGA
>AHTC1001976P00025
AACTAAAGTGTGTGCGCTTCGTGCAAACTACTCATCACAAAACGCTTCACTGACCATAGA
>AHTC1001977P00695
CCAACAGAGTTTGCCGTATGCACAATGATCTTGCTTTCGAGTACCTGGATAATTGAGAGC
>AHTC1001977P00468
GAAAGATGGCTGGACCGTTTCAGGATGTAGCATTTGCCACGCCTATTGGAGTCACCAGTG
>AHTC1001978P00188
ACACAGATTCAGGCCCGGAACTGTCGCATTGAGAGAGATCAGGAAATATCAGAAGAGCAC
>AHTC1001978P00037
TTAATTCCCATTCGTCGCTTCGTTCATTTCCATCAATGGCACGTACCAAGCAAACAGCTC
>AHTC1001979P00707
GCATGTACAGAAAGGCCATCAAATTTACGTCTCTGGTCGTTTGGTGACGGATACAGTTGA
>AHTC1001979P01093
TGGATTCAAGAATGGGATCCCTATCGGGTCACAACTCTAGGATGCCTGTAGATATGGTGA
>AHTC1001980P00715
TGTGCTTGTGTGATTGAATTGCCGGAATTAAAGGGGCGAGATAAGCTTACCGGCAAGCCA
>AHTC1001980P00598
GTAGGAGCTGTACAACGTGGAGATCGAGCCTTAGTCATAGATGATCTTATTGCTACTGGG
>AHTC1001981P00244
TGGATCGCTGCTAACAATTCTCATCTGTTTGTGGTTGAGAACCAGCGAGTGCGAGTGGTT
>AHTC1001981P01113
AATCCAGAGCTGAAGTGTTTGTTACTAACGCCTTTATCATGTTTTATTCATGAGACAGCA
>AHTC1001982P01749
TAAAGAAGGAAGTTGGAGATCTAATGTAGGCCAAACCGATGTGAATGCTGTGACATGGGG
>AHTC1001982P01186
TCATTACCTTGGCGACGCCCTGCAAATGTGTTTCGTGTTAGAGAAGATGTTCGTCCAATA
>AHTC1001983P01335
CCCATGGTGTTCATGAACTCATCGAACGTCAGATTGTACACGGAAGGTTGCCGTGTCAGG
>AHTC1001983P01126
CCTCGTCCACTGTCTTCTGACTCAGGGTTCGTGGGAGCGTCAAGGATCCCTGCCTCTGCA
>AHTC1001984P01518
ATTGCTCGATTCATGATCCGTCGAACCATACCGTCAATAAATTTATTCACAGATTTTGGC
>AHTC1001984P00631
CAGGCCTTAGTAAGGACTAAGGGGCTCTTCTCGTTCTATGAGGATGGCCATCAAGAGTGC
>AHTC1001985P00615
CGCAAAAGAGCCACACAGGTTGGTGCCAGAGTGGACGCCGCTCTTCAGGCCTCATCAAAC
>AHTC1001985P00788
TCATATGGTAAATATATATGATGCAAGTGCGGTACCGGTGTTAGGAGTGGGGCTTGTAAC
>AHTC1001986P00122
TTGATGACTCTTTTAGCGTTACCTCTCTCAAGGCTTATTTGGCAGAGTTCATTGCCACTC
>AHTC1001986P00646
CTAGCTGCTGGCCCATTCAGTGGTGGATCAATGAACCCGGCCCGTTCATTCGGCCCAGCG
>AHTC1001987P01496
ACATTCGCAGGCGCAGGCAGCTCGTTAACTTGCTCGCTAGACGGACTTAAGATTAATTAT
>AHTC1001987P00487
TGGCATTCCTTCAGAATCCGTCCGCCGTGCAGGAGTTGAGGGCTGACAAGCAGTATAACC
>AHTC1001988P00033
TCAGCAGTCTAACTCACGCACTCTCAATTCCCTTAGCAGCCAAACTGCGCAACATCGTCC
>AHTC1001988P00029
TTATTCAGCAGTCTAACTCACGCACTCTCAATTCCCTTAGCAGCCAAACTGCGCAACATC
>AHTC1001989P00843
TTTATGCGATACATCTGGACGTTTACACACTAATTACAGCCTAATGGAAGAATTGATTTC
>AHTC1001989P00428
TCACTATTAAGATAGTGGAGAATTTGCGTGAGGATATATTGTCAGGGAAGCTCAAATCAG
>AHTC1001990P01556
GCAGTTGTTGAGCAGACAACGCACTTGACTGCATTCAGGGGATTTGCAGGAACGTCGATT
>AHTC1001990P00777
AATACACTCGATATGCCTCAGTTGGATTTGCAATTGTACAGGCAATTGGCCAAGTCCTCT
>AHTC1001991P01093
TCTGGGACAGTGATGTGAAGGGAACAGGAATGGGAATATTTAGCGTGCCGCCGTTGTCAC
>AHTC1001991P00888
TCTGCTTCTGCTTCCACCTCCGGCGATGGCGGTGATAGGAAGCGCCGCCGCGAAGAAGAG
>AHTC1001992P01046
GGCCAAGGCACTGCTGCAGGGCAAGCAGTAGAAGGGATTGCGCGACAACCAGAGGCAGAG
>AHTC1001992P00494
AGAAATACATGTATATGTGATACTAGATATTGGATGTTAACGAATTATCTAGAAACCAAC
>AHTC1001993P00717
GACATCCCGAATTCGATGACGATACTTGACGAGCTGCTTCCGATCTCGATAGAGATGGCG
>AHTC1001993P00018
AATAACAGGAATTGTCCACTCCAACTCCAAGTGTCATATAAATATCCACAGAAATAGAGC
>AHTC1001994P00981
CCTCACACAGCTTGCCAATGCATGGCTAGATTTGGCTGTGGGCGGGTCAAAGATCCAGGA
>AHTC1001994P00747
GAGCCTCAAGGAGTGGCTGGCGGATCCAGCAATCGGGAACAACCCTACGCTGAGGTTGAT
>AHTC1001995P00463
CATTGTTCCGAAACTTAATCGAGCATGAAGATTGGTCAATGTCACAAGCATGTACAGATT
>AHTC1001995P00066
GTTCGGAGTCGAAGATCACCGTGGAGTCTTCCCCAGTTCAAGTCTGTGTCACATTTCATC
>AHTC1001996P00115
ACCACCAAAGAGGAGTGATAAGAACTAGTAGCATCATGGAGATGGAGGCCTTCATTCCAG
>AHTC1001996P00139
CTAGTAGCATCATGGAGATGGAGGCCTTCATTCCAGAAGAGCTTGTAGTGGAGATTCTGT
>AHTC1001997P00516
CTTTTATGATCATAACTCATGCACAGACATTCATTAAGAACACCCAAAGTAGGTGTTGAT
>AHTC1001997P00531
CTCATGCACAGACATTCATTAAGAACACCCAAAGTAGGTGTTGATGAAGTCTCCTCTTTT
>AHTC1001998P00366
ACAGAATCATTCTCAGTGCCACAACCGCTGAGTTTCATCTCAACTCTTGTTACTTAAACT
>AHTC1001998P00693
TCTGTGATCCCAACCACTTCTTCAGTGAATCCAAGGTTAAGGTTTATAGCATGGCAACAA
>AHTC1001999P00552
CTATTGTTCTTGTTGGAATGCTTTTGGATTTTGTTATGCTTATGTGATGTGTACTGTCAT
>AHTC1001999P00561
TTGTTGGAATGCTTTTGGATTTTGTTATGCTTATGTGATGTGTACTGTCATATTCATGTG
>AHTC1002000P00636
TATGTAATCATGTTCACTGTTTAATTCACTTATCAATTGAGGTTCGTTTCTCTGCTCCCT
>AHTC1002000P00168
GCCCCAACCGCCACTACATTCCCAGCACCATCAGCGCCGTGTTCGATGCCTACCATTAGA
>AHTC1002001P00825
CATTCCCATTCCCATGGTGGTGGATATCCTGTCTCTCTGCTTTATCGGAAAATTTATGAT
>AHTC1002001P00289
AGCCCTTGGACCTGTACCAGCCCCTGCGCAATTACTTTGTAGTCAAATGCTCTGAGAGCG
>AHTC1002002P00777
CATTATCGGAGAGCATATGATCTGATACAAAGTGATCCGGCTGCAATCGAACATGTCTCC
>AHTC1002002P00018
TTCTGATTCCTAATCCTGTCCTGGTTCGCCGTCACCATGAGCAACGATAATCCGAGGTTG
>AHTC1002003P00137
GGGAGCGAGCTTCGTGATCGATTGCGCGAAGCCCGTTGAGGATAAGATCATGGACATCGC
>AHTC1002003P00487
TCACAAGACATTATCCATTAGGCGTATTTATTGTGGAGTCTATCTAAATCTATCTGTTGT
>AHTC1002004P01403
GGGATTTCGATATGGAGATGGAACTGCTTGGTCTAGACAGCCCTGCTCGTCAACAGCAGC
>AHTC1002004P02315
AAGAACAGAGTTCAGGTTAATCCAGAGAATTGAGCATAGTGTCGCCTTCTTGATCAAGGA
>AHTC1002005P01041
CCAAGGATGAAGATGTGTTGGCCCTCATCAGGGGAGCATAGAATCTTAGTGCCATCATTT
>AHTC1002005P00093
CTTCAAGCAATGGCCTCCCCGCCACCGGAAGCGGTCTCATCGTCAGCTTCGGCGAGATGC
>AHTC1002006P00846
GGGATACTTGGAGTTGTAGGACATGTCTGCAATACGAAGTAGAGCTCTCTATCATGTAAC
>AHTC1002006P00436
GATATCCCAGTCAATTCAGTAGAGCCTAAAACTATCTCAGGGCAACCTCTATTTGGTTCA
>AHTC1002007P01516
TTTAACCTATATCTGTCACCAAGTGAGAACCAAGACGCGTTGAAAGAAGGCTAAGCATGA
>AHTC1002007P00793
CTATCTTAGTGTATGCTATCATATCATCGTAGCATGCCTATTCTCAGGAAGGTTTCAGGG
>AHTC1002008P00473
TGAGCAAATTGCGCAAGTATTGGCCAACGGATATAATCTTAGTAGGGCCGGCAAAGGAGC
>AHTC1002008P00755
CGGCGCCGGACCCGGTCTTGGAGATGGTCAAGGCTTATAGGCAATACAATCCTCACATGA
>AHTC1002009P00276
ACGCTCGCCTCAGCAAGCGCGCCATCGAGCGCCGCTCATGGCCTAAGTTCGGCGACGCCA
>AHTC1002009P00626
CCTCCTGGAATGAGAGCCGGTGCGGAGAGAACTGGATCGGACATGCGGCGCAGGAATGAT
>AHTC1002010P00191
TATGGACAAACAAGCAGTGCTAACCGCGGCCGATTGACGGAAGAAAGGGCACCATCAACA
>AHTC1002010P00115
TCTCAATTCCACTTCAAGATCCTCCTTGGCTAAGCCTAATACTACTAGGCCAATCTTCAA
>AHTC1002011P01409
GTGGGTGCCCTTCGAGATGAGGGTGTGAGTTTCGGGTCCTTTGACATATTGAGTGATGAG
>AHTC1002011P00732
TTGGAACTTTTGACATCCTGTCAGACATGGAGGTTCGTGATGGCTTGAAGAAGTTTTCCA
>AHTC1002012P00651
CGGCCACCATGATGTCTCGGTTGCCCTGCATGGTTACGCGCCGCGAGGGCACTACAACCT
>AHTC1002012P00714
GAACACAATTGACCCTACTAATGCGGCGCGTGATGCTACACGCGCCACACAAGGACTCTC
>AHTC1002013P00256
ATATGTGATATGAGGGAAATTGGATTGTGCACGTGCTTCATGGATCATGTATTTGAGTAT
>AHTC1002013P00030
TCAACACCACCACCTTGAATTTCCGAATTACCATGAAAATATGTCGCCATAGATTTCTCA
>AHTC1002014P00092
GAGCTTTCTCCTTTGCATGCGAAGATATATCAAATTCATATTCATATCACAATTCATAAC
>AHTC1002014P00208
AATACATGATCCATGAAGCACGTGCACAATCCAATTTCCCTCATATCACATATATAGTTT
>AHTC1002015P01101
TTGACCAACAAGTCAATATTATGCTACCGGAATTTCCACACCACTTCAAATCACACCTCA
>AHTC1002015P00096
TATTTGTGAAGGGAGCACCCCAAGTGCCATGCCTTTTCATCTTCGGTGACTCACTTTCTG
>AHTC1002016P01437
TTTTTGACATTCATTATGCGTATGAGGTTAGCTGAGACTATCCAGTATCCAATGAACTAA
>AHTC1002016P00616
TGAGGGTTATGCCCTCCCACATGCTATCCTTCGTCTAGATTTGGCCGGTCGTGACCTGAC
>AHTC1002017P00688
CGCCTTTACAAGTGCGACCCAGCTGGTCATTACTTTGGTCACAAGGCCACAAGTGCTGGA
>AHTC1002017P00318
GTATGCTTTCAAGGCTGTTAAGGCTGCTGGGATCACCTCAATCGGTGTACGAGGAAAGGA
>AHTC1002018P01186
GGTGTAGCAGATCGTGTCTCACGAAGGCCCCATGAAATTTGTGGACAACAGGTAGCATTA
>AHTC1002018P00951
TGCAACACTTGGTGCTCCTACTTTGTATGATCATCCAGGCCCGGCCTACGGAAGGGGAGA
>AHTC1002019P01109
GTTGAGTCAGGTGTGCGACTCTCACGCTGCACGGTAATGCGAGGAGTCCGGATCAAGAAG
>AHTC1002019P00981
GAAAGAAGTCTTCTCCTAAGTTGGCTAGTGGCGCACACATTGTTGGGAATGTCATTGTGG
>AHTC1002020P00103
TGATGCAGCGATGGTTGACTAAGCTACGTACTTTCGCCGTTAATTCGCCCCAGTCTTCTC
>AHTC1002020P00452
GTTGAGGTTTCGAACATTGAAAGATGGAACCATCAGACGCTGGCATGAGGGGAAACGCCA
>AHTC1002021P00102
TGCACCTCGCGAAGTAGCCGGAAACGAGAACAGCCTCGAGATCGATAGTCTTGCTCGCTT
>AHTC1002021P00399
ATGATGACTACCTTGGCTACAAGTTGAAAATATCAAGATATCAAAGCGTGTTATGTATAA
>AHTC1002022P01521
CGGGAAGAAGCAATGCAACTCGCTTAGAGTAGGCCTGGATGCATACACTATTTGATGTAC
>AHTC1002022P00517
GAGTTGAGAGGGCTGTTCAAATCGCGTACGAGGCGAGAAAGCAGTTTCCTACTGAGAATA
>AHTC1002023P00229
TTATGGCTGCTGATACCGGAGGCTCATATGGATCTACTCTGCGGTACAAGAGCATTGAAC
>AHTC1002023P00401
TGATGGGAATTCTCTAGGGCCTAAGGAGGTGCACAACTATTTAACTCGGATCATGTATAA
>AHTC1002024P00031
ACTCATTGTATTTCATTTGGAGTAGCGTCCATCAGCATCTGCGAGCCATGTCTGGAAGAG
>AHTC1002024P00025
CTCGTCACTCATTGTATTTCATTTGGAGTAGCGTCCATCAGCATCTGCGAGCCATGTCTG
>AHTC1002025P00557
AATCTGATTGTAGCTCTGGTTTCGTGCAATACGAAATTTATAATAGTATATGATGTTCCG
>AHTC1002025P00005
ACACTCGTCACTCATTGTATTTCTTTCGGAGTAGCGTCCATCAGCATCAGCCATGTCTGG
>AHTC1002026P00294
AGGTCACTAAGGATCTCAGCGAGGAGGAACTCATCACTCTTAGGGATGAAGTCTCCAAAT
>AHTC1002026P00030
AGAACAACTCAAGCATGGCACAAACGCTAGCAATGCCCGTATCTCCCTCCCTCGCCCTAA
>AHTC1002027P01121
ATGCATCAGATTATTTGATAATAGGCATAGTGAGAAAGTAATTTTCCTTTTAGTATATTC
>AHTC1002027P00014
GGCCGGGGGATAAGGAAGAGATAGGGATAGCTTAGCTATCAAATAATGAAGATTGCAATC
>AHTC1002028P00541
ACAAATGATCGTCCATGGTATGAGGATGGAAAGTATAATTCTGAGAGGAAAGCTTAATCA
>AHTC1002028P00015
GCCGGGGGGAAGAGGAATCATTCAGCTCAAATTCAACGCCTTCTTCTGCAAGATTGACTC
>AHTC1002029P00400
GAGACATGGACAAGCGAATGTCGTCATTGGGGTCCTGACGCCCAATCTATCTGATAAGGA
>AHTC1002029P00392
TGTGTTTGGAGACATGGACAAGCGAATGTCGTCATTGGGGTCCTGACGCCCAATCTATCT
>AHTC1002030P00512
TTCAGTTGAGACTGTAACGCTGCTTGTGGCACTGAAAGTGCGGTATCCTCAACGAATAAC
>AHTC1002030P01175
CTTACTGCCATACTGGTATCGTGGTTATCTATTACTTGTGCACTAATTTCAGATAGATGT
>AHTC1002031P01428
TATTGTCTGGGAGCTGCGAGTGGTTGGTTGGGAGGTTAGCTATAGCGCTGAGTTCAAGCC
>AHTC1002031P00823
GACAAGGTCGTCTTCATGCACGGACACTCCAGAGAGGGCCATCCTGTCTGCTACAACGTC
>AHTC1002032P00091
TGAAGGATGCTGGAATTGTTGAGAAACTCTGAAGATACGGTTGTGTAAAGCATTTTCTCG
>AHTC1002032P00018
TAATGCTGAATGTCACGGTATTATTCCTCACTTTTGCCCATCAACTCCGGTAGCGGTAGC
>AHTC1002033P00072
CGGAGAAGCCAAGCGCCGCTTTCAGCAAATCCAGGAAGCTTACTCAGTTCTTTCGGATCA
>AHTC1002033P00001
CTATAGATCTGCGGCCGCAAGCTTGCTATGAAGTGGCACCCGGATAAGTGGGCCCGGGAC
>AHTC1002034P00780
GTATTTGGGTGAACAGTTGGAAGCCATCAAAAGGATTGCTGAATATGTCGCTCAGCTCAG
>AHTC1002034P00233
TCACCGGAAACACCGGTGCCGTTGTGGTTTGCGCCACGAAGGGCGCATCCAGCAGCGGCA
>AHTC1002035P00024
TTTCGCAGGTGCAGAGCTCCACACAGGTGTTACGATCCCCTGCAACAGCTTCACCACCGC
>AHTC1002035P00014
CGTTTCCAATTTTCGCAGGTGCAGAGCTCCACACAGGTGTTACGATCCCCTGCAACAGCT
>AHTC1002036P00474
AACATGGCAATCCAGTAAGAATGTAAGATATAATATGTTGTGAATTCTAATTGCAGTTTT
>AHTC1002036P00032
GCGACGGGCGGATCTCGGCACAGGAGCTGCTTAGGGTTTTCCAAGCGATCGGCGACGAGC
>AHTC1002037P00307
GTGGTTCCGCCACGCCTACTAGTGTCCTCCCTGATGCTTCTGGCGACTGGTCCATCGAGC
>AHTC1002037P00504
GTCGACGCTGAGGGCCGTGGATGCATCAGCGTCGAGGAGCTGGTGAGTCGAGTCGGTTCC
>AHTC1002038P00353
TTCGATGATCTTCAAGGAAACCTGACTTGGGATGCTGCTATGGTTTTGATGAAGCAGCTA
>AHTC1002038P00357
ATGATCTTCAAGGAAACCTGACTTGGGATGCTGCTATGGTTTTGATGAAGCAGCTAGAGC
>AHTC1002039P01005
TCAATGATTCAGTTAAGGTTCCAGCTAACCCTCTTTGCATTGGGGTTGCATTGGAGGATG
>AHTC1002039P01260
TTGTGTCCATTCAAGCTCGACTCAAAGATTTACATGGCCTGCTCAATTTATGAATTCAAA
>AHTC1002040P00469
ATTTTAAATGACATATTCCTAAACTTCAATCTCAACTTCTGCCTGCTGATGGTATCAATC
>AHTC1002040P00388
ACAAATATTTATCATAAATCAAGAGCAAGGGAAGTTTCATCTTGACATGGATTTCTGCAA
>AHTC1002041P00554
GTATGAACTTTGATGCAGTAATAATGTTCACCTGAGACTGCAGTTCTGTTAGATTTTACC
>AHTC1002041P00435
AAAGGAATGAACATTACATGGGAAGTGATTGAAGCTGTTAAGAAGCACTACAGCTTGAAA
>AHTC1002042P01106
CACAGGTATCCCTGAACTGGCTGATAACACAGGGCAATGTGGTGCCGATACCCGGAGCCA
>AHTC1002042P00244
AGAATAAGGAGTGTTGCATCGGAGTGGGAGAGTTCTGCGACTGTGAAGAGAGTGGAAGAC
>AHTC1002043P01431
GCATCACCTTACATCACCTAAAGGTTAGGAATCAGCGGCGGCTTCAGTCGCGATAACCGC
>AHTC1002043P00737
GTGAGGGCGGGAATGCTCTTCCTGCGAAAAGTGCCAGAGATATAGGTCTTCAGTTTAATG
>AHTC1002044P00142
GAAGAACCGGAGAGCACTGTGACCAGCCAGGAGTCGTTGATCGAGAAGATCGCCGATAAG
>AHTC1002044P00488
TCTTGTGGTCCAATGCTCAGACGTTCATCTACAAGAAGGAGCCTCACATCCCACATGTTC
>AHTC1002045P00973
ACAAAATCATGCAAGCTACAACTCTCGACAGATATGTAAAGTATCATGTACAGGAGTTTG
>AHTC1002045P00637
CGGTTTCGATTGAGGATGTTCGGGATGTGGAGGAGCTACGGGCTGTAGATGCATTTAGGC
>AHTC1002046P01021
TAGGGATTGGAATAGAGAAATGTATATTAAATGCACCTATAATGGTGTTCAATTATCCGA
>AHTC1002046P00221
CATGCACACATAACGCCTAAAAAAATTCAATTCTTATTTGACGCAATTCGAACAGATCTG
>AHTC1002047P00261
TTGGTCCGAAGGGCCTGCCCATCTAAACCATCCAAATTGTCTCACAGGACCTGCACAATA
>AHTC1002047P00324
TCTACCTGGGTTGGCAACACTATTTGAGACTTGTAACAGAGCTCTCAAACCACAATCCCA
>AHTC1002048P00665
TTTCAGAAGGCACAGCGACTTGCGGCAGAGAGGGAAACAGCTTACACCCCATTTGTTCCA
>AHTC1002048P01254
AATGACTGGGATTTCTCTCGTCTGGTTTCAGTTCATAATTTGACACAAGTACATCGTGAT
>AHTC1002049P00790
TCTGTTTGAGCCATCTTATGTTGAGCTTCATGTAAATATCCTTTGCTAGTTTGTAAATAT
>AHTC1002049P00808
TGTTGAGCTTCATGTAAATATCCTTTGCTAGTTTGTAAATATTGTCAATGTCGAAGAGAA
>AHTC1002050P01216
TCTATGTACATATTCCTGCTGCCTTCAGGATTGAATATGAATAACTTTAGGTTCTACTTT
>AHTC1002050P00174
CATTTGTTACTTATTCCTCATATCACTATCCGTTTTCCAAGGCTATCTATCACAATCTCA
>AHTC1002051P00995
CACAAATCCATTCCTTCGAACGTCCAGCGCAGAAATCCGGCGAGTATTAAAGATTGCAGA
>AHTC1002051P00279
ACGCTTCGGGTAGCTAGTCGTTCAATCCGAGTAGGACGATTTTGCAGTGTTGCCAGCATG
>AHTC1002052P00687
AGTCACAATCTGAACCTAATTGAAAGGGAAGCACTATATAGTCCTATGTGTCTCTGAATT
>AHTC1002052P00593
GAGAGGTGGTGGTAACTAGTTACACTAGGTAGAAGTGCAATATTTAGATCTTGTGATGGA
>AHTC1002053P00831
GTGAAGCAAAGGCTTTATAATAACTAAGTCTGTGTACACTGTACTCAACTCAAATTGCTC
>AHTC1002053P00398
ACTTCATTATATGTACTGGGACACACTACCTGATTTGCATGAGCTAACTGGACTGAACAC
>AHTC1002054P00590
TTTGGATCAGAGTGGGAAGGAGAGGCATAAGGGCCCATAGCCATTTCGAGAGGACGCTTC
>AHTC1002054P00060
TAGAAATTCAGCTTCCAGAATCTGACAATTCCTCTATTGGAACCCGAGATTTTCTCACCA
>AHTC1002055P01603
GGTTTGATTACTTGAAGGAAAGCTGCCCTTCTGTTCTGACAGAGCTATTGGAGTATGTGG
>AHTC1002055P00372
CCCTAGATTTTCTCAGCACCCTGATCCAATTACTCACCCAATCGAGTTCACATACTCTAA
>AHTC1002056P01444
GAAGTTCAGGAAGAGGCTTAAGTAGTAGTGTAATTGAACTGTGTGTTGTTCTGTGTGCTG
>AHTC1002056P00261
CAATGTCTACTACAACGAAGCGAGTTGCGGGAGGTTCGTTCCACGCGCGGTGCTCATGGA
>AHTC1002057P00551
ATATGATTTTGAAGTTTCGGACATTTAAATTCAGCGGTGCAGTAAGTACTGTATCTGGCA
>AHTC1002057P00146
CATTCATTCATTCTCTTCTGCTCTGTATCACCCACAATGGCGTCTTTCTCGGAAGCTCCC
>AHTC1002058P00460
TTCCATAGTTACTTCTTCTGTGACCATAAGAGGCTTCAAACCTTCAGTTTGCTGCTCCTC
>AHTC1002058P00036
ATTTATTCATCATTATAGTATAACCAGTTAGTGACATTTCATACTGTTCAAAGTGTTTCA
>AHTC1002059P00253
GCTGGGCTCCGGAGAGCCAATGCACGCTGAGAGTGGATACTGGCGTCCTAAACTTGATGG
>AHTC1002059P00740
TTTCATTGTTCAAATGTATATTCTACTGAATTACCCGAGTGTAAGATGCTCCAGTTGTAA
>AHTC1002060P01322
GACAAGAGCATACAGGGAATCTACTGGAGCGCCGCAGCATTGCTAGCGGTTGCAGTGCTG
>AHTC1002060P00342
AGTCACGGAAATCTAGAAGTGAGCTGCTGGATTACAATCAGCTTATCAATGTTGAGTTCT
>AHTC1002061P00746
GCTTTCTTGGCATCTGATGATGCTTCTTATATCACAGGGGAAACTCTAGTCATTGCTGGG
>AHTC1002061P00093
GGAAGGTGGCCATCGTTACGGCTTCGACTCAGGGAATCGGCTTCGCCATAGCTGAGAGGC
>AHTC1002062P00681
GGCTGGGGACATCACTAGGACCTACATTAAGGGCTCAAGGACGGGCTGGATGCCCATGAG
>AHTC1002062P00803
GGGTCACAGCCAGTGACCGCCGTAGCTCTACCTCTTGGAACATTGCCCCATCCAATTGGC
>AHTC1002063P00525
GTTGCTATTAAATTTAAACGAGATGATTATCAGACTTTTTGGATATTCAGTTTGATTGCA
>AHTC1002063P00041
GGTTCTTTGCTGCATCCTCTAGGGTTTCTGCATCTGCTTCAATGGGTAAGGGAACAGGGA
>AHTC1002064P00606
ATATCACCAAGAGGTTACGCAGACCTGCGGTTGCTCTTGTGTCGACCAATGGCCCCTGGA
>AHTC1002064P00765
TTGAGAAGCCTGAAAAATGGGTGGCGCCGTATCGCAAGTATGAGTTTGGATGGTGGGAGC
>AHTC1002065P00306
ATGTCATAGACGGTAAGGTTACTACATGTAAGGAGACCGTTGAGTCGATTGATGAGCAGA
>AHTC1002065P00003
GGATATAAGACACTACTAGGCATAAGGTTTTCCTCCATCAATACCTATCTATCTCTCTTG
>AHTC1002066P00767
TGTCTTAGTTAGAATTAGAGTACACTTATATCTTGTTTGTGAAGTAATTTAATGCAATGA
>AHTC1002066P00787
TACACTTATATCTTGTTTGTGAAGTAATTTAATGCAATGATATCACAAGATAAAATTTTA
>AHTC1002067P00782
CTTCCGTGGTTACAAAGGTGAGCTTACGCCTGCTCAAACCCTCGATCTGATATCAACACA
>AHTC1002067P00570
GGTGTTGATCCCCAACCTGTCATCACTGCTGCCAAGACAGTCGTGGACACTGCACAACAA
>AHTC1002068P00822
GGAGGAGCTCTCAATACATTGCTCAGAGTCTCAAGTCTAATTACCAATGGCCCTTATGTT
>AHTC1002068P00054
CATACATGGCTACCTTCACATTGCATACTGAGACTGTCCAATCATGTTTACCTCTGAGTA
>AHTC1002069P00598
CCAGCTCCTTCGTTCTCACGAGTTCACGGCAGAGTACGATGACATTAAGTTAAATATGAA
>AHTC1002069P00054
CATACATGGCTACCTTCACGTTGCATACTGAAACTGTTCAATCATGTTTACCTCTGAGTA
>AHTC1002070P00738
TCCACTCCCGGAAATCGAGAAGCCTATATTTGAGCTCATTTGGACGGCTCAAACCATTGC
>AHTC1002070P00500
TGGGCCTTCGCCCTTATGTCAAGCGTTACATGATGTACCAACAAGGCTGCTTTGCAGGTG
>AHTC1002071P00338
TTCTCGTGAGGTGACAGTTGGACGCGTTCCGGAGAAAGCTGACTTGGTGATTCCTGTTGC
>AHTC1002071P00343
GTGAGGTGACAGTTGGACGCGTTCCGGAGAAAGCTGACTTGGTGATTCCTGTTGCAACAG
>AHTC1002072P01217
GAAAATTTAATATTTGCATGCTCTGAACGCATTTCTCGCACAGCCTTCTCTAGATCAAGC
>AHTC1002072P00997
ACTCTCGTGTGCTTCTTGCTCTGCAATCAGAGATAAGCGATCCCTTCGAAGCAAAGCTTC
>AHTC1002073P00910
ATGACTGTCACAATGTTGCTGCATAATACTCTCGAGGGTGCCAAGCGCTGCTTTGAGAAG
>AHTC1002073P00686
AAAGTATCATACGCGAAGCAGATATTGTTATCGCCGCAGCAGGGCAGCCGATGATGATCA
>AHTC1002074P00386
GAAAGGAATGAATGGAAAAAGCCGCATGTCGTATCAATAGCGAATTCTAAAAGGATCTCA
>AHTC1002074P00666
TTGTTATGAGTCCTAATTATTAGCTATTCTCCATTACGGGGTGGCGATCAATGTGTAGAA
>AHTC1002075P00600
TGTTACTCTGGAACTGAAGGATGATTCCTATAGTCGCGCTATGTGGGATTTCGGTTTCCA
>AHTC1002075P00119
GTGATTGTCGAGTGACGAAGAATTGAAGTGATTCATTTGCCAGTTAGCGATAGCATCCAT
>AHTC1002076P00503
GCAGATATATTGGTGTATATAAATTGCCCTGGCGGAAGCACATACTCAGTGTTGGCAATT
>AHTC1002076P00115
TCCTGCTACTGCAAGCTTCGCTATCGCTTCTCGCAGGGCAAATTCGTCTCACGTTATATT
>AHTC1002077P00380
TCATCGCCTCCGCGCTCCTCTTTTACTGGCTTCTCTACTCCGTCACCAACCTCGTCGTCA
>AHTC1002077P00098
TGGCGCTCGAGTGGGTTGTGCTAGGCTACGCTGCTGCCGCAGAGGCAATCATGGTCCTCC
>AHTC1002078P00674
TTATTGAGTCAATGTTGAATTTACACGACGTGATTCAGAAGTCATAATTATAGGGTTCCA
>AHTC1002078P00377
CTCATCGCCTCCGCGCTCCTCTTCTACTGGCTTCTCTATTCCGTCACCAACCTCGTCGTC
>AHTC1002079P00106
ACAGCGAAGGCTCGCGTCAACAACTACGGCAGGGCAAGTGCTCTCATCCAGCATGAGTGG
>AHTC1002079P00002
CCCTTTGACCAACACTGCATGTTGGTGCCGAGGTGACTCACAGGTTCTCGTCCAACGAGA
>AHTC1002080P00648
CTGTGAATGACAAGGGCGATGCTTTGAATGCTTCATATTATCATGTGGTCAACCCCTTGA
>AHTC1002080P00205
CCAGAAGTTCACCATCAGTACCTACTCACCCACTGGAGTTGCCATCACGTCATCAGGAAC
>AHTC1002081P01007
TGGTATTTCATCCGGAGCTAATACGGTTGCAGCTCTAAGATTGGCTAGTATGCCTGAGAA
>AHTC1002081P00032
TAGTAGATTAGTAATGGCCTCCCTAAGGACCTTACTGAAGCAAAGGTCATATGATGTTGC
>AHTC1002082P00545
CTATCTAAACTTGATGACAATACCGCTGATTACATTCGCACGGGTCTTAGTCCTAGATGG
>AHTC1002082P00214
TGGTGATGGCTTTGGTTCCACACCAGAAATGTGCAAAAAGAACTTGATATGGGTAGTCAC
>AHTC1002083P01878
TCATTACATTAATGGTTGGGCTACTGCTAGGCTGTCTTCAATATTTAATTGCTTCATCAA
>AHTC1002083P00527
TTCTGGTGGCTTGCAAGTTAAAGCTCATGCCCAAGCTCCACCCAAGATTAATGGAAGCAC
>AHTC1002084P00202
GTGATGCACTGAGAGAGGCCATATCTCAGCTCGTTGCGAATGCGAACGAGAAGAAGCGCA
>AHTC1002084P00019
GGGGCTGACTAGGGTTTGTGGCGGCCACGATAACTCGCGCGCTCTCTCAATGCGTTAGCT
>AHTC1002085P00526
TAAGGATGCCGTGATGGGAGCGGTTAGGGAGACGTTCTTTGAGCACTTCTGCGCCGGCGA
>AHTC1002085P00369
CGTTGGATTTGGAGGACACAGAGAAGCTCTTCTCGTCGGTGTCTACATGGCGGCTGCTGC
>AHTC1002086P00644
GTGGAGTACTTAGCTCATGGGCCCAGGATCCGACCAACGCAGTCGCATCGTTTCAAGTCA
>AHTC1002086P01543
TCCTTGGTCTTTTACGCATGTGCTTGAGGTTCCGATCCGCGATTCACTCGACTTTGGTGA
>AHTC1002087P00388
TACAAGAACGTCATCGGCTCCCTGCGTGCCGCGTGGCGCATCGTTTCCTCAATCGAGCAG
>AHTC1002087P00781
TTCTACTATGAAATCCTCAACCAGTCTGATAAAGCATGCGGCATGGCTAAACAGGCTTTT
>AHTC1002088P00120
TTCTCCTCTACGTCGTTGCGTCTGGCCCTCTTCTCTCTCCCACAAGCTCTTCTCTGCGTC
>AHTC1002088P00042
TCTCTCTCAAACTTGAGCAGCAGCAGTGCTCACTAAACTTCAAAATTTAGTCGCCTCTGG
>AHTC1002089P00247
TCGCAATTGCTCCACTGCACTTTCGCCAACTGCCGAAATTGACCGAATTGGGCGATAACT
>AHTC1002089P00745
TATTTGTAGAGTCCACCAGCTAGCTCATAAGCATTGAGTCTGGATCCGACCCCTACCTTG
>AHTC1002090P00996
TGTTACATTGATTTCAAAAGTATTATAGGCCAATATTACTGTAGTATATTGGTGCTTCTC
>AHTC1002090P00867
TTGTTTGCTAAGGAAGAGTGAAGTTATGTTGACAAATGCTGTTGGATTGCTAGTGCTACA
>AHTC1002091P00828
ATGTGCATGATAAATTCCCAACTGTTTTAATCCTAATGAACGCAAGAGGTGCTAGTGGAT
>AHTC1002091P00205
CGCTGAAGCTGCGGCACGGCACCAAGCTCGGCAGGCACCGCTGCTTCGTTGATTGGATCT
>AHTC1002092P00309
TTGGTTGAGACCACAGCTCTTCCATATCTGGGAATTCGACCTGAGGTGCTTAGTATGGAT
>AHTC1002092P00003
GGGGAGTTGCGTTCCAGTTGATCCTCTTATCCGCACTCCGCACAATGCTTTCGGTGGCAG
>AHTC1002093P00597
GCACTCCATATTTCTCAGAGACTAACTCTGCAGGCAGCGCTGTTAAATCTAAGCAGCGGT
>AHTC1002093P00343
TGAAGATGATTTCTACAGTGTCAAGGGTGAGTTCACCCCATCGCGTGGCACCACTCCAGT
>AHTC1002094P00499
TGGTTGGGCTGAAAAGCGTCGATGGAGAGAAGGCGAAACTCCTGAAAATGGCGCATGGCG
>AHTC1002094P00310
TTGTATACACGGCCAGGTGTAATTCCAGCACCGATTGAGCCTAATTGTCTGTGACTCTTA
>AHTC1002095P00625
TGGTTCTAAGAGTCACAGACAACTAGGATCAATCGGTGCTGGAACTACACCTGGCCGTGT
>AHTC1002095P00011
TACGGCCGGGAACCAGGCGTCTGAGTGTCTCTCGTAAAGCGAAGTGAAGTTCAGATGTCA
>AHTC1002096P00639
TAAGTGGCAGAGTGGCCTTGCTGCCACGATCCACTGAGATTCAGCCCTTGTCGCTTCGAT
>AHTC1002096P00439
TCAGAATCCGGGCTAGAAGCGACGCGTGCGCCCGCCGCTCGTTTGCCGACCAGCAGTAGG
>AHTC1002097P00874
AGCAAGATCAAAGACACGCCTCAAGATTGCGAAGTAATGTCGAACAGTCAGCTGGCAGCT
>AHTC1002097P00673
AAATGCTATCTCCGCTTTCCTACATTGCCATTCATCCCTAAGGAACCTTATGATGTCATT
>AHTC1002098P01171
GAACGCTGTCAAGAACACTGTCAGCTTAGTCGCCAAGAGATCGCTTACCACCGGTGTTAA
>AHTC1002098P00584
CATGAAACGGATCCATTGCAGAAGCCGAAGCAAGATCGCTACGCCCTTAGAACTTCGCCG
>AHTC1002099P01045
CAACGAATGGGGTTACAGCTCCCGTGTGATTGACTTAATCGTGCACATTGCATCCGTGGC
>AHTC1002099P00797
TTCAGAGTTCCTACTGTGGATGTCTCAGTTGTTGATCTCACGGTCAGGCTAGAGAAGAAG
>AHTC1002100P01233
TTACTTTGTGTCCTTGGAGTTACGATACCTGAACTCATCAATCATCATTGGTTACATAAA
>AHTC1002100P00639
ACTTCCAATCTGGGGCACCTGAACAAACCATCCATTCAAGCGTTGATCCATGGATTGAAC
>AHTC1002101P00415
TACTAGGGTGGATAATAGTTGTATGGTGGGATATTGATCGCCATTTTGCCATATAGTTTA
>AHTC1002101P00067
AGAGAATGGGAATTGGTGGTAGAGTTGGCGATTATGCTTTCAAGGCATTCACTGCAACCC
>AHTC1002102P00611
TGTGATATATGTTGGAAGAATTTGGTTTGATATTTTTATCGACTTTATTGATGTTATGGA
>AHTC1002102P00638
TGATATTTTTATCGACTTTATTGATGTTATGGAACTTCAATTTGGAAATCACAGAATGAG
>AHTC1002103P00641
CAGAACAATGTGTCGCGAGTTACAGTGGGATCTGACTAGTGAATTGGCGAAAGTGTTCTT
>AHTC1002103P00269
ATAAAAGTGAAGAACCAACCACTTAGTCAAAGAGACTGAATCCCATATCATCATCTGATT
>AHTC1002104P00051
ATCTTAGCAGTAATATTAACTCGGGGGCCAACCATCGCGAGGCTAGTCGATATGAGATGA
>AHTC1002104P00046
TCCAAATCTTAGCAGTAATATTAACTCGGGGGCCAACCATCGCGAGGCTAGTCGATATGA
>AHTC1002105P00452
ATGAAAAGCCTGCGGTGCGCTTGAAGATTTTGATCAATCTGTACAATCTTGTGGAGACTC
>AHTC1002105P00181
GAGCTCGCCTGGGCCGACGCCGGTCCCGAGGTTGCTGAGCCACAAGTTAATAGACTATGC
>AHTC1002106P00729
CTTGAAAATTATGAGGAATATGCTAGACTTGCCAGGCTTTACACTGGAATTCATGCAAAA
>AHTC1002106P00499
GCATGAAGTTGTTACTGTCCCATGATTTTCCGCATTCTCCACCTAAAGGTTACTTCATGA
>AHTC1002107P00641
TACTTTTAATCCATGTTGTCTCATGTGCTTGCATTGTGTTGTGAAAAAGTGAAAACGTTG
>AHTC1002107P00064
TCTTGCTCGCTGTGGCAGCAGCTTTAGCATTCCTTAACTTCTTATCGTCCGATGGTGGAT
>AHTC1002108P01410
GTAAGGAAGCCGCAAGCGGGATGCAATAGATGCAAGAAATGTTACAGTATGTCAACGCAC
>AHTC1002108P00848
ATTGAAAAAGCGGGTGATACTGCAGAATTATGCTCACAGCTTGGGGCAGTCTTGGGTATG
>AHTC1002109P00206
AGGATCCTGTGTTGCGATTGCCGGAGCTGATTACTGTGTTATCGCAGCGGATACAAGAAT
>AHTC1002109P01079
TATGAAATTTGATCATGGTATTATCTCAGCAAAATCTAATCAGCTCTAACTGGTGTTTTA
>AHTC1002110P00811
ATTGCGTGTGAATGAATCTGTAGTTTCTATCTGATGTTATCTCTTTGTAAATCATATTCC
>AHTC1002110P00803
TGAGAGAGATTGCGTGTGAATGAATCTGTAGTTTCTATCTGATGTTATCTCTTTGTAAAT
>AHTC1002111P00337
GAGATCCTGATGATCCTCTCAAAACTACTGATCAGACCAGACGTCTTGGCTTAATTGTTT
>AHTC1002111P00589
ATCTTGGATATATTCTTAGGCCTTTAATCGATATAATGTCACATGTGCACTTAGTTTGTT
>AHTC1002112P01538
GTGCAAATAACTGCTCTGGAATTAGATACGCAGTGATCGCCAGATAAGTATATAGGCATA
>AHTC1002112P00999
TGATAATCTGTCACCCGTTTCAATGGAGTACTACGATGGTAAAGATGTGGGCTCCATACC
>AHTC1002113P00413
ATAAGATGATCTGCCGCAAGTGTTATGCACGTTTGCACCCTCGTGCTGTCAACTGCAGGA
>AHTC1002113P00749
TGGTAGCTTCTTGCCAGTTACGAGCTATGAGCTACTAATTTACTCGGATAATCATAACAC
>AHTC1002114P01105
GGGGACGGCGCGTGGGATGGCCACGCGAGCTAGAATCGCGGCATACAAAGTGTGCTGGAT
>AHTC1002114P01325
TCTTGTTCTGCTGGAAACGCTGGTCCCAGTCCTTCGAGTCTTTCCAATGTGGCACCATGG
>AHTC1002115P00461
TGATTTTCTCAAGATTGAGAGTCAGTCTGGTGTTTGATGAACCAAATATTATAAATGTTT
>AHTC1002115P00081
TTCTCTGCCGCTGTCAATGGCAAACCGCTGGCTTAGACCCGAGGTGTACCCTCTGTTTGC
>AHTC1002116P00182
TCGGCACGAGGCCTCGTGCCGGCCAGGACTGCCGACAAGGCCGGTTATGTCATTCCTGTC
>AHTC1002116P00203
GCCAGGACTGCCGACAAGGCCGGTTATGTCATTCCTGTCGAAATCACAGTATTTGATGAT
>AHTC1002117P00937
TGGAAAAGCTTTCGTCAATCACTGGCATGATACTTGTATTGAGCTGAGTTTGATTGAAAA
>AHTC1002117P00320
AGCCAAGAAAGTTGTGGGAATCATCAAGTTGGCTCTGGAAGCTGGGAAAGCCACTCCTGC
>AHTC1002118P01279
AAGCCGGAATGTCCGCAATTCGTGCAGAGCGTGATTATGTGATCCACGAAGATTTTATGA
>AHTC1002118P00938
CGATGCCATTGGTGGTCGTCGTTTTAGTGAGGGAACAAGTGCAGATCGTGAGATTCAAAG
>AHTC1002119P00750
GTGATGTTCCTTGGGAGATGTTTGTGGAATCATGCAAGCGTTTACGTATCATGAAAGGAA
>AHTC1002119P00204
ACAATAACAGTGATGAAACTTCCAACACTACCGTGGATTTGTTGCTGAATCTCTCATCAC
>AHTC1002120P00262
TTTCAGTGAATCACCGCAGTCTCACCCGAATGGACCCTCTCATAAACGTCTCTTGTGCTG
>AHTC1002120P00248
CAAAGCTTCAATCTTTTCAGTGAATCACCGCAGTCTCACCCGAATGGACCCTCTCATAAA
>AHTC1002121P01161
GCAGCAGTTCTCAACAGGGTCGGTTAAGTCTGGACGAGAAGGCATCTCAGGGTAAATTGA
>AHTC1002121P01563
AGCTCATGCAAAAACCGATCACAGCTGAGCATTAAGCAGAACAGCATATTACATGAGAAA
>AHTC1002122P00652
TTTATTACTATTATTATGATAATTATACAGACTATCTATGCTTGATATCAATCAAAGATA
>AHTC1002122P00444
GATTCAGGAGATGTACGTTTAATTTAAGATAACTATCAATCTAAGAGATGCTCGCTCGCT
>AHTC1002123P01069
CTCTCTCTCTCCTCACGACCGTCAAGACCTTGATAATTTCCTCGCTCAGTACTTGATAGT
>AHTC1002123P00972
TGCCTGAGAGTTGCAACGCCAATAGACCAGCTTCCACTTATAGACGCACAGCTATCACAA
>AHTC1002124P00575
CATATACATAGAGTGGTCCTCAATTACACAGCTTTTTTCCTCTCATATTTCTGAATCTCT
>AHTC1002124P00794
GAAGGCGGAGATAGCAACACACCCGCTGTACGAGCAGGTTCTGGCAGCACACGTGGCGTG
>AHTC1002125P01196
AACAGTCCAGACTTATCCTCAGTCACCGTAAAGCCGCTGCTGACAGCCAGGGACAGCTGG
>AHTC1002125P00580
CGCACGCTCCTTCCGGTGGTGTGTTCGGTGGCCTTATCGAATGCGCAGAACCGAGAGAGA
>AHTC1002126P00991
CCTTGCTTCTGAAGACATGCGCTCGCTCTTGCCCCAAGACGATCCTCTTCTCAAGAGATG
>AHTC1002126P00467
GATCCTCTCTTGAATAAGGACCTTCTCTCCTATGAAAGGGGTCACTTTGTCTCTGCCACA
>AHTC1002127P00204
GACTGAGGAAGAGGAGTTTAACACCGGTCCGCTGTCTGTACTCATGATGAGTGTTAAGAA
>AHTC1002127P00195
TACTAGTAAGACTGAGGAAGAGGAGTTTAACACCGGTCCGCTGTCTGTACTCATGATGAG
>AHTC1002128P00701
TGTTCTGGAGCATAGACCGCTCACAGATTACGGCATTGAGCCTGATCCTTTTCAACTCAC
>AHTC1002128P00122
TCTGGCGTCGGATCTCGCCGTTGACGCCAGACCCTTCTTATCCCATAAAGACCATGAAGA
>AHTC1002129P00544
GATGAAGCAGTATCGACCCCGCCGTTCCAATCCTTACATGGGGTTTCGAGGCAGAGCTGC
>AHTC1002129P00048
AGAGCAAGAGGGTCTGAGAGGTGCCGCCGTATACCCTCTGCGACGCACTCACCATGGAAA
>AHTC1002130P00593
ATCTACGATGTTCTTAGCGACGAAGAGACTCGAACGTTCTACGATTGGACTCTGGCTCAA
>AHTC1002130P00219
CATCCACAAACACCGATTATATTAGTTTGCAGGTGCAGGCTTCCAAGGGCCCTGGCAACA
>AHTC1002131P00969
CTGGTTCCTTCCGCCAGGTATGCCTTATCCATGTTCCATCATAATATGTGGACCAGGTTG
>AHTC1002131P00202
GGGATCTGGATTCTGTGTTATGCTTTCAATGCATTTCACGACGCAGTTACTGTCACAGCA
>AHTC1002132P00378
AGATGGCTGATCTTATTAAGGCATATGAACAGTATTATAATCAGACGAGGCAGCCATATC
>AHTC1002132P00366
ATCCAAAGGAAGAGATGGCTGATCTTATTAAGGCATATGAACAGTATTATAATCAGACGA
>AHTC1002133P01084
CAATGAAAGTTTTGTAGATTGCGCGCGCATATTCGGCTCTCTTTGTCAATTTCCCCTATA
>AHTC1002133P00251
AATACCCTTCCTCAGCAGAATAACACCTCCTAAATATCAACATGAGACAGAAATTGGTGC
>AHTC1002134P00821
TCAGGTATGGAATCCACACTGTTTCTGCGTGTTGAAAGTGCAAAAGTTTTGTACATTTGC
>AHTC1002134P00235
CCTCTTATAGTTGCTAAATGTCAGAACCATCTGAATCTGGTGCTAGTGAACAATGTGCCT
>AHTC1002135P01233
TCAAACAGGAACTGTCTGGGGCGTCTCCAGAGCTCATCAATAAGTTGATACCGGATCACT
>AHTC1002135P00410
TTGCAAGACCGAAGATACAAGAATCGTGAGCTACAGCTAATGCGTGTGATGAATCATCCA
>AHTC1002136P00288
ATCATGAGGCACCAGAGCCATCTCTAACGCTGGGTCTATCCGGCGAGAGCTTCCTGAAAA
>AHTC1002136P01058
TACCTATAGGGGAACGCTGTAATTAACTAATACCGTAGATAATATCATAGCAACTGCTCA
>AHTC1002137P00981
CCATGGACACAGACAAGGTGAAGATATATGGCGCACGTGTTCGTGTAGATTCCATGGCTA
>AHTC1002137P00621
CTATGACAATAATATCAGGTTACCGAATGGCAGCTGAGTGTGCTCGTAATGTGTTGTTGC
>AHTC1002138P00993
TGTCTTTCATGATTAGTATGGCTTACATCTTACAAAATTACAATGCTTGAAAAATTGGAA
>AHTC1002138P00068
AAGGTTGTTGCTGTGTCAGCTTTCGTGCTCGTGCTTGTTGTGTTGGATCTACTGTCACCA
>AHTC1002139P00982
TCAAGACTTGCACAGATCGGTGAGAAACTCTTATATGTGTAGATGATGCCTACTTGTGTG
>AHTC1002139P00963
TGCTTTTCACACATGATTGTCAAGACTTGCACAGATCGGTGAGAAACTCTTATATGTGTA
>AHTC1002140P00574
AGGAACGAGTTTGAGCGTGTTAATGGATCTCAAATTGAAACTGCTGCCAGACCTTATGCC
>AHTC1002140P00187
GAGCCAGTTCCACCACGTTTTCTGGGACAGATCCAGGATCTGATGTCAATTTTGGGGCCA
>AHTC1002141P00630
TTATTTGCTTTAGTTATATTTAAGTCTGATACATTCCATTTATCATTGTTAGATATAGAT
>AHTC1002141P00655
CTGATACATTCCATTTATCATTGTTAGATATAGATTTTTCTGTGAAATCACTTATCTCCC
>AHTC1002142P00254
TACACATGTGAGCACCCTCAGTGCCCTTACAGCGAAGGCCGGCTCGGCTTCCAAGACCGG
>AHTC1002142P00489
CCGGACTCGGCGTCCCGGAGGACGGCCAGAAAATGATCAGTGACCTCATGTCAATCTATG
>AHTC1002143P00542
TAGTATGTATGTATATCTATTATCCTTAATTATAAGAAATGCAACTATATGTTGTAAACT
>AHTC1002143P00413
GCACCAAAAGTGAAAAATGATCTCTAATCAATAAAAGGATCATGGATCCATTAATTTCAT
>AHTC1002144P00526
AAATGATATCCAATCAATAATAGAATCATAATTCCATTAGTTTCATCTGAATAATGGTTT
>AHTC1002144P00244
TTGTAAGAAAGAAGAACACATCATTGTGGTAAATTTATTTGAAATATATTCTCATTGTCA
>AHTC1002145P01590
GTTGAATTGATCTCTGCAAAGCACATTGCTCAGGCAGCGGCTATTCGATTGGAAGTAAGA
>AHTC1002145P00839
TCTCATAGAACTTCGCAATCAAGGTCGAGAGCCAGTTCCTCCCGTGGCTATCGTACCTCT
>AHTC1002146P00817
CTTATGAGGGTGCAAGAACTGCTGCAGCCATCGAATCGTTTGCACTAGAGCAGCTAGAAA
>AHTC1002146P01016
TCAACAGCTATTATCAGTTGCGGAAAAATTCAAAAGGAGCCCCTACAGCTATGTGTGGGC
>AHTC1002147P00700
AATTACACAACTTTAGATGATGTGACTGTATGTCTAAACCCTCTTTTGGATTCCGCAGCA
>AHTC1002147P00831
GTATCTAGTAGTATATTGCTTTACTAGAATATTATATACATTTACTTGTATCTTAGTAGA
>AHTC1002148P00058
CCCTCACCAGATCCACGCCGCGATTCGTGATACGTAGTTGCGGAAGGAACATGAAGGTCA
>AHTC1002148P00049
TTGTTCATTCCCTCACCAGATCCACGCCGCGATTCGTGATACGTAGTTGCGGAAGGAACA
>AHTC1002149P00909
TCTTCGGTGATAACGTTTACGATGTGAAACACATGATGAGGTACTGTAAGGCCCTCTATG
>AHTC1002149P00635
AACTTCAGCGACTTTGATCTGGCGCGTGACGCACACGCCCCTGACTCGATCGAGCTGCTC
>AHTC1002150P01637
TCAAGGGGCTTCATAATGTGGCTTAGCTGACAAGTCGGTATTGAAGTAGGATGGATTTTA
>AHTC1002150P00860
AAATACAGATCAGGCATTCCGGCTGAATTGGGCTACATTCAGTACAGGCGATAGGCGATC
>AHTC1002151P01002
TCTGTTTGATGAGTAGGGAAGACTCCACACGCTGACTGCTGAGGGTAAATATGTTGATGG
>AHTC1002151P00240
TTCCAAGGCGGAGCGATCTGTGTGGCTTATGAAGTGCCCTCTTGTCGTTTCCAAGTCGTG
>AHTC1002152P00300
TCGAGTTCTTCGACGATGGCTTACAGGACGACGATCCCATCAGGAAGAATCTGGCAGATC
>AHTC1002152P00771
TCATCAGCTTCTTCTCAAAATCAATGAGCATAAGGCCCCGTGGGCCCGTTGTTCAAGAAC
>AHTC1002153P00642
CGGCTACGATAACACCCTATGGAATGGGTCCGTGGTCGCACCTGCCGATGCACCCATGAG
>AHTC1002153P00159
GAGTGATGCTCTATACCAGTACATTCTGGAAACCAGCGTGTACCCAAGAGAACATGAAGC
>AHTC1002154P00484
TTTCAAGGTTGGACAATGTGCTAAGGGCTTCAAGTGCAAGTTCTCGCATGACTTGAATGT
>AHTC1002154P00177
TTATTTGATGCCGATCAGAGATGCCGCCTAAGCAGCAATCTAAAGCTGATTTAGCGAAGA
>AHTC1002155P01308
TTTCATGCCTCTGGTGCCTGATAGAGCATTTACCTGTAGCCATTACCTTCTGTCGCCCTT
>AHTC1002155P01082
CAGAAGGTCAATGGGAATGCTGCTCAAGACGGTCCCAGCACGTCCACAGTTAGTGTTGAT
>AHTC1002156P00209
GAAGGGAAACACGTCCATGCACGCCCCATCTGGGCACCACCTAGGGAGCATGGCGTGGTC
>AHTC1002156P00271
GTTGTGCCTTGTGCACCCGCGGCGTGCTCGCCTTACGTCTATGGTGGACGCAAGACGGTG
>AHTC1002157P00660
TATGCATGTAATAAGCGTGTATGTATTTGATTACTAATGTGTAATAGAACTGTTATGTGA
>AHTC1002157P00410
GATGCTACTAGCTAGGCCATGAAAAGTTATGGCTTAAGTAGAATGAGATTTCTGTCTCTG
>AHTC1002158P00833
ATGTGTAAAATATGAGTGTCGGGTGTCTGATGAGGACATCAAAACTTTGGCTGTAATCTC
>AHTC1002158P00225
TCAAGGCTTGTCAAAGTCGACAAGGTTGGTGCTCCCGGCGAGGGCTATGCCGATCTTGCC
>AHTC1002159P01333
GTGTGCGTAGCTCCTGTAGGTCAAGGAATTGTAGCTGATCCTAGTTCAGGGGTGATTTCT
>AHTC1002159P00914
AATCAATCAGTGCCCTTGCAAGTTCCGAGGAAACAATTGCACTTCGCAAGGAGAACCTGA
>AHTC1002160P00590
AATGCGGATACAGATAAGTTGGAGGATGATGGGCTTTCTTCTGCTTCTGCTTCTGATAAC
>AHTC1002160P00252
CGAAGAAGAGGAGGCTTTTGATCACCGTAATTTGAACGATGTCTGCTGCGGTGTGCGGAA
>AHTC1002161P00895
GCTCTGAGCTATCGACATTTTACGGCTCTTAATCCATATTGCACCCGAGATTGGATTATG
>AHTC1002161P00613
AATCAAACTTAGGTCTTACTGGGTGCCCTTGATAGAGGATTCTTGCAAGCAGATACTAGA
>AHTC1002162P00632
GACACCCCAGAAGGCCATTTGCCTCTCACAAATGCTCTCAGAGGGACACAGCTGCTATAC
>AHTC1002162P00335
GAAACAAGGAGGCTCCTCATAGTTCTAGCTGGTGAAGCTGCTCAGAAACGTGGATATGTC
>AHTC1002163P00892
CATGGGTCTTTATGGTGAACGTGTTGGCGCCTTAAGCATTGTGTGCAAGTCAGCTGATGT
>AHTC1002163P00276
TGTGTTGAATGTGGTGAGGCGTGTGGAACAGGAACTCGTCAGTAACCCGGCACGCAACAA
>AHTC1002164P00776
AGCAAAAGAGTGTTGGTGCATCGTTCCGTATCCAGAATTGTCATACATAGAATAAGTTGC
>AHTC1002164P00072
CTTCTTCTCCCTCACTGTGCTCAAGCCACGAGCAACATCGATCAATGGCTCCTACTAAAG
>AHTC1002165P00659
TTCATGATTGTTCCTTGGTCGATTAAATAATCTTCAGGTTCTGTATAATTAGTATATGCA
>AHTC1002165P00067
CTGAGAAGAACTCACTCTCCTTCTTCGACCTTGAGATTTTGAATGGCGCACTCTCTTTGT
>AHTC1002166P00492
GAGAACCTACATTCTATCGCATTGCGACTTCACAGCTAATCTGACTTTAACAGTCTCCAA
>AHTC1002166P00752
GAGATTCTGCGCTTTTCGATGAACATCCTGAATTGCTGGATTCTATAGTTCGCGTGTATT
>AHTC1002167P00835
GGTTCAAGCAAATTTGATAACCGAGCTAATCACTCCGACATTTGGAGCTCACGGATGAGA
>AHTC1002167P00190
AAATTAACTACCATGCGCTTCAATTGCTGCCACGTGTCGCTGGCGTTCGTTCTGAAGTTC
>AHTC1002168P01003
ACGCACACAACTGCTGTTTCCTCGAGGATGCTTTACCAACTAGCGCAGAAGCCATTTGCT
>AHTC1002168P00145
ACGAAATCGTCAATGTGATTAAGAGCCTCCACGGTTTTCGATACGTCGATGCTGAGGACA
>AHTC1002169P00321
GTAATATAGTATGTGCTGGGAACTGTATAAATGCGTTGAATGTAACTTTTGACTCGCAAA
>AHTC1002169P00098
TGGGGAAGAAGGTTCGCGTGAAGTGCAACGATGACGACACCATCGGCGACCTGAAGAAGC
>AHTC1002170P00417
TGCAATTAATGGCGTATGTGCTGGTAACTGGATAAATCTGTGAAATGTAACCTTTTGACT
>AHTC1002170P00334
GGATCACATCACCCTCAAAGATTACGAGATCCACGACGGCATGGGCCTCGAGCTCTACTA
>AHTC1002171P01184
TCTGGACACTTTGAACAGGGGATTTCGAACTGCGGACATATATTCTGCTGGAACAAAGCT
>AHTC1002171P00329
CCGAGAGATGCTTCTAGGAGGCGCGGCATTGGACGCCACCGGAGTCCCCATGCCCGACGA
>AHTC1002172P00133
TGAGGTGCCTTCCGGACGGAAATCTCTTGCAAACCAAGATCCATAATATTGGTGCAACGC
>AHTC1002172P00070
TCAAATCGATCAGAGAGAAAGGTTTCGGCGCCTTCTTCAGACAGCTCAAAGATGAAGGCT
>AHTC1002173P00617
GAATTATTAGCCGTGGTAATTGACTCACTCACTCTGTAATTCAAATATTACTCATACTTC
>AHTC1002173P00001
GAGAAGAGACAGAAAGAGGAGGAAATGGCATCATCGGTGGTAAAGAACGTCATGAAATCG
>AHTC1002174P00661
TCAAGTTGACTGCACCCGCTATGCTCCGGGTATTGAGATCATCAGTGTCCGTGTAACAAA
>AHTC1002174P01158
TTTCTAGAGGGGCAGCTAAGATGGTCAAGGTCGATGCGTAAATTGTTAGAAGTTAGATGC
>AHTC1002175P00733
GTTTGAATTAAGTTACTCTTGTTACAATATCAATTCCGATGAGTAAATGAGCAGGGATCA
>AHTC1002175P00339
ACAAGCTTGACCATTATCAAATTCTGAAATACCCTCTCACAACCGAGTCGGCAATGAAGA
>AHTC1002176P00909
CAAGGGAGATAACAATGAGGTAGGCGCGAGTGTAGAGAACGCCGCAGCTTACAATGGAAA
>AHTC1002176P01255
GTGTCAAAGAGCAGCGCGGCGAACACCTGGTGCGTAGCGAACCCCGATGCGCAGAAGGAG
>AHTC1002177P00728
GAAGTGGAATCCCCTGGTCATAAGATATTGTCCATCCTTGGCTTTAATGATGAAATAGCT
>AHTC1002177P00607
TGAGCATCCTCCATTGACTGAAGAAGCCCAGAGGGCCCTTGATTGGGCGGTTGATGAAAA
>AHTC1002178P00975
ATCAAGTTAAGAGTATACGGAATCTGAATGGACATAGCATAGGACGCTACCAAATACATG
>AHTC1002178P01553
TGTAACATCAACTGTATTGTTCTATACTCTGACACACGTCTTCCGATTTGATGGTAGTCA
>AHTC1002179P01558
GTACAGATGATTGATCCTACAGGCTAAGTGTAACCTGATCTATTTGGGTAGGCTGCGTAG
>AHTC1002179P00681
TTTGTTGACACAGATGCTGATGTGAGACTAGCTCGTAGGATTAGACGTGACACAGTGGAG
>AHTC1002180P01136
AAGAAGGAGAAAGCTGTAATCGTGCAGCCTAATCGCGTGACCATTGGCAATGGTCCTTCG
>AHTC1002180P02096
AAGATACTGGCATACAGCCATTGTAAATTTTGTGATGTGAGGCGTAAAATCCAGATTGAA
>AHTC1002181P01522
CAAGGAACCACACTAGAGGAGGCGGGATAAGTCGAACTGACAGATATAAGTCACTTGGCA
>AHTC1002181P00718
TGGTGAAAATGGGGTACAAGCAGGATGAAGCCCTAATTGCCATAGAAAGATTAGGTTGCA
>AHTC1002182P00345
CAGCCACCACCGTTACATCTGACCCCAGCGCTAGTGGTTGTATGTACCCTTCAACAGCCA
>AHTC1002182P00552
CAAGCCCTGTACTAGGAGGGATTGGCAGTGGCGGCATGGGGCCTTCCGGATCCGGCATGA
>AHTC1002183P00398
ACCGTTACATCTGACCCCAGCGCTAGTGGTTGTATGTACCCTTCAACCGCCAGTGCTGCA
>AHTC1002183P00583
TACAAGCCCTGTACTAGGAGGGATTGGCAGTGGCGGCATGGGGCCTTCCGGATCTGGCAT
>AHTC1002184P00494
CTTGCTGTTGATACCGTTCCCTATCAGCTTTGGGCCGCTAGGAATAAGTGCAGGTACAGC
>AHTC1002184P00125
GCAACCATCAGATCCGATTCTGATGCGGAGTGCGTGTTTACGGTGTACGTTAGGACGGGA
>AHTC1002185P00761
TGTCTGGGGTGGACTCTGAATGACGATGCTTGTCAGGTATGTTAGACGACTGCTGACAAT
>AHTC1002185P00068
TGAAAATTTATATACACGGTTCCATGATTATCCCAGGAATATGCACCTAACAGGACTTGA
>AHTC1002186P00859
TTAGTTACGAAGCAGCCGATGACTGTATGAGCTCCGAAATATTCGTGGTATTTGTGGGAT
>AHTC1002186P00391
CGCATGGCTGACCTGTACATATGGTACCCTCTCAGCATAGTAACGGGTGGCACCACTGCC
>AHTC1002187P00560
TCCTCAATTAGCGTAGCAGCATTCCTGAGGCCGCGGGCCATTGTATCCATACCGATGATG
>AHTC1002187P00256
TCAACGTCTCGTCAGTCGTCTCCTGCGGAAACTAGCAGGTCTTGCCAACCGAGGAGGATG
>AHTC1002188P00777
GTCTTCACCCAAATGCTATCCCCGACACTAATAGCCTCCATGCGGGATGCCCTGTACTTG
>AHTC1002188P00172
GACGTGGATCTCCCACTGCGAAGAAGTGTTGAGCTCGTACGCTGGTTCGGCGAGCTCCAT
>AHTC1002189P00714
AAAATAGCTACTGCATTGTTGAAAGCGTGTGACAAGCTTTCCATTCTGTGGGGTCATGAG
>AHTC1002189P00585
AAACAACTTGTAGGGGTCATAGATGTCACTGTCTTAAGAGACCGAGATGTGCTTCAACAT
>AHTC1002190P00741
GATGGCTTCTTGCCGTGAGTCTTAAATGGAATCGAATAATGGATACACTAGCTAGAAAGA
>AHTC1002190P00529
AAACCCTGTGATTCTGTAATGTATGCAGAGTTCATTCACAAGCTGTTAACGTTGGATCAC
>AHTC1002191P01053
GCATTGCTTCCATTCTGGTCTAGCGCTTTACCTACTCTACCAGTGACTGCACCACCAAGA
>AHTC1002191P01033
TCCGTCATAAATTCCTTCGAGCATTGCTTCCATTCTGGTCTAGCGCTTTACCTACTCTAC
>AHTC1002192P00228
AAGTAAACCCTCCAAGTGTCAGCAAGAGAGGGCTATCCATCAGCATTGTCACAAGCTTAG
>AHTC1002192P00697
GACTTCAGCTGCTGCCTTTGAGAAGTGGACCTCCATGACAGGGCTGGTTGGTCAGCTTAA
>AHTC1002193P00168
CACCACTACCATATACTTATTATCACTATGAGTTCTTCCACCACTGCTTCCTTTCATAAA
>AHTC1002193P00174
TACCATATACTTATTATCACTATGAGTTCTTCCACCACTGCTTCCTTTCATAAATGTTTC
>AHTC1002194P01075
GAGGATCACAGGGTCATGCCGGGACTGTACCGATGTCCATGCGCCAAGATCCTATGGCTG
>AHTC1002194P01271
AACATGGCCGAGTGCTAGTAATGTCATTCCAGGCCAGGTTACATATACTGTGGACATTCG
>AHTC1002195P00889
TCTTTAGATATCCGTGTTGGCACAGTCAAAATCGAAGATTTAAATCGAATGTAGAATGTA
>AHTC1002195P00107
CAACAACTTCTTGCTGTCATGGGTCTCTTGCTTTCTAGGAACTTGGCTTGCAAATTCTTG
>AHTC1002196P00850
TATGACTTGGATATTGATGAGTTTTGAACCAGTAGGTCATCTTTCTCCGGAACCTCATTA
>AHTC1002196P00042
AAAGGGCTCAGAATTCGCTTCACTGTAGCTGCCCCTGTCTATAAAATGTTCGAGCAGCAC
>AHTC1002197P01044
AGAATATGATGTGCGCCGCTGATCCCCGCCACGGTCGGTACCTCACCGCATCAGCCATGT
>AHTC1002197P00691
TGTAGAGCCATACAATGCTACCTTATCCGTTCACCAACTCGTGGAGAACGCAGATGAATG
>AHTC1002198P01015
GCATCCTCTGGGTGAGAAACTTACTTACAATTGTTTAGACGATAGTGTTCTGTACCATGA
>AHTC1002198P00152
ATGTCGGGGCAAACACAGCGTCTGAATGTTGTCCCCACGGTGACGATGCTGGGAGTGGTG
>AHTC1002199P00579
CAGATGGTCCAATTTCACATATCCGCACAACTTCCCTTCCTGTGGAGGACATCACCAAGG
>AHTC1002199P00015
CTAATCGGAATCTTCACCAGTTAATGTCAACTTTGAGCAGATAAGACTGGTGGATGTGTC
>AHTC1002200P00586
GGACGATGATTGATCGCGGTTTGCTGATTAGCTTTCACTGTCTCATTTAAACGGTCTGCA
>AHTC1002200P00085
CCCAATCACATCGCTTATTGCAAACGCTACCTGCACAGCCGGTGGTTTCTGCTGAATCGG
>AHTC1002201P00391
GAGCTCCTCCGTCGTTTCAAGTGTTCCGCTAAGCCTGATAAGCGTCTCATTCTAATTGGC
>AHTC1002201P00890
GCGAACCTCTTATCCAGCGTAAGGATGACACTGCAGCAGTCCTTAAGTCAAGGCTGGATG
>AHTC1002202P00097
ACACGCAGATCCCACTTCACTTGAACCAGTGCGCCAAGTCTAAAATCTGAAATCATGAAG
>AHTC1002202P00025
TGAAAACAGTTCCTTCTTCACTGAATCTCCCATTCTTCTTTTCTCATTGCTTCAACCTCA
>AHTC1002203P00465
GTTGCATGATATATTGCTCGTCCACCTAATTCAACAGCTTCCTCAACTGACAGGTCATAT
>AHTC1002203P00155
AGTCTAAACACATCATAAAGGGGCAGCAATTGTACATATCAAACGAATGCCATATTTCAA
>AHTC1002204P00701
AAAAGGCATTGTTGAGGGCTGTAAGCAATCTGACTGTGCGCTTTTAGGAGGAGAGACTGC
>AHTC1002204P00272
CACATTTTGCCACGTGCTTCGCACACCCAATAACGCCCACACTCGCGCGTTGACCCTGTC
>AHTC1002205P00280
CGTTGGCAATATGTCTACGCTGGTTCAAATCCAGCTCGGCCCAATAATTTGCCGATCCAC
>AHTC1002205P00609
TAATGAATGAAGGGATTACAAGTAATCCATGTCGATCTCTAAAGTGCGTATTGATATATC
>AHTC1002206P01106
TATGAGCTACCAAAGTATGTATTGAGTGAGCCAACTAACCTGATTCGGGACAGTTAAATA
>AHTC1002206P00916
TCAGCTAATACAACTGCGCGATGAGTTCTGGGACACAGCTCCCCACTACGGTGGCCGTAA
>AHTC1002207P01170
CCCTAATGTTCTCCCGGCTAGTCAAAGCAGCTCGCCATCGCATGGCGCTCTTAGTGAATC
>AHTC1002207P00958
CTGACCTTGTCTGGGCCTGATGGTCGGGTTATGGGTGGTGCAATCGCAGGTGTTTGTGTA
>AHTC1002208P00337
GTAGTGCAGCCATGACCTCCGGATCACTAAATGCCGCCATTAGCTCAGGGTCATTCAAGA
>AHTC1002208P00554
TCTCTCGATTTGGAGTAAGCAGATGCTGGTAGCTTCGCTCCGAGGCTTTCGAGGTAATCG
>AHTC1002209P00908
GAAGGTGGAACCAAATGCTCACAAGATTGAGGAACACCGACGGAAGTATGAAAGGCTGCA
>AHTC1002209P00218
AATTGAAAGAGTAATGGACGCTTCGAAGCTGAACCAATTGAAGCATTTCATCGAACAGTG
>AHTC1002210P00094
AGTGCTTCATGGTTGCATGGGACAGCTGCCGTCGATCTGCAACGTGTCAATTGGAGATTT
>AHTC1002210P00323
TGCCACCTTCCTGACCCTCCTCAATGTTAATTATTACAGAATTCTAATAATAATGCTATC
>AHTC1002211P00070
AGTGCTTCATGGTTGCATGGGGGAGCTGCCGTCGATGTGCAACGTGTCAATTGGAGATTT
>AHTC1002211P00336
TAATAATGCTATCAAATGATTATTAATTACTACCAAATGTATCGCCTATCTGTAAACTTA
>AHTC1002212P01536
TCTGTTCCTCAAGGGCTGAGTAGTTCAATCTTCACAAGACGACCTGAAGCTATATTCAAG
>AHTC1002212P00673
GCAGGCAATTGAATGGACAAATTATACCATCAGAACGTCCGGACCACATGATGCTTGAGA
>AHTC1002213P00276
CAATGGAGATTGCTCAGGTCGGTGTGAGGACAAGGGCTCAAGCTGCGTTAGCCATGGGAG
>AHTC1002213P00037
TTCGTCGTCTCCGTACTACACGCGCCACCAAATTACGCACACACACCCCACACACACACA
>AHTC1002214P00860
GTTTATCCGATCGAGACCTAGATATTATGAAACCGCTACAGGTGAGAGTTTCTGACTTGA
>AHTC1002214P00370
TTTGGACAAATGGGTCAGGTCCTTGCGAATTTCCTGGGCAGTCCATTTGCTTCAGGAGCA
>AHTC1002215P00609
AGAATCATTCACAAGGATGGATAAAGTGTGCGATTGAATTCCAGTGGTATCATCATCATT
>AHTC1002215P00133
GGAAAGGAATATCCACGCAAGTATTTGGAGTCTACCCCTGACTCGCGCACCAGTGCTATG
>AHTC1002216P01111
AGCATAGCCCTCATGTATAGGCGTAGAGCAATGGAGGAGCGTACAAGCTCTCTGATGGTT
>AHTC1002216P00311
TGATGCTATTAATATGATCAATTACGCTTTAAACCACGCTAGGACCGACAAATCATTTGG
>AHTC1002217P00452
CATGGTAGCCCACGAGGACTTCGTGATTCGAATTCCCCACGGACTACCACTTGATGCAGC
>AHTC1002217P00951
ACTCAAGAAATGATTGACTTTGCGGCTGAGCATAATGTAAAAGCTGAGATTGAAGTCATT
>AHTC1002218P00417
GCATGTGAATATCGTCCATTCGAGAAGTGCGACTATGGGTCAAGAATAGCCAATGAGATT
>AHTC1002218P00767
TGTTTAACTAGGTTTACATCACGACTCTAAGTTGATTTGAGCTCATGAATAAAGGTCAGC
>AHTC1002219P00905
TGAAACTGCGAAACTTCTAGCGTTGAAAGAGGGTCTGTTGGTGGGGATATCATCTGGTGC
>AHTC1002219P00197
TCCGTTGGTGTATCTCAACCATGTTGTCGATGGGTGTGTCGCCCAAATCGCTGCTAAGCT
>AHTC1002220P00659
TGCTGAAGGTATGCGATACGGTCGACAAGTATGCGAATAAGTGCAAGAGGATGGTTTTCG
>AHTC1002220P00501
TCCCGGAGAATTCTGCCACAAGGTCAACCTCTGCGAACGCACTGCGAAAATTTCACTACA
>AHTC1002221P00053
TGAGTGTTTGTGCGCGCTGTGTGGGAAGAGCGCTCAGATGCTGTGCGAGTCAGACCAGGC
>AHTC1002221P00107
CCAGGCTAAGCTATGCTGGGACTGCGATCGCACCGTTCACGGCGCCAACTTCCTTGTCGC
>AHTC1002222P00339
TTCAAATATCTTCATCACCGTTTATGATTATGGCAATGTATATCGTCATCCCTGTGATTG
>AHTC1002222P00001
CTTATACCTACTACCTTCCATGGACCATGCTAGTATTCACATCAACTCATCAACTACAGT
>AHTC1002223P01331
AATGCTGGCAGCAACGCCCAGGCCCCGTCGATTGCAGATCCTGGGCACTTCCCAACCTTG
>AHTC1002223P00832
TGAAGGCTCTGGGCGTGGTAACTGGGGAACCCCTGCTGATGAAATTGCTCCGGTGACTGA
>AHTC1002224P00744
CAAGTTCCTCCCGAGCAGGCATCATCAGAGGCAGCGCCTAATGACACAAGTCCAAAGGCT
>AHTC1002224P01238
CACTCTTACATGTGGTGTTATAAGTCTGATCTGCACTTTACATTTTGAAATGGTAAATTA
>AHTC1002225P00452
TTGTTTCATTCTTATATGAGAGAGGTTGGCGTCAGAACTTCAGGCAAAGTGGCTTTCCTG
>AHTC1002225P00164
GAACTATTCATGCAAGTTCGGCTGTTACTCTAGAGTCGGGTTTAAATACACAGAATGAGC
>AHTC1002226P00483
AATTCATGGATATTACCTCCTGTCTTTGGATACAGAACCGAAGTGTCGCACGGCGCTGTG
>AHTC1002226P00503
TGTCTTTGGATACAGAACCGAAGTGTCGCACGGCGCTGTGAAGACGTTATCAGCTTTTAA
>AHTC1002227P00752
TATGATTGGGTTGATCCTGAGATCACTCGCCGTCTTTCGCAGACACAATCACAATTGAGA
>AHTC1002227P00315
TCATTCATTCATTCATGGAGGGTGGTTTAAGGATTGGTTGTGCAAAAAGGGTGATCGCGA
>AHTC1002228P00219
TCTAGAAATGGATAATCAGTGTAACCAATAACCGGATCAGGAATATAGAATGTTTGGCGA
>AHTC1002228P00381
ATGGCTTTGATCCCATCCTCTCTGTCATACCCTCCAGCAACAATGAAAGTGCCATTGAAG
>AHTC1002229P00380
GTATCATCCAGACGGGCAAGAGTTAATATCCTCCACGGACAAGCCACTCACACAGTTCAC
>AHTC1002229P00125
CACCAGACAAAGATCCTACAACCATGTTCCTCAGTCCCATGCTGCCTTGTACTACTCTCA
>AHTC1002230P00130
CTCCTCGTCAGGCAAGTTTTCAATCATGGCATCATCGATAACCCGTGAGTGGGTGGGACT
>AHTC1002230P00142
CAAGTTTTCAATCATGGCATCATCGATAACCCGTGAGTGGGTGGGACTGAAAACATTTGC
>AHTC1002231P00806
TTGTTCGCCAGGGTGCTCGATTGAGGAAAGATGACCCAGTGGTTTCTAGCATTCACTTTG
>AHTC1002231P01102
GAACGCGCAATCAAGAATGACGTTGCGAATGAGGCCAAGCCGTTGTGGGCAATTAGGGAA
>AHTC1002232P01370
TTTTGTAGATCGTGCAATAATGACTATAGCGACAACGTTTGTAGATTATGTTGTTATAAC
>AHTC1002232P00132
CTCATTCATTGTGTCAAATAGCTGGGTTGGCAGTCGGCAGTAGCATAACAGAGCTCAACA
>AHTC1002233P00602
CAGAGGAGAAAACTGAATCAGTAGATCCAACATCATCATCTGCACCAGAAACAGTTGAGG
>AHTC1002233P00142
GATAAGAATAGCACCAAGAAATCTGGTGCTGCTGAAGCTTCCAAGTTATTTGATGACTCC
>AHTC1002234P00368
TTCCAGAATCAGGTTCGTTCAAGGAAGAGAGCACGAAGGTTTCTGAACTTGCTGAGACTG
>AHTC1002234P00162
ACAAGAGGAAGCAGTGTTGCATGTGGAACAAGTTAGGGTCACTGACGTTGACGAGAAAGA
>AHTC1002235P01083
AATTAATGTAAATGTGAATGCTCGTTATTGGTGCATCATTTGTAATATTGATGGTATTTT
>AHTC1002235P00857
CAAAACCTTGACGAATTTCCGTTATTTCAATCTTACATATATCATCACCATATATATCTA
>AHTC1002236P00066
GCAGTGAAGAACCATCATGGCGGACAAGGCCGTTACGATCCGAACCAGGAAATTCATGAC
>AHTC1002236P00487
AAGAAATGAGTCTTGAGTTGCCCTGTTCTGATCCTGTGCTGTTTTGCTCTATTGGTATTA
>AHTC1002237P00789
TTGTTATAGTTCTCATCATCTGGTGAATCCTGCCAGAGTGGAGAAGATACATATATAGAG
>AHTC1002237P00397
GGTGAGCATGGCCGGTGCACCTTACTTGAGGAAGATAGATCTGAACGTTTACAATAGTTA
>AHTC1002238P01859
TCTTGAAGACACAAGAGAGGCCCCACATATATATTGATATCATCATATTATGAGGCACAT
>AHTC1002238P00781
AATTGAGTGACATAAGAGCAGCAATACCTAAGCACTGTTGGGTGAAGGATCCATGGAGGT
>AHTC1002239P01036
TATGTCAAATGTGAGCAACCTAGGTTTGAACAGGGTAGGAAAATTGTTCATCTTGCTCTC
>AHTC1002239P00849
TATTGCAGCACTCAATTCAAAGTCTCTATGCCACCAGGTTGGGTGATTAAAAGTAGTGGC
>AHTC1002240P00018
TACTTATATGAGATCATAGTAGATCCCACCCTTGCTAATAAACTAAGGAAGAAGATGAAG
>AHTC1002240P00023
ATATGAGATCATAGTAGATCCCACCCTTGCTAATAAACTAAGGAAGAAGATGAAGATGAA
>AHTC1002241P00512
TTCTGCTTGGGCGCTGATCAAGTGTGCCGGCAACTGGTACACCTGTTACTGGGCTAGCTG
>AHTC1002241P00091
AACATAAGCAACATCATAACAATACTAATGTCTCACCCAGAATGTTACACACATACACAC
>AHTC1002242P00440
TGTTTTGGATGTGTCGCATCTATGACACGGAGTGTGTGCTGCCTGAGCTGTTATGCATTT
>AHTC1002242P00282
ATGACACTTTAATAGTTCCTACTGATCAGACTCTTGTTCAACTTGGCCGTCCAATGCTTG
>AHTC1002243P00416
GAAATCGAAGTCCTCCTCAGCCATGGATGAAGCTGAAGGTTCTGGTCGCAGAGAAGAACG
>AHTC1002243P00037
TCTTCACTACAATAACTCACCAGGATAGAAACATGAAATTAACATTAACTCTTGACACCA
>AHTC1002244P00541
AACAATGCTATCGTGGTTAGCTCATCGATTGTTTTCCAACTCGATATTGGTCATTTTAGA
>AHTC1002244P00546
TGCTATCGTGGTTAGCTCATCGATTGTTTTCCAACTCGATATTGGTCATTTTAGAAACAA
>AHTC1002245P00408
CAAGGCAACTCTGATTCTTCAAACTCTCAGAGCGCGGCATAGATATGGGAACCATTCCAG
>AHTC1002245P00016
ACACCAGTTCTGCTCAGACCAACACGAACGGTGATGACGGAAGTGCTAATGACAACACAA
>AHTC1002246P00406
TTATGTATCCAAGCAACATCTAAGGTTCTGAATATCAGATCCCGGTAGATTTCTTCACAG
>AHTC1002246P00028
AGGGTTACGCCGCATCTCTGCCTCATCGCACTCTGTGAGTCAGCTTCCACAAGCAAGCAA
>AHTC1002247P00374
CTGAAATCAGATCCAACAAGTTCAAACGCAGACCCAAGGGGACTAGCAATGATCATGGTT
>AHTC1002247P00612
ATGCTTACATGCACGTTTCTGCGGCCAAAGATTATCCAAATGTTTGCCACAACTTGTTCA
>AHTC1002248P00244
ATCACCAACGAGACTAATGATTCGTGCTGCTAGAACCGAGTCCAAAGCTGCAACCTTGGG
>AHTC1002248P00943
TTGCTGGATAAGTCATGTTGTATACGACTATGTATGTACAAAATGAGAAAGCATTCAGTC
>AHTC1002249P00330
GATATTTATGTGAAGCGCACAATTGTTATGATGTTTACAACGTGATACTTAGGTTATGAT
>AHTC1002249P00167
GGCACTGGCGCCGCACCAAGCTAGGGTTCTAAGGTGCAACTATCTACCTCTCCCATTCTA
>AHTC1002250P00404
ACAATTGTTATGATGTTTTCAATGTGATACTTTGGTGATGATACTCAGTTGTCTTGCTTC
>AHTC1002250P00026
TTTCGTCGCCAGGAAGGTTTAGAGCAGCACATCGGTTCCATAATCGGCGCTGAAAAATGC
>AHTC1002251P00508
GAATCAAATAAATAAGCTTCTACAATAATCAGAGTTAGTTATCACATTTTAATTATCAGC
>AHTC1002251P00634
GATGATTATTATTATTGCTGGCTAAATTTTAATTTATTATATATGTTGTTCGTGTATGTG
>AHTC1002252P00078
TGTTTGATGAGAGGTCTCCGTTATAGGAAGTTCGTAGCTCTCTAATTATATATAAACAGC
>AHTC1002252P00082
TGATGAGAGGTCTCCGTTATAGGAAGTTCGTAGCTCTCTAATTATATATAAACAGCTTCA
>AHTC1002253P00872
GGTTTGAACTGAGAAGTTCATCGGTCATGCTGTTGATCTACCTTTGCTATAGGAGGCACA
>AHTC1002253P00167
AGTGGCGCAGTCGCAGTGTGTGCGAAGTCGAATTTGGTGGATTTGTCACGATGGTGTGGT
>AHTC1002254P00127
AGTGGCGCAGTCGCAGTGTGTGCAAAGTCGAATTTGGTCGATTTGTCACGATGGTGTGGT
>AHTC1002254P00129
TGGCGCAGTCGCAGTGTGTGCAAAGTCGAATTTGGTCGATTTGTCACGATGGTGTGGTTT
>AHTC1002255P00164
CAAAGATTGAGAGGTGGGCAGTTGTTAACTTCTCTGCTCGCTGTGATGTGAATGGACTTA
>AHTC1002255P00001
TCTGAACCCATGTTGCGTAGCTGTGGTATTCAAATAAACAATAGTTTCACTCCAGTTGAA
>AHTC1002256P00500
GAAAGAGGAAACCTGATAATATAATTATATTCAGGGATGGTGTTAGCGAGTCTCAATTCA
>AHTC1002256P00429
TAAGAAAGTATCTGATAAAGACGATGAAGGAATAATCAGGGAACTTCTCATTGACTTCTA
>AHTC1002257P00450
TGCTGGAGCTGTTCCTGTCCCTCAGTTGCCCAAATTGCAGGACAGTGTTTGTAACTCCAT
>AHTC1002257P00379
ACTCAGATGGGACAGTTCATGAAATTTGAGGACAAATCTGAGACCTCATCAAGCCATGGT
>AHTC1002258P00346
ATGGATATAGCAGAATGAATGAAGCACTTCAACATTATTATACGAGAAATCCATGGGAAA
>AHTC1002258P00215
CCTCCACCACATTACGTCTATGCTTCACCTCCTCCACCATACCACCACTACTAGATGGTG
>AHTC1002259P00079
TTATATCTCTTTGCTTCCCATCTCAAATTTCAGCCAATAACTACCGCTACTCATCTCCAC
>AHTC1002259P00041
GTCCCTAATGGCCTCTACACCCACTCTTGTATTAGCAATTATATCTCTTTGCTTCCCATC
>AHTC1002260P00308
GCCGCCGCCAGCCACGCCAGGGACAGGCTGAAGGACTCAGATCCGCTTGAGGACTTCTGT
>AHTC1002260P00141
GAATGACCGGATCTGGTCGCTTGGCGAGTGTTCGGCCAGTGAGGACGGCGCCGGAGAAGA
>AHTC1002261P02202
TCAAGTTAACATAAGATCATTCCCTCCCAGATGAGGGCGTAGGCATACCCGGACTTCATG
>AHTC1002261P01672
AATAAATTTTACACACGCATGCCTGCCAAGCTATATAACACGAACCATCACAAATAGTCT
>AHTC1002262P01732
TATGGAGAGTGGACCCTAGCATACCGTGCTTGCTCACTTTCGTCCAACTTTTTGAGGATC
>AHTC1002262P00481
GCAACAGCCAGCTGGCAATCTCCACGCGTAAGCCCAGAACCGCTCGCAAACGACCCAATC
>AHTC1002263P00467
GCAAAGCTTATACTATGACCACCTTTACAAATGGCGCAAACGTCGGCACAGGCTCAACAA
>AHTC1002263P01116
CTTAATGCATGTTGCTGATGCGATTGCGTGCCTGACTTTAAAACCGCGTACCTCAAATAA
>AHTC1002264P00431
ATCCAGCAACCATGGCATATTAGGTTTGATGCTATCCCATTCTGTAGTTCGTACAAGAAT
>AHTC1002264P00037
ATATAACAACCATACGATAGGATGAATCGTGGAGAAATCATAATTGATACACTTGAAAAG
>AHTC1002265P00463
GTTGTTGGCAACTCTGTATTTATCTAAGGGAGCGAAGCGTCTTGCTATCATTGGATGGAT
>AHTC1002265P00814
CATCGATGTTCTCAAGATCGACACCAATCATGCTCTTGCCAAAGTCTAAGGGATCACTTT
>AHTC1002266P00085
TTTGAGTTATGTCTGGCCTTGTGGACAGGTGGACAAGTGAGCTGGCCAAGCTTCAGCAAA
>AHTC1002266P00218
TAAGAGTTCAAGTGATCATGGCAAATTCATTCATGTTAACAAGCCTAGGTTCATGTTTTC
>AHTC1002267P00608
TTCTCTTCCAAGTATGTTATTGTCGTTGAATTGGGAAAGACTATCTGTGCCTGTGTCTAT
>AHTC1002267P00082
TTGATTTCTCGATCAGGGTTTTTTCGTCATCTTCGATCTTGCTTTGTCATCGAAAAATCA
>AHTC1002268P01184
CAGTTGATGCTTTAGGCGCTGCGATGCTGGTCACGATAATACTCGACTTGTGGCGCATCT
>AHTC1002268P00171
TGTCAGCGGCGTCGTCGGTTGGTCGTCTGAACTCCGAAGCTTCCTGGTCGGCATCGTCTG
>AHTC1002269P00281
TTGTTGTATTGGTCCTATGCGTATCTGTTATGTGTCGCCAGTCACTCTGGTAATTGTAAT
>AHTC1002269P00272
GGACATAGGTTGTTGTATTGGTCCTATGCGTATCTGTTATGTGTCGCCAGTCACTCTGGT
>AHTC1002270P00372
TAAGAAAGCAAGAAATTTTAGTACCTAAGAATTCCAAGTGCATGCATTGCAATTTGCAAT
>AHTC1002270P00106
TCATGTCATTTGCACCAGCAACAACAGTAAGAGTCTATGCAGCAACAGCAGCAAAGGGTG
>AHTC1002271P00240
ATCCTTCTTCTGATCATCGGAAAAGTGCCAGGCAGAGTATTGATCCCACCAATTGTCGGT
>AHTC1002271P00152
TCAAAGAACACTCTTCTGGAAGGATTGGATAGCGTTGAAAATCGTTGCAGTAGTCATAGA
>AHTC1002272P00865
ACCGACAATTGGTGGGATCAATATTCTGCCTGGCACCTTTCCGATGATCAGAAGAAGGAT
>AHTC1002272P00398
CTGGAGTTGTCACAGCTTACTATATGTGCTCGGAGAACGGGGCAGGGCCAGAAAGAGATG
>AHTC1002273P00825
TTATAATATTATATTATGATGATGGAGGATACCCTATCACAAAAAAGAAGTGTCTTAGTA
>AHTC1002273P00760
CAAACTCTTGTGTTTTCAGTTTTCAACATTCAATGTGTAAAGTATGTGTATACATATATA
>AHTC1002274P00261
TTTCTCTCTGTGTGTATGATTATGATTACAAAATTACAGATCCACTTCAATTGAAAATTT
>AHTC1002274P00250
TTGGGTAAGTTTTTCTCTCTGTGTGTATGATTATGATTACAAAATTACAGATCCACTTCA
>AHTC1002275P01471
GCAGAACATTTGATCGAGACTATTGCTACCGACTCGAGCGCTACCGTCTTACGGTTCTTA
>AHTC1002275P02020
CCAGATCCACGGCAAGTCTCATTCGTGTGGAGTCGTTAATCTACTTATAGCACCAACAAT
>AHTC1002276P00428
GGCTTTCTTGAAGGATGTTTAGCGGCACTATGCTGCTGTTGCCTATTGGACGCGTGTTTT
>AHTC1002276P00648
CTCTGATCAAATCACCAAAGTGTATGGATTCTTTAATAGTTTGGTCAATTCAGTATCGGC
>AHTC1002277P00357
AGACGATGGCGACCCACGCGATGTCTCTGACGAGCCACCGCGAAGGAAGTTCCGCTATAC
>AHTC1002277P00755
ACCATCCTATCTTGACATGATTGCAGTTAGTTAGAATCTCGTGTGCGGAGTTAGTATTGT
>AHTC1002278P00300
TAGCAGATAGGCGGGAGGCGCAAGAGAGGGCAGGTCTGCGGATGGGCATTGAGATTCTTC
>AHTC1002278P00004
GGAAGCCAATTCCACAGTGCCGAGTCGACCGACGTAAGCTGTTTCCATCAACTGTGCCAT
>AHTC1002279P00254
TACAATCATGGACCAATCTAAGCCTCAACCATCAGGGAGTGGTCCTCCGCCAAAGCCTTG
>AHTC1002279P00526
ATGGTTCTACAATGAATTATGGTTCTGGATATGGCTCAGGACTGTATGGATCTTCTTACG
>AHTC1002280P00788
CATAAGCATTTACTCGGAATCTGCAGTATCCTATTTGCTACATAATGTATTGTTCTGTAT
>AHTC1002280P00281
AATACTCATTGACCAGAATACACAGGCTTTCCATCTGTTCATGACTGCACTCCTACAGCT
>AHTC1002281P01434
CTTATGAGAGGGTTGATCGCCCCGGAGCTTTCCATACTGAGTGGACAAAACTCGCTCGCA
>AHTC1002281P00461
GGTCCTTCCCTCATGCCCGGCGGCTCTCTCCAGGCCTACAACAACATCCAGGATATTCTC
>AHTC1002282P01054
TTCAGTAACAACCTTCTTCATGGACCTTACCACATCTGAGTGTACATCGCAGGTTTATGG
>AHTC1002282P00049
TTCACCAACTTTCTCATCACTGCAAGGAACTGAGTCTCAGGTGTTCTGACTCTAGAATCT
>AHTC1002283P00513
TGTCGGCCGCCTCGGGCCTATGTGCGGCGCACGCGGTGAGCTCAGCTTTTGTTCCCTTTA
>AHTC1002283P00159
TGTTGTGAAGGAGATTTGCATTGCGACAGTGCTGGGACTTGCTGCTGGCAGTGTTTGGAA
>AHTC1002284P00570
TAAGGAGGCCTGATGCGCGAAAACTACTTGATAAGATGTATAATGGACGCCTACTTCCAA
>AHTC1002284P00864
ATATGAGAAGATGTCAGTTTTTCAGTGCTACAATTATCATATTTACGCGTACTCCTCATT
>AHTC1002285P00733
AGCAGGAGTAGAAGTGTTTCTCCCCGCAGGTCAGAGAAGAATAGGGATCGAGATGATAGA
>AHTC1002285P00187
GAAAAAGCGGCAGCATACTACGACGAGCTTACCAGAAAGGGCGAAGGAGCTGCCAGATTC
>AHTC1002286P01327
ACATATCTGGAGCTCCGGTCATGTTTGTGGGCTGCGGACAGTCCTATACCGATCTTAAGA
>AHTC1002286P00935
TGTTGAGCAGCTGCGGACCCATGCACGCAGACTTGAGATCCCTATATTCGAGAAGGGTTA
>AHTC1002287P00551
TGTTATTGGTTATTATAGATTGAGACTATCCTCTGTCACCTTGTGAGTTAAATTGTAAGC
>AHTC1002287P00173
CGCAGATGAGGATACCGTTGTTGGATTTCTGCTGGCTGGAGTGGGTAATGTTGACTTGCG
>AHTC1002288P00858
TGGATTTGTCCTTCGCGAAACTCGAAATCTGGTACAGGCTTCAATGGAATTGAATGAATA
>AHTC1002288P01467
AAGAATATGAAGAATGATACATATTCTAATATTTATATAGATGCATTTTCTAATTTATAT
>AHTC1002289P01389
TCACCGTTACCTCCAAGGCATCAGACGACGACGGGGACTTCGCTGAACTCTACATGTTCA
>AHTC1002289P00886
GATGCATGCTCGTGGTTGGCGGTCTGTGTACTGCATGCCTAAGCGCCCGGCATTTAAAGG
>AHTC1002290P00183
CCACAACCCCTAATTCGGGTTCACTTACACTAACAGATCGCAGCAGCTGCTGGAGGACGA
>AHTC1002290P00855
TGTTGTCAATAGAAGTAGCCAATAAATGCATGTAAGGTATTCTGGAAAACTAATTCAAGA
>AHTC1002291P00502
TCGTCAAACCTCACGATCGCGATCCAACGCTAATCCCGTGGTATCATGCTAATAGGATGT
>AHTC1002291P00749
TGCTTTCTGCAAAGCTTGCGCCCGGTTTGGTCTTGGCCCGTATTTGTATCACGAAGATCA
>AHTC1002292P01701
TCAATTGCATCGGCGCCCTCGAACTCCGAGTCGTCCGGCACGGAACATTCCAGAAGATTC
>AHTC1002292P01335
TTGTTATCACCACTCCAGCAGGCTTGTACAGGTATCGACTCGGCGATATTGTTAAGGTTA
>AHTC1002293P00341
CTGCCTGAAAACCGCCGCAGGCTCCATTCGCGGCCTTATCGTCGCGAATGCCGAGTCTCT
>AHTC1002293P00197
CTCATGTGGTCAAGTTAACTCTGCCCTATCACCATGCATCCCATACCTTACAAAGGGTGG
>AHTC1002294P01170
TTGAAGAGGCTAGCACGACCAATGTACTCTAATCCACCAGTTCACGGGGCCAGGATTGTC
>AHTC1002294P00959
CCACATTCCATTTTTCGATGTTGCTTACCAGGGATTTGCTAGTGGAAGCCTCGATGAAGA
>AHTC1002295P00644
GAACGACCCTATTAAATTATATCAAATATATGGTATACTATAGTATATATTTGTGTATGC
>AHTC1002295P00570
GTGCTAGAGTTGTGTGCGATTCTGGTGATGTTTTCATGACTTGTAACTATGATCCTGTGG
>AHTC1002296P00448
GGGAAGTGGCTCTGATTGGACCCCAACCGATGCAGTCAAAGCTTGGGCTGATGAAGAGAA
>AHTC1002296P00291
ACAACCTGGTCCGAGCAACGAAATGGGAACTGCCACTGATGTGGGACTTCCAGCTTGAGC
>AHTC1002297P00258
CACGCCTCCACATCATTCTTAAGCAAGCTGATGACTCGCTCCGTGCTGAGTCGACTCGGT
>AHTC1002297P00370
CTATGTCCTAGATGCGTTCACATCTGGCCAGATTTCAAAGCAGCAAGCTGAGACATCAGT
>AHTC1002298P00108
TTCTTCTATGCACTGAGAGTTGGGATCCTTGGAACGATTTAGTGAGAGGAATGGACCCTC
>AHTC1002298P00116
TGCACTGAGAGTTGGGATCCTTGGAACGATTTAGTGAGAGGAATGGACCCTCTGGAAGCC
>AHTC1002299P01209
TAATCACACCCTCTCCGTCAAGGTGTTATTAGGGATACAAGTGGGTGCTGGTCATCTGTG
>AHTC1002299P00425
TGAAGGAGAATCCTCGCGGCCGCTATCTCAAGATATCGGAGAAGACCTCTGCGACGAGGT
>AHTC1002300P00957
AACTTCATATCTGGCTAATGTATGCCATATTGTAAACTCTAGTTCCTAAATACATTGCCA
>AHTC1002300P00804
ACTACCCAAAAGTTACTATGGACGATATCAAGGACGAGGATAAGGAGTCATGAGCATCTC
>AHTC1002301P00373
CTTTTTGGGAGCAGAGTCATGCTTGTTGGCAGGGTCTGCGAGGAACGCATATCACACAAA
>AHTC1002301P00150
GTCGCAGCGCCGCGAAAGTGGTTCCCGATGAGTATGACGACAGAACTTACTGTGTTTACA
>AHTC1002302P00814
GGCAGCACTGATTTGCAAGTGTGCGGCTTCTGCACTGGGGTTAAGCCCTAACTCGCCGTT
>AHTC1002302P00284
TACTACCCAATTGCAGGCAGGTTCAAAGGTAGACTCGCCATTGACTGCAACGACCAAGGA
>AHTC1002303P00738
TTGATTTGGCAAGAACGGTCTTCAACATCATCCCGGATAGTGCATCCGCACATTACAAAA
>AHTC1002303P00321
ATCATCACCGTCATGCTGGTGATTTGGGTAACATTCTTGCAGGCCCTGATGGGGTTGCTG
>AHTC1002304P00598
TGAAGGGTCTCCCCACTGCTCTCATTGCTACTGCTAAGTCCTGGGCACCTGGGATCCCTA
>AHTC1002304P00092
TATTTGTTTTTGTAGTGTGTGGATAATAAAATCGAAGTGAATCGTGGATCCATCCATGGC
>AHTC1002305P00709
ACAAGGCCGACGACGATGTCTATCGCCGTGGCAGTCCTTTCGAACTTTTTGAGCTGCTCA
>AHTC1002305P00769
CATCATTAGTACGGAGGTGGTAGCAATGCGTTACATCAGTTTCCTAAGCTATTCTTCCAT
>AHTC1002306P00337
AGGCTCTCGACGATCGCGCGCGCTCTCGGTGAGGAGAGGACCAGGAAGGAGCTGATCCCT
>AHTC1002306P00345
GACGATCGCGCGCGCTCTCGGTGAGGAGAGGACCAGGAAGGAGCTGATCCCTTTCCTCAG
>AHTC1002307P01401
GATCAAGTGAACCAGGTTATCGGTATTGACCTGTTATCTCAATCCCTGTTGCCAGCTATC
>AHTC1002307P02219
ATGGGTTGAATTTTGACGTACAATCACTAATTTTATCATGCCACACTAGAAGGTGATCAT
>AHTC1002308P00489
CTGTTGCCCTGAATTTCAATTTTGAGATGAAGTTCTCACCGGTTGGAGTGGATGATATTC
>AHTC1002308P00324
GAGATCGAAAGTTGGACTGCTAGACTCCTACCCTCAAGACAGTTTGGATATATTGTGTTG
>AHTC1002309P00495
TGAAAATTCTTGTGTAACAGTATTTCCACTATCAAGCATGTAACAAGTTAGTTAGGCATC
>AHTC1002309P00285
AAAGCTTATTGTCCGCGACACTGTTGAGACCATTGAAGAGGTTGAGAACATGGCAAGGTC
>AHTC1002310P02031
ACGGAATGTCATGGATATGAACGCCATCTATGGAGGATCTGCCGCAGCTTTGAAGGATAG
>AHTC1002310P02472
TGAGTATGCTATTGTTTAAGCCTAAAGTGAAATGCTAAAAATCGCCTAAAGTGAAATGCA
>AHTC1002311P00226
GTGGTCTTGTTGGCCGCCTTGAGTATAGGTACATCAGCGGAGCAACTGAGCACAAGAGAA
>AHTC1002311P00653
TGAAGCCTGTGGCGGCTAATTGAGAAGCTATTACCCATTTACCCGTTATCAGCTACGCCA
>AHTC1002312P00299
TGCTGCGACGTTTCACGTGACTCCACGCGTCTTATTACAGGCAGCGCTGACCAGACCGCC
>AHTC1002312P00791
AGAACGTTGACACTTATCAAAACTTATGTGACTGAACGCCCAGTGAATGCAGTTGCAATG
>AHTC1002313P01078
GCTTGACGAGGAAACGCTGGCTAGTGTACACACCGTGGCAGAGCTAGCCGGCCACTGCTG
>AHTC1002313P01233
AAGACATATACGGCATTGACCTCGACATGTCTTTGCCGCAAGCGCTTAAGAAGTGGCAGG
>AHTC1002314P00464
AGAACAAGATCTACTATGCAAGCGAGTCGCTTGTGAAGCGTGCCACCAATGTTGCCAGGC
>AHTC1002314P00224
CGTCTCGCCTCTGGTAGCTGCTCGCCGTGATTGGTTTGATACGAACAACATTACATCCGT
>AHTC1002315P00760
TTGATGTTCTATTCTACCATCGGAGGTTTTCTAATTCTGTGTGACTTAAGAGTAGATATA
>AHTC1002315P00037
AACTCTTCTATCTATCTTCTCACACTTTCCTCTCTTCATCGCAAAAATGGCATCACACTC
>AHTC1002316P00628
TGGAGGGCCTCACGGGCAACTATTATACGTATATTTTCATCAGTGTAACCTCTCTGATCT
>AHTC1002316P00321
TGTTTTCACTGGCCACGATCACGTGAATGACTTCTGTGGCCAGTTAACTGGTATACACCT
>AHTC1002317P00626
CTGCAATTGCTTCCAACATTCCCTGGGTCGCTATTCTCGGCAACCACGATCAGGAAGGAT
>AHTC1002317P00210
TTTGATAGAAATCAGCAACCCGTGAACCGACTCAACTCAAGTATAGTTTAGTAGCAGCAC
>AHTC1002318P00353
CACCTTTGGCCAAAAGGGCAAGAATTTGTTCGTATGCAGGGCGGAAGCTGCAGCTTCAGC
>AHTC1002318P00769
GCAACTACATCCACCCTGAGGCATTTGCGGACAAGCTTTCTCAACATCCTTGGACCAAGG
>AHTC1002319P00675
GAATGCTGGAAAGAGCGCCAGCAACTCCAGCGTTGCTAAACATGATGTCCAAGCTTCCGT
>AHTC1002319P00806
ACCTTGTCTACGCCAATGAAACTTGCTACTTGATGTCCCAGTTCATCGTTAACATCTGCT
>AHTC1002320P00637
TCACGTCCTTCATGCCACTTGGTGAATTGTATGATGCCAGTAGAGGCTATCTTGTGAATG
>AHTC1002320P00298
CTGAAGCTGCCAACACTGTGGAGAGTCAGCCTGTTGAGGACCCTCAATCATCGAGATTCA
>AHTC1002321P00556
ACTGTAATCACTTCTTAATGAATCTTTGAGAAACTCAATTCCCTATATGTGTTGTGCATC
>AHTC1002321P00454
AGCATGGGGCTGCATAACTAGTTAGGATGGAATGGAAGCATTGGTCTCATGTGTAATGCG
>AHTC1002322P00082
GCCTCAAACTATGCCACACGAGCCATACGAGGTTCAAATCCTAGCAGTGGTGGCCAGGTT
>AHTC1002322P00820
GTATGATGACTACTGTGATTAACGAGTCTTTGAGAAACTCAATTCCCTCTGTGTTGTGCA
>AHTC1002323P00342
AAAATCCAGAGAGTCTCAGCACCTGTGGGGCAGATGCAGCTGAAAAGTCTAATTGAAGCC
>AHTC1002323P00056
TCAACCCGAAGACGCAGCCATTGTGGGGAACACTTGCTTGTATGGGGCCACAGGTGGGCA
>AHTC1002324P00268
CTGAGTACTCAGAGAAACTGTTGTATCCTGACATTTGGTCTCACTTTAATAATTCTATTA
>AHTC1002324P00259
TGTTTAGTACTGAGTACTCAGAGAAACTGTTGTATCCTGACATTTGGTCTCACTTTAATA
>AHTC1002325P00192
TTCTTAACATTATCTACGTCCACCTATATAGCTAAGAGCAAACTTTGAGAATCTTGCAAG
>AHTC1002325P00483
GCTCCGTGGTGAGGTCACTGATTTCCATGCCGGATAGACGGATTGCAGCCATGGTACCAG
>AHTC1002326P00744
CCTCCTCCTTCTTCAGGCAATGGTGAGTCCAAAAGCACAGGCTGACTCAGGTGGACCTGG
>AHTC1002326P00015
ACTTTATACTGTTTGAATAGATTGGGCTGCTCTCTATACTCTTCATTCGGATTGGGCTTC
>AHTC1002327P00985
TTCAATTTGGTAGATCAACACTTTAGATCTGTACTGCAAAGCATTGTTAACTGCAAATAT
>AHTC1002327P00120
ATCATCGTCATCATTAAGCAGGCAGCACCCTCAACCCTCAACCGCCATCACCATACAGAG
>AHTC1002328P00371
CGCAACCATCACAGCGATCTTTCACGCGCGTCGCTACCACGCGCCTCCTCAGGAATTTAC
>AHTC1002328P00581
TCCGATGACGATAGCCATGGCGCGGAGATCGAGAGTTTCAAGAAATTCGGGTACGTGAAG
>AHTC1002329P00728
AAAAGCAGCTTTCGGATGCCAAGTGCAAGGAGCTTAGTGGTCATGACATATTTGCTCCAC
>AHTC1002329P00349
TCTCCAGCTCCTTCCTCCGCCCTTCGCTCTCACCAGCCGTCCGATGGGATCAGCAAGGTG
>AHTC1002330P01104
CGCCTTCATCTGCCGAGAAATCGCTGAGCGGGGCTAAACTACGAGAGATGAGCGGCAGCA
>AHTC1002330P01240
CATTGCATTGGTATAATTTGTTAGGGTCCTAACAGAGTCATTCTCATATACTGTCCTTCG
>AHTC1002331P00794
GACGGCTCAAAGGCAGACGCCTGGTCTTGCGGCCTTGTCCTTTACAATCTCCTCGCTGGA
>AHTC1002331P01553
CATGGTTCTTATGCTCAAGTTGCTGCAATTTTCGGATATGGACCGTGAGTTGTTCTCATC
>AHTC1002332P00353
CAACACATTTGGCAGAGACACGATTAACAGTGTTTCATTCCCGTTTGTCGAAATCTCAGC
>AHTC1002332P00333
GAGTTGCAAATTCCCGTACACAACACATTTGGCAGAGACACGATTAACAGTGTTTCATTC
>AHTC1002333P00078
TCTCTCTCTCTCGAACTCACGCGTGCCGGCGTCTCGCCGTGGTTCGCGTGTCGCTTCCTT
>AHTC1002333P00452
TGCACCTACGCAATTGCAGGCGCAGTGTGGCTATACAACGAGACATCGCCACTAGGGTGG
>AHTC1002334P00077
CTCTCTCTCTCTCGAACTCACGCGTGCCGGCGTCTCGCCGTGGTTCGCGTGTCGCTTCCT
>AHTC1002334P00269
TCCTTCTCGCCGGTCTGTCGCCGAGTATCCGTGGACCGTGGTGGCTGGTCTATACTATGC
>AHTC1002335P00805
GGCGCTTTGCGAGGCTACCGGGGCAAATATCCAGCAGGTGTCCTTTGCTGTCGGTACTGA
>AHTC1002335P01250
TGGGACCATCCGATCCACTTGCAGCCGACTAGTCCTTCTACCGTGAAGAAAGTGAGTGTG
>AHTC1002336P00622
ACATTCAGAATGCTACATGTTTAATTGGATGAGAATACTCTCCTTCACTGTACTGTTTTA
>AHTC1002336P00078
CTCTTCCAAATCCATTTCTCGATTTCTCATCACTTATCGTCCAATAATGGCGACGTTCGA
>AHTC1002337P00623
TACTCTTCACTGTACTTTATAAACGAATTTATCATCTCCAATGATATTATAGTTTATGGA
>AHTC1002337P00607
TTTAATTGGATGAGAATACTCTTCACTGTACTTTATAAACGAATTTATCATCTCCAATGA
>AHTC1002338P01025
ATGAATTGAAACTGCGCTTACGAGCCAGCATCGTGCCTTCCACGACGTCAAATATTTCCA
>AHTC1002338P01058
TGCCTTCCACGACGTCAAATATTTCCACTATTACAATAGGCAGACGCGAGATTCATTCTT
>AHTC1002339P00465
TTTTAAGCTATTCGGTGTAAGGTGCATTACTTTGGGGATTCTAGCAGATTGTGCATTTGA
>AHTC1002339P00274
TATGCCATGTTGGCAAAGGTGGGAGTGCACCATTACAATGGGAACAACGTTGACTTGGGC
>AHTC1002340P00995
AGTAATTGACTCAAATTGATGTGTGCATGCCTAGCTAGCTATAATGACAAGTCAATTTGC
>AHTC1002340P00473
ATGATAAGGATAATCTCGCGATATATTTGGTTGTGGCACCTTGTGCAGTGGTGTCCTTCT
>AHTC1002341P00966
ACTGCTATGATGCACTCCCCTACAACGGGAAGGTGATAGTGGCCGAATGCATTCTTCCGG
>AHTC1002341P01024
GGTGGCGCCGGATTCTAGCTTGGCCACGAAGGGCGTGGTCCACATCGACGTGATCATGTT
>AHTC1002342P00187
TTTCCAGATGTGTATTACTATCATTACTCTTCTAGTCAACTTCATGTATTTGTATTGACT
>AHTC1002342P00185
ACTTTCCAGATGTGTATTACTATCATTACTCTTCTAGTCAACTTCATGTATTTGTATTGA
>AHTC1002343P00490
TGTAGAGCCTACGGAAAGCAATATACTTTCTGGTGGAAAGCCTGGACCTCACAAGATTCA
>AHTC1002343P00793
TGTTCTCTTCCAATCAATTCGAGAAGAAGTTGAGAAAATGCAACCAGAGCCCTGAAAAGA
>AHTC1002344P00641
AAGGATATAACTCATTCTTACAATGCCGGCATCATGAGTTAGAAAGACGAGTCTTCTGAA
>AHTC1002344P00018
GTGAGTGTGAGTTGGAGTTGGAAAAATCCAATGAGGTCCCAGCGCAACTGATTCGATTTC
>AHTC1002345P00453
TGCAATTTTGGTCTCTAAATTTGGTTATGATGGCTTCTTCGACAAAGAGCTCTTAATCTG
>AHTC1002345P00059
GAATTTCTCACACCCATTGATTAAAGCGAAATTCAATCCGAAGGCTTGTGCATGGGCATA
>AHTC1002346P00548
AGTGAAGGAGCGGATTAAGACTGCTCGCCAAGTAATTGGCGAAGCCAAAGAGTCATTTGA
>AHTC1002346P01017
GCAGTTGAAGACTACACGTTCCTGAATTCATCGTACGTGCCGGTGCTTCGACAGCTGGAA
>AHTC1002347P00369
TGCTTTACATGAAAGATGTTCCCATAAGTGCTAGGAACATTTTGGAGGATCCCGAACTGA
>AHTC1002347P00103
TAACAACATATTAGAAGGGATAGTAGCAGGGACGAGCATGGCGGCATCGTTATCAAGCAT
>AHTC1002348P00369
ATGCTTTACATGAAAGGTGTGCCTGATTTTCCACAGTGCGGATTTAGTTCACTTGCTGTT
>AHTC1002348P00375
TACATGAAAGGTGTGCCTGATTTTCCACAGTGCGGATTTAGTTCACTTGCTGTTAGAGTT
>AHTC1002349P00879
TTACCAAAGGAGAATATCGCTGCCGTCGCTACTGAAAGCTCCGAGGCACTCCCAAATGCT
>AHTC1002349P01074
AAGATGGCCATCGACTCAATGCAGCTTGCGCAGCTCGGTGGTCAACTAGAAGTTGATGAA
>AHTC1002350P00364
GTCTCGCCATGACCCCACTTCACTCAATCGCCAGGGCAATGATGTGGGTGCACAATATAG
>AHTC1002350P00741
TAAAAGTTGATAACGTTGTCCGATTCATGTAGCTAACAATGTGATAAGACTCTCTTGTTA
>AHTC1002351P00648
TATGATCGTTTCAACACTGGTACAAAATTCGCGGACGCAATGGCCTACAAAGGTTGCAGA
>AHTC1002351P01123
TAACCGAAGCGCTCGTGACTTCGTGTCAGCTCGTGTTGCTGCCTGGGCCTTATAGTGATC
>AHTC1002352P00813
TTCAATCCTTGACTATATCGAAGGAAATAAGGTAATTTGTGTGCCATGTTGGATTGTTGA
>AHTC1002352P00159
TGGTGTGGCTATGGACTTTTCCAATAGCAGCAAGAATGCTCTAAGTTGGGCACTTGAGAA
>AHTC1002353P00554
TGGAAAGAGCATGTCAAGGCGTCATCCACGCTCATCATAGCACCGGCATTATCAAATTCC
>AHTC1002353P00045
TGCATTAATAATTAATTAAATCAACATCTCAACTAGGGGGTCATGACTCATTTTAGGATA
>AHTC1002354P00616
TCCTTGGAGATTATGTTGATCGTGGTAAACAGAGCATAGAGACGATATGTTTACTCCTTG
>AHTC1002354P00480
TTCAACTCACTGAGTCAGAAATCCGACAGCTCTGTCCTACTTCCCATCAAGATTTGCGGA
>AHTC1002355P00905
GAATATTGCTCGTCCAGTTGACGTACCAGATCATGGACTTCTCTGTGACCTGCTGTGGGC
>AHTC1002355P00879
GAGCTTAAACACTTAGATCAGATAAGGAATATTGCTCGTCCAGTTGACGTACCAGATCAT
>AHTC1002356P00416
CAAGGAGATCTTCCTCAGTCAACCCAATCTTCTGGAGCTCGAAGCTCCCATCAAGATTTG
>AHTC1002356P00206
TCTCTCTCTGTGTTAAAGGCAAAGCGACACGTCGTTTCTGTGTTGTGAGGACTTAGAATC
>AHTC1002357P00979
AACAAACCATCGGGCGCTAAAGGTGTGTACTGGAAGAGTGCCCACATATGTTCAGCAATG
>AHTC1002357P00732
TTCTCCAGATATGATGCCTAAGGTGGCTAGCCTAGGGAAGATTCTGGGTCCAAGAGGACT
>AHTC1002358P00041
TTTCTCTCTGCAATTTCATCAAACACCATCCATGGCTTCAACCTGCGCCCCTCCTTCCTC
>AHTC1002358P00411
GCTGCATTGCCTCTCAAGAGGGACAGGACGAGGTCTAAGAGGTTCTTGGAAATTCAACAA
>AHTC1002359P00350
AGATGATTTGCCGCAAATGCTATGCTCGTCTTCATCCAAGGGCCGTAAACTGCCGCAAAA
>AHTC1002359P00075
GCAGATATTCGTGAAAACCTTAACTGGGAAAACCATCACTCTCGAGGTAGAGAGCAGTGA
>AHTC1002360P00797
TAGTTCTTCCTACCCTCATCTGTCTCTTAATATATTGCTCCATAGAGACTAGTCAAAAAC
>AHTC1002360P00879
CATTGTATTAAATTCTAACTCTCATATTAGTGCAGAAGAATTACCCATATAGATTTTGTA
>AHTC1002361P00101
TTGAGCATCCACCATTGTTTATAACTTAGAGATAGTGACCCTACACAAACACAACCAATG
>AHTC1002361P00001
GGGGAACATCACCAACTGTAATCAAGAGACGCTAAAGAGAAACACATGATTGGATCATTG
>AHTC1002362P00159
TCATCTGCTTCGCATTCGCTCAATCTACCACCGGGTCCGCTGAAGGTTACACCATTTATG
>AHTC1002362P00345
CATTCCACAACGTCCCTGCAGGGACTCATCTAATTGAAGTGGCTGCACTCGGCTATTTCT
>AHTC1002363P00552
TTGTCGATCATGAGGAAAATCTTCCATTATCCCCCTCTCTTATTTTGTATTTCTATGACA
>AHTC1002363P00083
CTAACCAGAGGCTGCCGCCGCTGTCAACTGAGCCGAACCGCTGCGAGCGAGCATTTGTTG
>AHTC1002364P00125
TCAACACTTCACACGCCCCTCAAAGTTTCTTGCTCTGAGTCTGGGACGAATTCCAATGGA
>AHTC1002364P00129
CACTTCACACGCCCCTCAAAGTTTCTTGCTCTGAGTCTGGGACGAATTCCAATGGAATCA
>AHTC1002365P00655
TCTTAATTGTGATCGTTGCTGAGTGTTTCGTTTAGTGTTAATTAACTAGAATGGTGCTGA
>AHTC1002365P00658
TAATTGTGATCGTTGCTGAGTGTTTCGTTTAGTGTTAATTAACTAGAATGGTGCTGAGAT
>AHTC1002366P00680
TTTACTAGTTAAGAGATCTTCTTGTCTCCCTCTTACACACGAAATGAGATCGATCTTCAT
>AHTC1002366P00253
GTACGGCGCCAACCAGCTAATGACAAGTGGCGGAGCCGTGACGCCCCGCATAGCGGTGGA
>AHTC1002367P00132
GGGACCCATCTTTACTGATGTGCAGTCACAATGGAGAATTGAGTATCGCAGACTAAAGAG
>AHTC1002367P00035
ATCCTGAATGTGAACCGGAAAACAGCGTTCCTTTTGCAGCCGGCCTGCAAACTGTCATGA
>AHTC1002368P00308
TTCTAATGCCCTTGCATGAGTTTTTAGTATTTACCAAACATAGGAAGATTGAGATTGAGA
>AHTC1002368P00340
ACCAAACATAGGAAGATTGAGATTGAGAGACATATGCTAAATTAAATATTTGTATTGTGT
>AHTC1002369P00565
TCATCTTCCAGGACTACGGAGTAACCATACAGCTATACCGCACCCCATATTTGGTAGACA
>AHTC1002369P00230
TAGCGGTGGGTGCAACTTGTTCATAGGGAGTTGGGTGATAGACCCATCATTCCCACTCTA
>AHTC1002370P00871
ATCATGTCAAGTTGAAAGTCTGGTTCTGCATGACTCTGCTGAGGGATTCATTCAGAACTC
>AHTC1002370P00543
TTGCCAATACTGATCCGCGAATGCAGTGGAGCTGAACCCCAATTATGGGCAAGATTTGAC
>AHTC1002371P00629
TTATTACGTATTATACTACGTATTTGTACATGTACGCGTAGATGTAGAGGCAACTTGCTA
>AHTC1002371P00421
TGACAAGCGCGCCACTTACGATCGGAGCCTATTCGGGATGCGGCAACGGCCGTTGTCGAC
>AHTC1002372P00048
GAACTCCGAAGTGAGATCAGCGTTGCTTGAGAAGGGTTCACTTCAGCCATGGCAACCGCA
>AHTC1002372P00028
TGAAACCCTTGCGAAGTTGAGAACTCCGAAGTGAGATCAGCGTTGCTTGAGAAGGGTTCA
>AHTC1002373P00543
TGTTCGTCGCAGGGCGTTTCACCTCATTAGGGCTTGGGGCCAGTCTCAGGATCTCGCTTA
>AHTC1002373P01283
CCACAATACTAGATGAGGCAGATGAGAAGGGCAACGCCGTATCTAGCCTCGAGCAATAGA
>AHTC1002374P00218
CGGAAACCATGCCAGAGTACCGGCTCAAGGTAGCTGCACAGCTTGGGTTATGTATGGCGC
>AHTC1002374P00482
TATGTGCTGTTACTGTATTGCTTCTTCTGGGTGCAAAATTCACTCGCATTCATGTTGCTA
>AHTC1002375P01360
GTTTTTCCCCACTTGTGATTTGCGACCACTACTTTAATCGATGCAATCAAATGTAATGCA
>AHTC1002375P00796
GCTCAGATCAGCAAACTCAGGCTAGGACAAGTCTATGCAGCATCAGTCATGTATGGATAC
>AHTC1002376P00895
TTCAATACCAAGCTGACAACGGCGCTCAAGCGGTTCAAATCTTCGACTCATGGGCCACAG
>AHTC1002376P00019
GGGGCTGACATGGCGAAAGTCAATGTCTAGTGGATTCTTGCAAGGATCAGATCAGGTTCT
>AHTC1002377P01247
ACAAGTGCTTGTGTGGCTCCCCGCTTCCTAGCTGCACTAGGCGCAGATCTTTCTAGATGA
>AHTC1002377P00799
CTCCAATCCCTCGACTTACAGTCTAACAGCCTCAGCGGATCGATCCCGGACATATTCGAC
>AHTC1002378P00201
GCAGCTTGTCCTCGAGCTCAGCAACCCCGACCTCCGTGAAAACGCTCTACTCGAACTCTC
>AHTC1002378P00897
CATGTTAAGAGATGCTACTTTCAGCAACTGCCTTCGTGAGGACCTTACAACCAGGAGGTG
>AHTC1002379P01017
TGGTGAATCAATGATTCCGCGTGTCATTTTAATTAGGCCCTCGTAGAATATATATGCTGA
>AHTC1002379P00021
TGGGCATGGCAACATCATTCTCTCCGACTCCCACACTACCCTCTGTCCGCTCCTCTATCT
>AHTC1002380P00864
GCTCATTCAACTATGAAGATTTAAGGCAGTTTCGAGTTAGCGCACGAGGGGAATTAGCAA
>AHTC1002380P00243
AGAACAAGCCAGTGATCCCTGAATCTGGCTACAGGCCACCATCTGAAATAAGTCCTTTCT
>AHTC1002381P00395
ACTCGCGACGCCGACTACACAGCCGATTCGCACGCAACCTCCGCGCTTCACGACTGTTTC
>AHTC1002381P00283
CCTCTCTCGCTACGCCAATGCGGTCCAGCAGGATCCCGGCCAGCTCGCTCGCGTCGCTAT
>AHTC1002382P00825
ATCTCTTGGTTTCCTTGTGTGATACGCGTCTAAGCTGCGGTGACATGCTTTCATCCATAA
>AHTC1002382P00300
CTTCGTCTTCTCTTCGTTTCGGGCATGCAGGAGAGCGAGGCCCTCCGGTTCTGCTTCTGC
>AHTC1002383P00602
TGACATCAACCGTAAGCTCCGAGCAAGAAGTGACTGACAGCAATGCTATATACACTAAAA
>AHTC1002383P00898
AAACCAAGTTCATGTAATTATTCAGTCCTACTACTACAGTTTATGCAATATGCATGTGTA
>AHTC1002384P00504
AGACAAAGATGGGTCTAGCAGTTCAAGTGTATGTGGCGGATTGCCTGAGAAATCTTTTCA
>AHTC1002384P00030
TTCTGTTGCTTCGTTCAGTCATCATTCTGGTACACCACGTACTAGTTGCCCCTCATTTTG
>AHTC1002385P00384
TGAAGATTAAGGGAAGTTTGAGCGCTGCGCAGAAATTCACTCCGGATATCTTCCCCAAGC
>AHTC1002385P00074
AAGAACATGGCTTCTGAATCGGTAACCCTTAAATCCGATGCCCTCATGGATCAGATGAAG
>AHTC1002386P00456
TCTGATGATGTTGTAGCCATGCTTCTCAAGTACGTAACAACCGTGCAAAATTAGAATCCT
>AHTC1002386P00095
ATTTTTGCGTTTGATCTGATTTCACATTCCTTGTCAATCCGTGTATCTGAATCATCAATC
>AHTC1002387P00464
GACCGGCGTACAGTGGCGTGAGCGTTCTGGGAAACGACATATACGTGATGGACTCGAAGA
>AHTC1002387P00035
TGAATCCAGCCAAGTAGCGCTGGCTTTTTCCGGATAAGCCCTTTCGCAACACTAACATCA
>AHTC1002388P00855
CTTCATCAATCCTGCTACTAGTCAGCCTAATGTTTCCGGACTTATACTTGCCGGTTCAGC
>AHTC1002388P00555
TGATTTTGAACCATTTAAGCCTATCAATGCATCACTGTACCTCTGTGATAACAAGTTTCA
>AHTC1002389P01620
CCAGGATGTGAATCAACTTCTGACAATCTGTAGTAACAATTTGTACTGGTAGTTCCTCTG
>AHTC1002389P00323
TGATATAGAGAACTGTCCACTGACTGACTCATCATCGCAAACCGGTAAACTTCAAGATTG
>AHTC1002390P01048
TTACTGCCAAGATCACTGGCACGCTCATTGACGAAGACCCGCTCGCGATCTACACCATTG
>AHTC1002390P00148
TCCGGCCGGCGAATCTTGCGGCCCTAGCGGCAGCGCTACTCCTCTTAGCCGCCGCCACAA
>AHTC1002391P00771
GGGATATATCTTATGACATTGTGGAGTTCATTACAGATACATGGCCTGATGTCCCAGAAA
>AHTC1002391P00078
GCAAAAAGCCCTTGCGGTTCTAGAGTATTGAGATTTGATCAGGCATTGCCTTTTCGAAGA
>AHTC1002392P01070
CTATCTGTCACTGCTCATGAGGCTTTGCCTAAAGTTCTTCCAGTTAGGCCTTGATTATAT
>AHTC1002392P00690
CTTACCATGACTTTAACAAAGCCCCACATGGTTGTGCTTTGTGCCCTCCAAATATGTGCA
>AHTC1002393P00224
CTCAGCAACACTCGCCGGACCGTCATTCGCGTGTCGCCGGGAATCTATCTTCAGCCGCTT
>AHTC1002393P00918
TTTATGAATACAGGTGTTTTGGACCTGGTTGCAGTCAATCGAGACGAGTAACATGGTGTA
>AHTC1002394P00739
GACTGTTTAGTTCGATTAAGCATGTACTTTAAGCTTCTCTAGGTCGATGTAACAAGCATG
>AHTC1002394P00046
TTTTCTGAGGTTCATATCTCTCTCTCCATCGCCATGGCTGGTGTCGCAGTTCTTAACCCC
>AHTC1002395P00636
CAAAACTTATATGGAAAGTGCCCGCCAGAGTTACCTGATCCAGGCACAGATGCTAGGAGG
>AHTC1002395P00273
GCCCTCCGCATCGCCCTAGATAACTTGCAAGGTAGTATCGATGAGCCAGTCGAGGATGGG
>AHTC1002396P00123
GTAATTGATACATATCGCGCACTTCATTTCCGAAGGAATGCCACAGTCGCCACGCGCGAG
>AHTC1002396P00152
CCGAAGGAATGCCACAGTCGCCACGCGCGAGCCTACAGATCCACCAAACATGAATGTCGG
>AHTC1002397P00685
TACGGATTATAGTGAAGGGGCTATCAGCCTTGCTCAAAGCGTTGCTAATCGTGATGGATT
>AHTC1002397P00222
CCGCCGACTCCTGGTCTATCAAGAGCGAGTACGGTAGCACACTCGACGACGACCAGCGCC
>AHTC1002398P01123
ATCACCAACGAGCACGCATCGGCGAGGCGCCTTGCTATTCAGTAGACCCCTGCATGCGGG
>AHTC1002398P01540
TAACCTCACCGGTTGTTTAATGTTAACGTGATGAGACATCATAGGACAATTTGACTCATG
>AHTC1002399P00683
TGAAGCTTGACCTCTCATTGCCTGAGCCCAACGGGCCGACATCCGATAACGAGGAAAAGC
>AHTC1002399P01012
GCCATATTCACCGGGACAGCAGGTGGGCTTCTGTTGGCCCATCCACCACAATTCGGTGCA
>AHTC1002400P01084
TGGCTGGAAAGGCATCGGTGTGGGGAGCTATGTCCCCTATAATTCAAGAAGTGGCTCTTA
>AHTC1002400P00383
GGTTGTAAAACTTAAGCAAGGTGACATAATACCAGTGCCTATAGGATCTGTCTCATGGTG
>AHTC1002401P00905
ATATGGACCTGTGGATGCTGGACGACGTCGTTATGCCCAGCCGTTACATGGTGTAATAAG
>AHTC1002401P00155
TCATCTCAGACTTCATTGGTGTCAAGCGTGGCCGGAAATTGCTTTCTCAGGACTTGTGGG
>AHTC1002402P00757
CACATTGAAATGTTGGGGAGCTGTCTCACATATTCGGAACAGCCTACAAAATTCTAAAGA
>AHTC1002402P00854
GATATGGATGAGTCCGGTGCTCGTTCAAACGAGTGGATATACAAATAGATTGCATTGATG
>AHTC1002403P00772
GACGTTGGTGTTGTACCGGACGGGAACGCGATGTCTGAGATATCGACCTGCAAGGTAGCA
>AHTC1002403P00654
GCAGAGCAAGACCGCTAACGAGCACTACTTTGAGCCTTTCGCCTACGGTGGCTACAAGTA
>AHTC1002404P01645
GTAGCATTACGGACAGAAGCCACTATACCAGGTAGTCAGATGCCACCTAATATTGGTCAA
>AHTC1002404P01084
AAATGTGAAGTAGTTGATGGAGGAGAGCTTAAATCGAGGAGACATTTGAATGTTAGAGGA
>AHTC1002405P00870
AGAACAGCCATGTGCAGCTAATGGAACTGGTCTAAATAGCCATACGGGTCCTTCTGCCAG
>AHTC1002405P00304
TCGTTAGCTTGATTGTGTCTCTGGACTCTGATGTCTCCGCGGGCGCTGGCTCTGGTTTCA
>AHTC1002406P00478
CAGTTGTTACATCGGTTGGGAACATGCAAAGCGGTCAACCTGCTGGAGCTCAACTGGGAC
>AHTC1002406P00293
TTTGGTTCCCTTTTCAGGTTCCTGTGTTCTCAGAGTACTTGCGGAGCACAGCATCAGCTG
>AHTC1002407P00847
CCAAGTTGGACCTGCAGGTGTCATAATGGGTAAGCCTGTGATGGACCCAAATATGTACGC
>AHTC1002407P01274
TCTCTATTATTATCTTCATTGATGCTTCCTTTATACAGGTGATTACCTTTGTGGTGGAAC
>AHTC1002408P01648
GACAGCCTGGCTGACATCCACACAGATAATTATGCTCGTAGTATACCTGCTGTTTGCCTA
>AHTC1002408P01199
AGAGAATCTGATTCAGACTCACCTGATCGACAAGTTGGATCCTCCGACTCTATCACTGGA
>AHTC1002409P00833
ATCAGAGAAGCATGCCATTGTCGTTCGGTATTGCAACCTTGATTTATACTCCTCAAAGTC
>AHTC1002409P00363
TTCGGAGCTTTCCTTCTGCTCCTGCACCAGTTGGTTGCTACCCCTATTCAGTATGATTTC
>AHTC1002410P00675
TCTTATCTTCTGCAAGTAATCGTTACAATTACTATGCTTCCGAAGACACTTATCTACCTC
>AHTC1002410P00924
TTCTTATGACTCCACAGTGTTAGGTGCTTGGTTGTGACATCTGCGTCACTTAAATTAACT
>AHTC1002411P00926
TATTGATTGCCTTGGAGGAATTCTATCGGAGTCTGGAGGTCTAGTGGCGGATTGACATCG
>AHTC1002411P00843
GACAAAACTTCAAATGATGATGGTGGATGAACCTCGTGGCATCTGGACCTTTGGGACCTC
>AHTC1002412P00068
TGATGGCCCCTTCTTCTCCTCCAATTGGAATTGGATACGGAATAGGATATGCAAATTTCA
>AHTC1002412P00233
CAACCCTAAATGCAAAGACGCTTGCATCATTCGAAGCAAAACGTAACAGATTCTCTATCC
>AHTC1002413P00139
ATTGGCACTATGACTCCATTCACAGGCTTATCCCTCCCTCCCAGGCTAGCTGTTTCAAAC
>AHTC1002413P00037
GCGGTTGGACAAGCAACACATTACACCATACAAATCAGGGCTATCTAGCCTCATATCTCA
>AHTC1002414P00998
AGTGGGCTGTGATAGTGCGTTTACTGTTGGGAGAAATACCTGAGCGAACTGTGTTTATGC
>AHTC1002414P00764
TAAATCTGTTACTTCGTAACTACCTTCACTACAATCTGTACGATCAGGCCGAGAAGCTGA
>AHTC1002415P00100
CCGTCTCTCTATCTCTGGTGACTGACTGATGTACTCTGCCGGAGACCCAAAATCAGAAGA
>AHTC1002415P00722
TGATGCCATGGAGAAATAGCCATTGGCGTGTGCAAAGCTTTGTTGGGCAACCTCAAGCCA
>AHTC1002416P00530
TCTCCAGGCTTTTCGGCAACTCCTGCAGGGGTCATCCAGAATCTGCACTGGTTCCCAACG
>AHTC1002416P00175
GATCTGTTTCAGAAGCGCAGTCAACTGAGTGCCCTGCCGCTAGTGAACCACTGAGCCAAC
>AHTC1002417P00707
GATTGCACCCATTATTACGTGCATCATGGTCAGCCAAAAACTGAAGTACCCCGAAATCTC
>AHTC1002417P00076
CCGGCGTGGCTCTTCTTCGCTCTCGGGAGATACCTTACGTCTCTCACTTCACTTCAATCA
>AHTC1002418P00540
GCCTAGCTTGTATACACATTAGATCCACCTCTCGTCTAGTCAGAAACGAGCTGTTTTCCA
>AHTC1002418P00147
CGGCGACGTTACAGCTTTGCAGATCGGCGTGAAGCACAAGCCAGCGTCATGTGATGTCCA
>AHTC1002419P00235
CATCTTTGGTGGCCCAATGAACAGTATAGTTCTCAAGTGCATTCCGCGTGTTTCAGTTCA
>AHTC1002419P00054
GAAAGAATGGCGGAAGGCACAGCCACCTGCATAGACATCCTCCTCGCCATCATCCTTCCT
>AHTC1002420P00586
TTACTTGTATTAGACCTCAATCCTAATTAGTAATGTATTCATTCATGTCAAAATGTTCTA
>AHTC1002420P00603
CAATCCTAATTAGTAATGTATTCATTCATGTCAAAATGTTCTAATAGTTATCAATTATTA
>AHTC1002421P00081
CATAAAGCACGCTATCGTTGTCAAGGTTATGGGTCGCACTGGTTCTAGAGGGCAAGTGAC
>AHTC1002421P00221
TTCTCACTCTACTTGAGTCTGAGAGAGAAGCAAGAAGATTGCGCTAGATGGTCTCCGATG
>AHTC1002422P01643
TTCATCGTATTCCAGCCAAGACCCTCGATGCTTATTACAGCCGTGATGCCGGTAACTGAT
>AHTC1002422P01240
AATGATGATATTACGCATCCAACTCCTGATCTTACAGGATATATCACTGAGGGACAGATT
>AHTC1002423P01124
GACAGACGTTGTGCAGGGATCCGGATGGTTTGGACATAGGTGCTCATGAAATTCTTCCGC
>AHTC1002423P00476
AAAAGGGATATTTCAGGAAGGGGAGTATATTAGAAGCCATGAAGCGATATGATGATGCAT
>AHTC1002424P00574
GCATTTGCCATGCTCACAACTCCCGGTCCAGTATGAAAGAGTTTAAAATTCTCATCTTTG
>AHTC1002424P00417
CTTTCTTGGACGGTCTCCCCGATCTGTCTCCTGCGACTCAATCAGCCTAACAATGTCCAT
>AHTC1002425P00406
TTGGGAAGCTTGCTGGGAGGATTGTGATTGGACTGTTCGGTGACGATGTTCCTCAAACTG
>AHTC1002425P00200
TATCAACACCAGTTCCAGTTGCAGTGCGATTGCTACTTCATCGAAGCACAGGCTCCTCGG
>AHTC1002426P00163
CGCCTCCGCAGATTCGGTCTGCGATACGACGATCTGTACGATCCGTATTACGATCTGGAT
>AHTC1002426P00526
GGTAGAATATTTAATGCACATCTTCGCATAGCGCTATATGAACCTAATTTTTGAATTGGT
>AHTC1002427P00805
GGCAATCTGAACATAGTCCAGTCTCCCCACGAGAGGCGTATGCTTATCGGCAATAGCATC
>AHTC1002427P00207
ACACATGCAGAACTTCTCTAATCACGACCTTCATCAACTCGACGAGTACTGCAACACCTT
>AHTC1002428P00120
CCACACCAATGTCACCGGAGTCTCCGGGGTCAGCACCATTGCCGGAGCAGCCAAAGCAGA
>AHTC1002428P00971
GTTCCTGAATTCGGATCTATGCATTTAGAATTGATACCAATGCTAGTAGGCTTTTTCACA
>AHTC1002429P00353
GCCTAGCAACATGCTCCGGTTCTACACGGACGACGCGCCAGGACTGAAGATATCGCCGAC
>AHTC1002429P00171
TCATCACCAAACATGGCAAGAGGCGCCTCTCAATCTCAGTCGGCAACATCTGCCACCACC
>AHTC1002430P00607
TTTGTTAGCTGTGGCATCTATACTATAGAGTACGTAATTCTGGATGACATTGATTCTTAG
>AHTC1002430P00293
GTATATATTCCGTGCAAATCGACGAGCTTCGCTTGGTTATTCGCGATTGTTGCAATCATG
>AHTC1002431P00234
CAACAGAGCCGTGGTTGGGTTCATTATGCGATTCACCGCCCCGAGCCACACATCATGCTT
>AHTC1002431P00102
CAGATCCAGTACTCGGAGAAGTATTTCGATGACACTTACGAGTATAGGCATGTGGTGCTG
>AHTC1002432P00031
CACTTCTACAACACATGCAGTTTCCACTTTCATCCATCAATACTACCTCAATTACACTGC
>AHTC1002432P00015
TTTAATTCTTAATCCACACTTCTACAACACATGCAGTTTCCACTTTCATCCATCAATACT
>AHTC1002433P00064
TCATGATGATATACACAAGATGTAAGATAAAATCATGTTCAAAACAAGGGGAAAAACAAA
>AHTC1002433P00054
GCTACAATAATCATGATGATATACACAAGATGTAAGATAAAATCATGTTCAAAACAAGGG
>AHTC1002434P00612
TTGATTTAATTCTGATATGTTGAGCATCAGTACGATTATGTGCAGCAGGGACTTGGATTT
>AHTC1002434P00114
CGCCACTCGCCTCTAGCCCTGTCTGACCCACCATTTTGCGCAGTTGCAAGCTAAGATACG
>AHTC1002435P00656
GCAGAGCTTCTGCGAGGAAACCCTTTGCTAAATAATCCTACGTCATTCAGCGTGAAAAGA
>AHTC1002435P00305
GAATTGAAGAGAAGGAACCTACGTGATGAGCTAGAAGAGCGTGAGCGGAGGCATTTCTCA
>AHTC1002436P00453
TAGTCTCGTCATTCTTATGAACTATCTGTTACTACCTCTTATTAGCGATAATGAATGGAT
>AHTC1002436P00286
AGGAGCACGATTTACTCGCAGAGCGCATCAACAACATCAAGCGTGATCTCCTTCATGAAG
>AHTC1002437P01157
ATATATTTGATACATGACTAGTAATGGGGTGCTTGGGGCGTCTAGACTGTAGAACCTATC
>AHTC1002437P00791
AATGACTCGAATGATGGAGGGCTTCATTTGACAGGCACTAGTAACATTATGTTGTTACTA
>AHTC1002438P01030
CATTACAATCACATCGCTCACAAAGCTGCTCTAGATCTCCGGTCAGGTCATGATGATCCC
>AHTC1002438P00398
TTGTTGATGTTACTGATAGCAGCAGTCCACAGGCTGAAAGCAGAGACTTGAATACTCCAA
>AHTC1002439P01057
TCATCAGCTATTACCATACCCTAATGAGAGGCTGCTATGACAGGCGTCAATTTTCATAGT
>AHTC1002439P00570
GGCTGCGTGTATGCACCTCAGATCAGCAAAGCTCTAGCTGGAGCTGACCGGAAGGAGTTG
>AHTC1002440P00567
GAGTTCGCTTTGATCCGTGAAATCGTTGACGAATACAACTATGTCGCCATGGGTACTGAA
>AHTC1002440P00078
CACACGCATTACATATCAGGGTCTCAACCCTCGCCCTTGCGCTCCTCTTCCCTGACCATT
>AHTC1002441P00805
TTGCCGGATACGCAGGCAGGGTTCTTTGAACTGATCAAGATGTATTTCCCGATGTTGTAT
>AHTC1002441P00959
ATCAAGCTGGATCGGATAGCTTACTCACTTCTTGTACATTTAGAAAGTTGAGGGATACAT
>AHTC1002442P00928
GGTGGTCCTTGGGATGTGGCAGGTGGTGCTGTCATTGTTACAGAAGCTGGAGGTGTTGTA
>AHTC1002442P00925
TTTGGTGGTCCTTGGGATGTGGCAGGTGGTGCTGTCATTGTTACAGAAGCTGGAGGTGTT
>AHTC1002443P00501
GGGAGGAGGGAGTACATGGAAGATCGCTACTCCGCTGCTGATAACCTACGCGGACAACAA
>AHTC1002443P00694
TGAAGCGCGGTTATCTCAAGACTGATTCTGCTTTCTTGAAAAGCGATCTCCATGGCGGAT
>AHTC1002444P00803
TTATTGTATATATGCAGTGGCACTAGCAGCTAGCAGAGTACTGCTTGATATAACTTTTCT
>AHTC1002444P00025
CCAGAAAGCAAGGAGGGCACTGTGTCCACTCGTTCCTCAATATCCCCGAACATTCACAGA
>AHTC1002445P01491
TTTGGCTGGATAGTTCCGGCCTACACAATGCCGCCAGACGCGCAGCACATTGCGGTCCTC
>AHTC1002445P00581
GCTCCAGAATAGGTGCGTTAATATGATAGCACACCTATACCATGCTCCTATCGGTGATGA
>AHTC1002446P00452
CTCCGGATTACGACGCTTTGGATGTAGCCAACAAAATTGGCATAATCTAAGTTGTGCTGC
>AHTC1002446P00001
TGAGCTTGTTAGAAGGGTAGCTGAGCGTTTGCAATGGCTCCCGCTAAGGCTGATAATACC
>AHTC1002447P00807
TCATTCAGGCCTCCGTCTAATACAGGAAGTGGAGAATTCGAAGTTACCTATCTTGACACA
>AHTC1002447P00746
TGTGAAGACAGCTGGGAATTTATCACAGTTGCCGCCGTTTGAGTTACCTCGAATTCCTGA
>AHTC1002448P00439
CGTTGTGGTGTGAGTCTGCGGGTTCTTCCATGCTGAAGGCGTGCGATATAAGACACGTGG
>AHTC1002448P00256
ACCTCATCCATGCGGCCGCACCGCATCTACGACCAGCGGCGTTTAAGTCGCTGCTCCACG
>AHTC1002449P01006
TTTAACATTCGCACTGCCGCTAGAAGTTGTGCTGCCTCTTCCATCGGGGATTAGTTGGAA
>AHTC1002449P00306
TTCTTGGCTGATAAGGACCCTGCCACCTCTCTCAGCTGGTGCCCTGATTGTGTGAGAGCT
>AHTC1002450P01112
AAATCAAGTTGCGCGATGCCCTTCCTCGCATGGAGGAGGATTTCCGTCTGAGGCTGGGAG
>AHTC1002450P00005
ATGCAGCAACAGAGCATATTCGCTTTCGTTCTTCACACTCCAACTAGTTTCATCCTTTCA
>AHTC1002451P01219
TGGGCAAGTATCTTGGAATTACCCTTAGCCATTCTAGAATGACTCGTTCAGCTTTCAATG
>AHTC1002451P00910
TTGTGTTGTGTATAGAGCGACTGGCATGCTTTATTAGTCATCAGGTTGATTTGGACTTGT
>AHTC1002452P01025
TCAGTGTAGACACGCCTCTCCTTGTAATAGCTCCGTGAGTATCGGAACGGATGTTAGTTC
>AHTC1002452P00100
TTAACGCCTCCAAGCTTATATTCTCTACCGACCCACATCGCCATTTGCGCCATTCCTTGC
>AHTC1002453P00713
TTCTTCTCTGCTTTATCCTCAGGCCTATACTTGAGTAGTATCTTGAACAGGCTTGTTGCA
>AHTC1002453P00474
ATCCCAAGCGAGCCTTGCCCTTCACAATGCAGTATGGGATTTCCATCTTCCTGCACAATG
>AHTC1002454P01330
TGAAAGTAATATGCGATCACCTAGCCCTTGGTGTGAAAAGCGGATTGCCCTATGTCTGGA
>AHTC1002454P00433
CACTGAATATACAACATATTCTGACCCCTGTGCTTCCTACCAGGTGCTCTGAGAAATTTT
>AHTC1002455P00330
ATCACTTGATTCACTTCAATCACATTGTCACGAGGGTCCGGCGATTTATAGCTCAAATCA
>AHTC1002455P00203
AAGTTTGACTCATTGCGCTTCTGTGAGGGAGAAGTGCACTTCAGTAACGGATGTTTTCAA
>AHTC1002456P00786
AGATATAATCAATGGACACACACACTCCTGTCAATGCTGTGCACAACACCGCCATAAGTG
>AHTC1002456P00621
TTACTTCGTCGACGAATTTTGGGGATCTAGGGATTGATCTAGCTGTTTCTGTGATTGCTC
>AHTC1002457P01109
TCTGTGCCTTCAGGCTCCTCGGAAGCTTATATCAGCCATGAAAGGTAGCCGTGAGAAGAA
>AHTC1002457P01226
AGTACCTTCATTAGTCTCTCACACAGTCAGAAGTAGGAAGCAGCCGAAATCCAGGAAGAA
>AHTC1002458P00728
CCAGGGACATCTGCGTATCTGTCTCTATGGTCCACTCCAGTCGGCTGTCCGCTTAAAAGG
>AHTC1002458P00376
TCCTTCCCGGAAGCCCTGCAATCCTTATCGTAGCTTCATCTGCTTTAAGATCCCTTCATC
>AHTC1002459P01166
CGGCGAAACTGTGAGCCAAGAGGGAACAGGAAGCAGCGTGTTATCATCCATCGGAGAAAC
>AHTC1002459P00749
AGCAGAATACACTGCGCCGGTTGCGGAGAAAGCCAAAGACTACACCCTACAAGCTGCTGA
>AHTC1002460P01090
TTAGGCTACATGGTTGGCTCTGGGTTACCATCGACTGTGAAGATGGTCTTCCATCCAATA
>AHTC1002460P00616
GCTGCCATTAAGTTCCCCAGCGCATTGTTCGGGATGTTCTGTATATTCTCGCTTCTGATT
>AHTC1002461P00173
GAGCAGATGCAGTTGTAACATATGTACAGGTTCATTAGGCTGAACCATGTAATAATATTT
>AHTC1002461P00049
TTGTGATCCTGGGTGCAAAGGCATTTGCATGAAATGTGGCCAAAACTTAAACACCGACGA
>AHTC1002462P01280
CGATGAGGACAATGATGCCCTAATCGATTTGGACGATAGGCTGCATTTTCCCCTGGAAGA
>AHTC1002462P00451
TTTGGGAAGAAATAGCTACTGAATGCTGATATAGCCTTACGTAGAAACTATTGCTTTTGC
>AHTC1002463P00229
ATCTACATATTCAAGGTGTTGAAGCAGGTTCACCCTGACATCGGGATTTCGAGCAAGGCC
>AHTC1002463P00305
GCTTCATCAATGACATCTTCGAGAAGCTCGCTCAAGAAGCTTCTAGACTCGCCCGCTACA
>AHTC1002464P00346
ATGAGTTCTCATGCTGCAAGAATGCTCTACGATGTGAGTCAGTCAACGACCGGAAAAACC
>AHTC1002464P00736
TCCATGTGAGATGGAAAAGTTTATAGTAGATGGTGGGACGACAAATTCATTCTTGCTTTG
>AHTC1002465P00780
ATATATGGGCATTCGTCATTTGCTCCACCGACTATGATCTTAGTCACAACTGATACCTGA
>AHTC1002465P00349
GGAAATGGTTCTACTAAGAAGGTCAATCTTTCGGACACCATTGCACTGGCTAGAGCTGGA
>AHTC1002466P01546
CATCAAACTAGAGCACAGACCTCACTTATTGAGTTGTATATTGAGTTCGAAGAAATCGAT
>AHTC1002466P00441
AGCAGAAGATTGTCATCTTCCGGAACTACAATTATACCCCGAGCAGCACCTGTTACTGAT
>AHTC1002467P00599
CAAGCTGTCACTGCTGTGAAGCAATGCATGTTTCCTCCATCTGCTGGGTACAAAATGGAA
>AHTC1002467P00070
AAAACTATTATATATGACTGACAAATGCAGCCCCTAATCAACAAGTGCTCATATTGTTCC
>AHTC1002468P00750
TCTGCATAACCACCCCGGAATGACGGTTCTGAGCAAGATTCTGTTCGGAACTATGCACAT
>AHTC1002468P00189
TACACCACCGTCACATCTCAAATTTCCACATCATCCATCAGCCTCGCCGAAAATATCTGA
>AHTC1002469P00735
ATTCTCACACTTGTACTGCTGGAGCATTTGGTCAATTCGCTACGGGGATTGGGAATACTG
>AHTC1002469P00577
CATACTAAGAGATTTCTGCCAAGAGCAGAATATCAAGTACTTTTACGATATTAAGGATCT
>AHTC1002470P00758
GAGGATGAAACTGGTGGGGACGATGCTGACATCCCAGCACTGGAAGAGGATGGTGCCGAG
>AHTC1002470P00070
AAACAGAGCCAAATTGGCTGATTTGCTCAGATATCACTCTACAAAGAGTGGAGATGAGAT
>AHTC1002471P00012
AAGGGTGTTGTCGACTCCGATGACTTGCCACTCAACATCTCGCGTGAGACGTTGCAGCAG
>AHTC1002471P00391
AGAGAAAGGGATATGAGGTGTTGTTCATGGTGGATGCCATTGATGAATACGCTGTTGGAC
>AHTC1002472P00333
AGCTCATTGTTAGGAAGACTAGGGCTAACCTTAATGATTTTGATAGGTTCAAGCTCATGC
>AHTC1002472P00182
GACATGGTTAGGTCACAAGTGAACTTCAAGAGACTGTCATTGACGGACCTCAAGGTTGAC
>AHTC1002473P01062
CGTAGATATAAACTCATTGTTCGCACAAGCCGTGATTGGGACACTGTTGGTTACACTGCA
>AHTC1002473P00707
GATAAAAGGTGATTCACCAGAAATGGTGGAGTACATTGGGATGAGAAATTTGATCAAGTC
>AHTC1002474P00679
GCTTTGGTGTGATCGCCAACAGCTTCTACGAACTGGAACCAGTTTACGCCGATCATTACA
>AHTC1002474P00167
CACCATAGTCACCACCACACACAACGCACCCTTCATCTCAAGAACGATAGGAAAATCCCA
>AHTC1002475P00810
TTACTTGTTGTCTACGTTTCCCTGGGCAGCTGAACTCTGATCTTAGAAAGCTTGCTGTCA
>AHTC1002475P00179
GACGAGCACGGCATTGATCACACCGGAAAGTACAGCGGCGATTCAGAGCTCCAGCTCGAG
>AHTC1002476P00467
GGGAGAGTAGGTGGCAGGCCAGTCGGTAGAGCCTTTGATAGGCCTGGCTTCAATCCTGGA
>AHTC1002476P00846
ATGAAGGAAGATTTCCGGATTCTCCTCATGCGCGCAGAGAGCGGATAGATTACATTGAAG
>AHTC1002477P00897
GCTGGAGACATTGTGCGACCTTTACGAGACTCTGGCTATTACTCAGAGTGTCATTTTCGT
>AHTC1002477P00125
CACAATTTGATGCACGTCAGTATGACGCCAAGATGAGTGAATTGCTTTCCACTGATGGAC
>AHTC1002478P00361
GTGAAGCATAGATCAGGTCTGAGAATGTTAGCATGTAGTCTTCTTTACTCTTGTACTTTA
>AHTC1002478P00118
TTGGGGGTGTTCTGGTCGAGAGAACTGTGAAGGAGGTCTTCCCTGCGGTGCTGCGCAACA
>AHTC1002479P00484
TAGCTTCTTCTCCATCCGCGGCGACGAATTCTCAACTGTTCACGGCTGTAGCATCTTCTT
>AHTC1002479P01024
GCATAGATCAGGTTTTACTCTGTTTCCTGAGAATGTTAGTATGAAGTCTTCTATACTCTT
>AHTC1002480P00865
ACCCTATGTCGCCGAGTTCTCTGATCTTGTCTTGCACGGTTGTGCGGTCGATCCCATTGA
>AHTC1002480P01364
GGTATGTGTATAGTTTCATACCTTTAGGTTCCCAGGTACTGTCATTCATGTCTCTTATGC
>AHTC1002481P00620
AGCCGTTCTCACTGTTCCCGGAGGAGCGAGCGTGGCATGTAGCACGGCGAAAGCTGTTGA
>AHTC1002481P00218
CCAGTATGATTGCTTACGAGCCAATAAATCTACATTCGCTTGGGGCTTGGAAGCCAGAGT
>AHTC1002482P00895
CACGAAGGCTGCCGAGCAATGGGGATCAAAATTGCACTCATTCTGCGTTGGCCTCGAGGG
>AHTC1002482P00170
TGCTCTGATGACTCTCAAGCCAAAAGGGTCCGCGTCCTTGAGCTTTCTCGCAGGTTGAAG
>AHTC1002483P01240
GTGCATGGTTGGTTTAAGCACTGGTGCAGTACAGGGTGCCTTGTCTAACTCTCTGGCCCG
>AHTC1002483P01467
GCACAGCCTTGAGGGTCATGAACGTTCAATTAGGAGAAACTTCCAGGCGAGCCTGGCTTG
>AHTC1002484P00771
GAAAAAGCCAGATCCGGCAATCTATCTCTTAGCCGCTAGCACTCTCGGCGTTGAACCTTC
>AHTC1002484P00642
AAGCCAAGGAGTTAATGTAGCAGTGTGCAGCACTTCTAATGAGAAGGCGGTCTCTGCAAT
>AHTC1002485P01124
GCAATCTGATCAAACCATCTCGTACCGGAAAGCAGTGTGGTTGGCGTTGTGCCTGGATCA
>AHTC1002485P00179
TTCTCTCTTTCTGGTTACCCATTTGACTCTGTTCTCCGCAGAGTCCCCCAGATCTCTTCA
>AHTC1002486P00601
GGAATTCGGGAATGATGTGGACCGAACTACCGCAGTTGATCCCGCAAAGAGTGCATTTGC
>AHTC1002486P00238
CACTAGTGAGTAGTGAGTACACTCTGAGATGGCAGCAGCGAGTAGCAAGATTCTGGTGAT
>AHTC1002487P01192
GGTCTTCTCCTACTAGGTGCCTTCTTGATTACTCAGCCGGTAGCAACTTTCATAGCAGTA
>AHTC1002487P00693
TATTGTCCTCACTGAGCCTGGTTTGAGTGTCATTATCAGTGCTGTGCTCACTAGCAGGGC
>AHTC1002488P00477
GGCCATCGGAATTGTTGGTGATGCTGGCGTCAGGGCTAATGCTCAGCAGCCGAAGTTGTT
>AHTC1002488P00196
GGTGCTGCTGCTGCCCTCGTCTTCTCCTGTATGGGAGCGGCGTACGGAACGGCGAAGAGT
>AHTC1002489P00669
TGAGAACAACAGACTTAATGGTCCTGAGCTGAAAGGACTAGTTCCCTATGATTTTGGATG
>AHTC1002489P00862
TATATCTAATTAGATGAATGTACCACTGTCTCTAGTTGCAACTATCATAGCATAGTTTTA
>AHTC1002490P00657
ATATTGTTCCCTTCTCTTAATTATGTGTGTCATGGAACAACTCGTATGTCCAAATCTTGA
>AHTC1002490P00218
CTCCTTCTAATGTGCATACTGCATCACCACCAACTGAGAAGCAAATTCCGGCCGGAATTC
>AHTC1002491P00003
TCCAGATCTCAATCACTGCCTTGTAATTTTCTACACACCACTTTGAACCCAACTCACTTA
>AHTC1002491P00450
GTGGTCCTCCTCCTAGTGGGAACTAATTCATGCGTGTGGGAGGGTGCTTCTTCAATCTCA
>AHTC1002492P00783
GAGCCGAAGCCTCCTCCATGCCGCGACCTTGATGCCTGCTGAGGTCAAGGTGTGATGCTT
>AHTC1002492P00084
GCCGCCAGTCGCCTCAGTGGGATCCGCCAGATTTTCCGTCAGCCTTCTAGGGCTTTCTCA
>AHTC1002493P01215
TACCTGTGGGCACAATCTTGCCCATTAGTGGAGAGGCGTTATATATACGCAAACTCCACG
>AHTC1002493P00993
ATGCCATAATTTGTGTGGCTTGTCTCTGACCTGCACGGTGTTTATCCTTCCCTGGTTAGC
>AHTC1002494P00793
TTGTAATTCTCAGATCTCCTTATATATATTGACAATAATAGCATGATCCTTTGACGTTGT
>AHTC1002494P00787
AATCATTTGTAATTCTCAGATCTCCTTATATATATTGACAATAATAGCATGATCCTTTGA
>AHTC1002495P01304
ATATGGATATGGGCTTCCTATTAGTCGCTTGTATGCTCGGTATTTCGGAGGTGATCTTCA
>AHTC1002495P01051
TGATGTTTGAGCTGGTTAAAAACTCACTGCGTGCTGTCCAAGAGCGTTTTATGGACTCTG
>AHTC1002496P01052
AGCTGCAAACAGCCTATTGAGCCATTAACGCTCGATGAAGTAGCCGATCGTTGCCATGCG
>AHTC1002496P00716
TTTGTGACATTCATTGAGGTGCTCCGCGATAGACCTCCGGGTCACGATTGGGAACTTGAA
>AHTC1002497P00638
TATTTGCAATTTCGCCGATGATGTCCTCGCTGGTAAGATTAAGCCTCCCTCGTCGCCGGA
>AHTC1002497P00452
TACAGACGAGTACGTGGCGGAGATGGAGCCGCGGTTCCAGGCTGCGTTCAAGGCCATGGA
>AHTC1002498P00995
GAAAAGAGCTCGCCTGGGTCTAGTGGAATGTGTGAATCATGAGCTCTTGCAGCCATATCC
>AHTC1002498P00402
AACAATACAGTCTGTCATTTCTCTCCTCTAGCGAGCGATGAGGCGGTGTTGGAAGGAGGT
>AHTC1002499P00609
GGTTTCGGAGCTTGGGTGGATGCTAATGGATCATGGGCCGGTCATACAGGTTGAGGTGGC
>AHTC1002499P00356
GGAGAAGAGTGGTGATAGTGCTGTCTACTGGATCTAGTGACAGCTTCATCGCGAAGAGGG
>AHTC1002500P00444
GTCAAGCATTGTATATTTCTGTTGGTGGGCATCTGTCATTTGGCTTATCTTGGATTTTTT
>AHTC1002500P00199
GTTGAGGTTGCCAATGAACGACTGGCTGTGCAAACATTTTTTATTAGTGATGATCTTTTC
>AHTC1002501P00492
GTGCAAGTGCTGATCTAGCCGTGGTTTTGATGCAAGAAGGACTAGCCCATATCCTACTTA
>AHTC1002501P00065
TAGTAGCTTCGCTAGCTGACAGGAAGGGGCATGAAGATCGTTCGGAAAGACCTCGTACGC
>AHTC1002502P00929
GCTTCATTACTGCCCTGGACTTGAATGGGCCTACGAGGAGTTGAAGCGACTTCGATGTGA
>AHTC1002502P00663
GAAGGAATGGATGTCAATGTGACTGCATGGGGCCCTAAATCACAAGGCGTGACCCCTCTT
>AHTC1002503P00316
TGAGACCAGAGTTCCATCAATTCGAAAATCTTCGGTTGCAGAAGGGCTCACAGTTGAGGG
[truncated: 5,378,713 more chars]
